# Supplementary material for: Genome-wide analysis of anterior-posterior mRNA regionalization in Stentor coeruleus reveals a role for the microtubule cytoskeleton
Source: bioRxiv. 2024 Oct 8:2023.01.09.523364. Originally published 2023 Jan 10. Preprint. [Version 3] doi: 10.1101/2023.01.09.523364 (PMC9882060; doi:10.1101/2023.01.09.523364)
Supplement: Supplement 1 — Supplementary Table 1. Kallisto raw data table – bulk AP RNA sequencing [file media-1.csv]

	A1	A2	A6	P1	P2	P6
SteCoe_1	3400.35174418605	5586.44175684278	1281.55529953917	4041.5746031746	5449.31447124304	2050
SteCoe_10	3295	3292	874	3617	3242	1814
SteCoe_100	472	884	81	663	934	116
SteCoe_1000	1792	3066	838	2470	3351	1799
SteCoe_10000	9	20	7	16	28	0
SteCoe_10001	20	9	1	16	17	5
SteCoe_10002	31.6101454183506	75.2084959886929	9.86170125628336	76.9022984791039	63.0235322444496	62.5804000815741
SteCoe_10003	21295.5987468942	27180.0561496967	14449.1257385653	23070.4364315273	26902.0252876797	12859.709377782
SteCoe_10004	219	189	35	237	246	92
SteCoe_10005	8913.85063288223	10585.6696462037	10113.4628669246	9856.07742449383	10946.4054535386	12461.3633136979
SteCoe_10006	3849	4795	1156	4447	4913	1757
SteCoe_10007	14234	18268	4865	15784	17272	7642
SteCoe_10009	45	62	17	45	68	34
SteCoe_1001	273	337	107	269	315	206
SteCoe_10011	3157	4094	1552	4269	4660	3248
SteCoe_10012	0	0	0	0	0	0
SteCoe_10013	0	0	0	0	0	0
SteCoe_10014	0	0	0	0	0	0
SteCoe_10015	0	0	0	0	0	0
SteCoe_10016	66	32	0	45	58	0
SteCoe_10017	9481.73192440619	10840.9194207338	3338.38179150352	10623.7533058367	10748.1924085789	4250.21021611853
SteCoe_10018	693	782	115	696	917	186
SteCoe_10019	2137.43978826643	2135.90566893424	671.381443298969	2455.66910913999	1914.38596491228	1010.68421052632
SteCoe_1002	507	603	57	516	609	172
SteCoe_10020	544	564	198	584	566	390
SteCoe_10021	69940	65620	6229	73990	81442	7753
SteCoe_10023	2.06666666666667	10	8.10958904109589	6.03870967741936	1	9.18120805369128
SteCoe_10024	370	339	171	725	497	258
SteCoe_10025	193.724140263857	183.460896544651	46.2482474654799	262.78934881544	296	150
SteCoe_10026	239	269	67	348	337	81
SteCoe_10028	308	614	121	287	455	205
SteCoe_10029	694	992	318	1017	852	504
SteCoe_1003	92	170	34	138	174	112
SteCoe_10031	0	1	0	0	0	0
SteCoe_10032	0	0	0	0	0	0
SteCoe_10033	0	0	0	0	0	0
SteCoe_10034	2415	3130	937	2550	3020	1626
SteCoe_10035	41	137	25	116	118	73
SteCoe_10036	20	31	3	54	31	9
SteCoe_10037	4620	6297	4085	5368	5578	5309
SteCoe_1004	635	769	409	742	729	622
SteCoe_10040	386.612698412698	530.854054054054	133.448275862069	505.611510791367	654.598047914818	161
SteCoe_10041	1467	1905	1032	1498	1735.99207208988	1748
SteCoe_10042	688	1051	462	882	1477	715
SteCoe_10043	2302	2969	728	2350	2935	1154
SteCoe_10045	70	64	19	86	108	43
SteCoe_10046	90	88	27.9642857142857	132	113	113
SteCoe_10047	371	446	73	619	619	167
SteCoe_10048	1	0	0	0	3	0
SteCoe_10049	237.144194756554	277.157584683358	60.7272727272727	287.346863468635	260.464285714286	36.25
SteCoe_1005	0	0	0	0	0	0
SteCoe_10050	4	10	2	15	14	0
SteCoe_10051	256	344	138	402	420	85
SteCoe_10052	5	21	4	15	13	7
SteCoe_10053	0	0	0	0	0	0
SteCoe_10054	0	0	0	0	0	0
SteCoe_10056	2723	3050	544	2422	2957	759
SteCoe_10058	2620	2632	485	3269	3092	906
SteCoe_10059	2355.91706387035	2194.35276752768	661.384319754035	2988.25371066693	2278.82469512195	1056.03056768559
SteCoe_1006	294.586301950181	262.844684805498	122	599.346965188022	539.41623641327	262.767773856241
SteCoe_10060	17.9047619047619	9.30681818181818	6	25.6470588235294	22	1
SteCoe_10061	137	179	84	175	136	63
SteCoe_10062	1896.02604012169	2255.67776711972	492.458720956121	2288.52082612935	2815.56166202375	734
SteCoe_10063	3587.66560407984	4424.97267871553	2492.7721011222	4249.12779327259	4375.81943455964	4431.75766415796
SteCoe_10064	41	18	2	22	40	19
SteCoe_10065	94	101	5	157	140	24
SteCoe_10066	240	217	35	491	345	89
SteCoe_10068	100	122	128	153	71	200
SteCoe_10069	160.754716981132	141	51	129	184	64
SteCoe_1007	1196	1160	475	1461.65766374072	1294.72452407615	686
SteCoe_10070	40	33	21	13	40	13
SteCoe_10073	116	36	1	42	7	3.0624537583035
SteCoe_10074	3	22	4	24	10	38
SteCoe_10075	17	10	6	17	8	0
SteCoe_10076	55	62.1799110482312	22	119	103	52
SteCoe_10077	669	923	205	734	1069	489
SteCoe_10078	150	257.851245120644	111	250	186	174
SteCoe_1008	250	606	115	493	660	274
SteCoe_10080	391	456	392	471	454	668.42574888464
SteCoe_10081	182	247.584363561994	97.0281818181818	239.791390728477	296.290909090909	170.268334995015
SteCoe_10082	218	283	76	279	274	59
SteCoe_10083	282	227	84	447	310	91
SteCoe_10084	5315.99647926678	7596	2640	7429.52202836701	8499	3022
SteCoe_10086	197	230	59	202	252	23
SteCoe_10087	558	666	443.978260450985	1036.98724865629	831.99320965861	920
SteCoe_10088	442	607	238	481	740	418
SteCoe_10089	72	126	62	127	102	118
SteCoe_1009	42	31	17	46	69	30
SteCoe_10090	155	148	37	174	172	32
SteCoe_10091	93	85	27	139	132	75
SteCoe_10092	0	0	0	3.01872797640994	1.02683552541059	0
SteCoe_10093	930.995131434757	1134	279	985	1255.99129714725	398
SteCoe_10095	287.949110792095	314.881898264442	114.79300834431	320.549075603126	306.220409726567	122.499676338317
SteCoe_10096	1013	1405	357	1530	1305	727
SteCoe_10097	1.00326797385621	0	0	0	2.01211203633611	0
SteCoe_10098	297	367	97	280	458	128
SteCoe_10099	4015	5242	1721	4413	5552	2024
SteCoe_101	0	0	0	0	0	0
SteCoe_1010	7580.26457367801	9082.01751202659	1864.44709479866	8188.43701274204	9345.88723807348	3405.61136651478
SteCoe_10100	335	380	44	391	236	127
SteCoe_10102	0	0	0	0	0	0
SteCoe_10103	0	0	0	0	0	0
SteCoe_10104	12840.6397693128	17846.6112615892	7708.03879994289	13551.8293989292	14766.9089919632	10250.0751956364
SteCoe_10105	0	0	0	0	0	0
SteCoe_10106	242	274	29	560	503	67
SteCoe_10107	381	360	124	454	442	216
SteCoe_10108	357	464	686	548	415	655
SteCoe_1011	89	154.711049322874	52.7533697021883	108	142.714489434787	87
SteCoe_10110	931.891393935294	1200.94195639364	410.491395793499	1757.35815228855	1618.60403028114	1170.16908412764
SteCoe_10111	2.77815659223556	11.199630537552	8.19481054639899	14.3587935992044	10.119277055519	11.6289345817593
SteCoe_10112	1087	1212	244	1361	1451	252
SteCoe_10113	0	0	0	0	0	0
SteCoe_10114	47	49	1	58	50	17
SteCoe_10115	3	11	0	32	12	5
SteCoe_10116	140	76	17	137	173	10
SteCoe_10117	932	1134	186	1255	1350	312
SteCoe_10119	13975.5371923478	18598.7747469761	9138.43739065234	16195.1110209149	20342.4966749002	11753.5879635114
SteCoe_10120	1376	1618	400	1679	1528.88069164265	580
SteCoe_10121	356	462	128	435	511	150
SteCoe_10122	57	114	44	81	101	75
SteCoe_10123	28	69	45	40	66	85
SteCoe_10124	8666	10601	2285	9223	10950	2408
SteCoe_10125	420	628	231	542	795	474
SteCoe_10126	1970	2853	452	2189	2603	352
SteCoe_10127	1358	1423	353	1334	1416	551
SteCoe_10128	638	960	165	753	1023	234
SteCoe_10129	759.074248460703	657.009231905465	443.1375	738.102027468934	732.220457902511	572.606940063092
SteCoe_1013	178	207	125	170	167	171
SteCoe_10130	1496	2117	766	2383	2342	951
SteCoe_10131	1399.3576536485	1555.71183136264	323	1615.85752004448	1813.07699383807	463
SteCoe_10132	0	1	0	0	0	0
SteCoe_10133	261	369	201	388	317	543
SteCoe_10134	210	301	100	321	402	144
SteCoe_10136	204	315	46	192	320	81
SteCoe_10137	158	247	99	348	271	148
SteCoe_10138	28	29	0	22	10	12
SteCoe_10139	1438	1344	53	1095	1187	122
SteCoe_1014	1112	1399	546	1169	1470	949
SteCoe_10140	24.7114737916557	46.4413365292453	26.3677538014852	43.8164371107333	62.1352762028131	25.1497764909915
SteCoe_10141	752	929	388	1233	1066	899
SteCoe_10142	505	484	95	569	610	86
SteCoe_10143	400	591	34	595	739	18
SteCoe_10144	73	108	36	89	149	70
SteCoe_10145	89	123	46	186	131	184
SteCoe_10146	21	48	19	18	25	18
SteCoe_10147	105.957055214724	99.1758241758242	75.6028368794326	89.0279329608938	133.608856088561	112.247191011236
SteCoe_10148	943	1233	438	1268	1283	929
SteCoe_10149	191	219	81	258	258	60
SteCoe_1015	0	0	0	0	0	0
SteCoe_10150	704	498	222	738	584	420
SteCoe_10151	22	10	15	22	8	12
SteCoe_10152	0	0	0	1	0	0
SteCoe_10153	48.3096774193548	78.123417721519	35.0446927374302	79.1003811944092	108.134328358209	41.0612855007474
SteCoe_10154	6205.6781215964	7917.72349255105	3982.11042451464	6372.84920370494	7044.62116674212	5087.3762017453
SteCoe_10155	9375	10978	3660	10039	10842	4632
SteCoe_10156	64	82	41	166	95	61
SteCoe_10157	65	77	39	81	54	73
SteCoe_10159	345	541	342	576	788	488
SteCoe_10160	711	881	116	953.643586214455	1219	219
SteCoe_10161	470	567	204	742	781	244
SteCoe_10162	22333	28609	11093	23996	26924	14483
SteCoe_10163	74	111	23	112.636635763307	134.982044271176	37
SteCoe_10164	889	1085	270	807	1468	640
SteCoe_10165	276	328	97	287	257	149
SteCoe_10166	1352	2014.30510396781	973	2097	2268	1959
SteCoe_10167	12	28	12	66	41	14
SteCoe_10168	1424	1758	558	1385	1634	845
SteCoe_10170	487	616.23	344	580.576540755467	694	826
SteCoe_10172	338	549	17	442	539	24
SteCoe_10173	238	232	54	238	308	76
SteCoe_10175	215.189273791288	268.81808959609	42.5346920813564	232.394446003427	284.913133587458	15
SteCoe_10177	1884	2357	833	2209	2984	1238
SteCoe_10178	105	94	14	92	34	35
SteCoe_10180	201	426	106	281	589	154
SteCoe_10181	654	1114	342	723	770	458
SteCoe_10182	334.668	359.081570996979	140	543	446	143
SteCoe_10183	7	14	4	43	31	23
SteCoe_10184	868	1060	285	1772	1702	551
SteCoe_10185	2	4	1	4	0	1
SteCoe_10186	740.540561031084	1022.20412595005	408.945221445221	818.802816901409	1040.15229736706	839.157190635451
SteCoe_10187	0	0	0	3	1	0
SteCoe_10188	1284	1429	523	1718	1749	1109
SteCoe_10189	471	458	247	553	507	301
SteCoe_1019	5065	6540	1210	5734	6957	1961
SteCoe_10191	269	344	65	303	309	126
SteCoe_10192	833	820	324	1004	819	746
SteCoe_10193	12	7	7	18	5	21
SteCoe_10194	202	167	81	430	306	55
SteCoe_10195	20	34	6	16	28	18
SteCoe_10196	0	0	0	0	0	0
SteCoe_10197	13483	16096	3468	13160	16499	5149
SteCoe_10198	0	0	0	0	0	0
SteCoe_10199	69	26	5	89	36	26
SteCoe_102	88	179	51	118	170	45
SteCoe_1020	0	0	0	0	0	0
SteCoe_10200	370	767	172	767	765	300
SteCoe_10201	84	110	60	215	122	83
SteCoe_10202	1077	1350.68493150685	1014.61641337386	1195.29011345219	1360.67326732673	1474
SteCoe_10203	529	485	74	334.231709615566	512	96
SteCoe_10204	5924	6665	878	6874	7860	1696
SteCoe_10205	419	588	351	462	606	544
SteCoe_10206	82	101	45	108	127	69
SteCoe_10207	4	24	1	44	12	0
SteCoe_10208	945	1115	334	1069	1226	486
SteCoe_10209	1244.73611111111	2316.23183582917	689.050764951321	1447.39531914894	1958.33583021223	1219.1484281735
SteCoe_1021	42	64	11	36	61	55
SteCoe_10212	2377	2760	1074	2526	2799	1609
SteCoe_10213	0	1	1	0	0	0
SteCoe_10214	79	48	18	98	84	22
SteCoe_10215	59	136	17	48	150	39
SteCoe_10216	295.120793041703	326.359409168746	46.0241076897691	434.428055086362	341.543149398157	137
SteCoe_10217	195	212	71	404	314	107
SteCoe_1022	5759	7970	2125	6896	8496	3446
SteCoe_10220	71	191	43	67	125	120
SteCoe_10222	0	0	0	0	1	0
SteCoe_10223	0	0	0	0	0	0
SteCoe_10224	274	309	124	318	196	201
SteCoe_10227	1126	2123	603	1413	2227	863
SteCoe_10228	1078	668	474	1939	1055	856
SteCoe_10229	203	370	115	243	371	249
SteCoe_1023	17	35	0	39	38	0
SteCoe_10230	99	83	55	109	106	120
SteCoe_10231	217	240	86	250	237	139
SteCoe_10232	154	222	63	250	200	79
SteCoe_10233	10.0504625735913	10.0345067967933	9.08656224237428	14.0539869686627	6.02618759985971	20.1476468778837
SteCoe_10234	1646.17693444321	1910.16716888491	2291.32909191508	1750.1770438635	2123.59252083393	2750.31320731587
SteCoe_10235	2986	3950	995	3386	3463	1080
SteCoe_10236	1039	1192	478	1043	1165	906
SteCoe_10237	0	0	0	0	0	0
SteCoe_10238	0	0	0	0	0	0
SteCoe_10239	1704	2638	773	1865	2456	1071
SteCoe_1024	289	524	98	561	609	130
SteCoe_10240	58	116	39	70	120	37
SteCoe_10241	177	247	118	356	308	202
SteCoe_10242	185	140	15	181	180	38
SteCoe_10244	60	63	25	94	72	63
SteCoe_10245	70	58	39	84	143	83
SteCoe_10246	724	1015	202	1457	1196	630
SteCoe_10247	23	28	1	69	29	9
SteCoe_10248	0	0	0	0	0	0
SteCoe_10249	0	0	0	0	0	0
SteCoe_1025	318.741602094498	379.433477792047	156.293871876576	316.442961108023	392.087659127901	213.375380588956
SteCoe_10251	0	0	0	0	0	0
SteCoe_10253	10	41	6	30	102	13
SteCoe_10254	304	355	70	351	339	122
SteCoe_10256	847	939	367	965	1082	578
SteCoe_10257	0	0	0	0	0	0
SteCoe_10258	0	0	0	0	0	0
SteCoe_10259	464	671	267	579.021149482252	668	358
SteCoe_10263	22	59	31	42	70	31
SteCoe_10264	205	251.748035432982	71.2006760279348	295.270211035944	247.581167871054	100
SteCoe_10265	90	111	56	89	184	48
SteCoe_10266	0	0	0	0	0	0
SteCoe_10267	194.514285714286	216.312590448625	75.2442996742671	329.599056603774	284.780269058296	125.78674351585
SteCoe_10268	0	0	0	0	0	0
SteCoe_10269	0	0	0	0	0	0
SteCoe_1027	82	138	43	167	184	178
SteCoe_10270	44	69	14	27	50	40
SteCoe_10271	396	663	350	721	716	478
SteCoe_10273	0	0	0	0	0	0
SteCoe_10274	11	70	37	52	50	28
SteCoe_10275	239	276	27	209	218	35
SteCoe_10276	2762	3591	484	3142	3770	859
SteCoe_10277	4482	6054	3459	5201	5867	5775
SteCoe_10278	524	561	214	661	542	344
SteCoe_10279	1	5	2	15	9	15
SteCoe_1028	49	89	11	79	84	66
SteCoe_10280	0	0	0	0	0	0
SteCoe_10281	337	340	28	398	482	28
SteCoe_10285	37	75	26	48	76	82
SteCoe_10288	2351	2639	662	2348	3012	1764
SteCoe_10289	329	412	568	455	426	744
SteCoe_1029	128	176	23	146	112	56
SteCoe_10290	389.746015333707	545.12464008632	378.924903159046	558.779599953186	628.771396717398	444.071427537644
SteCoe_10292	107	121	66	128.200666527083	108	89
SteCoe_10293	115	175	104	140	155	183
SteCoe_10295	111	119	10	74	73	9
SteCoe_10296	65	112	10	121	110	24
SteCoe_10297	36	21	2	25	34	6
SteCoe_10298	61	58	16	49	60	31
SteCoe_10299	0	2	0	0	0	0
SteCoe_1030	144	135	48	290	170	111
SteCoe_10300	89	144	26	109	99	14
SteCoe_10301	0	0	0	1	0	2
SteCoe_10302	7.27187859392202	3.02460767099894	0	1.00522002624853	0	2.08302517231235
SteCoe_10303	10	35	3	2	14	13
SteCoe_10304	1122	1241	401	1460	1678	854
SteCoe_10305	139	140	63	149	172	70
SteCoe_10306	1785.48192771084	2455.38731160182	566.107142857143	2187.13157894737	2379.87306843267	1295.13739837398
SteCoe_10307	28	78	1	71	70	25
SteCoe_10308	0	0	0	0	0	0
SteCoe_10309	3140.50669914738	3985.86206896552	708.134340890008	3511.03174603175	4195.36498150432	920.756464221287
SteCoe_1031	244	304	85	325	359	178
SteCoe_10310	0	0	0	0	0	0
SteCoe_10311	0	0	0	0	0	0
SteCoe_10312	456.138845225454	527.969763411917	105.072136597167	939.651397438993	629.121795786215	203.925440676383
SteCoe_10313	1963.97900902999	2523.02553242635	974.457299838255	2154.21609757604	2424.71328103287	1613.88193801563
SteCoe_10315	209	306	121	362	335	199
SteCoe_10316	61	78	20	176	131	36
SteCoe_10317	264	312	81	353	360	372
SteCoe_10318	45	68	13.5628629009274	35.5476596871422	57	5
SteCoe_10319	0	0	0	0	0	0
SteCoe_1032	901	1078	466	1366	1448	1575
SteCoe_10320	0	0	0	0	0	0
SteCoe_10321	197	245	77	299	303	210
SteCoe_10322	604	657	241	982	880	144
SteCoe_10323	817	702	307	787	568	284
SteCoe_10324	367	438	166	382	525	303
SteCoe_10325	38	56	10	61	81	14
SteCoe_10326	127	380	91	183	474	118
SteCoe_10327	136	185	63	126	201	226
SteCoe_10328	179	222	100	208	229	231
SteCoe_10329	11.2408759124088	18.3829787234043	9.15652173913043	27.0685279187817	23.3224299065421	20.414201183432
SteCoe_1033	42	63	3	57	30	18
SteCoe_10330	4	2	2	7	7	1
SteCoe_10331	1064.41822233303	1671.40968352834	346	1280.42144787126	2109	616
SteCoe_10332	20	48	34	28	47	60
SteCoe_10333	507	1005	147	838.419198070539	1197.00462320874	303
SteCoe_10334	102	76	27	64	101	35
SteCoe_10335	0	0	0	0	0	0
SteCoe_10336	46	44	6	31	56	46
SteCoe_10337	0	0	0	0	0	0
SteCoe_10338	108	219	93	284	375	153
SteCoe_10339	53	137	20	128	174	71
SteCoe_10340	152	183	57	181	274	76
SteCoe_10341	1068	1350	395	1105	1238	539
SteCoe_10342	202	192	23	232	305	47
SteCoe_10343	12333.1007245472	13543.6872614574	3981.13118874785	14705.7969050225	14698.5543220721	4418.69735416366
SteCoe_10344	0	0	0	4	0	0
SteCoe_10346	147	166	148	149	159	183
SteCoe_10347	270	249	115	286	285	167
SteCoe_10348	2219	2210	981	2503	2198	1270
SteCoe_10349	1036.88902980342	1035.59878787879	518.569463548831	1892.36354273944	1102.45803357314	729.802110817942
SteCoe_1035	0	0	0	0	0	0
SteCoe_10350	0	0	0	0	0	0
SteCoe_10351	48	69	19	30	86	63
SteCoe_10352	41	45	7	53	74	16
SteCoe_10353	292.831412147449	369.836643847078	123.852497840173	458.35320706936	599.855417406566	172.121345723768
SteCoe_10354	0	0	0	0	0	0
SteCoe_10355	41	71	23	53	115	28
SteCoe_10356	492.566927196014	654.538705142332	165.88559758882	682.704889226359	595.83825973165	257.006188941591
SteCoe_10357	205	433	127	448	566	387
SteCoe_10358	0	1	5	0	10.0040601749934	3.04721685990903
SteCoe_10359	172	186	39	281	183	67
SteCoe_1036	18	37	46	71	51	68
SteCoe_10361	46	142	32	64	148	90
SteCoe_10362	26	55	12	31	35	50
SteCoe_10363	314	312	192	554	423	347
SteCoe_10366	460.654368072502	406.672419833021	71	461	527.585740581927	130
SteCoe_10367	0	0	0	1	0	0
SteCoe_10368	272	273	112	514	398	367
SteCoe_10369	105	37	12	140	86	27
SteCoe_1037	1	0	0	0	2	2
SteCoe_10370	0	0	0	0	0	0
SteCoe_10371	10255	11264	3631	11179.8421691319	12680.9467352401	5663
SteCoe_10372	449	517	120	368	508	137
SteCoe_10373	0	0	0	0	0	0
SteCoe_10374	60	105	7	87	139	77
SteCoe_10375	1262	1508	880	1332	1563	1153
SteCoe_10376	0	0	0	0	0	0
SteCoe_10378	393	413	226	462	487	538
SteCoe_10379	33	106	12	84	100	55
SteCoe_1038	27	32	16	33	31	5
SteCoe_10380	1622	2880	677	2350	3708	1604
SteCoe_10381	80.6003127284605	74.7341137058969	17	72	73.4774815105931	18
SteCoe_10383	321	498	323	486	573	878
SteCoe_10384	184	299	60	249	406	119
SteCoe_10385	157	163	51	179	115	204
SteCoe_10386	311	283	152	324	388	245
SteCoe_10387	158	121	119	283	129	226
SteCoe_10388	932	382	100	1142	583	126
SteCoe_10389	171.513503903911	242	52	213	245	121
SteCoe_1039	251	350	158	335	374	235.414462081129
SteCoe_10390	3	9	5	28	16	8
SteCoe_10391	4	9	0	0	5	1
SteCoe_10392	281	340	135	288	316	149
SteCoe_10393	0	0	0	0	0	0
SteCoe_10394	26	53	9	52	38	25
SteCoe_10395	145.075629330297	177.875631199662	63.1343825625755	139.738143488936	209.349945885605	82.2230445633975
SteCoe_10396	160	163	42	236	149	90
SteCoe_10398	1	7	0	6	2	0
SteCoe_10399	21	28	13	17	8.38709677419355	0
SteCoe_104	525	459	201	493	622	267
SteCoe_1040	0	0	0	0	0	0
SteCoe_10401	363	583	197	623	788	345
SteCoe_10402	640.894736842105	1063.35445362718	619.26158445441	847.712962962963	1113.50834064969	1009.99196787149
SteCoe_10403	87	87	25	80	65	29
SteCoe_10404	868	971	369	1050	1010	383
SteCoe_10405	9	10	14	11	9	51
SteCoe_10406	295	389	180	520	481	375
SteCoe_10408	6	29	0	14	50	1
SteCoe_10409	125	94	37	229	282	134
SteCoe_1041	158	159	127	166	164	109
SteCoe_10410	682.314893617021	1009.630625	330	971.62363519589	898	339
SteCoe_10413	619	743	210	763	807	219
SteCoe_10414	150	309	66	142	222	109
SteCoe_10415	209	275	112	317	268	125
SteCoe_10416	12288.9475663255	12146.5560088025	2498.12447384245	14229.465731026	13406.9908907853	4010.41289348857
SteCoe_10417	361	452	141	390	527	93
SteCoe_10418	0	0	0	1	0	0
SteCoe_10419	484.992018996507	504.588912686675	200.598049704	946.652033368628	824.977129737089	460.069106010575
SteCoe_1042	28	11	10	38	17	5
SteCoe_10420	409	655	318	560	531	528.39264584899
SteCoe_10421	0	0	0	0	0	0
SteCoe_10422	2408	3112	964	2447.60553539644	2992	1395
SteCoe_10423	0	2	9	0	0	0
SteCoe_10424	384	483	119	361	403	316
SteCoe_10425	307	244	187	357	417	465
SteCoe_10426	160	319	41	261	264	113
SteCoe_10427	0	0	0	0	0	0
SteCoe_10429	145	84	40	171	161	87
SteCoe_1043	0	0	0	1	0	1
SteCoe_10430	0	2	0	0	1	1
SteCoe_10431	67	58	30	107	70	35.1032896285856
SteCoe_10434	4342	5309	1415	4680	5538	1932
SteCoe_10435	8564	10622	1871	10389	11628	3562
SteCoe_10436	0	0	0	0	0	0
SteCoe_10437	1230	1308	315	1263	1557	561
SteCoe_10439	1	15	0	8	9	0
SteCoe_10440	0	0	0	0	11	0
SteCoe_10441	249.503333333333	267.912552891396	106.976744186047	348.280334728033	330.679049034175	77.1402550091075
SteCoe_10443	53	102	61	55	118	50
SteCoe_10444	113.957627118644	146.635338345865	51.1940298507463	170.94701986755	95.2876712328767	44.6666666666667
SteCoe_10445	0	0	0	0	0	0
SteCoe_10446	297	201	62	338	234	83
SteCoe_10447	2002	2012	473	2162	2007	721
SteCoe_10448	688	1091	96	1041	1088	141
SteCoe_10449	50.9009009009009	92.3484848484848	75.1808510638298	103.148936170213	120	159.436363636364
SteCoe_1045	0	0	0	0	0	0
SteCoe_10450	10962.9599561193	13040.6495788186	7280.33249271872	12355.821854638	12354.7421230787	10239.8936856234
SteCoe_10451	727	1099	207	1151	1293	427
SteCoe_10452	870	921	100	1031	939	201
SteCoe_10453	298	245	43	418	393	97
SteCoe_10454	28	27	13	19	30	11
SteCoe_10455	1474.33227704844	1988.5738808482	798.667928098392	2166.58159509202	2027.63161269638	992.230420711974
SteCoe_10456	19	19	0	48	26	18
SteCoe_10457	7	11	2	11	14	0
SteCoe_10459	85	127	59	97	142	117
SteCoe_1046	377.070654934844	397.818922168127	84.1546416918855	400.650006401319	359.88637757461	96.6080315460673
SteCoe_10460	0	0	0	0	0	0
SteCoe_10461	30	42	14	61	45	21
SteCoe_10462	139	183	21	226	264	36
SteCoe_10463	0	0	0	0	0	0
SteCoe_10464	947	1184	505	997	1160	784
SteCoe_10465	1467	2231	897	1639	2559	1373
SteCoe_10467	2914	6664	3294	3798	7156	7569
SteCoe_10468	30	29	13	67	47	7
SteCoe_10469	785	1008	124	1137	1334	255
SteCoe_1047	0	0	0	0	0	0
SteCoe_10470	1444	1794	688	1763	2107	919
SteCoe_10471	90	165	46	164	149	157
SteCoe_10472	11405	15047	7588	12317	13189	9364
SteCoe_10473	796	990	307	1548	1244	543
SteCoe_10474	310.547210300429	464.779299847793	398.289269051322	398.553054662379	451.54679144385	686.084158415842
SteCoe_10475	1227	1349	546	1663	1632	946
SteCoe_10476	973	903	252	1523	1088	607
SteCoe_10477	583	773	343	622	728	630
SteCoe_10478	568	1240	794	540	803	844
SteCoe_10479	1379	2144	678	2072	2329	1097
SteCoe_1048	0	0	0	0	0	0
SteCoe_10480	126	155	54	214	229	114
SteCoe_10481	0	0	0	0	0	0
SteCoe_10482	0	0	0	1.01144278491582	0	0
SteCoe_10483	55	130	45	113	98	51
SteCoe_10484	2149.47218806201	2029.18051587295	523.902492471676	2879.97552195675	2171.80922979619	855.449751972435
SteCoe_10485	0	0	0	0	0	1
SteCoe_10486	37	75	129	72.3495145631068	101	190.355805243446
SteCoe_10487	2468	3852	770	3282	3589	1235
SteCoe_10488	0	0	0	0	0	0
SteCoe_10490	61805	59585	20306	69629	56219	16200
SteCoe_10491	155	154	80	249	241	176
SteCoe_10492	271	443	99	356	389	164
SteCoe_10494	110	94	29	106	230	37
SteCoe_10496	17	28	15	24	18	14
SteCoe_10497	2148	2411	731	2522	2655	1096
SteCoe_10498	82	63	42	62	77	53
SteCoe_10499	0	0	0	0	0	0
SteCoe_105	0	0	0	0	0	0
SteCoe_1050	0	0	0	0	0	0
SteCoe_10500	1255.11268855368	1889.48373007207	342.476923076923	1713.12900274474	2045.68179116307	653.922882427307
SteCoe_10501	120	153	40	139	197	90
SteCoe_10502	1423	1800	410	1452	1938	642
SteCoe_10503	40	52	20	66	48	66
SteCoe_10504	0	0	0	0	0	0
SteCoe_10505	341.445951845183	434.459181411852	122.544980291199	444.01414378085	622.136447907717	201.675760138632
SteCoe_10506	7619.0145814261	7839.49799326356	2950	7793.48835649729	8306.49501507241	4307.39623048869
SteCoe_10507	216	389	192	449	449	551
SteCoe_10508	27	7	3	9	20	13
SteCoe_10509	315	371	157	642	553	553
SteCoe_10510	4	10	7	18	4	11
SteCoe_10511	0	0	0	0	0	0
SteCoe_10512	15	21	6	13	31	13
SteCoe_10513	0	1	0	0	1	0
SteCoe_10514	0	0	0	0	0	0
SteCoe_10515	265	354	177	324	413	331
SteCoe_10516	0	0	0	0	0	0
SteCoe_10517	381	377	139	368	319	261
SteCoe_10518	0	0	0	0	0	0
SteCoe_10519	56	65	21	43	45	112
SteCoe_1052	0	0	0	0	0	0
SteCoe_10520	2782	2333	328	3588	3076	579
SteCoe_10521	259	359	107	316	321	174
SteCoe_10522	81	116	34	218	162	70
SteCoe_10523	222	176	28	309	263	45
SteCoe_10524	115	159	61	138	195	106
SteCoe_10525	1545	1191	854	1521	1218	1074
SteCoe_10526	0	0	0	0	0	0
SteCoe_10527	50	91	42	97	82	77
SteCoe_10528	22	39	2	30	24	52
SteCoe_10529	1363.50539713485	1910.43956043956	266.343244174033	1425.86745017662	1606.04121217421	440.808479375729
SteCoe_1053	137	176	120	187	189	215
SteCoe_10530	718	875	406	821	886	679
SteCoe_10531	107	337	42	118	198	78
SteCoe_10532	3145.83144403616	3015.73274558312	1049.55795423082	4400.51617128468	3772.75845517539	1333.49934137155
SteCoe_10533	932	1264	162	1604	1657	273
SteCoe_10534	840	1377	519	1490	1746	653
SteCoe_10535	92	68	20	124	89	12
SteCoe_10536	439	239	49	398	319	39
SteCoe_10537	32	81	20	134	88	82
SteCoe_10538	0	0	0	0	3.18367346938776	0
SteCoe_10539	51543.7203401163	56852.8203364303	11175.4909151711	58689.3723652263	63757.8607163212	15959.2906262005
SteCoe_1054	30	85	3	28	20	19
SteCoe_10540	417	319	20	373	421	16
SteCoe_10541	169	154	103	214	229	190
SteCoe_10542	1123	887	574	1470	909	1322
SteCoe_10543	0	0	0	0	0	0
SteCoe_10544	632	487	155	717	509	257
SteCoe_10545	1	0	0	0	1	0
SteCoe_10546	2.06124852767962	0	3.08152173913043	2.05106382978723	3.08075040783034	1.04129263913824
SteCoe_10547	134	219	80	135	225	224
SteCoe_10548	186	256	93	291	293	233
SteCoe_10549	945.763113367174	1071.72907153729	322.126984126984	1045.59138068635	1284.125382263	699.951338199513
SteCoe_1055	6	5	8	7	3	0
SteCoe_10550	16	14	2	11	22	0
SteCoe_10551	367	402	304	386	452	372
SteCoe_10552	435	203	82	538	365	183
SteCoe_10553	350.702997275204	480.987944544907	159.0675	468.132352941176	568.585947302384	144.294360385144
SteCoe_10554	122	127	36	171	149	146
SteCoe_10555	0	0	0	0	0	0
SteCoe_10556	0	0	0	0	0	0
SteCoe_10557	10	51	2	51	65	0
SteCoe_10558	1005	1196	592	1043	1099.25834508698	749.780952380952
SteCoe_10559	34	96.3542435424354	22.2857142857143	87.5	85.4927536231884	61.6216216216216
SteCoe_10560	1205	1186	205	1338	1325	167
SteCoe_10561	10	7	0	37	18	0
SteCoe_10562	16	9	0	14	20	2
SteCoe_10563	3398.02153294027	4510.95525330179	1194.54151624549	3788.24727272727	4252.93219278114	1325.04859335038
SteCoe_10564	9	45	6	47	70	80
SteCoe_10565	46.2669821553881	30.3944201848414	5	74.5398195609602	113.416291897694	1
SteCoe_10566	4986.09957958948	6975.05007082589	1580.36206430694	5948.6547429399	6215.37430626927	1365.89997612795
SteCoe_10567	229	359	41	319	361	63
SteCoe_10568	1	1	0	0	0	0
SteCoe_10569	1987	2694	546	2270	2544	973
SteCoe_1057	98.1685823754789	82.9090909090909	144	112.801857585139	82.1725888324873	181.576856649395
SteCoe_10570	26	19	11	43	43	93
SteCoe_10571	127	116	18	221	203	59
SteCoe_10572	8	23	10	24	63	43
SteCoe_10573	624	899	399	808	970	531
SteCoe_10574	369	591	176	624	594	252
SteCoe_10575	70	107	17	104	140	90
SteCoe_10576	102	114	34	88	137	76
SteCoe_10577	72	50	36	107	96	73
SteCoe_10578	0	0	0	0	1	0
SteCoe_10579	1250	1665	270	1331	1998	578
SteCoe_1058	68	114	64	77	137	89
SteCoe_10580	33	100	21	70	101	124
SteCoe_10581	97	77	27	110	174	66
SteCoe_10582	299	277	49	393	309	34
SteCoe_10583	547.142532643682	1012.43009572137	73.7441821668838	790.143003910581	1384.85212593628	77.5463345958501
SteCoe_10584	38	39	6	38	18	23
SteCoe_10585	15	7	2	12	31	16
SteCoe_10586	1993.32852289909	2253.71709379477	654.377224342176	3367.4504555008	3104.56612975941	1276.8893336603
SteCoe_10587	661	766	262	733	820	245
SteCoe_10588	96	166	64	155	147	130
SteCoe_10589	3112.90859641653	3873	1756.72422963282	3337	3633.77691482318	2709.71951769259
SteCoe_1059	4	8	0	23	15	19
SteCoe_10590	612.980484455239	550.665168111745	28.3487682016241	770.025356875119	799.606216633733	96.5163059231527
SteCoe_10591	16	16	21	10	8	44
SteCoe_10592	563	729	500.487672168614	593	698.313851635617	498
SteCoe_10593	628	673	184	895	847	231
SteCoe_10594	209	336	76	245	415	98
SteCoe_10595	0	0	1	0	0	0
SteCoe_10597	9429	1867	2098	28830	5809	2923
SteCoe_10598	0	0	0	0	0	0
SteCoe_10599	819	725	280	923	676	403
SteCoe_106	1020	1240	270	1120	1270	261
SteCoe_10600	15317	19222.5179996302	6830.56267351708	16311.5213927433	17491.5225032146	7764
SteCoe_10601	8.50746268656716	2.19553072625698	0	15.9507042253521	6.48	2.2843137254902
SteCoe_10603	552	774	198	803	906	299
SteCoe_10604	107	132	12	215	254	31
SteCoe_10605	809	1224	88	932	1366	194
SteCoe_10606	1096.82407875676	1490.8113445811	504.220805794834	1149.02535561703	1328.58807702016	664.900304576091
SteCoe_10607	853	1090	204	1041	998	199
SteCoe_10608	2930	4003	1188	3384	3903	2116
SteCoe_10609	1313.71567926282	957.660978501084	559.392001386685	2129.01893096945	1317.03333087519	1005.25451506112
SteCoe_1061	0	1	0	0	25	0
SteCoe_10611	244	324	12	218	280	162
SteCoe_10612	110.956727065999	580.834571507506	32.7452841238098	236.562710381656	949.685933841701	73.4988276760541
SteCoe_10613	341	589	116	447	776	169
SteCoe_10614	4190	5348	2392	4553	4831	3139
SteCoe_10615	588.382289906055	923.117421775296	417.135054774308	956.343072214827	1061.72496627413	620.706872968059
SteCoe_10616	176	284	79	321	258	178
SteCoe_10617	20	16	24	11	40	36
SteCoe_10618	347	629	53	463	507	92
SteCoe_1062	274	342	4	357	422	1
SteCoe_10620	45847.9669322037	61528.9863834393	41546.8733579878	52713.9918364368	55046.9778432987	61648.9302713743
SteCoe_10623	0	1	0	0	0	0
SteCoe_10624	638	1025	342	968	1125	505
SteCoe_10625	229	174	51	325	231	106
SteCoe_10626	83	57	54	180	185.469543147208	120
SteCoe_10627	2984	5177	1994	4406	6474	3889
SteCoe_10628	170	303	108	190	182	34
SteCoe_10629	45	98	16	72	105	43
SteCoe_1063	90	164	56	116	170	120
SteCoe_10630	0	0	0	0	0	0
SteCoe_10631	0	0	0	0	0	0
SteCoe_10632	2135.99953183521	3097	1491	2654.9992464205	3287.99332726721	3136
SteCoe_10633	528	593	184	653	789	388
SteCoe_10634	0	0	0	0	0	0
SteCoe_10635	540	835	240	668	873	371
SteCoe_10636	206	341	69	299	284	54
SteCoe_10638	379	459	104	305	390	83
SteCoe_10639	0	0	0	0	0	0
SteCoe_10640	148155	196375	34096	162898	209512	61214
SteCoe_10641	11	43	0	24	14	1
SteCoe_10643	131	210	52	210	261.730844981657	72
SteCoe_10644	1556.84745762712	1891.50557620818	1081.74948000924	1681.68039591315	1810.20691955776	2103.62079002079
SteCoe_10645	109	112	25	218	153	18
SteCoe_10646	0	0	0	0	0	1
SteCoe_10647	33	66	11	77	133	39
SteCoe_10648	76	104	31	90	91	24
SteCoe_10649	413	654	197	668	593	255
SteCoe_1065	80	102	30	120	110	103
SteCoe_10650	2124	2595	817	2178	2768	1239
SteCoe_10651	139	91	33	136	78	43
SteCoe_10652	848	1179	358	1668	1515	1039
SteCoe_10653	8	21	0	41	27	0
SteCoe_10655	0	0	0	1	0	0
SteCoe_10656	707	923	333	986	1008	628
SteCoe_10657	28	21	19	10	17	9
SteCoe_10658	128	218	96	170	236	176
SteCoe_10659	196	165	92	134	256	128
SteCoe_1066	158.683982683983	145.514184397163	40	162	223	101
SteCoe_10660	37	54	43	41	81	32
SteCoe_10661	83	63	20	85	56	21
SteCoe_10663	6804.49562420456	8635.36049756851	6879.25768417542	8154.04885307786	7979.29407630161	9767.14354114503
SteCoe_10664	463	530	139	717	643	292
SteCoe_10665	147	185	20	294	277	85
SteCoe_10666	217	274	112	335	270	199
SteCoe_10667	642.486857142858	501.287524366472	1740.04606525934	643.518604651165	483.241346153847	819.288662093695
SteCoe_10668	0	0	0	0	0	0
SteCoe_10669	168	231	68	251	216	192
SteCoe_1067	132	174	8	149	189	71
SteCoe_10670	0	0	0	0	0	0
SteCoe_10671	0	0	0	0	0	0
SteCoe_10673	47	102	18	42	108	1
SteCoe_10674	110	120	59	249	225	140
SteCoe_10675	67	84	57	105	94	62
SteCoe_10676	976	1283	137	1328	1357	262
SteCoe_10678	952	632	175	950	588	201
SteCoe_1068	1578	1730	664	1818	1764	842
SteCoe_10680	20	15	5	5	34	1
SteCoe_10681	1629	2255	569	2117	2313	987
SteCoe_10683	37	94	26	40	89	36
SteCoe_10684	2	0	0	1	5	0
SteCoe_10685	191	300	69	269	346	152
SteCoe_10686	113	165	28	128	215	78
SteCoe_10688	183.615384615385	249.393442622951	139.830508474576	303.556900726392	301.045606229144	180.398891966759
SteCoe_10689	14	4	30	10	16	54
SteCoe_1069	64	78	25	79	123	69
SteCoe_10690	1813	2655	871	2088	2581	1104
SteCoe_10691	1	0	0	0	0	0
SteCoe_10692	0	0	0	0	1.0007745933385	0
SteCoe_10693	103	154	67	166	131	153
SteCoe_10694	924	892	304	1511	1218	658
SteCoe_10695	58	134	47	191	250	125
SteCoe_10696	22	47	10	31	38	6
SteCoe_10697	88	190	42	213	228	152
SteCoe_10698	22	29	9	34	16	38
SteCoe_10699	0	1	0	0	2	1
SteCoe_107	609	582	106	844	654	336
SteCoe_1070	260	230	100	234	240	141
SteCoe_10701	32	27	5	66	49	15
SteCoe_10702	47	13	2	14	39	7
SteCoe_10703	54	57	36	42	43	21
SteCoe_10704	1368	1925	769	1529	1807	1053
SteCoe_10705	1394	1911	1583	1845	1992	3065
SteCoe_10706	126	86	33	141	133	124
SteCoe_10707	218	263	78	245	272	95
SteCoe_10708	286	280	103	396	380	91
SteCoe_10709	196	194	66	328	284	112
SteCoe_1071	252	189	63	468	355	162
SteCoe_10710	0	0	0	0	3	0
SteCoe_10711	1019	1420	253	1889	2292	790
SteCoe_10712	2014	2609	702	2070	2539	1039
SteCoe_10713	169	121	72	221	151	140
SteCoe_10714	1	1	0	0	0	1
SteCoe_10715	2270	2712	845	2740	2910	1598
SteCoe_10716	186	281	67	291	212	79
SteCoe_10717	43	93	16	97	83	47
SteCoe_10718	185	183	88	139	172	114
SteCoe_10719	1782	1760	714	2381	1998	818
SteCoe_1072	0	0	0	0	0	0
SteCoe_10720	72	139	69	138	222	100
SteCoe_10723	902	1135	364	1083	1143	574
SteCoe_10724	513	707	182	932	872	409
SteCoe_10725	69	114	20	123	108	16
SteCoe_10726	0	0	0	0	0	0
SteCoe_10727	0	0	0	0	0	0
SteCoe_10728	326	321	96	394	310	211
SteCoe_10729	46	74	17	92	63	8
SteCoe_10730	232	255	143	229	245	187
SteCoe_10731	4162.70959431882	5504.72888454004	1843.12272734633	4716.55554788321	5008.09682440177	3618.67686980753
SteCoe_10733	9166	9615	3785	11021	10365	5616
SteCoe_10735	150	262	33	265	316	62
SteCoe_10736	179	344	84	267	346	166
SteCoe_10737	576	532	69	553	481	34
SteCoe_10738	1740	1947	489	1865	1939	977
SteCoe_10739	345	471	144	597	491	148
SteCoe_1074	46.575	77	18	91.7520661157025	104	88.6299212598425
SteCoe_10740	82	203	87	122	216	196
SteCoe_10741	16	25	27	57	45	60
SteCoe_10742	329	386	111	333	386	153
SteCoe_10743	269	308	112	357	371	475
SteCoe_10745	0	0	0	0	0	0
SteCoe_10746	622	703	154	533	588	248
SteCoe_10747	739	947	214	904	1185	146
SteCoe_10748	857	921	451	1898	1292	770
SteCoe_10749	166	367	138	213	490	341
SteCoe_1075	87	165	43	130	154	90
SteCoe_10750	0	0	0	0	0	0
SteCoe_10751	871	1047.66605913275	382	1244.3512687076	1313	556
SteCoe_10752	31	81	26	80	174	97
SteCoe_10753	6622.97673003802	9218	4194	7994.99307392016	9002	8614.99062792877
SteCoe_10754	6864.9236553906	6936.07422001992	462.56686306547	7738.82283721632	7838.64172417365	426
SteCoe_10755	123	166.294878570302	50	206	160	71
SteCoe_10756	61	119	26	90	177	21
SteCoe_10757	87	124	26	163	135	52
SteCoe_10758	8217.99317738791	11126.9978421147	6215.96948185485	9038.99867080195	9710.98351365276	7804.99756003596
SteCoe_10759	66	150	44	70	249	95
SteCoe_1076	6930	8882	4056	7514	7903	6022
SteCoe_10760	205	294	67	472	233	107
SteCoe_10762	105	180	39	80	157	41
SteCoe_10763	12.3243243243243	75.8968253968254	23	42.4242424242424	18.8571428571429	17.2340425531915
SteCoe_10764	1430.56407170545	1110	291	1453	1340	371
SteCoe_10765	126	77	15	225	128	70
SteCoe_10766	980	1235	498	1415	1433	960
SteCoe_10767	180	336	62	268.460481099656	313	86
SteCoe_10768	428	671	169	592	617	188
SteCoe_10769	1133	1518	737	1331	1414	922
SteCoe_1077	1022	1308	218	1417	1609	466
SteCoe_10770	0	1	0	0	1	0
SteCoe_10771	0	0	0	1	3	0
SteCoe_10773	8	11	3	4	3	2
SteCoe_10774	103	161	74	73	167	203
SteCoe_10775	9	11	4	24	41	0
SteCoe_10776	371	423	89	447	616	248
SteCoe_10777	152	230	60	212	310	96
SteCoe_10778	99	142	81	104	136	110
SteCoe_10779	35	30	22	32	28	51
SteCoe_1078	0	1	0	0	0	0
SteCoe_10780	173	271.46925566343	38.4470588235294	318.885793871866	350.47	65
SteCoe_10781	1298	1816.08791473538	353	1917	2363.58632761312	587
SteCoe_10783	204	190	37	391	234	120
SteCoe_10785	1051	1343.99856860508	403	975.991120165635	1170	598
SteCoe_10786	1554	2321	1128	1893	2060	1532
SteCoe_10787	0	0	0	0	0	0
SteCoe_10788	323	489	59	390	541	128
SteCoe_10789	85	98	36	96	79	34
SteCoe_1079	1012	1845	930	1771	1875	2220
SteCoe_10790	85	85	10	48	49	13
SteCoe_10791	330	575	204	585	678	457
SteCoe_10792	0	0	1	0	0	0
SteCoe_10793	3351.55266395894	2605.48840914202	3403.42685076755	5977.87903489268	4815.92642280145	6858.45866245255
SteCoe_10794	564	844	212	846	770	254
SteCoe_10795	58	57	28	98	70	67
SteCoe_10796	392	592	104	407	485	248
SteCoe_10797	420	260	9	461	360	8
SteCoe_10798	1124	1441	394	1320	1098	406
SteCoe_10799	0	0	0	0	0	0
SteCoe_1080	16	20	13	31	25	31
SteCoe_10800	484	578	115	432	700	117
SteCoe_10801	1632.42741931322	1192.36774211419	804.955554291006	1587.30875183204	1199.63450519982	1337.68785940283
SteCoe_10802	1472	1119	450.881019187029	1460.44125746586	1031.39055940639	580.21416854857
SteCoe_10804	126	179	99	255	234	222
SteCoe_10805	308	541.819037656904	101.765151515152	614.067864271457	566.6472303207	221
SteCoe_10806	154	231	47	242	281	111
SteCoe_10807	8	4	4	23	17	19
SteCoe_10808	180	185	50	375	241	131
SteCoe_10809	0	0	0	0	0	0
SteCoe_1081	447	378	60	523	616	66
SteCoe_10810	225	343	160	389	576	426
SteCoe_10811	118	150.560808574578	40	191	181	37.5013219682059
SteCoe_10812	1019	1129	1699.89072780893	1396	1518.91589475495	2556.12625291614
SteCoe_10813	3078.50361521534	3573.90527740189	894.864253393665	3366.70358306189	3667.60196687371	1513.230672533
SteCoe_10814	80	119	39	145	107	104
SteCoe_10815	0	0	0	2	0	0
SteCoe_10816	0	0	0	0	0	0
SteCoe_10817	135	227	87	147	220	109
SteCoe_10818	0	0	0	0	0	0
SteCoe_10819	0	0	0	0	0	0
SteCoe_1082	729	1046	245	877	1296	515
SteCoe_10820	10	18	0	25	15	0
SteCoe_10821	57	88	52	92	104	65
SteCoe_10822	52.4765568606667	137.599832842439	11	111	118	58
SteCoe_10823	17	7	0	9	30	0
SteCoe_10824	132	214	183	227	259	474
SteCoe_10825	2529	4932	919	3409	6268	1712
SteCoe_10826	0	0	0	0	0	0
SteCoe_10827	135	140	29	169	139	25
SteCoe_10828	2277.58694197222	2139.0490602678	516.380235021978	2350.3689722149	2292.13895040881	733.726055053347
SteCoe_10829	1110	960	834	1308.97817936451	1098.96580175163	1594
SteCoe_10830	280	477	252	249	430	324
SteCoe_10831	1445	1892	562	2844	2839	1113
SteCoe_10832	27	26	15	57	17	41
SteCoe_10833	268	464	72	520	605	201
SteCoe_10834	5524	6735	1732	6618	7862	2602
SteCoe_10835	1064	1427	513	1149	1487	984
SteCoe_10836	881	762	222	1072	886	435
SteCoe_10837	0	0	0	0	0	0
SteCoe_10838	28	46	24	61	42	55
SteCoe_10839	73	50	26	85	68	65
SteCoe_1084	1807.60143578681	2109.99345375754	959.103954645288	1977.13873746514	2128.2244467084	1311.38668909123
SteCoe_10840	768	959	285	827	860	476
SteCoe_10841	3767	5053	1211	4500	5064	1837
SteCoe_10842	371	267	64	390	476	191
SteCoe_10843	634	1007	536	921	1011	549
SteCoe_10844	0	0	0	0	0	0
SteCoe_10845	151	148	9	125	197	10
SteCoe_10846	247	268	63	264	255	117
SteCoe_10847	6	17	19	24	27	3
SteCoe_10848	0	0	0	0	0	0
SteCoe_10849	988	1306	234	1183	914	242
SteCoe_1085	181	443	104	321	316	171
SteCoe_10850	6	0	8	6.00377833753149	3	21
SteCoe_10851	217	285	77	329	261	217
SteCoe_10852	378	409	172	564	452	228
SteCoe_10853	711	912	332	773	708	449
SteCoe_10854	552	756	318	802	925	574
SteCoe_10855	1	4	0	0	0	0
SteCoe_10856	354	443	516.452750352609	466.215277777778	570.786206896552	629
SteCoe_10857	343	647	187	415	625	280
SteCoe_10858	742	1050	281	916	1297	398
SteCoe_10859	45	95	18	122	121	12
SteCoe_1086	735	1049	236	955	1145	249
SteCoe_10861	320	250	163	328	359	265
SteCoe_10862	28	46	30	73	66	67
SteCoe_10864	52	78	123	77	84	109
SteCoe_10865	0	0	2	0	0	0
SteCoe_10866	0	0	0	0	0	0
SteCoe_10867	467	603	180	825	737	267
SteCoe_10868	200	240	117	368	328	291
SteCoe_10869	1561	1741	271	1578	1758	398
SteCoe_1087	0	0	0	0	0	0
SteCoe_10870	280.343541382648	246.198609463225	62.1967404660984	262.408826592782	235.498443291439	54
SteCoe_10871	0	1	0	0	0	0
SteCoe_10872	352	332	92	689	446	263
SteCoe_10873	251	310	80	209	238	109
SteCoe_10874	0	0	0	0	0	0
SteCoe_10875	0	0	0	0	5	0
SteCoe_10877	196.451612903226	188.550898203593	103.8	262.467289719626	280.378378378378	82.62
SteCoe_10879	160	131	168	172	155	156
SteCoe_1088	137	164	66	174	171	176
SteCoe_10881	371	381	226	496	437	231
SteCoe_10882	20	17	9	6	19.1693254236415	57
SteCoe_10883	4	8	9	26	23	4
SteCoe_10884	309	319	126	549	559	249
SteCoe_10885	144	213	60	201	246	142
SteCoe_10886	44	59	27	165	135	25
SteCoe_10887	114	104	47	197	132	113
SteCoe_10888	0	0	0	0	0	0
SteCoe_10889	250	310	90	260	410	102
SteCoe_1089	435	777	183	634	1217	472
SteCoe_10890	21	42	27	41	36	44
SteCoe_10891	117	205	83	188	238	126
SteCoe_10892	91	119	61	144	205	109
SteCoe_10893	176	163	21	239	250	57
SteCoe_10894	40	28	25	46	54	11
SteCoe_10895	380	376	178	370	282	235
SteCoe_10896	2804	1270	1116	4882	1275	2509
SteCoe_10897	557	422	222	1063	749	445
SteCoe_10898	6991	6199	2362	8054	7327	4410
SteCoe_10899	593	675	127	797	714	449
SteCoe_1090	483	375	121	673	417	131
SteCoe_10900	1449	1951	405	2604	1868.2384836129	694
SteCoe_10901	95	66	19	225	85	61
SteCoe_10902	50	33	22	22	44	24
SteCoe_10903	0	0	0	1	0	0
SteCoe_10904	10648.6732520451	13518.8097361731	2342.43453971338	11442.9847158332	13769.1143948199	3399.24290440536
SteCoe_10905	0	0	0	0	0	0
SteCoe_10906	14	8	0	16	37	14
SteCoe_10907	116	120	22	145	109	104
SteCoe_10908	87	138	27	142	152	23
SteCoe_10909	226	313	64	323	435	229
SteCoe_1091	84	116	18	130	70	30
SteCoe_10910	0	0	0	0	0	0
SteCoe_10911	0	0	0	0	0	0
SteCoe_10912	1401.57968970381	1947.65934065934	579.704944178628	2424.21790540541	2824.31175228712	1662.26545454545
SteCoe_10913	1021	1558	280	1834	1856	677
SteCoe_10914	355	366	117	490	503	171
SteCoe_10915	7271.67534493101	8711.63614088821	1283.53685674548	7759.68859701493	8896.11778721641	2285.58081705151
SteCoe_10916	523	421	100	868	692	316
SteCoe_10917	10071	10398	3633	9123	10542	4043
SteCoe_10918	25	17	6	26	23	48
SteCoe_10919	344	362	186	458	361	455
SteCoe_1092	109	104	85	201	145	146
SteCoe_10920	0	0	0	0	0	0
SteCoe_10921	650.426786906871	699.873717833139	259.143563461825	820.377336790706	694.153208813617	381.16941094614
SteCoe_10923	147	147	54	179	208	46
SteCoe_10924	45	39	8	74	55	0
SteCoe_10925	0	0	0	0	0	0
SteCoe_10926	28	30	15	12	49	15
SteCoe_10927	95	243	62	139	270	120
SteCoe_10929	36	23	6	48	46	45
SteCoe_1093	19	26	19	59	32	28
SteCoe_10930	8	2	0	8	15	0
SteCoe_10931	2565.08417499093	3318.45663600419	1017.83719959609	2930.25042145525	3437.33799011294	1908.47671442232
SteCoe_10932	68	151	10	102	195	89
SteCoe_10933	41	54	25	31	41	37
SteCoe_10934	1	0	0	0	0	0
SteCoe_10935	206	229	101	381	254	188
SteCoe_10936	126	154	71	272	165	168
SteCoe_10937	0	0	0	0	0	0
SteCoe_10938	7	26	2	3	75	5
SteCoe_10939	67	99	10	80	156	28
SteCoe_1094	186	261	51.7476779422313	297.573157880689	243.362123369722	90
SteCoe_10940	105	178	39	138	150	90
SteCoe_10941	387	450	105	483	445	79
SteCoe_10942	176	132	19	110	81	67
SteCoe_10943	0	1	1	2	0	0
SteCoe_10944	55	48.2923614060638	9.30146310768542	61.1488614050395	65.1162493547341	3
SteCoe_10945	37	50	10	45	37.1978609625668	0
SteCoe_10946	92.3538461538461	136.831804281346	26	179.376050420168	117.317934782609	34.7195767195767
SteCoe_10947	2	101	8	7	172	0
SteCoe_10948	22.9065934065934	40.9180327868852	27.9847328244275	23.7157676348548	23.4129263913824	84
SteCoe_10949	1672.84204174812	1943	706	2032.84847130663	2227.41193228486	911
SteCoe_1095	4344.61845122597	5294.0313119864	2635.8761410417	4405.46971466711	4880.77578268877	3746.2759647599
SteCoe_10950	47	62	10	66	57	14
SteCoe_10951	2	2	0	0	0	0
SteCoe_10952	0	0	0	0	0	0
SteCoe_10953	4	0	0	0	0	0
SteCoe_10954	81	92	34	94	76	43
SteCoe_10955	2007.49598418386	1820	460	2277.04367763384	1637	351
SteCoe_10956	104.071458037281	206.764406232954	119	156.164856705969	204.18991379447	129.236135589715
SteCoe_10958	55	72	18	84	86	90
SteCoe_10959	46	30	4.00842510569821	50.0457934540601	28	23
SteCoe_1096	21814	25558	5562	24703	27561	8125
SteCoe_10960	565	828	264	1056	965	823
SteCoe_10961	27	44	30	63	42	23
SteCoe_10962	129.446576421369	225.189363016945	34.4896814776148	216.876342284857	220.374725113987	70.4435139674904
SteCoe_10964	2278.29108698976	2688.29854809437	1150.22091194969	2478.36481307397	2492.5299028329	1731.51576039181
SteCoe_10965	520.586298334477	624.592100771991	178.42970764418	592	763.167365440487	351.364016184514
SteCoe_10966	0	0	0	0	0	0
SteCoe_10967	0	0	0	0	0	0
SteCoe_10968	18	28	7	33	30	20
SteCoe_10969	168	243	116	287	288	220
SteCoe_1097	64	80	15	109	93	14
SteCoe_10970	77	48	5	70	75	9
SteCoe_10971	9502.85631768953	12523.9083812978	6957.50409779136	11887.9552424368	11597.9379222973	12700.8100686499
SteCoe_10972	0	0	0	0	0	0
SteCoe_10973	0	0	0	1	0	0
SteCoe_10974	1621.98132108353	1501.52107701087	683	1867.74613282656	1511	1258.79868381828
SteCoe_10975	0	0	0	0	0	0
SteCoe_10976	0	0	0	0	0	0
SteCoe_10977	1380	1877	444	1977	2254	726
SteCoe_10978	120.556291390728	277.569230769231	120.837398373984	342.982885085575	540.460606060606	207.512048192771
SteCoe_10979	2060.40841952219	2307.13988600534	1399.33355591062	2032.2039721804	2230.24863418441	1486.58444166293
SteCoe_1098	50	43	12	67	119	20
SteCoe_10980	160	181	115	428	373	189
SteCoe_10981	388	414	255	548	564	334
SteCoe_10982	0	0	0	0	0	0
SteCoe_10983	247	295	49	321	309	149
SteCoe_10984	706	354	111	939	383	184
SteCoe_10985	175	249	116	196	237	221
SteCoe_10986	423	406	78	360	364	127
SteCoe_10987	118	182	59	155	210	102
SteCoe_10988	3	2	0	0	0	1
SteCoe_10989	36	38	15	44	61	37
SteCoe_1099	453	361	96	609	387	126
SteCoe_10990	35	106	29	38	118	27
SteCoe_10991	61	94	39	42	85	32
SteCoe_10992	0	0	0	0	0	0
SteCoe_10993	4	2	0	2	14	0
SteCoe_10994	1	8	0	2	7	18
SteCoe_10995	455	637	125	578	531	125
SteCoe_10996	766	1437	415	930	1363	365
SteCoe_10997	183	231	61	309	242	137
SteCoe_10999	16402.8395040975	19453.0016622458	6112.50531443756	19113.9216564485	20812.5012196775	6925.63658002475
SteCoe_11	15	3	4	10	2	0
SteCoe_110	762	1018	267	878	876	520
SteCoe_1100	202	186	76	320	235	124
SteCoe_11000	814	881	422	885	874	537
SteCoe_11001	0	0	0	3	0	0
SteCoe_11002	304	395	125	352	383	235
SteCoe_11003	0	0	0	0	0	0
SteCoe_11004	413	497	78	589	603	101
SteCoe_11005	18	1	1	4	23	0
SteCoe_11006	53	110	26	50	67	31
SteCoe_11007	0	0	0	0	0	0
SteCoe_11008	41	78	14	45	90	48
SteCoe_11009	161.493857493857	190.941509433962	86.4088397790055	198.293918918919	190.932496075353	179.16339869281
SteCoe_1101	154	244	66	216	236	93
SteCoe_11011	612	684	246	987	925	338
SteCoe_11012	165	267	66	410	328	203
SteCoe_11013	447	644	241	682	936	544
SteCoe_11014	1354	1736	426	2698	2271	1280
SteCoe_11015	158	105	37	138	144	27
SteCoe_11018	595	724	198	1038	894	235
SteCoe_11019	0	0	0	0	0	0
SteCoe_1102	4950	6684	1490	5870	7041	2108
SteCoe_11020	83	104	52	80	121	76
SteCoe_11021	33	66	40	119	90	63
SteCoe_11022	175.357863694355	219.494252873563	624.133333333333	189.79746835443	190.659073635311	580.366627497062
SteCoe_11023	975	1164	367	1021	1149.72859860495	580
SteCoe_11024	48	151.876070254864	39	117	199	104.862966061045
SteCoe_11025	2551.83208208208	3950.76686027751	1250.77972709552	3519.47924123121	4606.34140127388	2450.88414845647
SteCoe_11026	0	0	0	0	0	0
SteCoe_11027	204	248	50	254	363	151
SteCoe_11028	133	164	48	227	245	125
SteCoe_11029	0	0	0	0	0	0
SteCoe_1103	0	0	0	0	0	0
SteCoe_11030	0	0	0	0	0	0
SteCoe_11031	25490.9865829737	34131.9953106682	7836.9655348481	28653.9950090744	34062.9976512727	13886.990200317
SteCoe_11032	247	303	134	290	269	75
SteCoe_11034	140	207	13	199	304	52
SteCoe_11035	981	1616	420	1274	1754	698
SteCoe_11036	109.9	54.4736842105263	35.7954545454545	145.820512820513	120.685714285714	63.2637362637363
SteCoe_11037	0	2	10	0	3	0
SteCoe_11038	103	230	47	202	251	69
SteCoe_11039	764.294494182989	1408.01322805169	264.347771455398	951.349704318357	1340.17859345779	537
SteCoe_1104	57	141	25	128	140	59
SteCoe_11040	2229	2588	717	2729	2967	1105
SteCoe_11041	20	22	15	25	23	5
SteCoe_11042	1097	1719	464	1661	2036	968
SteCoe_11043	9508.26238565071	11099.0679051415	3760.27311827957	9051.49462666517	11937.5275343678	3455.61671195652
SteCoe_11044	45	90	16	105	96	59
SteCoe_11045	313	365	95	488	493	87
SteCoe_11047	0	0	0	0	0	0
SteCoe_11048	7	13	0	7	12	9
SteCoe_11049	57.0698924731183	63.5722891566265	20.0161290322581	55.7748691099476	53.3057851239669	27
SteCoe_1105	0	0	0	0	0	0
SteCoe_11050	198	274	60	238	297	48
SteCoe_11052	0	0	0	0	1	0
SteCoe_11053	55243.0909112477	70502.3017413565	24709.9549415859	62604.5147355285	66744.863417778	32303.1317672387
SteCoe_11055	440	445	110	460	546	170
SteCoe_11056	401	325	56	316	290	152
SteCoe_11057	708	967	118	1303	1189	104
SteCoe_11058	1575	2355	622	2043	2010	1207
SteCoe_11059	88	166	54	227	288	174
SteCoe_1106	0	0	0	0	0	0
SteCoe_11060	0	0	0	0	0	0
SteCoe_11061	451	615	165	657	848	416
SteCoe_11062	54.992125984252	39.3846153846154	87.104347826087	33.2371134020619	68.0634920634921	107.660574412533
SteCoe_11063	3539	4697	866	5306	5215	1232
SteCoe_11064	358	374	50	595	547	172
SteCoe_11065	609	876	309	738	931	513
SteCoe_11066	1316	2882	714	1476	2534	788
SteCoe_11067	0	0	0	0	0	0
SteCoe_11068	700.708673074366	727	504.463573897097	964.435255661655	772.694638818541	863.632007070483
SteCoe_11069	25	18	11	55	16	0
SteCoe_1107	0	0	0	0	0	0
SteCoe_11070	0	0	0	0	0	0
SteCoe_11071	611.98995991366	919.439410736285	133.391544837579	955.873706491256	1274.11527014121	352.080601173206
SteCoe_11072	236	685	89	414	642	53
SteCoe_11073	22	26	15	43	24	11
SteCoe_11074	738	843	232	920	985	392
SteCoe_11075	467	580	152	480	565	272
SteCoe_11076	71	122	45	157	157	135
SteCoe_11077	665	834	197	703	811	228
SteCoe_11078	147	164	60	236	202	62
SteCoe_1108	1328	901	577	1520	890	933
SteCoe_11080	122	253	60	261	286	88
SteCoe_11081	2	1	0	0	1	0
SteCoe_11082	241	226	22	369	249	104
SteCoe_11083	0	0	0	0	0	0
SteCoe_11084	42	57	9	110	86	25
SteCoe_11086	628	617	161	735	522	96
SteCoe_11087	18381.1363575479	19993.4150165017	4770.62180941577	22150.9850367765	21328.8588928335	5438.24069557841
SteCoe_11088	35	12	15	28	26	20
SteCoe_11089	0	0	0	0	0	0
SteCoe_1109	819	968	243	1489	1278	507
SteCoe_11090	591	730	225	1059	1082	507
SteCoe_11091	203	263	46	472	413	142
SteCoe_11093	0	0	0	1	0	0
SteCoe_11094	19	15	15	47	26	32
SteCoe_11097	83	119	93	102	121	112
SteCoe_11098	0	0	0	0	0	0
SteCoe_11099	91.6740740740741	58	45	130	156.746411483254	104.32967032967
SteCoe_111	22	13	10	22	31	34
SteCoe_1110	0	0	0	0	0	0
SteCoe_11100	0	0	0	0	0	0
SteCoe_11101	8147	9028	1527	8920	8398	1578
SteCoe_11102	338	316	83	531	523	135
SteCoe_11103	8	17	3	3	17	12
SteCoe_11104	1400.51732503427	1852.68231249069	195.091904869544	2105.17823077943	2676.41710082233	235.17144715652
SteCoe_11105	0	0	0	0	0	0
SteCoe_11106	2	1	0	2	0	0
SteCoe_11107	54	113	23	69	177	72
SteCoe_11108	54	96	6	140	110	59
SteCoe_11109	307	299	196	242	298	331
SteCoe_1111	0	0	0	0	0	0
SteCoe_11110	129	127	61	196	114	187
SteCoe_11111	2527.81779935275	3003.96523178808	1313	3043.82132253711	2815.82069970845	2003.90551537071
SteCoe_11112	532	661	179	813	1063	367
SteCoe_11113	579.906767101942	445	116	925	562.697708132114	282
SteCoe_11114	573	1003	210	1044	1093	610
SteCoe_11115	497.43290273144	668.403443782441	208.65593211807	551.685463381191	596.211932719532	388.048673126058
SteCoe_11116	1303	1914	362	1802	2038	399
SteCoe_11117	142	151	36	179.396078431373	168.633962264151	40
SteCoe_11118	617	674	185	726	666	198
SteCoe_11119	804	1064	595	1296	1185	864
SteCoe_1112	0	0	0	0	0	6
SteCoe_11120	0	4	0	0	0	0
SteCoe_11121	768	860	388	796	864	730
SteCoe_11122	380.582800952547	456.898205003577	166.84521510778	393.337295476572	397.097939534364	204.406521400667
SteCoe_11123	87	115	42	157	156	28
SteCoe_11124	1212	1524	588	1362	1838	1190
SteCoe_11125	400.465399239544	730.324427480916	207.514170040486	618.549172346641	717.173116089613	475.284493284493
SteCoe_11127	3	7	0	5	2	16
SteCoe_11128	25996	33107	16413	30665	30862	25800
SteCoe_11129	357	427	130	337	466	279
SteCoe_1113	282.974221386077	289.944953990624	129.369520435292	333.3853291832	366.574550581021	146.475420262359
SteCoe_11130	170	206	53	119	179	60
SteCoe_11131	8555	9399	3204	11775	10412	5348
SteCoe_11132	1970.75524265669	1037	593	2573	1372.78019240154	915
SteCoe_11133	147	182	40	128	185	81
SteCoe_11134	427	568	188	732	656	273
SteCoe_11135	194	241	120	289	246	194
SteCoe_11136	24	98	13	37	85	0
SteCoe_11137	19	33	14	32	65	32
SteCoe_11138	39	34	5	44	51	8
SteCoe_11139	1785	2731	978	3111	3531	1851
SteCoe_1114	79	114	53	137	95	65
SteCoe_11140	54	33	20	73	44	3
SteCoe_11141	493.785198106155	603.63238427271	603.544303797468	548.95076989807	717.870307167236	864.213150514179
SteCoe_11142	720	1172	482	1261	1509	1055
SteCoe_11143	2831.34826691818	2777.77999073526	2129.09398814564	3618.52808988764	3313.75707689219	3775.30540176567
SteCoe_11144	1333	784	411	1914	934	593
SteCoe_11145	10	13	13	18	21	23
SteCoe_11147	1429.08479130396	2764.00963984584	354.06208626469	2490.5827128174	3902.99673590101	823.880195396485
SteCoe_11148	347	369	226	348	301	315
SteCoe_11149	34	29	18	47	14	29
SteCoe_1115	197	182	77	232	138	102
SteCoe_11150	295.618230272929	477.082981365263	60.9284386125262	299.32336547275	640.912169761516	88.2700578152143
SteCoe_11151	19	19	11	45	13	11
SteCoe_11152	22974.5501895328	29628.6325304238	11147.111252211	28171.8131613757	33232.3389939554	17929.2939860643
SteCoe_11153	30	66	12	74	33	0
SteCoe_11154	87	54	37	134	76	24
SteCoe_11155	0	0	0	0	0	1
SteCoe_11156	175	343	70	222	451	212
SteCoe_11157	48	105	3	95	68	58
SteCoe_11158	79	72	6	78	84	40
SteCoe_11159	12285.8618067263	14694.543230673	3017.39988862723	14405.5501422054	15342.1672560476	2330.13256882263
SteCoe_1116	1846	2210	619	2854	2768	1511
SteCoe_11160	18	21	3	24	34	13
SteCoe_11161	51297.0211819771	62051.3472739441	17407.1577269214	60167.4916568797	65940.3939528502	30760.5125380524
SteCoe_11162	934.679696195334	1096.05806221468	396.657336155811	1050.81142329307	1087.52909664458	400.208496454022
SteCoe_11163	688.172043010753	775.546666666667	282.465346534653	695.602380952381	607.960122699386	321.270557029178
SteCoe_11164	457	314	188	417	389	372
SteCoe_11165	280	310	109	433	336	271
SteCoe_11166	0	0	0	0	0	0
SteCoe_11167	815.760036327191	860.163062617906	314.940301557222	1275.46551471696	1211.96995586196	767.00162744449
SteCoe_11168	178.112843920375	221.095495300853	17.010391198044	250	331.086641654306	26.1561248999199
SteCoe_1117	129.619064492294	202.198864675319	40.9725042947195	204.819253414478	230.45963379414	63.7816596811123
SteCoe_11170	486.723575155794	762.92285122912	116.272292650975	688.959408859147	816.560434179383	223.915978570433
SteCoe_11171	61	63	29	108	133	39
SteCoe_11172	0	0	0	0	0	0
SteCoe_11174	38	64	17	72	104	2
SteCoe_11175	143	295	92	388	322	77
SteCoe_11176	445	687	270	812	838	655
SteCoe_11177	242	427	38	543	464	311
SteCoe_11178	953.278735632184	1301.33357271095	781.617401003904	1255.99143163156	1533.55327868852	1076.79499626587
SteCoe_1118	607	1070	406	832	1135	1006
SteCoe_11180	7.00521454112038	0	2.00173681468187	4.00397798846383	5.00357965510801	1.00132047096798
SteCoe_11181	76	117.657142857143	90	91	125.698324022346	157
SteCoe_11184	137	190	53	163	178	53
SteCoe_11185	108	82	24	191	82	69
SteCoe_11188	15	29	4	26	22	13
SteCoe_11189	136	298.322580645161	151.639484978541	308.553398058252	246.700507614213	245.951807228916
SteCoe_1119	61	72	18	95	134	25
SteCoe_11190	162	184	43	199	155	63
SteCoe_11192	116.076779026217	180.371616678859	95.236074270557	172.656108597285	164.770956316411	260.295402298851
SteCoe_11193	284	477	159	333	467	307
SteCoe_11195	345	585	113	640	755	265
SteCoe_11196	3051	3923	876	5649	5171	1139
SteCoe_11197	21667.1747256767	25900.9916027416	4003.41191215087	28581.8482006543	34520.8360235061	5847.47600067843
SteCoe_11198	244.151658767773	352.250593824228	89	456	438.086164043082	166
SteCoe_11199	4755	6422	1104	4920	5934	2019
SteCoe_112	116	183	90	264	203	234
SteCoe_1120	95	158	72	145	108	146
SteCoe_11200	63	63	10	26	38	3
SteCoe_11202	903	830	240	1722	1260	453
SteCoe_11203	207	235	80	311	342	152
SteCoe_11204	22	44	19	37	62	46
SteCoe_11205	754.315882094149	1251.79487817006	266.718918918919	1024.80423280423	1172.65306122449	425.357484076433
SteCoe_11206	625	881	186	925	967	281
SteCoe_11207	481	693	68	642	782	122
SteCoe_11208	958	1202	424	1208	1214	660
SteCoe_11209	23	51	11	43	50	3
SteCoe_1121	126	137	45	154	154	115
SteCoe_11210	2529	3563	1416	3141	3355	1920
SteCoe_11211	413.657327586207	617.279778393352	100	519.414868105516	565.169315825847	164
SteCoe_11212	1461.88690210103	1776.63902624572	153.439814814815	1611.4585824082	1724.78726769474	170.479166666667
SteCoe_11213	150	184	39	361	322	107
SteCoe_11214	71	150	34	166	118	42
SteCoe_11215	1972	2389	750	2201	2714	1145
SteCoe_11216	8	34	5	19.1434375113607	28	11
SteCoe_11218	0	0	0	0	0	0
SteCoe_11219	1304.53473885961	1355.92395437262	736.59375	1353.10158013544	1524.03732503888	934.753544902093
SteCoe_1122	38	49	20	23	53	21
SteCoe_11220	129	137	31	104	90	12
SteCoe_11221	150	135	64	132	204	399
SteCoe_11222	0	0	0	0	0	0
SteCoe_11223	510	797	176	793	866	576
SteCoe_11224	0	0	0	0	0	0
SteCoe_11225	0	0	0	0	0	0
SteCoe_11226	59.921875	66	25	40	73	29
SteCoe_11227	0	0	0	0	1.36923773505689	0
SteCoe_11228	500	630	236	594	710	467
SteCoe_11229	0	0	1.81143394396271	11.2200191021226	0	0
SteCoe_1123	50	87	34	58	68	120
SteCoe_11230	377	498	136	483	622	223
SteCoe_11231	33	41	19	35	37	43
SteCoe_11232	18	8	1	19	66	16
SteCoe_11233	0	0	0	0	0	0
SteCoe_11234	183	192	55	265	344	124
SteCoe_11235	14048.1432337751	16669.0403952213	4407.73717894737	14264.8124738312	16685.321568074	3883.31681648761
SteCoe_11236	68.6927374301676	66.4782608695652	42.2608695652174	126.481751824818	98.2153846153846	57.6551724137931
SteCoe_11237	78	49	35	109	83	28
SteCoe_11238	45	69	50	55.3055555555556	180	72
SteCoe_1124	0	0	0	0	0	0
SteCoe_11240	679	1361	365	983	1491	483
SteCoe_11241	74.2800362997533	88.2510906901145	22.2548674783974	101.431144206561	96.701852847732	48.439567458751
SteCoe_11242	9851	12903	5898	10104	11793	9004
SteCoe_11243	1008	1248	701	1593	1252	905
SteCoe_11244	609	778	276	1015	1262	651
SteCoe_11245	0	0	0	0	0	0
SteCoe_11246	2859	3520	638	3049	3248	963
SteCoe_11247	1837.99533146592	1530.41002277904	853.753259779338	2503.33667669676	2058.87318087318	1793.08005552985
SteCoe_11248	301.040774933963	323.659150475182	66.4733245143578	332.696096855974	443.051706888092	140.687294691807
SteCoe_11249	377	383	129	500	325	124
SteCoe_1125	13	12	15	19	28	0
SteCoe_11250	160	389	9	291	554	47
SteCoe_11251	0	0	0	0	0	0
SteCoe_11252	204	261	71	398	399	154
SteCoe_11253	164	180	46	191	269	53
SteCoe_11254	1311	1371	396	1543	1630	546
SteCoe_11255	5618.99518973811	8207.99268381905	2011	7565.99655857048	8958.99709432275	4600
SteCoe_11256	141	188	33	240	214	46
SteCoe_11257	1	4	0	12	10	0
SteCoe_11258	93	170	60	182	150	53
SteCoe_11259	516	496	165	443	522	326
SteCoe_1126	242	292	151	302	272	134
SteCoe_11260	617	801	138	885	978	352
SteCoe_11261	314	425	57	402	528	58
SteCoe_11262	0	0	0	0	0	0
SteCoe_11263	53	100	30	83	131	99
SteCoe_11264	0	0	3	0	0	0
SteCoe_11265	287	542	44	379	659	58
SteCoe_11266	4215	5482	1108	4816	5567	1601
SteCoe_11267	2	2	0	6	7	0
SteCoe_11268	0	0	0	0	0	0
SteCoe_11269	0	0	0	0	0	0
SteCoe_1127	0	0	0	0	0	0
SteCoe_11270	20.5	56.5	22.243219887114	23.5	79	44
SteCoe_11272	237	292	115	304	344	242
SteCoe_11274	0	0	0	0	0	0
SteCoe_11275	231	144	22	315	288	20
SteCoe_11276	127	126	56	223	209	99
SteCoe_11277	77	77	25	99	77	41
SteCoe_11278	416.096858638743	529.812682926829	71.7733990147783	440.960784313726	538.153392330383	162.343137254902
SteCoe_11279	9675	11255	2065	10334	12157	3270
SteCoe_1128	357	459	130	521	412	88
SteCoe_11280	293	424	89	448	412	174
SteCoe_11281	3971.19767582617	4448.44458707745	913.081036610448	4236.31833597106	4584.15309412377	1122.78250077567
SteCoe_11282	0	1	0	0	0	0
SteCoe_11283	28	54	4	51	19	7
SteCoe_11284	439	529	96	486	589	193
SteCoe_11285	37	45	4	48	56	0
SteCoe_11286	0	0	0	0	0	0
SteCoe_11287	0	6	0	0	1	0
SteCoe_11288	58	59	7	81	47	55
SteCoe_11289	292	517	87	458	509	297
SteCoe_1129	34147	39283	9676	36641	41680	14763
SteCoe_11290	51	95	30	54	138	56
SteCoe_11291	30	45	24	48	65	57
SteCoe_11292	1063	1070	255	1543	1216	317
SteCoe_11293	39	60	7	46	38	50
SteCoe_11294	438	715	173	592	883	269
SteCoe_11295	1	0	0	0	0	1
SteCoe_11296	2091	2942	2283	2389.38693794251	2844.39898989899	2216
SteCoe_11297	15	2	2	21	13	3
SteCoe_11298	787	803	275	906	874	331
SteCoe_11299	0	0	0	4	0	0
SteCoe_113	0	0	0	0	0	0
SteCoe_1130	76	189	69	140	228	172
SteCoe_11300	122	127	125	137	141	129.317733990148
SteCoe_11301	357	353	145	324	351	135
SteCoe_11302	0	0	0	0	0	0
SteCoe_11304	426	501	238	463	607	463
SteCoe_11305	201	250	92	277	351	123
SteCoe_11306	0	0	0	0	0	0
SteCoe_11307	234	208	43	187	172	105
SteCoe_11308	0	0	0	0	0	0
SteCoe_11309	0	0	0	0	0	0
SteCoe_1131	88	120	24	103	143	53
SteCoe_11310	643.902738630832	834.252683539902	265.828646558159	1006.85813811686	970.925815705787	214.931511934743
SteCoe_11311	66	76	31	102	86	81
SteCoe_11312	517.347499752491	779.868684775769	146.565251511939	732.590848991729	782.4734324091	195.699073708025
SteCoe_11313	0	0	0	0	0	0
SteCoe_11314	368	504	78	514	524	143
SteCoe_11315	5	86	14	39	123	1
SteCoe_11316	206.742133499269	367.846902958278	87.3922723918948	308.19973922288	409.522207432268	218.221470126639
SteCoe_11317	11	33	27	51	31	13
SteCoe_11318	15	42	2	9	39	9
SteCoe_11319	23	44	27	44	48	49
SteCoe_1132	15	17	2	32	27	61
SteCoe_11320	62	107	24	87	85	77
SteCoe_11321	3470	7282	2510	4260	7076	4919
SteCoe_11322	65	77	47	93	133	68
SteCoe_11324	0	0	0	0	0	0
SteCoe_11326	701	844	166	749	925	246
SteCoe_11329	1942.71213788045	1829	912.72553699284	2428	1941	615
SteCoe_1133	468.601460259531	436.830842477957	166	601.418628544752	477.630206390819	295.94956974423
SteCoe_11330	448	250	70	398	476	71
SteCoe_11331	147	107	46	206	134	47
SteCoe_11332	713.03317535545	1058.91573033708	211.732638888889	1178.8110403397	1450.52868391451	398.302325581395
SteCoe_11333	1202	1322	565	1813	1696	719
SteCoe_11335	0	0	0	0	0	0
SteCoe_11336	217	138	89	299	178	246
SteCoe_11337	54	61	13	69	59	1
SteCoe_11338	545.625	713.858088930937	98	647.92	667.39590443686	165.941644562334
SteCoe_11339	1202	1245	277	1533	1710	92
SteCoe_1134	606	855	241	856	874	453
SteCoe_11340	91	125	52	190	107	71
SteCoe_11341	106	123	62	179	125	91
SteCoe_11342	0	0	0	0	0	0
SteCoe_11343	0	0	0	0	0	0
SteCoe_11344	317	273	27	357	285	20
SteCoe_11345	1089	1532	403.962934860481	1486	1569.5526570238	608
SteCoe_11346	37	47	3	53	43	1
SteCoe_11347	92.1491504078917	130.528803926125	17.3539092803203	119.611613049567	140.582403835104	28.3714064716164
SteCoe_11348	16	23	9	38	41	4
SteCoe_11349	77	134.257018953923	53	93.2127944745398	130.992420332199	111.3653108119
SteCoe_1135	62	56	16	100	69	42
SteCoe_11350	8	12	0	15	43	8
SteCoe_11351	0	0	0	0	0	0
SteCoe_11352	818	534	95	548	407	185
SteCoe_11353	531	1249	810	974	1307	1357
SteCoe_11354	103	272	44	130	243	153
SteCoe_11355	167	155	34	186	233	52
SteCoe_11356	66	122	40	76	114	42
SteCoe_11357	35	15	2	15	30	16
SteCoe_11358	288	244	79	286	215	167
SteCoe_11359	20249	26526	11375	22108	24533	19310
SteCoe_1136	139	206	52	332	201	78
SteCoe_11360	2945.868475376	2894	1134.89010989011	2803.86592523942	3168	1325
SteCoe_11361	293	294	109	288	313	155
SteCoe_11362	2	10	2	5	2	13
SteCoe_11363	0	0	0	0	0	0
SteCoe_11364	49	39	22	52	28	7
SteCoe_11365	175	196	104	243	222	158
SteCoe_11366	35	72	41	40	65	137
SteCoe_11367	1572	1788	461	1712	1546	664
SteCoe_11368	0	0	0	0	0	0
SteCoe_11369	861	859	220	1373	1179	455
SteCoe_1137	185.59169550173	237.251288659794	102.605863192182	333.980409617097	189.748837209302	92.0506329113924
SteCoe_11370	106	130	71	231	173	160
SteCoe_11371	94	124	70	174	157	106
SteCoe_11373	356	180	86	348	175	72
SteCoe_11374	122	150	18	131	189	57
SteCoe_11375	11	23	0	18	28	0
SteCoe_11376	439	412	113	519	463	111
SteCoe_11377	3749	4344	1172.46397378285	4136.34856722495	4508	1523
SteCoe_11378	86	61	24	93	39	13
SteCoe_1138	202	314	60	237	230	41
SteCoe_11380	7630	7459	1146	9500	9646	2252
SteCoe_11381	22402	22779	2687	25839	25423	4582
SteCoe_11382	342	428	203	418	552	423
SteCoe_11383	0	0	0	0	0	0
SteCoe_11384	16	18	9	27	30	4
SteCoe_11386	138	179	33	210	163	61
SteCoe_11387	3	4	9	7	11	16.169014084507
SteCoe_11388	134	175	45	235	140	67
SteCoe_11389	70	76	18	76	76	31
SteCoe_1139	0	0	0	1	3	0
SteCoe_11390	116	172	85	176	153	142
SteCoe_11391	278	452	180	727	595	276
SteCoe_11392	760.430715768803	1089.7275159162	338.742277809936	1187.10165907747	1310.25452733361	553.872236850587
SteCoe_11393	0	0	0	0	0	0
SteCoe_11394	374	337	155	445	434	179
SteCoe_11395	73	127	20	196	181	44
SteCoe_11396	15	39	5	46.7466026180001	50	32
SteCoe_11397	1183	909	320	1287	1010	681
SteCoe_11398	0	0	7.39632395188553	4.23398455805643	2.15484692247385	0
SteCoe_11399	74	100	5	81	93	78
SteCoe_114	135.768863348925	157.807951660287	297.091279291405	164.472445753392	178.802835400145	282.486393975456
SteCoe_1140	202	190	104	479	272	145
SteCoe_11400	2	0	1	4	0	0
SteCoe_11401	3	3	1	8	2	1
SteCoe_11402	129	199	64	192	263	129
SteCoe_11403	233	270	71	450	382	142
SteCoe_11404	419	577	209	514	555	205
SteCoe_11405	54389	68925	21725	58161	65802	29938
SteCoe_11406	541	563	165	734	677	166
SteCoe_11407	1482	3186	801	2776	3567	2318
SteCoe_11408	10719	13237	2146	11313	12398	3145
SteCoe_11409	1420	2058	634	2023	2160	1380
SteCoe_1141	53	73	21	96	53	34
SteCoe_11410	1030	1165	200	1047	1278	391
SteCoe_11411	655	938	126	859	1017	133
SteCoe_11412	0	0	0	0	0	0
SteCoe_11414	397	608	241	503	502	401
SteCoe_11415	58	125	45	125	179	5
SteCoe_11416	222	263	23	233	208	44
SteCoe_11417	373	533	148	519	598	235
SteCoe_11418	1778	2167	1070	1950	1874	1541
SteCoe_1142	76.2070244896304	122.867546259187	39.1629917248365	82.03483492322	100.888463438431	78.1197423987498
SteCoe_11420	528	746	198	712	964	325
SteCoe_11421	20	24	2	24	27	0
SteCoe_11422	78	105	25	56	100	94
SteCoe_11424	8	2	0	0	9	0
SteCoe_11425	14	27	44	16	21	29
SteCoe_11426	0	0	0	0	0	0
SteCoe_11427	32	87	169	69	60	230
SteCoe_11428	136	218	58	232	342	26
SteCoe_11429	91.2538860103627	100.765550239234	37.5652173913043	80.4814814814815	76.8591549295775	54.1917808219178
SteCoe_1143	184	179	96	335	309	197
SteCoe_11430	1009.90235496841	1139.69936708861	198.169665809769	1078.15250150693	1309.98926462695	288.76404494382
SteCoe_11431	67	188	48	149	164	75
SteCoe_11432	61.2549091996868	147	44	106	165	197
SteCoe_11433	186.939393939394	183.847222222222	74.9367088607595	292.493150684931	218.839285714286	191.849246231156
SteCoe_11434	42	136	45	143	157	212
SteCoe_11435	5	2	4	5	5	0
SteCoe_11436	452	605	260	641	513.961693548387	501
SteCoe_11437	109	96	18	115	113	51
SteCoe_11438	374	601	112	434	526	188
SteCoe_11439	8280	4059	3200	8868	3166	2277
SteCoe_1144	477	681	290	594	657	465
SteCoe_11440	670	746	138	858	920	326
SteCoe_11441	0	1	0	0	0	0
SteCoe_11442	724.857923497268	1311.7475177305	615.009009009009	961.557059961315	1305.84647887324	1127.84375
SteCoe_11444	415	596	84	678	811	67
SteCoe_11446	781970	1051326	177834	831151	1007264	260655
SteCoe_11447	819	919	599	1521	1174	836
SteCoe_11448	0	0	0	0	0	0
SteCoe_11449	1575	2745	1195	2057	2786	1969
SteCoe_11450	154	180	90	225	253	71
SteCoe_11451	1	0	0	0	0	0
SteCoe_11452	1000	1243	849	1556	1530	1439
SteCoe_11453	177	378	62	299	398	196
SteCoe_11454	448	471	221	624	471	387
SteCoe_11455	42	41.6029411764706	19	78.7238979118329	63.2025723472669	21
SteCoe_11456	38	30	34	48	36	52
SteCoe_11458	824	883	240	1199	1097	437
SteCoe_11459	182	491	57	320	473	29
SteCoe_1146	54	99	31	55	85.1716401225628	2
SteCoe_11460	166	278	87	252	237	250
SteCoe_11461	48	58	8	41	64	38
SteCoe_11462	87	211	50	121	232	111
SteCoe_11463	0	0	0	0	0	0
SteCoe_11464	0	0	0	0	0	0
SteCoe_11465	1658	2166	472	1890	2346	791
SteCoe_11466	390	539	160	470	678	258
SteCoe_11467	78	108	47	113	98	30
SteCoe_11468	132.827650610326	133.143538225876	72.0436059663837	166.202104410945	201.699073280603	424.258331771279
SteCoe_11469	2881	3353	1326	2983	3443	1624
SteCoe_1147	919	994	113	1068	1045	166
SteCoe_11470	1779	2220	583	2162	2692	980
SteCoe_11471	0	1	0	0	0	0
SteCoe_11473	1155.20021759659	1151.58653939494	1818.1280408556	1064.82103003487	1307.12158592334	2389.23038115918
SteCoe_11474	122	373	76	158	386	177
SteCoe_11475	118	79	19	83	90	31
SteCoe_11477	53	68.0019231709224	119	68	84	96.0042869314412
SteCoe_11478	39	95	37	99	161	160
SteCoe_11479	882	1037	271	927	991	246
SteCoe_1148	274	308	157	322	316	351
SteCoe_11480	0	0	0	0	0	0
SteCoe_11481	0	0	0	0	0	0
SteCoe_11482	170	124	24	179	150	75
SteCoe_11483	0	3	0	0	1	0
SteCoe_11484	0	0	0	0	0	0
SteCoe_11485	0	0	0	0	0	0
SteCoe_11486	0	0	0	0	0	0
SteCoe_11487	899	1339	463	1667	1526	914
SteCoe_11488	268	326	192	463	429	361
SteCoe_11489	0	0	0	0	0	0
SteCoe_1149	126	276	70	195	270	100
SteCoe_11490	2580	3237	731	2979	3351	1461
SteCoe_11491	76.25	57.4095563139932	42.9493087557604	116.590425531915	67.7170731707317	63.5287846481876
SteCoe_11493	103.707198854193	113.148931857023	31.5881472229787	189.186342047186	197.224753938183	14.3664634981982
SteCoe_11494	93	264	41	194	288	81
SteCoe_11495	191	245	76	215	342	142
SteCoe_11496	397.14597815293	614.352029520295	134.528301886792	552.78969816273	730.051729234407	280.87459807074
SteCoe_11497	164	152	89	250	108	107
SteCoe_11498	1163	1453	309	1671	1691	507
SteCoe_11499	24	49	85	49	53	64
SteCoe_115	13493.1550979741	13702.4197434395	5020.60240963855	14864.3742188895	16524.7780970453	6891.35510567864
SteCoe_1150	0	0	0	0	0	0
SteCoe_11500	20.1769911504425	21	13.3732057416268	19.7576687116564	33	3
SteCoe_11502	2023.12033671322	2085.69837251356	354.941860465116	2105.55184310877	2144.2415969971	1039.27261809448
SteCoe_11503	1	0	0	2	0	0
SteCoe_11505	566.052362516027	685.960876638371	137.459009392206	696	701.177745111869	257
SteCoe_11507	56333	62496	15074	61846	62610	17754
SteCoe_11508	71	87	15	85	125	43
SteCoe_11509	24	60	19	35	33	47
SteCoe_1151	32	57	11	54	52	38
SteCoe_11510	7817.02470474813	10852.6178017532	3906.940433213	8041.26683544304	11626.6089874044	3610.60439030274
SteCoe_11511	915.9404986282	1133.52887866856	306.824723148857	1219.76934383655	1191.71698088343	463.878722141096
SteCoe_11512	1178	1479	343	1346	1500	541
SteCoe_11515	381	390.834346016447	121.779150379267	440.654120749252	470	231.659883421298
SteCoe_11516	169	163	37	255	256	43
SteCoe_11517	1696	1832	463	2174	2161	560
SteCoe_11518	206	301	129	453	396	232
SteCoe_11519	834	832	1245	1395	1042	2078
SteCoe_1152	2005	2247	369	3051	2685	646
SteCoe_11520	0	0	0	0	0	0
SteCoe_11521	53	82	23	92	82	20
SteCoe_11522	39	26	0	40	100	0
SteCoe_11523	9	7	13.6465265880244	19.0558884912922	19.3066520845089	8
SteCoe_11525	66	57	34	111	61	103
SteCoe_11527	0	0	2	0	11	6
SteCoe_11528	788.733125649013	774.891326021934	237.823920265781	831.853016142736	660.058823529412	74.4688644688645
SteCoe_11529	538.617680826636	768.529920212766	285.781609195402	676.532702915682	864	507
SteCoe_1153	143	245	221	182	190	368
SteCoe_11530	1465.66186599875	1571.46359175662	272.318093385214	1590	1502.07264113699	288
SteCoe_11531	84	148	23	148	164	161
SteCoe_11532	83	55	29	102	78	27
SteCoe_11536	1429	1797	557	1534	1974	851
SteCoe_11537	678	724	267	1249	1076	550
SteCoe_11538	2087	2744	933	2985	2969	1559
SteCoe_11539	152	229	93	158	254	195
SteCoe_1154	27	64	8	42	52	19
SteCoe_11540	826	1208	243	1409	1335	243
SteCoe_11541	8	29	8	25	10	1
SteCoe_11542	2426	3242	763	2758	3411.74589984693	1335
SteCoe_11543	14	13	6	47.2196261682243	28	13
SteCoe_11545	431	498	350	574.303703703704	520	634
SteCoe_11546	149	104	64	165	97	36
SteCoe_11548	3121.52169716333	3391.05034033131	1049.65953024679	2975.97487371186	3383.52658185382	1117.37881614712
SteCoe_11549	1299.52797202797	2486	270.315403422983	1749.48506401138	2811.16858496953	576.191627669126
SteCoe_1155	30	12	14	19	25	11
SteCoe_11550	359	478	125	318	406	248
SteCoe_11551	0	0	0	0	0	0
SteCoe_11552	352	414	199	417	403	380
SteCoe_11553	40	86	18	106	55	32
SteCoe_11554	6	19	1	27	24	6
SteCoe_11556	21	36	17	16	13	12
SteCoe_11557	434	268	230	515	346	319
SteCoe_11558	2044	1801	674	3332	2585	1426
SteCoe_11559	72	89	14	85	73	26
SteCoe_1156	0	0	0	0	0	0
SteCoe_11560	64	66	20	53	46	11
SteCoe_11561	6	4	0	4	1	0
SteCoe_11562	31	38	2	37	97	0
SteCoe_11563	55	74	16	85	64	53
SteCoe_11564	12	40	1	26	43	3
SteCoe_11565	37	20	0	13	16	0
SteCoe_11566	1330	1469	385	1635	2078	839
SteCoe_11567	8	1	0	18	19	0
SteCoe_11568	963	1121	659.033507853403	1004.7322970639	1108.1036889332	933.784333672431
SteCoe_11569	179	150	76	190	231	74
SteCoe_1157	0	0	0	0	0	0
SteCoe_11570	123	244	19	155	272	52
SteCoe_11571	411	391	94	587	546	154
SteCoe_11572	328	402.742981046077	66	357.78720552546	478.007579667801	200.6346891881
SteCoe_11573	23	39	26	37	34	97
SteCoe_11574	0	0	0	0	0	0
SteCoe_11575	135	199	52	114	197	51
SteCoe_11576	446.131524624005	507	140.10989010989	434.134074760581	523	150
SteCoe_11577	241	247	132	255	243	137
SteCoe_11579	9329	11462	7437	11183	11546	10553
SteCoe_1158	746.50316387128	881.750315499765	313.985682483858	1214.30918840812	1210.43298936186	646.723878405161
SteCoe_11580	1	0	0	0	0	0
SteCoe_11581	216	306	122	218	268	230
SteCoe_11582	24796.4687482293	33278.4937767015	14811.0036844509	30225.7726461213	31680.3344957442	34224.1395107934
SteCoe_11583	35	100	29	52	95	57
SteCoe_11584	420	1503	367	924	1826	790
SteCoe_11585	30	37	1	36	61	6
SteCoe_11586	31	42	15	31	53	21
SteCoe_11587	0	0	0	0	0	0
SteCoe_11589	86	87	28	140	127	67
SteCoe_1159	8709	12991	3421	10965	12478	4873
SteCoe_11590	149	288	141	234	342.574610896281	253
SteCoe_11591	271	712	210	862	947	932
SteCoe_11592	309	395	132	332.612546125461	561	258
SteCoe_11593	263	402	16	319	309	35
SteCoe_11594	391	439	88	460	575	164
SteCoe_11596	6	0	0	6	5	0
SteCoe_11597	16	29	3	42	18	1
SteCoe_11598	132.850849592108	164.471196073875	59.6460907196797	352.388386950433	329.417596164896	116.628593528384
SteCoe_11599	0	0	0	1	0	0
SteCoe_116	66	125	61	92	109	59
SteCoe_1160	440	479	247	682	590	536
SteCoe_11600	834	1309	404	868	1055	541
SteCoe_11601	0	0	11.0370651395195	0	1.44734297620324	0
SteCoe_11602	1	2	0	1	0	1
SteCoe_11603	387	399	136	456	398	112
SteCoe_11604	620	639	204	931	781	452
SteCoe_11605	0	0	0	0	0	0
SteCoe_11606	0	1	0	0	1	0
SteCoe_11607	119	134	18	109	186	4
SteCoe_11608	33	36	4	54	31	0
SteCoe_11610	0	0	0	0	0	0
SteCoe_11611	1443.60237192984	1620.24285112184	650.641262650413	1551.90548504521	1471.29928591711	1022.29464975791
SteCoe_11612	13.2245162507691	12.2436604040006	5	24.0515863931926	28.246018945965	13.56613396196
SteCoe_11613	267	218	74	325	347	109
SteCoe_11614	634	1047	440	1163	1101	1017
SteCoe_11615	20	11	4	20	18	13
SteCoe_11616	9	16	10	7	8	27
SteCoe_11617	82.3796296296296	102	17.4415584415584	111	142.264573991031	61
SteCoe_11618	220	340	99	252	369	162
SteCoe_11619	42	103	61	84	123	82
SteCoe_1162	2189	3667.71150729335	1100.61452513966	2743.13086291785	3682.7293977813	1816.61726716519
SteCoe_11620	3	4	0	0	16	7
SteCoe_11621	18	10	6	22	19	1
SteCoe_11622	166	252	78	325	330	105
SteCoe_11623	1546.27610480839	1478.75681369032	178.738891892742	2104.71268387748	1750.4968124715	191.398531415394
SteCoe_11624	485.50398726582	613.051171449418	227	942.398885141029	568.712026527305	479.954801755323
SteCoe_11625	88	127	58	147	144	100
SteCoe_11626	4240	6961	988	4568	6496	1015
SteCoe_11627	37	44	9	27	77	12
SteCoe_11628	122	223	59	195	263	154
SteCoe_11629	0	0	0	2	0	0
SteCoe_11630	397	533	344	521	644	562
SteCoe_11631	34	43	10	45	39	67
SteCoe_11632	0	0	0	0	0	0
SteCoe_11633	433	648	108	548	760	327
SteCoe_11634	408	641	225	764	848	498
SteCoe_11635	235	434	88	391	519	218
SteCoe_11636	73	128	56	85	166	48
SteCoe_11637	129	228	83	101	191	91
SteCoe_11638	70	107	22	82	118	89
SteCoe_11639	47	50	8	54	58	10
SteCoe_1164	113	135	74	153	121	61
SteCoe_11640	688	804	139	721	924	141
SteCoe_11641	595	974	290	816	930	365
SteCoe_11642	569	1006	171	934	1085	290
SteCoe_11643	0	1	0	0	0	0
SteCoe_11644	124	206	69	268	244	109
SteCoe_11645	78	163	51	104	211	208
SteCoe_11647	70	67	20	74	77	46
SteCoe_11648	1312	1524	677	1716	1324	998
SteCoe_11649	31	48	14	63	82	62
SteCoe_1165	29	39	12	44	42	32
SteCoe_11650	0	0	0	1	0	0
SteCoe_11651	6803.44644437887	6851.77159590044	2041.73588924388	8044.51519354432	8131.86538698167	3652.91878737015
SteCoe_11652	0	0	0	0	0	1.96735523928923
SteCoe_11653	682.553555621127	1053.22840409956	362.264110756124	1037.48480645568	1898.13461301833	726.113857390565
SteCoe_11654	79	62	6	112	91	9
SteCoe_11655	0	0	1	0	0	0
SteCoe_11656	4923	5652	1600	5064	5379	2933
SteCoe_11657	781	1414	532	1033	1437	864
SteCoe_11658	0	0	0	0	0	0
SteCoe_11660	1266	1242	375	2221	1642	659
SteCoe_11661	147	261	78	225	239	116
SteCoe_11662	164	202	91	240	259	96
SteCoe_11663	26	29	11	7	29	8
SteCoe_11664	131	164	74	203	158	101
SteCoe_11665	179	281	55	180	319	20
SteCoe_11666	98	125	35	111	125	29
SteCoe_11667	32	42	29	66	95	41
SteCoe_11668	28222.1650542848	30975.7799978423	6751.80328513046	29175.3939684059	32673.4988964277	8980.63185315321
SteCoe_11669	682	784	209	916	898	139
SteCoe_1167	1.01091405184175	0	1.01954062392869	0	0	1.01493192797541
SteCoe_11671	594	651	195	631	785	277
SteCoe_11672	0	0	0	3	0	0
SteCoe_11673	374	508	189	588	642	281
SteCoe_11674	253	226	98	423	284	127
SteCoe_11675	1446	1723	1282	1713	1980	1991
SteCoe_11676	701.230763296064	595.032730031783	454.343577810227	1542.65130665331	819.985516411123	691.682733978222
SteCoe_11677	139	147	14	131	157	33
SteCoe_11678	217	103	28	157	102	130
SteCoe_11679	2400.82524304569	2922.0874599665	458.436679114354	3195.47588767699	4464.02339100898	654.168112147664
SteCoe_1168	0	0	0	0	0	0
SteCoe_11680	0	0	0	0	0	0
SteCoe_11681	33	58	25	63	52	31
SteCoe_11682	5	1	0	1	4	1
SteCoe_11683	0	0	0	1	1	0
SteCoe_11684	111	176	124	215	224	220
SteCoe_11685	28	37	10	48	34	14
SteCoe_11686	43	49	13	14	35	0
SteCoe_11687	0	0	0	0	0	0
SteCoe_11688	424	563	98	490	797	158
SteCoe_11689	102.681282615771	155.438431129521	131.267447489846	158.690798116189	203.099535278462	166.263090509736
SteCoe_1169	58	76	23	90	92	82
SteCoe_11690	16	9	17	23	32	15
SteCoe_11691	2451.67135004262	3272.30820831528	329.058740906204	3031.57752625803	3505.96148625262	861.215790095394
SteCoe_11692	66.7917375638694	36.748342760078	21.9759301715517	71.9568716422392	50.5801968013343	32.2329288496703
SteCoe_11693	8	34	13	25	33	17
SteCoe_11694	248.140350877193	303.667682926829	111.352459016393	269.321100917431	282.72997032641	271.833333333333
SteCoe_11696	260	252	66	332.119765563099	287.231691281387	83
SteCoe_11697	94	198	55	214	264	132
SteCoe_11698	163	163	51	231	242	101
SteCoe_11699	341	466	127	483	573	237
SteCoe_117	0	1	0	0	0	0
SteCoe_1170	847	1261	338	1279	1459	667
SteCoe_11700	0	0	0	0	1	1
SteCoe_11701	185	397	75	279	244	119
SteCoe_11702	12979.6044969538	13235.5154187858	2921.85747835021	13830.3353596758	14927.9275143636	4813.50127637849
SteCoe_11703	120	87	79	129	162	188
SteCoe_11704	2328.70888447236	3029.02916604535	680.307729774958	3108.63272920367	3493.8700505672	994.502788295557
SteCoe_11705	12	15	14	7	24	1
SteCoe_11706	127.754922196069	499.235293873359	120.264240844968	174.946467322536	618.560298488456	311.665748650954
SteCoe_11707	507	636	436	519	714	796
SteCoe_11708	25	37	11	52	30	41
SteCoe_11709	0	0	0	0	0	0
SteCoe_1171	333725.162486413	420903.465393859	81407.3056060303	365553.691084434	404919.547527733	98356.024777728
SteCoe_11710	621.198842874543	546.013986013986	291.137457044674	882.197158846319	471.819400127632	210.402704007726
SteCoe_11711	1	0	0	0	0	0
SteCoe_11712	1038	1271	757	1044	1100	659
SteCoe_11713	2	0	0	2	0	0
SteCoe_11714	1198	1519	164	1756	1973	138
SteCoe_11715	595	1162	380	710	1224	941
SteCoe_11716	509	840	171	780	660	129
SteCoe_11717	44	44	9	28	39	20
SteCoe_11718	0	0	0	0	0	0
SteCoe_11719	242	173	21	234.191756212128	268	76
SteCoe_1172	74985.8375135869	90429.5346061412	18756.6943939697	78682.3089155663	90733.4524722674	25611.975222272
SteCoe_11720	189	240	57	229	251	106
SteCoe_11721	25	39	10	28	68	21
SteCoe_11722	130.205352295326	282.550347487034	90.3620245787606	223.246545854307	307.245034459238	73.9448855507417
SteCoe_11723	10337.5679660039	13626.224535542	6161.58234597156	11360.764550632	12525.4557375658	7754.7793249941
SteCoe_11724	431	418	79	766	474	182
SteCoe_11725	1	1	0	0	0	0
SteCoe_11727	776	752	148	822.40956651719	762	278
SteCoe_11728	991	1086	82	1039	1188	102
SteCoe_11729	49	74	2	45	85	6
SteCoe_1173	1266	1453	261	2047.69155405405	1800	578
SteCoe_11730	18	28	15	20	36	56
SteCoe_11731	1	1	1	4	4	1
SteCoe_11733	30	28	4	59	33	15
SteCoe_11735	607	703	135	1231	897	427
SteCoe_11736	464	543	124	621	626	145
SteCoe_11737	117	191	10	164	210	18
SteCoe_11738	2494	1886	595	2940	2287	1284
SteCoe_11739	0	0	0	0	0	0
SteCoe_1174	168	366	101	395	503	154
SteCoe_11740	0	0	0	0	0	0
SteCoe_11741	226	458	105	444	396	172
SteCoe_11742	47	29	11	48	44	3
SteCoe_11743	124	85	29	149.12571201621	106.152672452112	102
SteCoe_11744	0	0	0	0	0	0
SteCoe_11745	410	610	66	342	518	117
SteCoe_11746	111	154	48	145	203	73
SteCoe_11747	478	573.153775023512	146.229098590311	722.007773715925	636.866753217596	301
SteCoe_11748	217	248	65	345	409	203
SteCoe_11749	88	126	54	121	135	101
SteCoe_1175	37.1335740072202	33.2715517241379	5	72.7411444141689	61.789644012945	28.288
SteCoe_11750	183.864114934474	175.526594788874	56.3340769722157	169.563210540262	246.338825219476	133.614703852158
SteCoe_11751	281	408	107	418	431	201
SteCoe_11752	483	617	175	496	609	290
SteCoe_11753	0	0	0	0	0	0
SteCoe_11754	0	0	0	0	0	0
SteCoe_11755	0	0	0	0	0	0
SteCoe_11756	48	75	13	63	76	12
SteCoe_11757	0	0	0	0	0	0
SteCoe_11758	629	751	235	689	712	437
SteCoe_11759	39	43	10	120	65	10
SteCoe_1176	200	318	118	234	293	160
SteCoe_11760	0	0	0	0	0	0
SteCoe_11762	435	415	54	572	401	189
SteCoe_11763	0	0	0	0	0	0
SteCoe_11764	0	0	0	0	0	0
SteCoe_11765	121	162	173	160.106100795756	221	200
SteCoe_11766	295	446	152	340	486	272
SteCoe_11767	1121	1773	295	1310	1466	625
SteCoe_11768	11	2	3	17	5	16
SteCoe_11769	41.2091836734694	65.2145214521452	81	100.2331002331	99	214
SteCoe_1177	1074.69525839105	1073.56431767338	198.461538461538	1358.44298605414	1032.47733333333	237.916167664671
SteCoe_11771	0	0	0	0	0	0
SteCoe_11772	954	1064	442	1572	1583	725.479180436219
SteCoe_11774	0	0	0	6	0	1
SteCoe_11775	242.640515758393	399.306358820331	95.736921428957	385.714095430407	486.25351553353	121.985067545299
SteCoe_11776	447	448	131	537	434	337
SteCoe_11777	258.141304347826	457.819969742814	129.855072463768	391.811722912966	484.693907875186	229.685792349727
SteCoe_11778	1067	1234	261	1191	1380	673
SteCoe_11779	398	589	173	750	670	435
SteCoe_1178	0	0	0	0	0	0
SteCoe_11780	595	797.398699349675	191	873	859	345
SteCoe_11781	130	242	104	216	232	121
SteCoe_11782	254.216024078129	304.16735219025	60.498342158724	298.253600883248	311.358306029946	139
SteCoe_11783	309	451	146	616	589.901105322305	400
SteCoe_11784	853	1535	460	1299	1649	1109
SteCoe_11785	346	403	237	488	525	536
SteCoe_11786	58	97	29	124	81	163
SteCoe_11787	32	40	1	80	35	24
SteCoe_11788	20	20	1	30	44	1
SteCoe_11789	49	51	15	67	47	19
SteCoe_1179	0	0	0	0	0	0
SteCoe_11790	15384	16933	2587	17571	18217	3345
SteCoe_11791	718.930458325218	1421	501	1358	1758	1131
SteCoe_11792	224.418032786885	310.956022944551	130.166666666667	319.80859375	316.328097731239	135.527896995708
SteCoe_11793	3261	4145	1297	4093	4157.55708925221	1985
SteCoe_11794	208	301	112	431	446	238
SteCoe_11795	2124.49948119909	2136.37477784912	1016.31190744104	4267.53643631997	2918.11275262016	2040.47104228472
SteCoe_11796	129	158	42	318	305	56
SteCoe_11797	182	244	49	338	441	89
SteCoe_11798	30	24	50	39	44	56
SteCoe_11799	840	656	855	908	764	1064
SteCoe_118	110	124	38	131	99	25
SteCoe_1180	106	187	21	167	320	100
SteCoe_11801	810	739	237	1839	1176	508
SteCoe_11802	0	0	0	0	0	0
SteCoe_11803	0	0	0	0	0	0
SteCoe_11804	896.122424955856	1168.88963855422	305.027287319422	1197.34092009685	1310.79927992799	161.120350109409
SteCoe_11805	1333	3067	597	1533	3529	922
SteCoe_11806	186	344	16	249.562637980844	303	25
SteCoe_1181	116	98	16	175	153	41
SteCoe_11810	249	280	133	345	234	283.958333333333
SteCoe_11811	0	0	0	0	0	0
SteCoe_11812	0	0	0	0	1	0
SteCoe_11813	82	122	41	84	170	49
SteCoe_11814	20445	27822	4606	21970	26777	6767
SteCoe_11815	2497	2763	468	3028	3419	751
SteCoe_11816	569	622	107	570	754	237
SteCoe_11817	430	431.98331015299	90	571.650579150579	621.624748490946	167
SteCoe_11818	1091	922	478	2381	1748	1340
SteCoe_11819	11	7	1	1	2	0
SteCoe_1182	0	0	0	0	0	0
SteCoe_11821	493	659	111	521	707	240
SteCoe_11822	153	157	32	175	296	126
SteCoe_11823	474	509	134	365	472	169
SteCoe_11824	56.1148651581317	61	41.121792499754	112.079529284653	66.0449258849526	36.0403014208841
SteCoe_11825	497	544	163	444.611822403111	453	166
SteCoe_11826	254	208	88	315	215	47
SteCoe_11828	1307.98418674699	1463.46049732452	548	1506.99785321451	1905.08350646618	760.8056702605
SteCoe_11829	236	406	149	376	667.512275291501	104
SteCoe_1183	555	716	231	537	559	428
SteCoe_11830	0	0	0	0	0	0
SteCoe_11831	1	4	2	1	2	2
SteCoe_11832	0	0	0	0	0	0
SteCoe_11833	200	217	68	254	271	149
SteCoe_11834	600	744	173	713	899	289
SteCoe_11835	82	174	23	102	235	78
SteCoe_11836	0	0	0	0	0	0
SteCoe_11838	0	0	0	0	0	0
SteCoe_11839	111	147	4	64	126	48
SteCoe_1184	114	219	104	217	143	128
SteCoe_11840	111	173	26.717384738974	144	171	60
SteCoe_11841	0	0	0	0.999998883212955	0	0
SteCoe_11842	0	0	0	1.11678704468583e-06	0	0
SteCoe_11843	0	0	0	0	0	0
SteCoe_11844	168	219	86	241	241	67
SteCoe_11846	0	1	0	0	0	0
SteCoe_11847	291	375	80	434	480	124
SteCoe_11848	12	45	8	40	19	14
SteCoe_11849	4016	5311	1357	4553	5560	2345
SteCoe_11850	3977	3758	658	4843	4722	1405
SteCoe_11851	221	508	148	461	428	284
SteCoe_11852	321.095933247821	275.646220906948	187.735320934665	415.046491779607	255.491181490257	184.660847128018
SteCoe_11854	0	8	0	2	6	0
SteCoe_11855	121	230.547619047619	89	303	203.052083333333	153
SteCoe_11856	0	0	0	0	0	1
SteCoe_11857	74	141	35	104	146	70
SteCoe_11858	1512	2262	477	2077	2362	1034
SteCoe_11859	4260	4599	733	4512	4718	1000
SteCoe_1186	13	36	8	16	25	8
SteCoe_11860	235	305	75	529	501	161
SteCoe_11861	131	119	35	190	118	92
SteCoe_11862	1137	550	343	1392	479	320
SteCoe_11863	484	495	169	1120	763	338
SteCoe_11864	442	556	132	597	458	438
SteCoe_11865	51	91	36	64	101	139
SteCoe_11866	69	144	20	215	185	32
SteCoe_11867	455	385	140	840	486	343
SteCoe_11868	78	94	17	148	110	35
SteCoe_11869	115	111	29	154	114	60
SteCoe_11870	119	84	15	100	120	0
SteCoe_11871	0	0	0	0	0	0
SteCoe_11872	0	0	0	0	0	0
SteCoe_11873	710	735	300	664	752	504
SteCoe_11874	415	462	173	581	598	344
SteCoe_11875	179.593052109181	176.981481481481	41.6666666666667	229.203187250996	371.756130790191	119.131782945736
SteCoe_11876	1291	1367	435	1312	1207	468
SteCoe_11877	217	281	109	333	358	205
SteCoe_11878	312	276	83	523	285	186
SteCoe_11879	1366	1869	731	1590	1913	1075
SteCoe_1188	509	368	104	706	484	302
SteCoe_11880	258	260	70	262	274.272095332671	222.209433962264
SteCoe_11881	66	204	17	109	216	48
SteCoe_11882	4	58	0	12	84	17
SteCoe_11883	122	181	46	194	137	93
SteCoe_11884	0	0	0	0	0	0
SteCoe_11885	83	55	37	110	83	12
SteCoe_11886	850	1170	245	1274	1619	442
SteCoe_11887	632	542	168	1111	846	578
SteCoe_1189	24649.8145689482	28044.9257406554	7925.89982563766	25820.083613566	26886.2481075608	13329.513331587
SteCoe_11891	930	1347	325	1511	1301	1089
SteCoe_11892	3	0	0	1	0	1
SteCoe_11893	129.875598086124	90.2857142857143	34.9130434782609	168.476878612717	137.495652173913	77.9541984732824
SteCoe_11894	0	0	0	0	0	0
SteCoe_11895	430.182200359059	692.692747457913	72.6864310495716	374.756454606726	749.834078127557	83
SteCoe_11896	261.817799640941	489.307252542087	34.3135689504284	274.243545393274	584.165921872443	34
SteCoe_11897	828	1374	501	1095	1614	742
SteCoe_11898	13	19	1	6	22	6
SteCoe_11899	0	0	0	0	0	0
SteCoe_119	111	101	31	143	93	22
SteCoe_1190	430.80737704918	455.703370786517	213.824411134904	562.595623215985	613.353410097431	267.622784810127
SteCoe_11900	53	67	18	53	54	50
SteCoe_11902	144	210	104	253	305	186
SteCoe_11903	169	150	84	245	133	93
SteCoe_11904	242.29674331053	266.052173273955	143.120833679931	491.452241611001	528.437582437197	322.33496581897
SteCoe_11905	0	0	0	0	0	0
SteCoe_11906	33	89	23	54	97	39
SteCoe_11907	58	125	20	84	81	89
SteCoe_11908	2537	2435	276	2876	2771	442
SteCoe_11909	7567.54718134076	8587.40612331841	2254.87138593501	7121.12038490785	7964.51617117834	3478.40355421537
SteCoe_1191	0	0	0	0	0	0
SteCoe_11910	178.840660067308	197	80.840190134892	209	263	61
SteCoe_11911	236	256	105	360	431	187
SteCoe_11912	2	1	0	1	13	0
SteCoe_11913	400	368	101	488	545	172
SteCoe_11915	0	0	0	0	0	0
SteCoe_11917	153	168	51	220	270	161
SteCoe_11918	416	401	197	430	499	570
SteCoe_11919	386	429	158	418	412	132
SteCoe_1192	1094.05172413793	1121.86466547952	1372.06820901476	1196.56686626747	1233.19727891156	1943.91429410038
SteCoe_11920	7	14	6	4.07079646017699	0	9
SteCoe_11921	4	12	1	17	11	0
SteCoe_11922	0	0	0	0	0	0
SteCoe_11923	4	5	1	0	1	0
SteCoe_11925	38	46.1487548793562	9	35	65	34
SteCoe_11926	168	243	62	200	202	137
SteCoe_11927	0	11	0	7	3	23
SteCoe_11928	39	38	8	66	77	90
SteCoe_11929	1267	1182	393	1160	1245	734
SteCoe_1193	378	663	129	747	761	257
SteCoe_11930	57.7896660914488	35.0766639597603	12	45.2171373138492	33	7.5154235711631
SteCoe_11932	1153.80294450736	1893.48464912281	837.408775981524	1702.6678661389	2209.064	1262.43536711479
SteCoe_11934	0	0	1	0	1	0
SteCoe_11935	0	0	0	0	0	0
SteCoe_11936	280	133	94	337	163	117
SteCoe_11937	32	93	35	66	42	123
SteCoe_11938	454	639	356	1106	799	930
SteCoe_11939	295	348	192	507	488	352
SteCoe_1194	130	184	61	305	188	135
SteCoe_11941	353	861	105	813	1149	277
SteCoe_11942	1808	1540	703	2383	2137	1150
SteCoe_11943	2126.58007413865	2736.66780567699	621.716512467216	3597.03531295524	2656.48204784788	1299.36131777248
SteCoe_11944	423	356	139	494	297	171
SteCoe_11945	148	245	118	316	323	257
SteCoe_11946	4	46	34	26	15	26
SteCoe_11947	58	120	21	60	84	8
SteCoe_11948	19654.5590331018	20324.8308554191	5975.37723905724	21338.5591014152	21585.301525941	6946.16290862013
SteCoe_11949	18	49	41	43	50	25
SteCoe_1195	124	122	51	110	141	97
SteCoe_11950	358.665865384615	425.337074148297	229.884422110553	544.419531639263	534.995114006515	336.067146282974
SteCoe_11951	2984	2992	585	2882	3496	1152
SteCoe_11952	63	45	6	118.662420382166	36	16
SteCoe_11953	4601.31056452451	5735.31434622257	1292.75773992565	4898.59698227012	5499	2214
SteCoe_11954	121	87	34	75	123	106
SteCoe_11955	411	462	66	543	631	150
SteCoe_11956	698.566945606695	748.016453382084	287.084951456311	858.456026058632	851.321538461538	479.175595238095
SteCoe_11957	159.31395601117	133.81216389622	48.3492866365465	159.410212269332	169.679842388781	33.7123381193435
SteCoe_11958	262.52427184466	381.191176470588	174.877192982456	340.054794520548	323.333333333333	178.367346938776
SteCoe_11959	36	70	12	86.6845437065108	94.2985978019544	24
SteCoe_1196	0	0	0	0	0	0
SteCoe_11960	47	48	24.6428571428571	95.6563876651982	97.0706319702602	3.2
SteCoe_11961	1	14	9	9	24	25
SteCoe_11963	38	42.224	12	28	29	0
SteCoe_11964	241.156150830806	246.317046466728	29.9255126433201	404.611463681645	260.94954101041	66.1156527789604
SteCoe_11965	757	954	298	770	832	568
SteCoe_11966	2071	3073	1184.83146067416	2594	3158.44882973841	2112
SteCoe_11967	72.536231884058	108.075	44.2962962962963	102.658536585366	161.876712328767	68.0425531914894
SteCoe_11968	326.873345935728	342.380414312618	93.7358490566038	388.988976377953	442.634899328859	142.59793814433
SteCoe_11969	296	364	136	308	438	199
SteCoe_1197	3623	3048	1020	4245	3416	1385
SteCoe_11970	134	150	83	133	150	95
SteCoe_11971	5963.47594556623	6279.92329035417	2697.44554455446	6863.82434847357	7477.58195329087	3549.98780286797
SteCoe_11972	214	368	97	231	250	150
SteCoe_11973	1175	2380	320	1432	2831	590
SteCoe_11974	438	475	110	457	675	346
SteCoe_11975	0	0	0	0	0	0
SteCoe_11976	15253	18463	2975	16277	18703	4468
SteCoe_11977	130	206	107	123	204	100
SteCoe_11978	417	589	113	653	585	269
SteCoe_11979	1045	1162	433	1296	1278	754
SteCoe_1198	233.367768595041	308.895061728395	36.4285714285714	384.935064935065	391.699248120301	268
SteCoe_11980	622	604	225	703	654	678
SteCoe_11981	204	311	123	315	366	142
SteCoe_11982	109	143	49	152.175032172928	120.156147616617	69
SteCoe_11983	332.928870292887	401.780821917808	354.469135802469	388.592592592593	466.363636363636	507.491379310345
SteCoe_11984	96	238	52	178	353	109
SteCoe_11985	106.791004482092	271.526147897575	65	206.829458421466	185	183
SteCoe_11986	55	78	42	72	68	18
SteCoe_11987	0	0	0	0	0	0
SteCoe_11988	0	0	0	0	0	0
SteCoe_11989	0	0	0	0	0	0
SteCoe_1199	174	128	43	207	157	86
SteCoe_11990	47	67	9	76	56	38
SteCoe_11991	0	0	0	0	0	0
SteCoe_11992	680	868	296	588	743	370
SteCoe_11993	1600	2064	1155	1707	1756	1468
SteCoe_11994	78	156	19	82	122	64
SteCoe_11995	485	914	233	528	515	398
SteCoe_11996	0	0	0	0	1	0
SteCoe_11997	0	0	0	0	0	0
SteCoe_11998	300	375	127	360	439	154
[truncated: 32,495 more rows]
