# Supplementary material for: Genome-wide analysis of anterior-posterior mRNA regionalization in Stentor coeruleus reveals a role for the microtubule cytoskeleton
Source: bioRxiv. 2024 Oct 8:2023.01.09.523364. Originally published 2023 Jan 10. Preprint. [Version 3] doi: 10.1101/2023.01.09.523364 (PMC9882060; doi:10.1101/2023.01.09.523364)
Supplement: Supplement 2 — Supplementary Table 2. Batch corrected counts – bulk AP RNA sequencing [file media-2.csv]

	A1	A2	A6	P1	P2	P6
SteCoe_1	3386.99353575992	3785.64018419238	3324.78223033501	3844.00984366229	3654.03247253945	3858.88399570031
SteCoe_10	2606.23571194184	2709.59048986383	2363.31280848411	2850.94190433716	2660.53216038487	2978.24207897758
SteCoe_100	461.38523096302	519.44230970474	502.177679485745	585.216793709274	566.369903465644	529.986834052877
SteCoe_1000	1933.71141893067	2097.8224114327	1898.10531073007	2425.56466951199	2370.47022231152	2560.76029321408
SteCoe_10000	10.3794695423666	10.1894965716841	16.0176870466658	15.4705655268375	16.8670044160508	10.8193676524297
SteCoe_10001	13.1508321974842	7.89985694782679	9.830441695352	10.1520879472267	14.0033883450808	12.9044247689918
SteCoe_10002	35.2982715098348	57.0939654760844	36.8402084413031	67.5036160923623	45.3122220442127	73.7060432338931
SteCoe_10003	20390.7790406437	21407.9972795983	21313.797693319	21619.3870937118	21146.3887909323	20186.259353232
SteCoe_10004	165.529772244154	146.123681005091	148.173557533631	179.408543032071	192.419712372268	188.807082839359
SteCoe_10005	9966.28789684754	10212.6883057126	9850.63317470959	10674.4157875185	10562.780992708	11393.2749733142
SteCoe_10006	3313.70884714969	3485.31717251493	3222.99657652234	3731.57882604278	3599.18719162761	3647.30133989125
SteCoe_10007	12521.8566353898	13661.5235901609	11913.1141614285	13671.5322245538	12728.741011582	13795.7509579506
SteCoe_10009	45	62	17	45	68	34
SteCoe_1001	251.842078252079	262.413579170581	219.155444123818	248.71726660532	241.279842371062	283.249712042576
SteCoe_10011	3053.36239061586	3195.69201716694	2952.14293303691	3867.25593062495	3732.92237871011	4116.66030884723
SteCoe_10012	0	0	0	0	0	0
SteCoe_10013	0	0	0	0	0	0
SteCoe_10014	0	0	0	0	0	0
SteCoe_10015	0	0	0	0	0	0
SteCoe_10016	66	32	0	45	58	0
SteCoe_10017	7957.306406824	8370.80714844852	7761.54330241886	8729.03838534011	8280.96702408209	8416.53639265059
SteCoe_10018	570.620936386166	532.177522743148	527.466053696527	572.957539598219	629.83097785398	580.867281827286
SteCoe_10019	1645.41899985717	1819.25933191119	1582.76097997524	1871.40134662319	1618.89777886994	1826.64456383564
SteCoe_1002	412.662568579735	416.013784915879	365.520117983108	419.660331994816	421.839535979456	438.713055675036
SteCoe_10020	461.424891243526	471.007331766301	412.446601707715	492.36075047954	472.971469506651	536.593456249968
SteCoe_10021	50657.4754561919	46321.1857446175	49159.3941107537	53740.1147019722	57487.2555634465	50372.9526485791
SteCoe_10023	4.15019555977226	8.739133299844	6.08157424936892	7.12784607831912	2.20409186936528	6.9374918142018
SteCoe_10024	279.188192954686	304.797922786485	366.185981361552	513.931959035677	448.850181979731	435.179055424899
SteCoe_10025	161.848346560849	138.221761082741	153.647259819368	213.682694986202	230.337525271053	229.221161661537
SteCoe_10026	189.830838627224	193.614097730444	216.850451013865	262.954280936602	252.913554348944	228.071001081519
SteCoe_10028	332.447623988191	397.904416783618	299.853971041655	316.133253299538	280.209547368978	363.606526724595
SteCoe_10029	620.559662322662	790.061738718955	661.16332313336	839.583484910951	660.143512058066	802.215728024437
SteCoe_1003	100.300066827095	117.633834724147	95.379898022331	134.090628618806	121.559569281659	147.941009203177
SteCoe_10031	0	1	0	0	0	0
SteCoe_10032	0	0	0	0	0	0
SteCoe_10033	0	0	0	0	0	0
SteCoe_10034	2226.45965728577	2356.17835627916	2041.52940048604	2331.03792163453	2249.58055205208	2488.20977412161
SteCoe_10035	56.5777289208086	93.0592975504684	69.0513615957535	107.14236004386	74.7817159309909	104.885092366215
SteCoe_10036	20	31	3	54	31	9
SteCoe_10037	4872.19384013898	5510.75166049605	4825.6347054904	5426.20019147709	4864.87626672049	5677.47840892169
SteCoe_1004	608.075498716908	666.524478224794	583.751468400714	687.872550938662	627.761109032533	726.26997191316
SteCoe_10040	353.347667737879	352.624345931717	381.202001020405	437.080308571306	451.826937417775	403.190270117492
SteCoe_10041	1527.07326298167	1630.44387939753	1356.01342377901	1551.24594159018	1468.63590993587	1819.25115934547
SteCoe_10042	784.308259954191	718.58509014477	791.681986048885	930.747197063206	1047.06229703239	983.092166534539
SteCoe_10043	2064.58565551476	2130.77809942635	1904.15739738302	2101.95160078743	2098.10622544474	2175.55690524416
SteCoe_10045	58.6483012398708	47.2816143894726	56.4821285707927	70.8744366881393	80.6064540352772	74.7262062794574
SteCoe_10046	77.2149506402203	78.2240538501501	68.4290682618995	108.629330951665	101.967711670356	125.54326359637
SteCoe_10047	299.282564774268	303.76444947257	346.958183077441	468.874738288451	453.350063871818	420.721795007046
SteCoe_10048	1	0	0	0	3	0
SteCoe_10049	181.458021787879	203.716907620438	199.004502852997	214.597176500624	188.001463419612	180.360275745299
SteCoe_1005	0	0	0	0	0	0
SteCoe_10050	3.75518539248542	5.41845383784646	8.47194070503369	10.9468941906997	9.14526044682157	6.87693679838689
SteCoe_10051	225.42796831703	239.710916236827	294.928900328537	323.42615363844	308.218960422851	253.403093162515
SteCoe_10052	6.95926821359392	14.0301123371303	9.90996060596719	13.8321515246579	7.29206251072395	12.2859343835599
SteCoe_10053	0	0	0	0	0	0
SteCoe_10054	0	0	0	0	0	0
SteCoe_10056	2212.53595685226	2167.30808937936	1954.65313707068	2009.97880482269	2081.42050733666	2110.04504126974
SteCoe_10058	1988.26055790393	1974.40040720256	1983.44888310213	2438.30312432466	2377.89395951754	2302.26671127552
SteCoe_10059	1760.5483737034	1870.01583253603	1760.88704150834	2182.20789310809	1952.45730456191	2055.64567388403
SteCoe_1006	237.329626050954	214.71597312678	301.591439228576	450.786839265999	444.187995179535	411.465994233168
SteCoe_10060	11.0834795449733	8.1225291004116	15.7728218691783	16.7940376822464	17.8353714983275	11.8642576719818
SteCoe_10061	116.171327678444	145.507560836884	137.248972129644	143.35597513872	110.811630928135	120.902036318035
SteCoe_10062	1614.9228522366	1555.27377288614	1635.70778327447	1901.34802925104	1991.77058143567	1823.90319356918
SteCoe_10063	3622.40057653762	3894.63510118961	3359.09408730442	4125.90925348236	3846.43431234013	4625.41600038515
SteCoe_10064	30.3619357375105	13.3421444862142	18.0148460738346	16.5681589685328	31.4608193613104	30.7786580705163
SteCoe_10065	67.0147957294962	68.5932956486717	79.3096666663525	109.548403563788	102.810850357093	94.32803625233
SteCoe_10066	156.784962377031	168.668683929018	218.254985360734	323.599668998959	283.486228024681	261.23948001438
SteCoe_10068	106.649561295344	143.96616561507	109.012819049434	145.526856978834	99.4075975051136	159.950743746027
SteCoe_10069	133.703190249915	105.36165977616	116.014599534041	110.725990674194	138.818285803838	126.305656643609
SteCoe_1007	969.263749732323	979.715518170527	962.950022008647	1153.35494362643	1104.06662752444	1118.41179963569
SteCoe_10070	34.6270589356714	22.722189107053	30.4798969974118	17.0180750100533	29.406602287882	24.1870495698244
SteCoe_10073	60.2969593139034	42.9620413827185	34.930612639054	12.0216412459683	16.3289138873081	36.5878419980764
SteCoe_10074	7.73478192167269	20.5570339601643	7.09535599544362	23.1719549642336	9.26387129758704	30.298308724411
SteCoe_10075	17	10	6	17	8	0
SteCoe_10076	46.3982987522212	48.0756730761819	58.9719940082826	90.1502463499408	83.9553077546005	82.2011809291768
SteCoe_10077	649.845085633323	623.681507593321	584.902505956983	700.119205338991	754.736793427358	775.662321896593
SteCoe_10078	150.667096326434	215.430079805567	167.507787401507	220.227711762165	152.712238392276	215.36933690598
SteCoe_1008	306.905236708297	376.598123702857	343.33739283547	470.744665828565	428.795570509064	461.769652685487
SteCoe_10080	430.713316583117	459.450834202181	397.294479667437	491.928968080318	457.494933090378	576.379759113106
SteCoe_10081	182.156755587615	183.66321711464	180.554474036591	224.235026869598	227.19584368019	232.67939816883
SteCoe_10082	181.436887570704	205.214132049372	202.179571300624	220.835308155104	196.487497838463	188.81634973281
SteCoe_10083	192.20282930062	196.434604558859	238.138958265519	301.061573336613	270.805967356322	243.766154169043
SteCoe_10084	5047.63286745857	5394.21738183337	5570.83026359987	6438.36551197427	6221.87577396915	5875.64621707227
SteCoe_10086	160.745597063795	155.071392443056	169.074704463029	164.623304626117	173.970600218555	144.980274269719
SteCoe_10087	560.728535542821	633.43364695606	597.684857247221	897.133634141365	791.560460454402	936.986943204539
SteCoe_10088	464.680706187471	434.185103347036	427.870520804745	494.881760309272	547.307517871842	552.056201994775
SteCoe_10089	79.4043653408889	109.6984765782	83.9157360364409	118.204787587223	87.0953171466357	123.869497654551
SteCoe_1009	37.0010253216561	24.212525271804	34.9404181634693	40.1186482349944	51.5167799199167	45.0911178677247
SteCoe_10090	116.153492799235	112.025638829003	119.540724771301	129.545363800519	130.661055281667	115.581626194015
SteCoe_10091	75.1085965704227	69.1234235452592	75.6498666611321	108.499811268041	109.164917286324	110.893923902571
SteCoe_10092	0	0	0	3.01872797640994	1.02683552541059	0
SteCoe_10093	816.119695685918	802.16706391122	774.770545938207	857.318314421285	899.039097861552	859.418381178711
SteCoe_10095	239.013942589762	251.623023194775	237.920074805313	259.54624043541	243.494417078574	243.916591522822
SteCoe_10096	882.455673919329	1097.02862410826	923.362518470186	1233.87078699677	999.949015964723	1196.27955716549
SteCoe_10097	1.00326797385621	0	0	0	2.01211203633611	0
SteCoe_10098	276.756069365482	245.454102338206	256.51502337071	263.570542829315	310.62096995959	280.729439924522
SteCoe_10099	3706.4907831125	3792.42019224348	3659.92693270489	3986.6991909098	4048.80637685131	3883.34717155576
SteCoe_101	0	0	0	0	0	0
SteCoe_1010	6416.37008516155	6557.82718797316	5967.15401675593	6875.6074138588	6811.88193347725	6978.33285839673
SteCoe_10100	235.75320523386	302.389962957453	220.672823215057	278.395149335111	192.587458073794	283.527795095415
SteCoe_10102	0	0	0	0	0	0
SteCoe_10103	0	0	0	0	0	0
SteCoe_10104	12480.6850932811	14109.3456824169	11902.1410664915	13032.0594304195	11688.7344226315	13749.8760135821
SteCoe_10105	0	0	0	0	0	0
SteCoe_10106	171.543304282689	170.902009123678	269.104680819178	387.410459898288	365.766763936867	299.575568094882
SteCoe_10107	306.593668172837	292.90681609874	295.209941681474	360.210779523814	363.046343254631	361.770253814621
SteCoe_10108	447.086372696014	529.418450472114	545.795750392417	569.987397189384	483.135195186707	521.2109252999
SteCoe_1011	96.9744128265127	112.521888712541	94.1704561696176	111.047059915524	101.217708149855	117.455724259602
SteCoe_10110	873.959677433425	949.93515554416	936.348039563657	1453.75063881458	1337.14633424272	1486.64889508529
SteCoe_10111	5.51278562496877	9.77902271820991	8.80606925961978	12.9984566725198	8.72483754140171	11.5005251033823
SteCoe_10112	856.738475517987	849.064249823057	918.493617440749	1045.14575108463	1045.62228492758	924.912572782355
SteCoe_10113	0	0	0	0	0	0
SteCoe_10114	33.8691159820787	36.5136529191455	31.1236658686162	41.8275392610672	37.4947934612749	42.042521728606
SteCoe_10115	1.0197307674762	8.80568358105617	9.24437016460231	19.6232495069252	9.78421693104285	13.2284713170974
SteCoe_10116	94.7515629859948	55.5841637602349	95.4544380419937	92.4081176855614	123.446544270473	89.83329631164
SteCoe_10117	761.43781393705	776.398145049684	803.519594535125	981.611091982654	964.385407627873	902.130608682276
SteCoe_10119	14103.8117345047	14367.3938161127	14026.82214803	15708.7368740517	15926.8756000222	15897.452272466
SteCoe_10120	1116.06241824168	1249.40829346577	1114.98140564911	1319.05467110224	1164.43570553205	1250.19150586797
SteCoe_10121	316.153600895211	325.400836856906	327.445055085457	369.408535827875	367.974301238249	344.816790462079
SteCoe_10122	68.0732026539116	84.93410020022	68.6579671499417	85.3627346783872	72.736961355459	90.3298451521718
SteCoe_10123	48.0532495634069	55.9696897603244	44.7130438557483	57.1741836083094	53.0331814701944	70.6708065264489
SteCoe_10124	7316.26236777568	7659.85803772153	7123.84485264158	7665.42920685117	7708.86564480287	7206.65114641121
SteCoe_10125	457.978439556997	441.533179673766	436.155101687705	549.852137769804	587.331623620352	605.449320652506
SteCoe_10126	1680.09799022038	1894.46947618164	1735.95110312015	1835.47001732852	1709.01873392873	1659.1349479698
SteCoe_10127	1099.63522518534	1090.81895015313	990.066534774854	1081.19190202033	1084.0240667025	1115.23926089919
SteCoe_10128	591.461572084226	621.30086797348	591.496182642474	670.248492850393	676.258084404648	643.289497888439
SteCoe_10129	662.892662000002	613.357669274882	606.635220885449	646.601362649189	679.609536599994	694.057824088464
SteCoe_1013	171.600422706697	184.465856807288	155.100550824963	165.377594197806	151.44044701462	187.271359278024
SteCoe_10130	1386.39028268733	1565.30490747656	1604.53979617608	1961.99101528952	1780.35441440541	1751.68266433599
SteCoe_10131	1135.2541200748	1112.38714206459	1123.43097578236	1290.65214981837	1318.53945834451	1231.10558083578
SteCoe_10132	0	1	0	0	0	0
SteCoe_10133	287.082097743201	355.401573093417	250.826840083068	383.379672947186	305.003649490499	475.229151005384
SteCoe_10134	205.056275853037	204.8823441137	229.88895888342	282.574882791868	288.579973144707	264.500291566408
SteCoe_10136	197.044964367286	198.094925626594	177.50628163624	187.901602703604	202.570428323686	199.938286622022
SteCoe_10137	148.667639074065	194.766950088245	196.155846089061	271.502586966594	218.142560945843	234.866494299706
SteCoe_10138	19.2380415801474	23.0604343292196	12.7768720677679	14.6245711640673	8.57841696207333	21.7631745918593
SteCoe_10139	1011.87440106597	955.141303467086	829.825824320131	786.996422976116	812.333325826554	884.644831052693
SteCoe_1014	1077.74750033473	1077.39642026463	978.333006440636	1122.06420354319	1146.15218235832	1239.23884902366
SteCoe_10140	30.5330484168043	31.5935699793083	38.998896206043	43.6053710478955	44.6677599328892	38.0204914129533
SteCoe_10141	699.105439853409	788.719343659017	715.470490220282	1038.56105504317	920.690735502004	1076.67282617862
SteCoe_10142	376.721672819533	350.651261091727	388.854995689587	424.06519184924	443.420283714491	381.650049384895
SteCoe_10143	332.263803622145	342.413901883907	397.409515145228	465.128033838004	467.071151701986	384.567382842346
SteCoe_10144	79.4268563027255	71.6464279915212	75.8122235712821	91.6569983005076	104.224871162281	100.628852637482
SteCoe_10145	87.9006572773128	115.318971158222	85.7223619096322	158.100986662363	123.140261181038	179.92364840731
SteCoe_10146	24.9710093308319	32.6319678270077	25.8104839527274	22.6433812943569	16.4718282175849	25.0075425161142
SteCoe_10147	107.263120420494	86.8121222903647	91.2689043556723	94.3790888970834	115.256215560739	117.348730696511
SteCoe_10148	889.618667160146	982.035672119239	858.14442201968	1126.32383737197	1030.96200097474	1192.43057285227
SteCoe_10149	157.389219256418	161.239293992112	184.914962510921	202.452933111158	195.792570850678	168.352643602394
SteCoe_1015	0	0	0	0	0	0
SteCoe_10150	525.158325187989	479.353391034709	461.91745890363	551.470979636764	557.846372260314	593.317861430423
SteCoe_10151	22	10	15	22	8	12
SteCoe_10152	0	0	0	1	0	0
SteCoe_10153	52.9264811749475	52.8115432305126	63.0757368862112	74.4109049161291	77.1751521155888	67.8869987421844
SteCoe_10154	6016.76849015787	6504.18984967846	5708.89734017808	6146.93742348433	5771.87356440678	6474.8349396012
SteCoe_10155	8112.55474923163	8450.35190523346	7798.52988120001	8589.79485085101	8320.9167582632	8448.54671112756
SteCoe_10156	51.8643894647956	74.2114191532294	79.3041645789747	117.543210747401	86.8449163188433	95.2091292147781
SteCoe_10157	58.3454705677226	72.7804961322233	54.4227552596892	70.4567404555923	52.7780052658055	78.0037899652736
SteCoe_10159	416.45760166161	405.564145396786	466.73332172363	581.106097684735	607.855574786597	579.082741776949
SteCoe_10160	596.993430359663	559.858789474937	638.291713974221	773.075361399226	821.85071121888	719.781981983488
SteCoe_10161	408.243418731707	407.583110361047	487.183548796177	594.392887752957	587.371902842544	519.231150890543
SteCoe_10162	20672.8390219332	22281.3098461925	19889.2091315014	21922.7321252396	20759.615295246	22197.7135276436
SteCoe_10163	68.7211419647948	72.3322437350392	76.3294465973633	94.9127016908626	93.4199401768409	87.3198229968804
SteCoe_10164	877.172281645221	711.528270879312	731.987927505253	813.523533943094	1019.59257624702	996.093802716335
SteCoe_10165	229.922394369147	259.991722961742	212.178089655765	238.48098851111	205.23938841737	250.405573982518
SteCoe_10166	1470.78981344519	1624.75894074612	1473.47802261334	2007.37386838619	1868.94604656339	2155.2526445924
SteCoe_10167	10.8116684719147	20.5656639917149	29.3831952030216	45.6001256924678	32.9757511496402	30.9893979733822
SteCoe_10168	1286.03302085002	1340.12064454707	1160.60850320928	1255.67262053758	1227.16618255503	1350.26667432769
SteCoe_10170	537.825903285236	536.312716149515	456.170158981299	610.183522485775	611.636377721598	767.920724835396
SteCoe_10172	288.856771795087	333.89415494219	307.9268283285	355.243804576938	324.331055902977	313.498826467963
SteCoe_10173	238	232	54	238	308	76
SteCoe_10175	173.354622973805	175.492934979817	180.830339580117	185.943050415827	189.191197181571	162.262984350274
SteCoe_10177	1785.39222795599	1691.37459938424	1760.48795771764	2029.81372787145	2181.42753812917	2065.36298650527
SteCoe_10178	68.749729820033	80.5398308033152	55.0164311869423	58.696755049876	37.2281640506247	71.4167268603233
SteCoe_10180	253.706217154077	240.217569788042	274.40301616311	313.340189843999	361.446183866963	312.30583414092
SteCoe_10181	641.818033913088	803.802302816596	634.139900439011	695.241144957324	554.837110194705	724.905113745621
SteCoe_10182	263.558904108036	282.787151572933	327.391010618084	399.882858126509	362.541331772904	329.803529479413
SteCoe_10183	7.3569635310861	10.6915402202223	14.4268468267098	31.7194563061314	26.2474358025499	28.9334706130075
SteCoe_10184	725.697728686474	735.009301840422	951.322739530821	1342.10309758505	1285.72315487267	1161.92079706695
SteCoe_10185	2	4	1	4	0	1
SteCoe_10186	767.683898150413	798.754694320826	682.982439240656	828.274721211306	816.369533268642	960.484437267598
SteCoe_10187	0	0	0	3	1	0
SteCoe_10188	1140.17894185921	1140.03466186421	1107.12303178225	1456.72328058607	1432.06904050716	1518.88698925492
SteCoe_10189	399.717563258305	400.042139946066	400.695925597057	456.191056441196	444.095438352623	441.383062462873
SteCoe_1019	4382.47010489202	4496.79631128109	4230.72048169123	4860.83499018328	4872.54414278978	4760.94528096719
SteCoe_10191	225.592739556631	254.631986335461	212.077618889948	250.957852533668	223.270104087143	254.231255847663
SteCoe_10192	695.103486925358	742.676346481531	627.867541373867	824.282373864364	741.696237269497	905.679211786445
SteCoe_10193	9.29666651817451	11.5722978350409	7.79095168691485	13.8169156285068	9.64223616521647	17.0263647004654
SteCoe_10194	133.103077956343	135.646477451532	221.476957126569	285.856109186983	256.875628706516	200.631660240123
SteCoe_10195	21.3099703385714	23.1713027908589	16.4942514982501	18.2531774929436	17.7424713723795	24.5916161948864
SteCoe_10196	0	0	0	0	0	0
SteCoe_10197	11557.7594429391	11404.0586914432	10534.2358214371	11309.4590088684	11770.2814821751	11591.6034753933
SteCoe_10198	0	0	0	0	0	0
SteCoe_10199	37.3245968279327	35.0464579435717	34.4368031247487	51.3659632116771	44.3057304637288	49.4377247875471
SteCoe_102	97.3312865704246	115.89768626866	109.739658365311	116.793881929753	107.557158596994	104.973102735438
SteCoe_1020	0	0	0	0	0	0
SteCoe_10200	387.15705863093	522.843341489153	477.348138301626	644.501043096046	520.878622317882	577.61479770569
SteCoe_10201	69.9687181110333	100.941837074682	106.341205228752	154.119443996221	112.643887985536	124.665822898314
SteCoe_10202	1178.82338799122	1227.44991025984	1116.76613902506	1269.58035713221	1237.24543848076	1414.01727147025
SteCoe_10203	404.066528438065	327.508980067995	327.05629639877	279.148728691945	353.789983890796	344.68248605116
SteCoe_10204	4716.27555013306	4593.2251181492	4593.06848748841	5406.28987719853	5558.27966750068	5210.26296339755
SteCoe_10205	468.87599584736	484.504518836943	438.817942456259	501.971627434898	502.114966090763	563.702125211463
SteCoe_10206	78.6897113799079	77.4276851330711	80.1311939294818	97.4307616554312	99.485754137616	97.9691447553192
SteCoe_10207	0.95959659940268	18.2242485736822	15.5193822684089	26.8518342466871	6.91494325920701	14.7160099638574
SteCoe_10208	824.112203729256	825.863974090691	798.307041453438	914.314379661027	923.387053562945	906.854724974509
SteCoe_10209	1373.62658554078	1651.65255322042	1300.63693368674	1528.0857584538	1340.86741384944	1666.67296542768
SteCoe_1021	45.562097377077	45.5735919534114	32.0378095644219	40.9034875218203	42.6344641598319	60.3425205624219
SteCoe_10212	2141.45958354339	2187.46302516719	2002.37364915367	2255.8533112019	2225.62428254355	2350.12747516737
SteCoe_10213	0	1	1	0	0	0
SteCoe_10214	52.684746270185	43.2918030904414	56.5739474231664	66.7611463352809	69.9264074210191	59.7821608554768
SteCoe_10215	76.3522604929516	72.6893026304539	66.3606641164215	68.174117165936	84.5922349740823	81.5926106356037
SteCoe_10216	221.309612814936	253.531077041184	228.994636136929	314.997670682617	268.381623694544	296.657009585605
SteCoe_10217	149.067190775079	163.604697797632	206.268766915646	287.429027080016	255.557275078093	235.018849131566
SteCoe_1022	5375.27690465411	5624.67487729812	5263.29397309195	6188.3133764601	6119.20339011878	6193.45970240464
SteCoe_10220	99.0369075362353	129.363505601859	79.1406790290999	95.9259426070345	74.7846019945816	132.776803193343
SteCoe_10222	0	0	0	0	1	0
SteCoe_10223	0	0	0	0	0	0
SteCoe_10224	221.526621676855	274.422554773118	210.722873425489	255.134164179056	187.036544994789	268.092174388823
SteCoe_10227	1270.81322378499	1380.79648786325	1287.20379485103	1469.99267244856	1478.07552108169	1474.70816420933
SteCoe_10228	740.659256384255	777.397431847393	887.502859649439	1318.08658378042	1131.1357976223	1182.80281664144
SteCoe_10229	236.687905507218	259.526897180807	217.338131311568	267.222513279519	260.509040743969	304.583995956273
SteCoe_1023	17	35	0	39	38	0
SteCoe_10230	90.4238361702454	81.4328462126841	76.5847632885805	98.1972389625465	102.827183189036	119.209964093463
SteCoe_10231	184.49691373664	196.55334440529	175.878456678422	208.632687398681	193.609527963459	211.752870089138
SteCoe_10232	131.328640191233	170.918217700291	155.077524493317	193.370357684108	149.802587907456	167.851912021099
SteCoe_10233	9.76720392159576	12.6147594987561	8.54118834958446	12.8158773876248	8.89451486845939	15.8875950362761
SteCoe_10234	1993.71369969153	1953.77517654969	1968.08503795723	2073.17893360182	2146.7847239974	2271.17178948487
SteCoe_10235	2532.33198576467	2885.38054967764	2571.7913274051	2816.89340037114	2509.11773633029	2639.38144417905
SteCoe_10236	964.08768591291	979.258157565593	838.774042888467	967.213377973982	952.790074638491	1113.53186377919
SteCoe_10237	0	0	0	0	0	0
SteCoe_10238	0	0	0	0	0	0
SteCoe_10239	1683.81495125872	1871.34787853548	1628.39093431812	1804.41616157338	1713.08498528856	1834.23164253509
SteCoe_1024	277.379112038276	329.440041215569	356.244291347449	453.950823888994	409.590203077785	381.888804744309
SteCoe_10240	68.2201001498994	74.4341564058277	73.2499948517889	75.914533142413	77.8118188211128	71.6658275900205
SteCoe_10241	172.156827731462	199.694815401741	207.038088962898	291.492965509218	257.13457115801	271.56745085352
SteCoe_10242	128.550064838223	108.819016363076	112.442608032155	125.464735655679	138.728772914582	129.698460476332
SteCoe_10244	50.6542544899924	56.5436087751503	50.7331711828824	74.7600851609566	65.2334077235896	77.4329957809321
SteCoe_10245	71.4329920220195	44.5535678612952	65.6228566636587	82.3054939256214	107.505339589132	99.037662260858
SteCoe_10246	620.850851347128	761.710544183908	723.692107138515	1112.80314794306	935.656955377256	1046.09175599928
SteCoe_10247	12.2709876465604	24.1279222221103	24.1497128952293	41.7748211193536	25.1068848021174	30.5267825759659
SteCoe_10248	0	0	0	0	0	0
SteCoe_10249	0	0	0	0	0	0
SteCoe_1025	297.285444708553	293.641220493749	275.114599433005	295.489601571938	305.705832226951	311.9462470361
SteCoe_10251	0	0	0	0	0	0
SteCoe_10253	23.2564192127485	11.4381026628165	32.2245208826494	38.4801328096746	55.291430153732	37.8310112722599
SteCoe_10254	244.65506303534	267.526741329415	234.677189545513	277.800115779147	252.229024475211	271.184338352037
SteCoe_10256	754.282340077355	736.119726541233	720.047753280577	842.689699266564	861.655491357569	867.608036832725
SteCoe_10257	0	0	0	0	0	0
SteCoe_10258	0	0	0	0	0	0
SteCoe_10259	459.682279573211	507.666564739816	465.992186078612	538.292195715818	504.726935963425	532.23770158513
SteCoe_10263	22	59	31	42	70	31
SteCoe_10264	168.416092658388	196.764245386226	183.075891049711	226.895307039965	192.674700958308	205.648344736618
SteCoe_10265	94.3239739824657	71.0930838708442	100.459192959901	93.5437716036867	122.313757251013	94.0487316090824
SteCoe_10266	0	0	0	0	0	0
SteCoe_10267	159.960686212093	169.39038060116	186.371926407104	250.578114915496	231.263890543184	225.896608545141
SteCoe_10268	0	0	0	0	0	0
SteCoe_10269	0	0	0	0	0	0
SteCoe_1027	95.8125119475875	104.877666614688	91.6142800917568	158.194105450628	148.379306312671	183.926777260103
SteCoe_10270	45.5681692176961	48.6326960969211	32.3305011475329	32.9799536391051	32.0369916961389	50.7157118848386
SteCoe_10271	438.005600376782	522.107879722831	511.765390662474	650.727882758737	573.583431266908	610.979026451995
SteCoe_10273	0	0	0	0	0	0
SteCoe_10274	25.5468591754044	49.5716590469152	46.2174985138574	52.6419633519584	31.4935174774987	39.0655340709073
SteCoe_10275	181.632198104332	191.933126566067	161.36103420942	159.399634473792	149.132371462756	167.747757731
SteCoe_10276	2332.58714084055	2416.40973282219	2250.67299317298	2599.31975450833	2579.86237183437	2516.1083047865
SteCoe_10277	4778.30699409094	5181.52747189194	4463.94545440622	5327.25855041939	4998.49770881065	5973.12392345257
SteCoe_10278	432.233238196212	480.622457728251	427.213843932502	527.491464540211	462.056365493318	520.067962680385
SteCoe_10279	2.44243248064328	5.00007179955131	3.95948508456669	12.1917729929683	8.83474185125814	13.2723180690582
SteCoe_1028	50.3538875600449	64.318485711062	46.0796644653685	72.5501770752002	59.4246979310789	82.9394428011978
SteCoe_10280	0	0	0	0	0	0
SteCoe_10281	337	340	28	398	482	28
SteCoe_10285	50.4115949566622	55.6061352374312	41.565449603577	58.8999110706472	56.5874610014653	77.6453111107844
SteCoe_10288	2119.7461527623	1951.2644320942	1776.92969693281	2117.40167441497	2300.65767374691	2497.59351322741
SteCoe_10289	429.424797295967	468.009994067996	445.240370339802	519.876508162603	481.617087775475	564.750731146565
SteCoe_1029	100.557033986231	129.910423340321	94.3507139301348	114.422000050497	82.0189169627523	119.5090284814
SteCoe_10290	427.20084203044	450.664638682426	469.614000804616	540.322866956182	526.589464653068	520.444167261368
SteCoe_10292	95.9975756222726	108.426955158746	95.2255378674893	111.149280837031	96.4935167100239	111.682143351117
SteCoe_10293	132.126038281059	152.485426865454	122.864162133807	151.201524694738	133.373498705156	174.755532171221
SteCoe_10295	79.9928378959828	83.2813306955668	66.3663316066063	53.557427757786	47.4503621133913	65.5621581482028
SteCoe_10296	55.7995215698469	74.6744312880924	68.0410808848104	91.9075294695699	72.710773660532	79.1162021500057
SteCoe_10297	24.9975870219169	15.1687305879864	19.0736742705819	17.1475586946603	25.4626057230669	22.2436714523525
SteCoe_10298	50.4231558559469	44.9109376222542	40.4554734705207	41.8384873842858	46.8655487118193	50.8584663988786
SteCoe_10299	0	2	0	0	0	0
SteCoe_1030	103.2037534318	125.935793675967	128.562227089214	199.579638214654	159.448291915543	177.160739266302
SteCoe_10300	72.9437236209393	97.549822509982	84.4461221896011	88.0005519031647	64.2989590726216	74.9474770593338
SteCoe_10301	0	0	0	1	0	2
SteCoe_10302	4.29590022542556	3.20934535578639	1.62731567998516	0.113825432506327	0.476401278157818	3.26206738660647
SteCoe_10303	14.6617706414513	20.3806250117355	9.70275254274976	8.59182216686225	4.60294454285198	17.3793917276073
SteCoe_10304	996.418192815988	932.764634710209	968.805879197447	1246.95598192011	1300.27629946271	1297.31300883167
SteCoe_10305	119.31570390216	111.659488731195	118.508272417729	126.96044845299	134.739861252083	124.065522252431
SteCoe_10306	1625.81477875457	1822.2085737011	1530.73717289429	1923.06443634676	1748.32653158767	2020.28689338743
SteCoe_10307	30.1297733386949	49.1488315926996	36.9975090089782	58.8144148963613	41.3863579132561	55.1340844493243
SteCoe_10308	0	0	0	0	0	0
SteCoe_10309	2658.82177040889	2734.03808035938	2605.70017421802	2909.51742417469	2911.93730166004	2763.23390815723
SteCoe_1031	219.554371285786	223.805620218034	216.378361552377	277.843444780858	273.946275308895	282.726934949422
SteCoe_10310	0	0	0	0	0	0
SteCoe_10311	0	0	0	0	0	0
SteCoe_10312	327.254551951704	413.196401007215	443.33666499351	639.93802610074	510.499615233786	521.961272921357
SteCoe_10313	1862.23358537783	1996.97091062395	1732.73932618937	2008.02694272289	1901.39080861739	2150.77705952311
SteCoe_10315	202.460761512897	238.134176464789	228.302677223719	304.039653526419	266.229029194132	287.699314952097
SteCoe_10316	45.4201671426154	55.2478348452506	79.6636186244486	121.240829689908	103.319215716285	92.4661375636879
SteCoe_10317	250.002652229632	256.764079821449	205.337146405165	318.11350090577	303.267299821685	395.473142082112
SteCoe_10318	40.59682872955	42.9811412752751	40.0783836717049	33.7305448953443	33.9775365946005	33.6590886977332
SteCoe_10319	0	0	0	0	0	0
SteCoe_1032	930.700670258987	917.370902364081	815.310843001139	1281.96518796979	1265.47747268624	1555.86197220051
SteCoe_10320	0	0	0	0	0	0
SteCoe_10321	182.524886141403	190.440331106773	179.055531178732	256.361158694948	244.606605703848	272.0482996846
SteCoe_10322	464.510351499749	478.674862069479	624.311843433707	718.400656936859	675.356750101594	547.318255690659
SteCoe_10323	604.360721151958	622.449635391316	580.996493296838	581.654702093464	527.027758599201	562.694902850214
SteCoe_10324	354.496752354265	326.711288905252	318.046982734583	366.188911128641	402.340670897917	411.048925055403
SteCoe_10325	34.8467392204778	33.6346485300179	41.7623669470423	51.0809425829775	53.5586259329823	44.9668381755662
SteCoe_10326	199.003734179465	204.470659756713	217.460836048629	239.827768466548	274.503869914555	238.826676516596
SteCoe_10327	153.872968933975	143.743669841102	110.349069172306	146.082351851522	159.365048586976	214.907978317095
SteCoe_10328	180.149192958648	187.673351074267	156.867415378683	202.531800220755	194.530428492821	241.532745631185
SteCoe_10329	12.3955988060497	15.2048556083956	14.7189722162734	23.1885046089483	19.9083318921813	23.039446445603
SteCoe_1033	30.0280085103636	46.7755752718144	30.1641483106062	41.34582400008	21.8660779469646	41.7510374888389
SteCoe_10330	2.71979620528582	1.69223403584809	4.35269026050807	4.92717237115835	5.45113585279805	3.55551677253797
SteCoe_10331	1084.82694032824	1041.03864011854	1072.37784617125	1247.4737429349	1379.22954426979	1276.25381416042
SteCoe_10332	34.4575505086339	39.3555309186523	32.5514333089394	40.5250280781976	38.3748492978023	49.4183117229041
SteCoe_10333	542.792195078045	593.080198775974	603.905079251593	767.947522775831	764.282345352608	724.557223145833
SteCoe_10334	80.4864341348262	56.0304063046231	64.5697839295385	54.8100922896226	77.6899100180153	70.9489455512583
SteCoe_10335	0	0	0	0	0	0
SteCoe_10336	42.7598576260549	31.3296851432779	26.1930009285525	31.3681142998737	42.705240625957	52.7412656670678
SteCoe_10337	0	0	0	0	0	0
SteCoe_10338	136.748683175	135.721924630318	187.139011717378	258.98664650332	265.070022814988	234.530140857402
SteCoe_10339	68.1304097900898	79.8270202273652	79.6927074845927	119.592601428074	113.890129468449	117.843902121231
SteCoe_10340	141.345100228312	122.036526900254	146.434408212096	163.518328593608	187.771221772978	161.551521661514
SteCoe_10341	941.677199249907	1013.14716534781	886.528693924043	970.252917072137	920.21669947713	985.637449628528
SteCoe_10342	156.486882548192	126.719407002737	156.559426189567	179.5698890015	207.871354759612	175.640932555518
SteCoe_10343	10033.3491319397	10224.4163329697	10293.5870947638	11590.5077635656	11263.327228284	10640.9911674121
SteCoe_10344	0	0	0	4	0	0
SteCoe_10346	156.107847188352	160.728599908691	149.231181623408	157.663483991542	153.994589136576	171.756614540694
SteCoe_10347	225.013700659862	212.878233001792	209.643020799938	237.306238476922	243.94422563004	245.449896696129
SteCoe_10348	1829.36760803737	1905.94797677008	1778.5604260393	2026.38462722652	1894.16568119811	1982.60667436527
SteCoe_10349	790.757794882789	982.81850165259	984.228064096267	1342.41233527517	1048.08546172229	1151.31848191065
SteCoe_1035	0	0	0	0	0	0
SteCoe_10350	0	0	0	0	0	0
SteCoe_10351	56.853937998146	44.0625391769464	39.3163688196639	43.2635648101823	59.9096115231452	68.8209181713416
SteCoe_10352	34.6112119108025	28.5552531593657	35.8990970697123	43.6888379463571	49.9890411998806	42.9850671435191
SteCoe_10353	272.110241020653	244.556724970034	319.96185724509	391.903329621205	421.937065114902	358.465152203906
SteCoe_10354	0	0	0	0	0	0
SteCoe_10355	48.7197771699208	40.2108081737419	53.6650125390478	57.9183494103	71.6045124321146	57.671803472167
SteCoe_10356	415.868173959677	503.354387893903	437.587173280421	542.437570089611	447.604104003127	507.480336095972
SteCoe_10357	261.377328633169	291.900992007552	278.711625285902	434.106730858616	415.317734363648	464.20523766865
SteCoe_10358	0	1	5	0	10.0040601749934	3.04721685990903
SteCoe_10359	123.202719539348	153.293473808211	143.760190217797	193.397041708531	150.351077115685	165.891470971614
SteCoe_1036	28.9908741847352	38.9112918468556	42.4755375884798	63.907657073838	52.2378434152516	59.4548605120876
SteCoe_10361	75.9012459112447	85.3520698400775	69.4742504718767	89.5635968860485	91.213756712121	107.327983183884
SteCoe_10362	31.2813534561177	42.4779438184972	23.7453241557093	35.1675575432668	24.6327782466538	49.1413801314474
SteCoe_10363	273.538461161839	292.6485029639	306.770228842623	437.669548460877	394.962370859019	423.079757651597
SteCoe_10366	349.123534370605	301.684396110998	315.835308322327	349.392667552112	390.488456344972	360.788210734837
SteCoe_10367	0	0	0	1	0	0
SteCoe_10368	232.968132762267	248.63282382972	242.750488411254	404.889891425664	364.808226712123	424.689896161773
SteCoe_10369	58.3472880500335	45.190189497301	62.2778079167184	83.6513465792983	82.8890445570595	74.1443521800419
SteCoe_1037	1.10825601480249	-0.121762961713815	0.240149149134246	0.348987243284247	1.51320286896811	1.67242334717452
SteCoe_10370	0	0	0	0	0	0
SteCoe_10371	8830.47994893219	8585.72445122266	8323.27019796004	9531.45288972714	9813.83359838637	9734.05130309187
SteCoe_10372	379.077336757511	361.666153315673	337.73145555123	327.034928814892	353.019597174657	351.143096661055
SteCoe_10373	0	0	0	0	0	0
SteCoe_10374	66.3263512008795	62.9910023493239	57.243349255169	86.8524747325982	93.9246941912929	104.57851073416
SteCoe_10375	1249.99181248154	1261.17312117205	1193.9998136823	1303.87060182283	1314.23822677709	1372.32066883387
SteCoe_10376	0	0	0	0	0	0
SteCoe_10378	385.57580557739	372.072630883801	330.29543191919	438.87336169447	442.832330822094	533.564284055569
SteCoe_10379	45.050520283525	67.6082241176865	50.7374200243116	80.0778220847604	61.7369520760539	81.8322657231027
SteCoe_1038	21.9705880984044	24.4531639218485	27.6164582640718	26.4125669393255	23.4737869743203	20.2374243437963
SteCoe_10380	1821.72279168373	1804.02433894232	1819.47816787409	2356.4834548946	2511.50978878208	2489.83402559443
SteCoe_10381	60.3191230774475	57.4340997037023	54.4227238185369	55.1874580278378	56.2361648887615	55.1988142732616
SteCoe_10383	426.060086220584	452.865418494609	361.144401973387	552.17648962687	525.715082238997	722.15616783258
SteCoe_10384	191.566956833899	181.380256687037	196.924402411034	239.724243630007	264.867926409384	242.089679165832
SteCoe_10385	134.154625311263	159.703919030136	100.907423131925	151.266320538174	114.647802335088	200.795450334305
SteCoe_10386	278.040543402286	239.21219071534	252.312137047896	288.179414808912	322.254079983287	319.219747760799
SteCoe_10387	129.456019655284	158.385661570455	140.478483330828	215.560750003192	166.172765364901	217.529165718523
SteCoe_10388	510.372018649741	443.497903014959	527.918876888382	652.707646190754	605.352480519643	548.767238644551
SteCoe_10389	158.3231375615	173.818359615486	150.280933100663	188.792633845783	176.762252730483	196.867436206524
SteCoe_1039	252.305696095878	272.583426238158	257.000695552187	310.789868764677	295.690946847823	312.657191188303
SteCoe_10390	3.03978490497688	7.09454776459584	11.0292194003599	19.2232644966082	13.7200171914574	13.4296081027254
SteCoe_10391	4.30335145228419	4.79906871070112	2.87051480145984	1.50759633210793	1.55934266175802	3.66744107535995
SteCoe_10392	250.882937282708	265.101691953962	243.031928451725	256.228856085938	248.127905432545	253.342287423196
SteCoe_10393	0	0	0	0	0	0
SteCoe_10394	24.4330231024517	39.8520037202315	28.3675447741517	42.3079456303971	26.3504295649159	40.4859122575756
SteCoe_10395	137.890313885712	127.337758771535	127.957841259838	133.740652850941	150.801576146009	142.248053998886
SteCoe_10396	117.307560257585	143.911200985128	122.529658266393	168.379863121166	130.340546876864	158.387222458655
SteCoe_10398	1	7	0	6	2	0
SteCoe_10399	15.8879305311079	21.0578029667815	19.966638691449	12.7836766448292	6.13584281879312	10.3080199358475
SteCoe_104	442.519228059117	368.147652763354	401.28495994775	417.712289677743	487.231345654964	452.409702180566
SteCoe_1040	0	0	0	0	0	0
SteCoe_10401	383.634994672543	392.972833436282	431.296981067681	564.737053949344	568.881659312234	545.002819096403
SteCoe_10402	782.489882224006	852.651326043141	767.126483579243	935.364068820395	901.606993247185	1028.4232468007
SteCoe_10403	66.0389858437768	69.9967213838612	60.0819182933816	60.7090250399255	54.1363302413323	63.2699762961186
SteCoe_10404	729.298293991209	763.040609729377	761.23704782519	845.606649224329	800.472155729627	772.438794903559
SteCoe_10405	15.0192100069637	15.6839711697942	7.81088202778414	16.5768954602908	14.7085137660591	31.4100298575781
SteCoe_10406	289.651130039544	320.410979060579	310.542850385662	446.22638976386	407.024766370288	452.157473581976
SteCoe_10408	12.5039893849806	9.82426488524083	16.4500128716391	18.5425998671497	24.971950259783	17.2537032577959
SteCoe_10409	107.59378494943	68.4940672230549	119.040936894021	185.164367656297	213.228425873174	193.447648593508
SteCoe_1041	144.905820703364	144.871950193119	152.737515882061	150.916707374389	149.645351926537	140.716508642086
SteCoe_10410	613.403393387954	760.320199443855	698.554883301719	802.19641773177	656.99188332655	705.790170054563
SteCoe_10413	520.949468382111	539.339688461211	549.221591654074	615.160513291771	597.403243795126	556.425361931637
SteCoe_10414	165.319885303651	201.481336684995	150.427913708426	159.095909396844	137.478728272224	183.231072806551
SteCoe_10415	184.302798091062	220.025059286816	212.585392858275	253.439961154378	213.163328912878	222.998299583906
SteCoe_10416	9334.91533524533	9290.76709309151	9048.2058409597	10676.4863211563	10417.7062088902	10165.8459817568
SteCoe_10417	317.954524789254	307.43153847725	340.399598377902	340.085389194512	364.286946554745	304.571795056097
SteCoe_10418	0	0	0	1	0	0
SteCoe_10419	407.010487786363	408.066451093112	484.18254543313	726.206502541169	687.680325757162	682.958366989412
SteCoe_1042	15.8073589552548	14.6160921446521	20.1424895940961	22.563607136489	19.9032695501449	16.288574643008
SteCoe_10420	436.100300885809	549.637060368394	434.395205084409	546.556905558668	437.672975855368	582.222454096949
SteCoe_10421	0	0	0	0	0	0
SteCoe_10422	2210.37113098611	2314.1713317986	2052.6178921597	2241.25787891643	2201.84799986692	2331.34630150857
SteCoe_10423	0	2	9	0	0	0
SteCoe_10424	350.288780766046	378.477519900548	282.625089685214	332.369368334115	304.763365530064	412.612418194479
SteCoe_10425	302.000035010602	238.547593484709	248.672850746559	340.821869638628	388.960118448514	436.94999648522
SteCoe_10426	155.959322623701	218.924580892011	166.588228969593	225.798184682945	168.754205604651	220.33367307771
SteCoe_10427	0	0	0	0	0	0
SteCoe_10429	105.965966856364	81.0395580884334	98.4600225731752	125.903441114282	139.608196433939	133.799610899616
SteCoe_1043	0	0	0	1	0	1
SteCoe_10430	0	2	0	0	1	1
SteCoe_10431	49.4809457800049	53.8467857776844	59.5479004767267	75.3948383235773	65.1589455760148	63.6343649949996
SteCoe_10434	3784.54739436181	3848.50977229313	3625.91692205945	4031.50628721444	4054.54903908789	3976.77541838259
SteCoe_10435	7211.23920181468	7427.61802779364	7057.17752011721	8495.04499888816	8351.102830031	8281.89326022213
SteCoe_10436	0	0	0	0	0	0
SteCoe_10437	1034.58805161968	952.440199352069	940.494372256921	1060.30014028822	1152.41806754371	1115.08618714908
SteCoe_10439	1	15	0	8	9	0
SteCoe_10440	0	0	0	0	11	0
SteCoe_10441	199.694942446856	202.045939749335	240.955314803052	266.472501102594	256.921964700147	217.369402080408
SteCoe_10443	70.2922163914777	69.2451932769296	77.2641281534974	71.8212739618632	81.1952013077022	69.124615492635
SteCoe_10444	85.466204290516	122.296398189955	107.015825275206	124.914390776301	80.2378886785565	101.777588427214
SteCoe_10445	0	0	0	0	0	0
SteCoe_10446	198.014562699101	186.849859140115	191.452079167983	225.302046562283	214.919044537278	207.63734885115
SteCoe_10447	1544.47533801182	1582.7414661593	1450.04455896611	1657.98295507648	1577.8649157094	1615.30213226063
SteCoe_10448	584.328947964148	703.84006402603	663.985177030654	810.144062720472	700.899206466144	699.972533541931
SteCoe_10449	76.3061566266725	82.9231267112937	76.3686441484379	114.613572130523	109.096092254614	133.767341131636
SteCoe_1045	0	0	0	0	0	0
SteCoe_10450	10484.0222386507	11336.3873340076	10087.961902517	11528.1797352393	10676.0619217686	12065.7684300223
SteCoe_10451	670.979865245786	731.473490977416	732.538370140449	957.496651537248	910.144972994804	900.935386350193
SteCoe_10452	644.311599266702	677.113051614443	625.772941842459	750.385262750071	694.643513467927	700.493049847772
SteCoe_10453	210.292440578786	185.959280640801	228.007214269425	296.445558306728	302.890982092996	270.542753329163
SteCoe_10454	24.2029625824099	19.9914568653045	22.1199650022502	18.3214843641162	22.8101492957705	20.5306742517078
SteCoe_10455	1353.69839729055	1553.68721431692	1498.31265827512	1801.21194594883	1592.00230607458	1650.86701705834
SteCoe_10456	12.0229071690995	16.8326022254627	15.725455955597	31.5605237725404	23.5540392838777	29.1985155755358
SteCoe_10457	6.10492412910512	6.32672814460228	8.21913435572472	8.87319364390649	8.90753392652579	6.67075367848244
SteCoe_10459	97.2024527498636	96.7132858716274	87.4062020938374	106.463676252966	111.032749540421	125.250784915671
SteCoe_1046	285.814984897123	305.485013783642	275.37079599433	302.288868697289	277.264476646341	284.902104410206
SteCoe_10460	0	0	0	0	0	0
SteCoe_10461	25.5485819028581	33.1943164592904	33.1755225582524	45.5269456288878	36.1248523276416	38.7275285006165
SteCoe_10462	114.729414176896	111.88431091615	138.692964046081	175.229775420756	178.099873584499	150.702925252733
SteCoe_10463	0	0	0	0	0	0
SteCoe_10464	906.522838486165	945.332559766749	838.577106816192	945.294920177204	921.845849413601	1018.8534239206
SteCoe_10465	1601.43474936783	1576.43069321601	1530.27187775896	1732.78165543535	1859.5367845628	1859.07080390381
SteCoe_10467	4624.30921731106	4915.72260578003	4047.37640164516	5304.18437309873	5395.84957271244	6807.73249722167
SteCoe_10468	20.285927888706	22.5512113240343	35.1960626628517	44.7650972483492	38.7723862447231	30.4010029085122
SteCoe_10469	654.193570834834	645.541068909245	717.777921469321	900.242257686092	914.445617760759	821.092719532259
SteCoe_1047	0	0	0	0	0	0
SteCoe_10470	1338.6983451854	1335.21706974893	1357.90723606285	1566.2346452159	1596.94767417084	1533.36684944335
SteCoe_10471	97.9118189158469	132.395376625807	94.9765375225529	151.746894483184	116.810633931566	170.570638452486
SteCoe_10472	11100.6244666639	12311.5998293043	10826.1125724331	11794.1281408758	10798.3323808431	12107.622015175
SteCoe_10473	659.041309671764	763.200236392786	823.251239031023	1153.71734331036	1001.7025810251	1008.73777689378
SteCoe_10474	402.24431206696	445.520022414666	375.08739686142	469.303717605354	432.578289233447	561.730142392543
SteCoe_10475	1074.77604912753	1088.02687786474	1086.58807802056	1383.21901712008	1343.71042710337	1378.7235489191
SteCoe_10476	718.547609442222	780.446511684105	765.281610136948	1091.54965015119	955.587201511815	1030.83602637365
SteCoe_10477	589.787611784538	631.603607209964	527.182430441226	620.097229100146	587.905278905942	712.57020125343
SteCoe_10478	777.571766089338	946.447235784208	794.414060250449	755.891444459044	639.524849723888	834.383113914926
SteCoe_10479	1370.21537265604	1533.8401100294	1461.12230510319	1836.63875370031	1711.3370459715	1776.00411957287
SteCoe_1048	0	0	0	0	0	0
SteCoe_10480	116.077328343181	114.020623523515	128.142578602962	178.083136903704	177.313944993859	173.670446451847
SteCoe_10481	0	0	0	0	0	0
SteCoe_10482	0	0	0	1.01144278491582	0	0
SteCoe_10483	61.0370906901997	95.4237463087942	80.6556114395814	99.5913283838807	67.0275004170081	85.4677162511052
SteCoe_10484	1575.79213324098	1686.39831102375	1628.85012542023	2055.45022057815	1824.40640156415	1883.62234838455
SteCoe_10485	0	0	0	0	0	1
SteCoe_10486	81.8243098371665	84.4414574599656	85.571365123919	107.782115665766	108.464754103397	127.200796255324
SteCoe_10487	2263.36398724097	2696.37947143412	2332.87717381104	2811.12711402635	2447.52856785228	2684.26817419884
SteCoe_10488	0	0	0	0	0	0
SteCoe_10490	46246.6548512957	49170.5897895196	48049.0174627453	51307.9604112144	46057.7579540441	44950.3683365598
SteCoe_10491	139.974045812853	132.212155720959	144.859669648003	207.817970269959	207.329868990116	215.100246314714
SteCoe_10492	256.44128124573	315.002174864166	261.121603998598	315.832435402954	266.618212854313	309.477005923371
SteCoe_10494	99.7431210072684	51.0836472738091	100.022632331541	96.6195656002971	146.275042183042	106.447182003862
SteCoe_10496	16.5769088178331	22.8082305403628	19.9829083006982	21.647329556153	15.1676554875382	19.180777996705
SteCoe_10497	1815.48949518997	1833.84858032068	1775.81545201548	2080.66794656191	2054.69189162652	2040.12781328653
SteCoe_10498	70.149585563563	56.2971252097143	59.3116082482812	56.3249489249603	68.5021328585856	67.7578189709685
SteCoe_10499	0	0	0	0	0	0
SteCoe_105	0	0	0	0	0	0
SteCoe_1050	0	0	0	0	0	0
SteCoe_10500	1160.0984486714	1262.34721770682	1189.76498532484	1472.12713602849	1410.23283848555	1421.45925422984
SteCoe_10501	114.66140741268	105.434597278531	105.806910701043	129.233109202208	142.06355377701	141.108046515027
SteCoe_10502	1272.71392749026	1250.24540591475	1178.31575970974	1295.29492075615	1368.08370056939	1333.29061699599
SteCoe_10503	38.0666537583134	48.4146391350123	35.1597792155188	57.2558336459634	44.50955414161	66.0227091898347
SteCoe_10504	0	0	0	0	0	0
SteCoe_10505	319.680854545615	291.238717714086	330.861333331266	396.058638984071	434.399510988656	392.420294290157
SteCoe_10506	6468.39076407809	6298.92855706305	5959.74743309419	6603.79268194324	6735.1269128434	6846.92776900863
SteCoe_10507	274.386732403337	329.442749575976	269.80841774331	444.232749201496	387.685561058322	513.655087307525
SteCoe_10508	19.1744654004653	6.39842544468249	10.0178984777492	6.70586760815785	17.6498545007783	17.6883022087085
SteCoe_10509	303.895293269848	324.742611249845	310.735758698288	539.056783534437	493.986119581319	589.344635144978
SteCoe_10510	4.11188436921391	10.8776375436822	7.98326897354866	13.3737890890272	5.39322136431033	11.1355337418384
SteCoe_10511	0	0	0	0	0	0
SteCoe_10512	16.7552286731914	12.790597784566	14.0982337234857	15.2066030036334	20.4713753069342	19.2725432117844
SteCoe_10513	0	1	0	0	1	0
SteCoe_10514	0	0	0	0	0	0
SteCoe_10515	282.440665858221	280.414109943544	263.870862652395	327.220499974382	335.394496429667	366.902944748779
SteCoe_10516	0	0	0	0	0	0
SteCoe_10517	314.738206355947	330.375558748048	267.804692141559	304.60480329565	277.930970773315	348.963975785106
SteCoe_10518	0	0	0	0	0	0
SteCoe_10519	59.0677485128701	62.2947138614307	31.9773730916194	48.9716044686191	43.1448443738058	90.8354863898047
SteCoe_1052	0	0	0	0	0	0
SteCoe_10520	1901.39741090524	1798.47545588191	1992.21854607538	2460.19104360945	2410.00538965583	2191.12967154655
SteCoe_10521	235.699955418097	274.999258715992	231.132430294233	276.770411098663	240.250720072164	278.766713804508
SteCoe_10522	67.7786484273941	87.0424966260366	102.228388653117	157.554757620394	130.179420172604	130.690087140683
SteCoe_10523	148.338505295215	136.021761524284	166.270049389925	209.126700418842	206.286285192214	179.868696310316
SteCoe_10524	118.515634717227	114.283790719777	113.669347977507	135.881917703588	144.976912946358	145.403572020776
SteCoe_10525	1262.52364407294	1209.03267694158	1160.21585020516	1244.05348788208	1235.2238446739	1302.02708281998
SteCoe_10526	0	0	0	0	0	0
SteCoe_10527	55.5514621124224	75.8576313880742	62.0274122722744	87.5624688484425	67.1274486075856	87.6974566809482
SteCoe_10528	23.5584044754803	33.1149453143529	14.0282525299408	29.7674708632782	18.9710058178756	46.6367854930697
SteCoe_10529	1154.57048697421	1312.18217754469	1084.42076657954	1202.88345643009	1086.88741221571	1215.35995325781
SteCoe_1053	148.570925800056	160.448836582968	143.236275533266	185.653093558017	173.09814901479	206.714410252736
SteCoe_10530	687.61653504295	722.933268141223	645.027790200963	765.705604884813	733.730639364212	824.301098892784
SteCoe_10531	135.946107024888	198.612417291567	134.284237532885	144.503119163699	99.7484562657674	162.725677270196
SteCoe_10532	2415.50915200621	2428.23003157088	2666.16283590472	3257.11325504281	3093.02434786805	2892.18801354509
SteCoe_10533	761.801535032609	807.025039045483	936.690472664398	1211.3989269605	1153.35154077512	1025.45747234402
SteCoe_10534	871.3331055586	938.615255196728	1058.09359314752	1305.74218345523	1265.53843099511	1164.89889588017
SteCoe_10535	59.4264563512801	57.3480300072919	70.1262740065317	80.9127613234153	75.5542974336589	63.7701059441368
SteCoe_10536	274.641875586666	215.372202522332	246.74810127689	245.126047008993	274.5370344387	238.7672999601
SteCoe_10537	36.3119938146461	65.0287043674989	53.2455326300497	104.54554364475	71.8754989009637	99.598814481836
SteCoe_10538	0	0	0	0	3.18367346938776	0
SteCoe_10539	41267.923990742	40938.363700338	40437.9856895284	46303.3824957485	46649.6779003536	44064.3851322783
SteCoe_1054	29.7910833860681	52.0075907100418	26.1334595289881	28.2301181457535	5.94120409457177	38.783478543332
SteCoe_10540	286.037422886261	227.170953431731	257.449290642979	253.246834585452	301.353019128734	254.245738789598
SteCoe_10541	157.597824249514	140.091808828134	149.243105872124	191.643906488998	203.088569966445	210.901937257067
SteCoe_10542	917.581431152361	990.908400300082	829.753769652164	1177.55541152945	1012.37885796748	1324.87490842607
SteCoe_10543	0	0	0	0	0	0
SteCoe_10544	445.619799941835	445.600179527639	418.651184141968	504.912287790452	466.912746177088	489.639747514676
SteCoe_10545	1	0	0	0	1	0
SteCoe_10546	1.81192646354935	0.498802698338903	2.78693208395572	1.80397188927374	2.81906568780203	1.27675755319951
SteCoe_10547	162.603217333694	163.880652697155	128.752279568951	163.382202641198	169.766009453993	220.958818774761
SteCoe_10548	183.87378360894	203.071413463391	181.423563443692	259.629827583968	238.642298898188	278.231231757605
SteCoe_10549	853.589105782287	800.379876213803	768.514195971916	930.647235459311	989.16507461825	1024.23330186858
SteCoe_1055	4.37481145180793	5.35840830294352	7.74110839865631	5.1535139166368	3.45685877796891	2.55176290968335
SteCoe_10550	12.6476303310356	7.87485427517988	11.5992846777897	8.97814586894071	13.9577625956305	10.0102192447804
SteCoe_10551	370.659462802337	358.492404927101	358.654592641562	385.314031850917	401.166434247267	405.64650006153
SteCoe_10552	273.390670932148	224.732069161792	264.079061511139	349.426609424679	352.015359027577	340.698653959841
SteCoe_10553	322.2712276712	330.185722717483	365.212309447678	402.231790479787	404.227635365589	353.372027290392
SteCoe_10554	105.420726136059	110.07661439671	92.1833339841489	142.266507108286	131.300574545699	165.265898970225
SteCoe_10555	0	0	0	0	0	0
SteCoe_10556	0	0	0	0	0	0
SteCoe_10557	15.3470594110676	23.3099620946874	31.0807354638011	41.9623335753217	36.4159593895927	29.4735283413229
SteCoe_10558	934.445279224054	995.729999428615	889.634886622858	963.847125849777	911.052891555913	996.856480534863
SteCoe_10559	44.1341023494964	68.6735759287842	51.7248343120375	80.5257825457792	58.1418638238197	80.6330216271298
SteCoe_10560	887.450853903373	867.541984512103	898.824315089569	977.933307260367	977.516764059545	869.165297707701
SteCoe_10561	10	7	0	37	18	0
SteCoe_10562	11.0601272613487	6.0055701339835	9.4261672038751	9.50915608556654	13.8134968164449	11.0205275767904
SteCoe_10563	2980.90329671607	3262.09730740128	2975.52843970803	3243.98760440467	3049.35395630757	3076.25339580356
SteCoe_10564	25.1604042785737	28.1931544273312	21.4369664696674	53.4600920242156	51.7691667180854	71.3324042968404
SteCoe_10565	33.3920791159938	12.7705670280062	48.2118942306815	54.9353875207013	72.3270352776214	44.9985012118604
SteCoe_10566	4236.04333077645	4927.23493138715	4526.80365737483	4894.28256757718	4296.06078517795	4356.72872293035
SteCoe_10567	201.351478115484	232.565813541211	216.605977012386	259.321584597432	234.519188821111	233.980553013451
SteCoe_10568	1	1	0	0	0	0
SteCoe_10569	1743.70642641499	1937.08162064312	1664.72666809262	1950.68377565184	1796.03132709508	1957.5280485228
SteCoe_1057	109.41202150468	113.162340930251	108.538093785019	120.446116631406	112.454358190835	132.867338744341
SteCoe_10570	30.0155315108746	23.3943553530621	16.6361802571305	43.1593685362764	46.0275301621372	70.1548653598417
SteCoe_10571	91.9234710179687	84.0998176557149	109.493922284948	157.793424796228	156.037271667935	141.618755848943
SteCoe_10572	19.9649061948901	11.0077505979078	18.4563717397119	32.1673835855689	42.7399216439669	42.5156798195125
SteCoe_10573	636.611734037656	677.165386656924	655.557051531621	762.626568495498	743.996623659616	753.424620339506
SteCoe_10574	350.114142436691	432.047717302816	405.594888513733	515.137098481352	434.994683331627	465.340006663249
SteCoe_10575	72.8875911401053	71.3878606755875	65.2721275581552	98.47422266598	101.738108777733	114.813470534279
SteCoe_10576	96.2001462810175	81.6760051144877	78.0200655389488	85.4736714321674	102.246161400359	106.517490441207
SteCoe_10577	59.1631667021627	50.1737034530875	60.4303536281839	84.8984415846238	87.6897654579533	87.9530053807414
SteCoe_10578	0	0	0	0	1	0
SteCoe_10579	1148.07616786177	1078.33232825062	1058.26661128861	1210.90015753119	1342.70404979321	1279.04716850721
SteCoe_1058	85.5711177454831	82.9177208354418	83.4026760571209	92.4357838801157	101.879056272585	101.098399612349
SteCoe_10580	56.0395507013298	71.3527940601604	45.6625261663852	84.0799120663101	72.3336775617228	112.97317335097
SteCoe_10581	85.109589261763	53.7006447875748	78.8040921398928	95.227896408618	124.153100142515	108.989751173753
SteCoe_10582	205.067075217099	211.972376930872	229.420118555078	265.623013278172	241.964122961748	217.456819255857
SteCoe_10583	549.258542395172	529.612076712662	640.414169473798	726.297352573938	810.31559835207	643.471061075324
SteCoe_10584	38	39	6	38	18	23
SteCoe_10585	14.2748125511343	3.79129709576427	9.42282082382372	11.939301758816	21.7326841140038	19.9360862738659
SteCoe_10586	1644.64549234563	1693.04910286365	1885.48678467208	2581.47635660624	2444.55046305727	2368.53895988631
SteCoe_10587	565.067380213088	571.052917999545	578.632564502839	613.617939910922	615.301378686321	565.33535977043
SteCoe_10588	102.909722508937	133.560265636027	105.446208172767	144.744891513236	115.297961163777	151.88653090389
SteCoe_10589	2971.58415859169	3187.56548972323	2763.64819031174	3144.56890536676	2958.73754575024	3387.24622923983
SteCoe_1059	4.24902095912439	6.94496882562692	5.7249015407513	17.6094754239951	13.5922741009848	19.2678587776596
SteCoe_10590	429.691167740596	381.900961426562	444.472583092109	544.670058075727	571.726848241787	498.491176777798
SteCoe_10591	20.3192837729501	21.2436183312213	13.2622636420279	15.7112250292179	13.8111453283916	28.3514646503094
SteCoe_10592	583.642153151672	615.994578981364	595.827572142945	604.516502261667	592.892036450202	593.837513805778
SteCoe_10593	494.566691992155	499.220206253795	555.095189586597	674.454926201714	650.09263972462	592.663029287207
SteCoe_10594	213.77282027603	208.559011370123	218.936442388646	240.804175564209	266.271516390519	236.313969740638
SteCoe_10595	0	0	1	0	0	0
SteCoe_10597	2711.04285912291	5412.98438285628	8631.26765691429	15170.879315385	9185.34153425233	9293.77893278045
SteCoe_10598	0	0	0	0	0	0
SteCoe_10599	617.368555653551	657.658678914286	588.688615326288	690.707437192469	611.420024624532	675.113572249092
SteCoe_106	849.777228405352	876.301940530562	847.177792702411	911.655908672714	901.137769779583	840.420461606466
SteCoe_10600	13568.8241442449	14737.2772489624	13295.0691322556	14306.1235790484	13431.392487477	14002.1232151549
SteCoe_10601	3.74514009336928	3.48063333863707	5.13736821421666	8.73976918110618	7.25427036583133	6.94006707706929
SteCoe_10603	503.989966888082	533.431374548103	547.12720550946	673.018888362143	652.415644038293	625.857921137306
SteCoe_10604	85.6940180659458	73.8811341587535	119.441337043588	162.22362530108	170.47340559676	134.660172202465
SteCoe_10605	727.49171287129	744.262664112522	712.443737678514	816.630151452676	856.179838497009	791.495700629268
SteCoe_10606	1020.02976813293	1121.72291667811	972.184096134665	1060.33223371649	991.614778378795	1086.56678676774
SteCoe_10607	683.773755804296	785.044811734256	720.435173680708	806.871847834757	702.76493442236	716.439584540565
SteCoe_10608	2744.64517853415	2994.43378775824	2598.70947830784	3083.6474923215	2896.74746785353	3216.99295763102
SteCoe_10609	957.232540013248	997.440455773309	1063.65613613353	1508.55790025234	1328.33849210192	1403.11089851781
SteCoe_1061	0	1	0	0	25	0
SteCoe_10611	214.813155231372	227.092876144846	158.919177532084	194.631641697939	185.401491786324	257.031959270521
SteCoe_10612	259.801171813866	214.359569738272	317.759396006548	354.993041505121	479.058520069475	350.429965081237
SteCoe_10613	360.326477331516	347.417613753647	383.272873003613	438.684650408554	487.848866887519	425.210396424573
SteCoe_10614	3938.41569092069	4329.29619226196	3798.99990427786	4212.86147222277	3879.65479908738	4319.11971188258
SteCoe_10615	626.044318534167	692.542131133799	690.739962034583	873.78158939298	822.637574593387	845.330957049822
SteCoe_10616	165.00206022712	224.646902414999	182.507532530659	263.135511725718	199.39234217796	255.836677167859
SteCoe_10617	26.4321277191404	14.2628719412471	21.168927399315	19.5997445208705	32.2835513607864	30.3281027185796
SteCoe_10618	307.944667222484	406.12166323305	328.79127931286	389.861700562286	308.251708780797	359.677070986149
SteCoe_1062	208.786794123707	207.017143727252	229.987145719042	266.479616514082	271.540652435966	227.581527155846
SteCoe_10620	49557.1944981878	55484.4064467459	47257.1014956978	54786.4787957559	49374.5510014705	60566.8893745249
SteCoe_10623	0	1	0	0	0	0
SteCoe_10624	649.830556104034	724.043415552272	705.377286617946	869.756871358868	819.131926819054	830.125878333822
SteCoe_10625	158.047704112581	155.943112240395	165.394195420761	223.763831770042	206.838136616843	207.349901419771
SteCoe_10626	75.0055200346507	54.1297711707174	93.0611442619368	145.510573290109	155.694014155561	144.003264415088
SteCoe_10627	3523.6119943156	3574.04366793117	3536.2722371939	4562.42769277158	4725.68874250775	4881.83356139737
SteCoe_10628	154.429782794935	209.025806676682	193.843573776363	169.979787941233	117.693687514651	138.416186093243
SteCoe_10629	52.2457248932604	60.7073196229865	53.6735645572035	71.1407255605808	67.4702847758179	72.8953279102244
SteCoe_1063	106.37331062718	116.620394098221	99.7403590724192	125.949896389549	122.493347934814	141.924845110014
SteCoe_10630	0	0	0	0	0	0
SteCoe_10631	0	0	0	0	0	0
SteCoe_10632	2371.64838320342	2503.29634986226	2155.66888931521	2767.64760982543	2689.65965095547	3229.10381591706
SteCoe_10633	473.391080843969	438.588180925275	451.314916809906	567.328352868694	601.872181799626	598.142750938207
SteCoe_10634	0	0	0	0	0	0
SteCoe_10635	539.223457060467	579.722373497861	536.908056676841	629.237622856476	616.111883334832	629.939346966392
SteCoe_10636	178.607966823679	236.216647245457	213.199996727209	241.017291800361	186.39037786911	201.204450324584
SteCoe_10638	314.643140471977	320.448835641617	291.392449834474	263.073390653398	264.17041197879	274.734906644338
SteCoe_10639	0	0	0	0	0	0
SteCoe_10640	130742.657597265	132829.090542366	123736.189593039	141735.469734955	144624.272077418	142177.040196791
SteCoe_10641	9.97552706317029	25.454137426757	15.6513426469712	19.7305630280379	4.28558821288508	16.4549259157994
SteCoe_10643	128.049114665941	135.008510512041	148.051393681719	181.483759715542	179.925379818483	163.942596558659
SteCoe_10644	1607.54730212206	1693.69361760035	1398.99566585819	1704.61498335358	1614.23551935337	2055.49110946105
SteCoe_10645	72.4444836811761	83.4412509796321	109.587814622383	143.50404340815	121.435375064599	103.964559982627
SteCoe_10646	0	0	0	0	0	1
SteCoe_10647	41.0670678984104	32.6675105547847	50.6326667387223	73.3093725811707	84.5987083020841	72.4675689823596
SteCoe_10648	65.100452821036	75.879972462752	71.1796275165915	74.9235295739109	65.1471524265668	65.7485840114052
SteCoe_10649	380.235697508675	491.773067141939	440.887272123445	545.738964743305	433.296028357724	486.92385339959
SteCoe_1065	74.6488104326907	84.3337101922515	68.7314893464737	104.253705916141	92.143009636238	117.671687873315
SteCoe_10650	1937.39862200261	1905.71803224897	1792.79642626538	1979.45237999941	2063.560788605	2070.47123514285
SteCoe_10651	91.8693048245576	90.6344443415898	81.7024116500535	89.7939923419825	80.5906200371602	88.9433317935311
SteCoe_10652	800.48785594483	910.405563096876	878.898940630323	1369.28359379413	1226.33555308815	1375.9122611402
SteCoe_10653	8	21	0	41	27	0
SteCoe_10655	0	0	0	1	0	0
SteCoe_10656	661.895773091259	718.862595352714	664.115687044141	858.826659931263	800.695095382128	873.069188144559
SteCoe_10657	22.9109741072082	18.453308237901	21.7536048161725	10.8892410325127	14.6028322956695	14.1996415789381
SteCoe_10658	150.836425465064	161.806644603148	146.060395827741	181.973170530455	179.170586849499	199.798389912205
SteCoe_10659	181.709455255666	124.432375829235	149.920639283775	136.425016677309	195.069744586136	178.089348791828
SteCoe_1066	136.43184620923	106.872734405825	117.156760141794	139.022748354679	167.040478627026	161.597507956036
SteCoe_10660	44.9615563934546	38.2222225339166	52.9130254032414	48.0605989814346	57.8937930719056	44.406957426904
SteCoe_10661	57.0973352690349	57.1846589280918	53.231102299826	58.1503759329064	52.1717494751979	54.0017405698934
SteCoe_10663	7400.14667314549	8227.43338519227	7222.37685091077	8409.69007503917	7597.13590906723	9144.54976285923
SteCoe_10664	380.418585888332	405.962630247605	408.156047830359	553.198710593749	510.638953104094	523.764340293501
SteCoe_10665	117.59870879236	123.35998029638	144.986723359718	217.808460402821	204.449917232164	195.502807903649
SteCoe_10666	194.169184833308	232.66369067195	204.964266858091	274.346357106939	228.74081441298	268.783916056262
SteCoe_10667	768.139345324823	752.556595943682	1159.2289419148	768.943696318996	734.989700657948	572.966153734059
SteCoe_10668	0	0	0	0	0	0
SteCoe_10669	155.428536372675	190.919305943721	149.004728491264	215.827582469558	176.276167904786	233.497377046228
SteCoe_1067	113.948468022055	114.559789917987	99.0562110448189	127.026912986405	128.938957197999	140.341166688608
SteCoe_10670	0	0	0	0	0	0
SteCoe_10671	0	0	0	0	0	0
SteCoe_10673	53.7147415394168	53.2666687650649	57.4514072489705	49.9001918279443	58.6012198370861	46.2550478852061
SteCoe_10674	99.5399756482152	97.6520635612575	124.531441222041	196.244621674754	188.175655385382	186.526430619775
SteCoe_10675	65.4864066474979	72.4028585420855	76.8587037751241	90.0672898203914	81.9237289373986	80.8595790312417
SteCoe_10676	789.50693150602	867.618545685122	829.10879041012	1019.34472671943	938.856729363136	926.490862444835
SteCoe_10678	611.194889167327	598.999094774906	558.450475490845	611.018303410387	566.038382214864	573.754641304143
SteCoe_1068	1337.42536678885	1393.31041990632	1319.58533435421	1499.72434754828	1426.42437739889	1449.71703468453
SteCoe_10680	17.9793548391115	5.54942567949367	15.4047536975736	7.23208365428286	20.379134072983	12.2140461813794
SteCoe_10681	1479.89880833412	1631.95667399937	1483.47717340414	1816.27569601851	1688.64912635893	1785.26986280662
SteCoe_10683	50.9457736045321	58.1007133850144	49.7979615197382	53.1786266458679	53.9822135698541	56.5093929587586
SteCoe_10684	2	0	0	1	5	0
SteCoe_10685	190.873007298497	201.631567406645	191.64100321536	246.458012709304	244.009894546987	251.093392690286
SteCoe_10686	113.499358103308	102.686497370787	103.340163174874	125.0866216407	143.219129257553	138.978659219518
SteCoe_10688	184.247025565384	199.802759542412	212.764705781711	263.896108551126	247.317411782472	244.584612972434
SteCoe_10689	21.4201339373077	13.8943491382983	15.4255811479814	18.3253192225738	24.5690707089217	31.3125519831987
SteCoe_1069	65.4657631760711	53.6813812696597	58.7129059687527	77.0216469341652	90.1206220958787	90.1603053185418
SteCoe_10690	1755.85742330315	1923.89841857609	1746.78275167972	1945.91984276392	1854.05411628047	1914.82764752461
SteCoe_10691	1	0	0	0	0	0
SteCoe_10692	0	0	0	0	1.0007745933385	0
SteCoe_10693	103.82094240603	136.166492145947	102.901620565424	149.374159351229	114.100392190187	162.208387291692
SteCoe_10694	723.071400368419	745.489383468268	794.458062822055	1125.63549878728	1039.75103459318	1062.88046927181
SteCoe_10695	81.4213300301763	80.1973442572967	109.359284279364	174.725992383016	178.097548094679	169.278451841703
SteCoe_10696	22.2089151812696	29.9838079479366	27.0406692535721	28.5541239632003	22.6572486032702	23.9043700952344
SteCoe_10697	104.016943141257	130.346313704665	116.743910932098	190.68621870755	166.777957536352	196.202514247807
SteCoe_10698	19.5345121034159	28.9000567671181	16.2294787187889	28.630153214662	17.012079185255	35.7756458109951
SteCoe_10699	0	1	0	0	2	1
SteCoe_107	448.889419414632	479.085270824591	440.302045004982	613.407647921272	548.213766548169	604.666193047758
SteCoe_1070	213.044364258476	196.184056066702	185.423560132547	194.084151631115	205.819131202303	213.343821807429
SteCoe_10701	21.2007542465088	21.2030971465857	29.0142942057918	44.2258433711538	40.3240971609736	36.9246796815447
SteCoe_10702	31.3924979632574	7.7963130416934	19.2245472309806	8.80437920259207	29.5756044092833	23.2266660959211
SteCoe_10703	46.4690621243369	47.5454177601482	47.9625685913137	37.6354035180055	35.6647811145194	37.0775938652642
SteCoe_10704	1343.1793341603	1479.85947738221	1304.10573184517	1462.70954723808	1370.4545820088	1498.23658332449
SteCoe_10705	1724.36780980787	1857.38922009743	1565.68099923187	2068.55621267516	1936.55005813647	2527.37500694471
SteCoe_10706	100.934970198874	81.5162568497242	79.7308588586502	112.597754874942	123.487093002793	140.603820015177
SteCoe_10707	188.552379927756	194.621338465204	185.788714564277	206.679139016366	202.954564388856	198.338675814023
SteCoe_10708	221.560096049046	213.354980853855	260.121340060976	297.729406113378	295.288888542561	250.488614241579
SteCoe_10709	153.089460097199	152.931362295726	180.406222366144	243.057522748831	230.803564937292	216.610613692102
SteCoe_1071	175.721544711176	165.155399900949	214.873094145829	325.088782304593	306.650555343668	291.922848539431
SteCoe_10710	0	0	0	0	3	0
SteCoe_10711	947.828202925501	894.708038430028	1090.13265832198	1565.95572972524	1615.94557564732	1503.41926068722
SteCoe_10712	1816.12848613779	1898.24647264287	1692.1543931024	1859.57162506823	1832.28625241626	1908.44289555545
SteCoe_10713	128.782309674977	126.952900442415	123.810981825254	166.424411588132	154.815904623095	171.35900199098
SteCoe_10714	0.815587273381078	0.840544480696641	0.197826365993309	0.0927189878033427	-0.00916464868856581	0.933123421172187
SteCoe_10715	2011.17670931307	2087.51293916226	1918.07972307778	2356.22920645886	2277.69181758189	2431.47061476447
SteCoe_10716	151.977650320859	214.308675432652	181.399484854735	222.71430565814	154.654724536964	191.025510570796
SteCoe_10717	43.9887460323782	66.9613088689343	52.5742398090937	80.0808520200655	57.2606555543113	75.933555908282
SteCoe_10718	162.133163769053	151.866052483947	137.202415234027	131.333613489952	141.271884551152	156.851193729562
SteCoe_10719	1409.04049502148	1457.41860154615	1526.69512192021	1800.5942126782	1677.38490054757	1609.71852171819
SteCoe_1072	0	0	0	0	0	0
SteCoe_10720	95.0769739050077	89.4860203580946	113.612967093764	142.469647398981	154.998566235744	137.980940143232
SteCoe_10723	806.383580341135	869.296833269667	787.823578737578	934.81415666215	877.14447095211	934.309596133755
SteCoe_10724	458.357917796742	515.88906300621	522.625871517826	740.759955287117	670.047672461022	695.415134378392
SteCoe_10725	58.1593588959473	78.0077376816373	76.3922420715823	92.7263217963152	72.1477926310882	73.180308436839
SteCoe_10726	0	0	0	0	0	0
SteCoe_10727	0	0	0	0	0	0
SteCoe_10728	255.114030413658	278.564225959135	237.669149254735	305.081644344097	267.804974743619	315.279879728658
SteCoe_10729	35.5328354929356	54.4214798300161	53.8745782511479	65.3275905480285	43.8857348899218	46.7080117243954
SteCoe_10730	216.480844119823	220.370828521308	200.569738610772	214.138644332271	210.773805267101	229.078319202904
SteCoe_10731	3906.53466746202	4370.60579306343	3574.27017215778	4330.6403640461	3897.78287395103	4745.6670811416
SteCoe_10733	7701.16007735895	7905.46185280095	7564.17359645316	9004.15971832008	8616.32205937423	8875.40941970951
SteCoe_10735	141.980378620992	158.535462167982	169.41076825068	218.240464865331	207.627635354507	192.410458318174
SteCoe_10736	196.492561449833	232.514975572783	201.980377807214	257.482807688292	234.477809434564	260.609186632066
SteCoe_10737	397.647616281112	401.061302514602	375.800094479647	381.864632618765	362.255674031633	350.936845206379
SteCoe_10738	1458.03019974318	1505.37527793378	1321.82265376305	1554.15398210312	1497.52166077729	1638.17750161104
SteCoe_10739	288.283414548792	353.052999777236	365.051968812569	449.284680732224	372.635398649917	368.26865954864
SteCoe_1074	51.9513137903231	55.7403407036814	49.5267052581913	85.1064688514127	81.0873146675028	98.0240202021329
SteCoe_10740	128.739339568084	143.554348400518	119.728914419213	158.93975318052	156.247150816717	191.195070884397
SteCoe_10741	22.4044801546312	26.3118130845048	28.579166481095	50.856628739294	44.7633586901492	52.7718849833026
SteCoe_10742	329	386	111	333	386	153
SteCoe_10743	271.691931094293	269.993478828529	212.412364755844	339.491182391003	330.878674161914	448.222612776949
SteCoe_10745	0	0	0	0	0	0
SteCoe_10746	511.735763981506	526.55772847773	435.324453617051	446.421283736623	432.179319641476	505.188047660248
SteCoe_10747	632.895051882171	613.280980702968	707.442523379452	752.935787008234	795.868118021164	653.632134703766
SteCoe_10748	688.753419393919	811.905462962608	931.060536786412	1374.22568603035	1158.09561679989	1181.95050948227
SteCoe_10749	253.565459430432	230.92274643429	224.83937137036	289.754925877054	338.94910909258	362.476828490594
SteCoe_1075	94.3057937864918	117.281133420584	95.5976140010777	124.674453468325	106.624682690759	128.721476466702
SteCoe_10750	0	0	0	0	0	0
SteCoe_10751	774.590088190273	784.715740361324	835.811555364504	1031.52563309254	1014.65000513914	970.967695974808
SteCoe_10752	57.6044897544546	41.6918607143628	59.2210945003754	94.4386655363891	115.665564605805	111.721791806081
SteCoe_10753	6941.04491712502	7615.09245258705	6309.06095862305	7989.06327636941	7403.31094986889	9188.679686137
SteCoe_10754	4920.73899930211	4814.64276518221	4929.98143985689	5514.47462372651	5523.83111068401	4901.13145770235
SteCoe_10755	103.491730592799	131.036660673554	121.525686602548	157.048449105171	124.872098274507	138.132657249167
SteCoe_10756	69.2732867236347	63.0314137086842	84.4275218214758	90.8489668083535	105.738859329154	80.4131015572482
SteCoe_10757	73.3353082199711	91.1098705925424	88.3364748487946	122.857525351115	101.814723492012	108.656280470741
SteCoe_10758	8312.22851309436	9300.23722498517	8140.0651111637	8933.35454748805	8113.87228415852	9270.82831410081
SteCoe_10759	104.300995752562	77.1126058054284	95.3874955743347	107.409090342725	150.255411532042	134.119439738406
SteCoe_1076	6630.94937393679	7331.03876889274	6235.47366593685	7079.94184954008	6445.79531123473	7558.90516010218
SteCoe_10760	145.898604608053	249.013141308829	218.072401736842	318.316113755236	190.602690900643	250.03773675099
SteCoe_10762	107.327288004195	113.222490115353	98.4785040709179	90.0510092457372	94.876145136563	100.082683417179
SteCoe_10763	18.4174823047415	50.5485507548212	35.7705504777235	40.7322395733935	8.33623626339113	31.1503801475575
SteCoe_10764	1022.01680545693	922.531019340851	951.47534531751	1039.04199538235	1088.01989445905	1013.41140794651
SteCoe_10765	76.0319637301076	77.6802506422277	87.9121688594216	143.393646114943	123.900150157588	129.83991523315
SteCoe_10766	924.594887806603	981.151133113143	933.495593462614	1233.12510153066	1167.65506369053	1262.29721043745
SteCoe_10767	177.631463508311	222.431096720919	196.418963869913	235.285675255914	200.535217709942	215.364261498039
SteCoe_10768	392.14535073377	475.682943662454	432.752004655249	498.767577637749	425.09298043961	447.967730289646
SteCoe_10769	1103.34333386596	1231.34492713645	1105.83473208303	1242.72929699376	1135.13515638244	1239.86017267261
SteCoe_1077	872.900409808341	883.566939878492	906.645927487566	1148.70384606396	1144.25809216363	1095.58829418449
SteCoe_10770	0	1	0	0	1	0
SteCoe_10771	0	0	0	1	3	0
SteCoe_10773	6.49615852558176	7.77941141187631	5.78285290542029	3.51493845811963	1.88500266636282	4.98224643649235
SteCoe_10774	134.805107107734	123.786916023349	94.5145842759394	111.753474206209	129.667477800676	177.802353829923
SteCoe_10775	8.5141072146487	2.87303942818769	17.1394107583975	19.6918446366874	25.0160485534403	13.9377164046692
SteCoe_10776	333.607353321809	287.952608054998	309.545300856675	391.781285794361	441.233751123075	425.721666116197
SteCoe_10777	152.566736142739	147.182219791516	162.692061257436	196.09079017313	210.248877729651	190.740753677608
SteCoe_10778	108.435820759787	115.42311611265	103.110816236035	112.298273911017	109.643477935532	121.942323902815
SteCoe_10779	33.479543603515	32.4361897186468	25.1125275286283	31.1430025639488	30.4868175716059	43.6967301809331
SteCoe_1078	0	1	0	0	0	0
SteCoe_10780	153.58503767967	167.716646120087	192.533323146724	250.772425816905	238.130061810539	213.737542134279
SteCoe_10781	1169.93252929539	1173.21338782688	1292.74957972393	1601.04723787818	1628.44743823329	1477.06922487516
SteCoe_10783	137.859364972673	166.79844660993	167.099987851109	261.384857136047	208.996452175089	231.018584008006
SteCoe_10785	953.110461672335	1008.04260086066	847.829667451303	895.566970141882	864.078524941006	985.55460377994
SteCoe_10786	1607.74630729616	1870.24226191519	1609.40427075411	1852.79088367682	1635.34427199322	1897.77668033419
SteCoe_10787	0	0	0	0	0	0
SteCoe_10788	297.810080291352	308.016824986385	291.606603561344	345.865643996454	353.613174930502	341.502841274232
SteCoe_10789	68.384939227074	78.7016720327036	71.5545464650001	76.4609188132202	64.4810237102753	69.9517950050241
SteCoe_1079	1272.21491303514	1546.46813982967	1235.12055085999	1829.31935191438	1575.87420710741	2102.10978858096
SteCoe_10790	61.4725821684356	61.7576665206726	47.566444514936	35.6651757549537	32.6267190729633	49.9765440375795
SteCoe_10791	370.512818673748	416.863106725536	389.680676274356	549.770255399698	514.461776185137	570.657156975492
SteCoe_10792	0	0	1	0	0	0
SteCoe_10793	3430.07351696238	3231.96548006151	3498.84809249654	5346.57682077896	5200.33549005272	5939.33466114138
SteCoe_10794	493.713700454838	619.493647245635	562.208142200062	676.238891362779	548.938570699931	595.787026886842
SteCoe_10795	48.7748399079593	54.2951739950335	50.6545784930694	76.8184661153621	66.711413394289	78.5162104421397
SteCoe_10796	363.325968882238	420.604568817757	320.670724089647	375.027006583019	329.998233209177	419.780613610671
SteCoe_10797	251.374104004372	215.668382648949	248.083797396766	281.533089729104	288.237636051672	247.283019359954
SteCoe_10798	903.732194298619	1096.28141600655	951.8851290713	1048.08649873101	840.303060204711	961.527929607851
SteCoe_10799	0	0	0	0	0	0
SteCoe_1080	16.7446765416847	19.2050502902109	17.3091721597264	27.4565970378016	23.997078570815	29.8657579560939
SteCoe_10800	425.087703843045	373.908082597469	397.446437423935	385.924514807438	460.935339591915	399.048824769885
SteCoe_10801	1322.97675320378	1259.16692507224	1134.17763457239	1287.80837921743	1266.26071607272	1476.13269149114
SteCoe_10802	1058.71809947736	1053.32245587807	960.109974571375	1050.4938008582	978.02061773455	1046.81735272476
SteCoe_10804	135.954409645753	153.068086302092	147.806353793696	226.452547226735	204.809748199984	236.177563808532
SteCoe_10805	289.369631054179	376.768766240657	349.002023884493	489.32121104544	401.088073887755	441.485066049342
SteCoe_10806	145.728070640795	155.079851500406	154.358437523818	206.756192121998	200.502302782224	202.08384376606
SteCoe_10807	6.71285140919565	5.51726612760217	7.92965749443036	17.4944480420022	16.8043007352559	18.8822146599696
SteCoe_10808	130.917819058338	158.729164309088	166.247581153084	259.816975155641	211.909722283756	228.940200946065
SteCoe_10809	0	0	0	0	0	0
SteCoe_1081	324.499918244061	262.129988245542	344.057197188777	382.535210895974	432.584986262756	348.8813686217
SteCoe_10810	277.848374700976	243.787662152102	270.922761827063	400.45671342325	440.681431925816	460.71164210101
SteCoe_10811	96.8264511985497	105.375040061552	120.440623252541	144.611502464712	133.33468740122	118.431691371918
SteCoe_10812	1355.8437606786	1312.47817211754	1331.55321933277	1639.42835524843	1667.84261151719	1907.59717367042
SteCoe_10813	2603.31650786034	2670.99339734154	2441.12352581869	2818.71957661645	2761.77727412958	2850.60608350908
SteCoe_10814	74.9486220163781	101.756397244164	78.4076089050346	120.457445847515	90.0883991563127	124.543458832937
SteCoe_10815	0	0	0	2	0	0
SteCoe_10816	0	0	0	0	0	0
SteCoe_10817	147.923984409418	161.138676836004	145.373727540852	156.770061596097	154.782681474962	160.210552703186
SteCoe_10818	0	0	0	0	0	0
SteCoe_10819	0	0	0	0	0	0
SteCoe_1082	720.189605454162	690.757545842155	686.816645840453	831.958088813163	899.082006309392	879.912831661308
SteCoe_10820	10	18	0	25	15	0
SteCoe_10821	63.3573239322456	68.5570976454045	72.031010930807	86.6834599396568	83.2059454673703	82.1867254747793
SteCoe_10822	59.0947062843365	90.4687334730569	65.2221709626577	99.4119679783696	71.7849602356154	99.5805870498674
SteCoe_10823	17	7	0	9	30	0
SteCoe_10824	198.326124450198	212.090790314585	169.84413264605	270.658215250415	255.662923279945	359.648116503878
SteCoe_10825	2896.10022525622	2863.91517990585	2980.87442686854	3543.77954000552	3914.20287929726	3585.45935139606
SteCoe_10826	0	0	0	0	0	0
SteCoe_10827	98.9277384407576	107.427320205175	106.007168092721	120.318211663888	106.446326381123	102.817535514774
SteCoe_10828	1736.02399137946	1677.77913222805	1609.06739141473	1789.50374509405	1807.58351920906	1754.53740423565
SteCoe_10829	1059.23037166362	1040.8127257106	940.266005809821	1212.30098119163	1174.56290841562	1434.53026996966
SteCoe_10830	338.535447413731	360.27285470197	312.109108742012	315.30170453432	319.2862099916	361.839819820492
SteCoe_10831	1288.93796081787	1329.78319514807	1594.46821490331	2244.36748100345	2152.47100573441	2025.73839104658
SteCoe_10832	20.0335643020461	32.3667472284686	22.5660261942821	40.8305608648483	23.7897625580466	41.3552436639489
SteCoe_10833	264.055721128479	289.941361942402	308.486696287153	435.612092711957	416.745596594725	407.616227793231
SteCoe_10834	4817.46620242856	4784.88791420781	4798.81579652056	5602.45885810957	5723.0584416585	5454.88647794503
SteCoe_10835	1059.17534204887	1077.76075153779	956.027175894894	1125.03695575321	1136.26197963557	1260.80203255633
SteCoe_10836	656.791436393934	646.906678727019	629.949899767884	793.250851665463	760.232822274668	782.138031744105
SteCoe_10837	0	0	0	0	0	0
SteCoe_10838	30.1293279944494	42.7376751109703	33.2453946211399	53.0576335169241	38.8362830094159	55.3568943079872
SteCoe_10839	56.9307840639972	50.782347108011	49.2432994411017	66.143926679911	67.1313212818358	75.3821728213639
SteCoe_1084	1657.30122593616	1716.97666058443	1589.22957880535	1783.97481177553	1734.8428107923	1823.27248188441
SteCoe_10840	676.074834967456	745.489571775371	626.819730373387	721.392105927713	656.482165386249	755.699549427815
SteCoe_10841	3344.71179191943	3625.59340448289	3300.16207557289	3848.8491835824	3636.3174273706	3750.26263153411
SteCoe_10842	286.874077927491	208.072405096327	248.188465569687	301.701842664189	365.062801725602	343.289987362469
SteCoe_10843	676.602173554604	777.660430550544	772.46026291708	859.625299117121	781.588626485562	782.908869107545
SteCoe_10844	0	0	0	0	0	0
SteCoe_10845	117.567510131673	91.1776281544166	104.594896377615	98.2923803235128	127.323418408251	105.397773965828
SteCoe_10846	198.87095095128	210.074695079018	182.061663432923	211.825457476893	197.620501511166	217.477695451006
SteCoe_10847	8.89117658517075	10.6507355505868	22.6190601555519	21.5168417677415	19.8241636004092	10.9636546456408
SteCoe_10848	0	0	0	0	0	0
SteCoe_10849	750.828683468203	957.128701868682	801.969180368063	896.027440643529	668.394441017974	808.400366691144
SteCoe_1085	201.113352425374	308.546148111462	232.56027553672	299.109521018747	202.713229804816	284.789223730609
SteCoe_10850	6.88907709307066	4.91426004897258	4.04913737643644	6.89202491747375	7.75905115104103	12.4020677697608
SteCoe_10851	189.801342939215	237.664706439198	186.081822288567	269.996229938458	214.322313160089	283.207648776257
SteCoe_10852	310.733751538735	342.137347697386	345.896398804973	431.946432147058	383.412577204198	389.947535516638
SteCoe_10853	625.444173246734	725.299593737202	602.176537459501	673.131792042283	570.855393902852	690.608868514597
SteCoe_10854	556.771406498784	573.166499795165	568.745997315262	735.063963662871	726.137609949946	753.625610523084
SteCoe_10855	1	4	0	0	0	0
SteCoe_10856	442.980572434592	434.100496659822	465.734250782136	524.182445653922	540.455364706741	548.86861038346
SteCoe_10857	383.912594875467	436.553393333294	380.983289249631	435.451870841392	415.582418107437	445.408953389852
SteCoe_10858	712.819274281367	699.203096112876	730.071771697283	839.934556984143	892.330779580533	820.808024312859
SteCoe_10859	42.875139483872	55.7444317125658	72.0892449018112	92.9172115016072	80.1039582794285	67.2721743397407
SteCoe_1086	660.211374526939	700.167451496175	713.302628363244	804.530319616515	787.183178675861	723.719236485828
SteCoe_10861	277.558631761917	231.711546547355	247.445204922011	283.806982921935	318.400190475973	320.306322365562
SteCoe_10862	34.273965101499	39.8717471559956	40.3627520539147	65.4843763576641	58.5238213884402	67.3976904637519
SteCoe_10864	75.975781075909	82.5824093128004	94.6363001751075	92.422500382024	88.3199634386646	84.1559499043216
SteCoe_10865	0	0	2	0	0	0
SteCoe_10866	0	0	0	0	0	0
SteCoe_10867	397.015053873068	444.200416260079	481.63675985443	632.125847722166	568.878347451442	550.635375861724
SteCoe_10868	193.213982653936	206.738139487636	202.89900480548	312.39139566338	288.423697099089	327.320219066859
SteCoe_10869	1239.40019263053	1246.28683412702	1143.7685519074	1251.59946718562	1260.12711667219	1209.40241964786
SteCoe_1087	0	0	0	0	0	0
SteCoe_10870	202.957355683016	197.455780374167	188.482875731322	193.905949494348	188.232372863477	182.610253304603
SteCoe_10871	0	1	0	0	0	0
SteCoe_10872	253.249570920687	292.883452774776	304.262931804344	478.7553126381	400.249746400981	434.887138826878
SteCoe_10873	215.397773654683	228.536864741554	187.346239749183	184.283275584304	173.450108993864	209.978444326549
SteCoe_10874	0	0	0	0	0	0
SteCoe_10875	0	0	0	0	5	0
SteCoe_10877	162.605979668674	148.241071139152	194.734837443839	210.420040261215	219.094570188272	177.864202368918
SteCoe_10879	152.507390432949	145.22710424463	162.860911435385	161.51916277154	163.266478529381	153.668960372867
SteCoe_1088	131.58005604284	140.867490804109	115.751217474588	159.776450341789	147.718147563676	187.594381252172
SteCoe_10881	319.306682941141	328.939707977045	355.005801222248	401.352486454826	379.934268579329	359.025473719947
SteCoe_10882	24.7423827732929	17.9141741397982	8.44459448779253	14.0349363589792	20.033595998155	39.5503706910072
SteCoe_10883	4.37403412728662	4.81864726127514	15.057880297489	19.2800199907641	17.7128641732279	11.0804006006282
SteCoe_10884	264.136146102456	242.165734788877	310.655361166886	433.904325426473	438.977972677365	406.395611288149
SteCoe_10885	144.538042079107	151.799807437237	140.630797871822	186.109394699899	182.770468357563	197.436101377675
SteCoe_10886	33.9277511636975	37.6070255134973	79.7753917314494	115.073362572643	103.55193086557	78.1683720411248
SteCoe_10887	89.6554592567115	99.6930937464662	96.3360596025646	146.861652608476	126.262971003952	144.60671135017
SteCoe_10888	0	0	0	0	0	0
SteCoe_10889	232.068563494182	207.158997635574	230.491230733904	239.864289670875	277.16394195004	240.098803322054
SteCoe_1089	522.775939338537	449.901011125214	520.747838754637	673.31154114241	792.261620328682	737.329260026892
SteCoe_10890	27.1481947383588	37.1164251001929	30.0587174247064	40.9506261866219	31.3729061510128	42.3658276577456
SteCoe_10891	132.237531500079	144.614515658208	144.393171785651	180.525834199002	175.07545947094	176.883351234067
SteCoe_10892	98.6331667408312	85.3443577892069	105.825023744678	137.860163331966	152.603845510586	142.509428000644
SteCoe_10893	130.059229797381	115.55930626377	136.716870873529	175.866455738836	183.681931291878	164.869287490138
SteCoe_10894	31.672466192327	23.2593957963719	39.7919885297688	36.3163471013215	42.6689392975573	29.1729693175407
SteCoe_10895	310.573848305311	334.989105495521	282.416843093225	302.784361528495	264.429999843887	325.122986237924
SteCoe_10896	1682.34732325793	2127.72814608761	1867.97815922822	3081.15648630553	2132.5891323896	2899.01938305367
SteCoe_10897	407.259996158976	403.534610394028	503.48493845163	752.815250608673	689.4050809374	676.821487822603
SteCoe_10898	5565.85667693276	5326.65854255319	5181.31303948813	6362.23030483482	6342.61527078971	6592.13910284011
SteCoe_10899	486.341540066057	532.691005039738	453.723903771215	635.572495416141	570.784349990815	672.306818998898
SteCoe_1090	320.815556128913	339.979536917086	360.51947311891	441.955628823307	380.247120820465	368.554136553354
SteCoe_10900	1139.1929806236	1512.16548098441	1387.55481522229	1884.14394269334	1431.1135202416	1616.17272207201
SteCoe_10901	52.106413876695	75.5056256527112	78.3464963748535	136.630076946511	93.9016874550285	111.237900410823
SteCoe_10902	41.1158913119276	26.4817335201442	32.3981571735217	22.8280302876807	36.6303027694406	34.0030884145227
SteCoe_10903	0	0	0	1	0	0
SteCoe_10904	9034.37220588691	9339.45061541292	8615.67324121128	9598.59939930428	9561.81256009403	9309.88288833519
SteCoe_10905	0	0	0	0	0	0
SteCoe_10906	13.2618321142554	3.08766074777763	10.3659245329704	14.8220048074862	24.3599249081302	21.0510913533395
SteCoe_10907	91.7538060665289	105.011148194821	77.6611110250812	113.825340609405	94.3118766166629	131.473378779442
SteCoe_10908	77.3286582218761	89.1048444853666	95.8333405437808	112.824856600879	102.463296384829	92.6215532468137
SteCoe_10909	223.699046207867	209.356320922656	210.84102985635	296.219075083251	315.229827138142	327.089183528913
SteCoe_1091	59.6583846619869	91.3729194289181	70.3183872292488	91.9121277649365	54.1616208848525	79.879158889974
SteCoe_10910	0	0	0	0	0	0
SteCoe_10911	0	0	0	0	0	0
SteCoe_10912	1401.69990355624	1382.91107900455	1451.6767187404	2138.58581845379	2152.39005275331	2237.94056816546
SteCoe_10913	926.366338917692	1057.00369281394	1058.65981715144	1470.48076787958	1336.72247243994	1363.17602631841
SteCoe_10914	288.644564106831	275.804302735796	312.324985279326	383.837082088617	387.278266865315	354.875639100114
SteCoe_10915	5953.38228687023	6091.56643428426	5566.63992884687	6313.6099506824	6264.59614453385	6216.90809793389
SteCoe_10916	371.591690828563	351.866716425658	411.358375200745	612.868130000023	584.841912371711	576.079311035464
SteCoe_10917	8398.66637126992	8028.28517343263	7690.14875199026	7790.33772185173	8164.14667707978	7998.22887040689
SteCoe_10918	22.8284192290898	19.1271518374245	12.6260686055193	23.6092768126584	24.9352794111642	39.5783606624538
SteCoe_10919	313.980909346564	348.897893138469	282.77149043784	399.851154085285	347.919179456061	459.971711580721
SteCoe_1092	99.0865983687584	106.862877501671	112.611243987356	162.029069752744	144.769660341694	158.213717516909
SteCoe_10920	0	0	0	0	0	0
SteCoe_10921	534.880932261032	585.580201144283	536.60070421618	649.810864446938	579.962925796232	626.385196950079
SteCoe_10923	119.312444430891	107.781863964238	132.815290941267	143.083029399073	153.055182920816	126.406399947668
SteCoe_10924	28.2964098205322	28.8588648466357	39.9713746866715	47.6841863870651	43.1051015158123	33.636365953377
SteCoe_10925	0	0	0	0	0	0
SteCoe_10926	28	30	15	12	49	15
SteCoe_10927	133.596369118223	146.030286240727	134.908828700353	165.269199449277	171.007655077414	175.530023541562
SteCoe_10929	28.8750791961382	21.6983129977152	22.2827446848097	38.1025198032574	41.9473170824142	48.7815697572698
SteCoe_1093	17.2086918740717	25.6855608242921	28.1355133384913	43.0329967763598	31.4958103199262	35.2675285675283
SteCoe_10930	8	2	0	8	15	0
SteCoe_10931	2385.39906036304	2487.07642852819	2228.53675835707	2661.20170393585	2602.96299486278	2817.00272938289
SteCoe_10932	85.6841988693431	83.4184995571313	77.1106451274754	111.40243417084	122.84827379514	131.134553332278
SteCoe_10933	41.1323165589921	43.2815715681095	34.245366661282	33.7648836745335	32.4832474108183	43.0501985022282
SteCoe_10934	1	0	0	0	0	0
SteCoe_10935	169.298694388681	206.805030605534	197.358583871697	285.149579810304	231.103034821864	263.682334542771
SteCoe_10936	108.918375433666	146.369879389587	128.390422029156	207.305592359127	157.115096843818	200.281902895421
SteCoe_10937	0	0	0	0	0	0
SteCoe_10938	18.7679445851833	2.42303772772931	19.5829964273887	15.6593465039374	36.790826726391	21.9909632713893
SteCoe_10939	66.7892839259826	54.0331115407699	66.3892022986313	76.8272549711254	95.2342450484494	80.5204057333108
SteCoe_1094	153.590769035099	196.010743632488	173.13227086998	226.314783512485	178.866277387603	203.030753523374
SteCoe_10940	103.171916477161	129.706853278562	99.3507736648483	127.511670531414	104.280928314204	134.888599573977
SteCoe_10941	301.845397513495	331.263777260051	329.766557408692	363.247954991465	326.373628282604	309.353439847857
SteCoe_10942	122.187865766183	115.698198986439	80.8634586670469	75.7839384963975	71.4404796525661	116.973173127486
SteCoe_10943	-0.047380300869883	0.9949496927224	1.13286494757501	1.3061238858438	0.0883816666674403	0.365901184695487
SteCoe_10944	39.0004202406018	34.4514203877085	42.1407673557303	43.6630817394614	46.8903427752971	37.2343687205986
SteCoe_10945	27.3741154058374	35.1950900779551	33.2631143614339	33.3357562312966	24.8789447832204	25.8447830580848
SteCoe_10946	70.7972048473699	105.204751166623	94.8973791523643	126.866736963448	86.4787889745998	101.890529114028
SteCoe_10947	40.9392237080435	27.2868244048148	52.3951564756708	44.8052245757895	76.8950155666466	45.9856467297924
SteCoe_10948	34.2251933106624	42.3816971901093	22.3110595653032	34.8555596404984	25.9689813420247	58.6446181968738
SteCoe_10949	1467.55548329651	1474.09278306357	1491.84322354212	1718.41411708483	1717.72206507594	1649.24902065259
SteCoe_1095	4177.52638688004	4417.6249185594	3857.23702284292	4225.04159669507	4033.68477348362	4586.35906433102
SteCoe_10950	37.2541077845473	45.3275347837709	40.634916382941	49.5659417816506	40.5593918966992	43.8132048059368
SteCoe_10951	2	2	0	0	0	0
SteCoe_10952	0	0	0	0	0	0
SteCoe_10953	4	0	0	0	0	0
SteCoe_10954	66.2556060032122	76.4038231937787	66.1385867734695	75.6351504499376	63.5341422510082	73.0632519124261
SteCoe_10955	1396.03460334941	1511.1761656593	1440.83257912038	1571.40509688496	1352.11328014322	1356.50308939536
SteCoe_10956	132.868129589422	155.729929206004	149.947727952303	166.064696210851	153.206351081216	158.091140834049
SteCoe_10958	54.6930825243059	58.0791359198768	46.3943765270361	76.6115940838395	71.5957739400298	93.9645606388597
SteCoe_10959	29.6213584274561	30.2210224727078	24.0983967482165	32.7366492997906	28.2750781194112	36.4047292103265
SteCoe_1096	18146.8612203428	18364.4434260862	17632.1986545565	20177.6590199345	20131.2878606945	19496.9833495322
SteCoe_10960	560.942676446845	660.964534062584	575.329800725419	909.554970886949	793.21010617632	967.328787923686
SteCoe_10961	26.1986975930921	37.8845921913673	41.8070978626098	49.3257322739925	35.9272760832541	36.2402493487565
SteCoe_10962	120.404904392976	152.691819450471	135.267246983679	177.628533280119	147.968634798491	163.0603670163
SteCoe_10964	2064.18471123954	2231.53581898419	1939.42024964109	2216.92912760175	2047.28687787402	2325.85345845786
SteCoe_10965	476.165664761601	449.379961080247	443.49560954016	530.712241616591	566.756561037726	564.780220792665
SteCoe_10966	0	0	0	0	0	0
SteCoe_10967	0	0	0	0	0	0
SteCoe_10968	17.2029828649184	21.2549183522959	18.3724260231725	27.5529908282203	23.2083212496019	27.7459458597927
SteCoe_10969	175.140749589744	194.855854999398	186.808940900071	257.867104345085	237.480652145121	262.181157881574
SteCoe_1097	48.9038909209329	55.9269140648441	62.7562669933211	77.9870140077281	68.2436176075054	61.9521454759795
SteCoe_10970	51.5031500840283	37.358068589333	45.2193050228681	46.1389284938272	56.6347762189844	48.4160285772069
SteCoe_10971	9787.33842833936	11118.990580431	9180.57402748416	11585.6850222008	10220.4489831844	12974.207131792
SteCoe_10972	0	0	0	0	0	0
SteCoe_10973	0	0	0	1	0	0
SteCoe_10974	1327.57097573068	1382.34738709738	1223.9686147924	1512.54905343546	1391.63862819029	1604.18607807879
SteCoe_10975	0	0	0	0	0	0
SteCoe_10976	0	0	0	0	0	0
SteCoe_10977	1239.60614215387	1286.73012379634	1328.33753503439	1647.62742070963	1619.35164130686	1546.700327853
SteCoe_10978	176.256941565452	157.135422959493	242.74110743703	334.896304742794	365.58772498616	311.220368937338
SteCoe_10979	1937.775448454	1971.37057865045	1873.92006493255	1916.17622415774	1912.27681245326	1933.50866624893
SteCoe_1098	43.8578422188121	23.0571447482775	50.0339217497588	56.9844101576426	76.9382546287106	56.4450959377024
SteCoe_10980	145.18989918465	145.343543480861	220.272883705327	327.865118861744	309.361358502892	278.921085282489
SteCoe_10981	359.176842052722	349.028073764589	390.093003518716	471.688073063561	473.297196331226	451.615189740623
SteCoe_10982	0	0	0	0	0	0
SteCoe_10983	203.241484320265	221.063763821406	193.413191578358	256.597741715418	234.734218593923	262.267007881714
SteCoe_10984	401.524131188058	416.107794155083	414.974096806794	549.306656438477	444.163475151739	472.249193071737
SteCoe_10985	187.049277877484	203.16839305448	168.238269825105	203.275735073763	191.455788153969	236.135235384127
SteCoe_10986	321.356594801582	314.22853121942	270.625645534239	277.573898603643	276.788991921605	306.940538218636
SteCoe_10987	122.540701006067	126.367879011092	122.381601372061	149.232927606745	151.558265000299	153.144241738269
SteCoe_10988	1.96204806652893	1.68562220951711	0.720648112752442	-0.0773051939239423	-0.0445424067977352	1.5076802571118
SteCoe_10989	34.7192779453129	28.4233102364078	31.3704148904309	40.876748326299	46.9912246543999	47.1398097000544
SteCoe_1099	302.858643260096	321.464747857128	323.873571737357	402.231901965709	346.647695528282	347.751821335778
SteCoe_10990	55.4569235454406	63.4154557509629	58.9126105923004	57.6395772259957	66.10640307068	57.3248955692626
SteCoe_10991	63.8371086242603	64.1024659198691	61.4764779901102	51.2088367470477	55.9421257888874	56.0007892493035
SteCoe_10992	0	0	0	0	0	0
SteCoe_10993	4	2	0	2	14	0
SteCoe_10994	4.7855144908333	5.80981763551281	1.15164512690995	5.56384802057998	4.83167763585897	12.6631475895697
SteCoe_10995	455	637	125	578	531	125
SteCoe_10996	816.833141580681	941.429912757063	886.97660533466	925.403942147059	877.345541548258	847.84755597538
SteCoe_10997	152.397435889494	184.956343823133	167.096842394434	236.715940225746	195.721511461529	224.044175746372
SteCoe_10999	14092.6909677959	14439.2182581499	14282.4834461191	15890.931389267	15652.723530171	14919.5435524299
SteCoe_11	7.81790931231291	5.64386215716526	7.22226394911488	4.41369401499606	4.68446561729111	4.30791972657702
SteCoe_110	676.811809783513	785.777324916202	631.985317746963	764.510106708626	658.479487945428	805.547803247953
SteCoe_1100	153.9222991128	163.089437273812	173.29802451922	232.575325511418	208.356765441525	210.599561224394
SteCoe_11000	715.975528952982	742.669825930365	691.123328257268	767.818704804965	735.812519436206	768.717501509405
SteCoe_11001	0	0	0	3	0	0
SteCoe_11002	280.320470653777	305.733958320868	262.332090235489	316.435105953392	294.00266630335	335.178959252525
SteCoe_11003	0	0	0	0	0	0
SteCoe_11004	326.755925165783	336.502545337551	367.375185622034	444.499701697788	429.405488396616	385.797941967177
SteCoe_11005	12.5383630422144	-1.50025201657808	8.87390005522924	2.31052684074123	15.0671976392046	8.0708484634712
SteCoe_11006	55.8641069775004	71.6770291238656	54.6534047708284	53.5264952796122	41.464660686538	58.6585526833755
SteCoe_11007	0	0	0	0	0	0
SteCoe_11008	49.4003462047223	47.637148792959	42.0666590695291	52.5059249253059	58.8394666221082	64.3732195731139
SteCoe_11009	152.430592016175	165.127931507662	139.992225696337	180.253462473286	165.119090316758	200.965216198509
SteCoe_1101	147.445649910247	173.981183273492	156.820574000894	188.197759662638	166.186634100074	177.614580079329
SteCoe_11011	508.181616828136	518.283359669052	598.734365186966	761.469372860886	728.009162734168	671.869645254522
SteCoe_11012	154.238857913357	201.897781206926	194.515024063064	318.207121949065	260.445223475138	298.078923845602
SteCoe_11013	481.52208979634	451.548283617662	483.084322959213	654.938108959126	697.700256243054	703.008709917005
SteCoe_11014	1160.45356017328	1328.16164547802	1338.92405036484	2074.86036217082	1828.74995645558	1979.6699799001
SteCoe_11015	111.754404812617	86.4588050921989	104.439283858699	96.9399100802069	115.569349340376	96.5153632356253
SteCoe_11018	475.008717160892	527.526770066559	601.010709227167	764.231914466853	684.969928236654	630.715581319388
SteCoe_11019	0	0	0	0	0	0
SteCoe_1102	4410.93791527801	4626.2850901992	4389.73555781844	5037.91686166842	4956.86777922877	4847.95270983125
SteCoe_11020	86.053039295188	79.316182971573	78.0226570807324	83.7196650630452	93.8338356956081	94.4739896579006
SteCoe_11021	38.537285626234	53.6806428234587	62.0540868220486	94.6218249609483	76.454493728768	80.2054473779787
SteCoe_11022	309.796971118152	327.58930104882	358.622279212837	319.322060895331	305.725948066835	333.700100610268
SteCoe_11023	863.048555017802	892.635759579399	798.488439127977	898.583671288116	878.69847017731	935.987491328734
SteCoe_11024	80.2268861769851	88.5563414477659	88.5064021959271	129.054252161355	130.982543546587	136.439845502892
SteCoe_11025	2659.27726529676	2765.45479872651	2646.12824604394	3358.64846982553	3366.27648718452	3494.81399736331
SteCoe_11026	0	0	0	0	0	0
SteCoe_11027	189.963220739666	164.750473438383	176.608506089433	228.118685757239	257.122228208734	249.997272239975
SteCoe_11028	121.705095991302	118.673805831035	130.902425627711	188.565370906843	188.413443786494	188.398409478971
SteCoe_11029	0	0	0	0	0	0
SteCoe_1103	0	0	0	0	0	0
SteCoe_11030	0	0	0	0	0	0
SteCoe_11031	22923.0276123793	24431.6134860598	21700.8370491337	25271.9340857243	24364.2741708489	25730.6465878436
SteCoe_11032	206.109203805907	236.148002178539	238.760762039477	237.518123213897	205.321430588892	197.276455884191
SteCoe_11034	129.069946538574	117.419525305147	136.999865940278	172.618853448356	191.906450579611	167.46074228681
SteCoe_11035	1009.7112532603	1079.84378267705	1016.89589564547	1215.52762406242	1208.4226625244	1217.41376694847
SteCoe_11036	76.2709964697138	58.9086597772061	79.0347778360699	103.025532160897	109.05431810021	100.409588090345
SteCoe_11037	0	2	10	0	3	0
SteCoe_11038	115.543309904169	141.861634306896	141.789139793882	179.59039219494	162.081639565751	159.258744597483
SteCoe_11039	798.945734417357	929.320972130893	777.201735839883	934.862495191718	864.383607077037	964.240146337619
SteCoe_1104	66.1419220293972	92.0548534221254	79.6189139060995	112.883888514449	91.0725327117906	105.607589682659
SteCoe_11040	1897.8234976313	1908.51193682041	1893.11211194601	2249.94202293672	2240.24482634938	2182.79825597003
SteCoe_11041	16.5373783865908	17.6406070006362	21.7662266685786	20.2648879708384	18.6185916848969	15.0952724785651
SteCoe_11042	1108.81357910197	1180.71081437018	1146.97560319609	1505.01767249221	1471.71697449565	1514.574118537
SteCoe_11043	8376.8352071914	8119.01603941314	8110.04599879225	8039.97278883225	8664.38075076793	7879.68013707653
SteCoe_11044	46.7067928122732	64.0189374201007	54.230287278251	87.3804099545579	69.8894769615115	85.8749367648319
SteCoe_11045	250.045869187454	251.221375524704	309.6129933496	368.852624407083	359.913681286081	303.181615904441
SteCoe_11047	0	0	0	0	0	0
SteCoe_11048	7	13	0	7	12	9
SteCoe_11049	47.1706539387106	50.3935033502721	43.107028667793	46.164309359192	42.5720053704152	48.2695027787167
SteCoe_1105	0	0	0	0	0	0
SteCoe_11050	174.069695015236	181.058840164737	187.230514867953	200.90994461712	200.972479657214	177.830214796704
SteCoe_11052	0	0	0	0	1	0
SteCoe_11053	49726.4155602791	54425.5555606598	48775.226317453	54939.9941794472	50945.2791411182	54190.9271844338
SteCoe_11055	358.452110902563	328.709513976223	335.00184716382	373.941346787511	404.600492493054	379.997757080088
SteCoe_11056	292.364935541738	270.927519919898	221.632829577214	231.993458506541	237.66791099828	289.396364484985
SteCoe_11057	545.511296567736	624.181512757167	736.27576958898	933.219920369917	830.361147943718	725.018008649448
SteCoe_11058	1459.05456133973	1793.40630853442	1430.27333311438	1798.53729885724	1480.07440077357	1844.95735120649
SteCoe_11059	109.953330652613	107.602725451421	127.782194848462	209.044937552645	212.65868548404	216.914211803286
SteCoe_1106	0	0	0	0	0	0
SteCoe_11060	0	0	0	0	0	0
SteCoe_11061	441.773682725469	422.363073669467	439.911743649566	592.963811831405	620.78461356609	622.219697408002
SteCoe_11062	70.051006791999	50.5436694577367	60.2225045694739	54.2387795740531	73.569846760445	75.5762079736703
SteCoe_11063	2937.47393497975	3249.75170418528	3305.52100526359	4086.76349474783	3740.68872094011	3596.64139053798
SteCoe_11064	270.275018405948	267.620467992038	304.550714773193	434.129862736424	417.229120512647	398.774819042064
SteCoe_11065	609.855610095064	641.975384182085	592.2226595438	704.394620990753	694.70043312665	731.495803998458
SteCoe_11066	1529.58934264953	1812.59188582334	1570.20369801909	1648.59504320788	1576.39688444358	1628.8736003369
SteCoe_11067	0	0	0	0	0	0
SteCoe_11068	655.267632234234	713.417924781662	647.144268107006	845.54435708704	757.906500107384	893.715171326407
SteCoe_11069	11.9763346074529	20.1612349905296	25.67710324285	31.5016904308176	18.2106335520989	17.1189768895226
SteCoe_1107	0	0	0	0	0	0
SteCoe_11070	0	0	0	0	0	0
SteCoe_11071	577.604514473328	564.948725884298	625.385700156818	822.651545383861	857.442518464625	793.571448406351
SteCoe_11072	287.605618720408	386.80721515887	363.486003409372	402.624276347841	346.033867876679	334.859221828984
SteCoe_11073	16.9933900630117	23.646382401315	25.4548340298666	30.4933328201049	21.6956949814996	22.2708828185241
SteCoe_11074	625.671102861645	626.244543755124	621.570665827197	754.934536959573	751.054982284846	739.716182394218
SteCoe_11075	415.726973032525	431.743389323604	376.528660650519	425.856581584522	417.167425389591	453.742977503152
SteCoe_11076	80.5925476405441	93.9117860580147	86.5464877189897	141.353690143268	127.069084807857	150.500775589345
SteCoe_11077	569.103523794981	601.511928439981	549.052885384204	594.535073557206	597.411103636912	569.088106168516
SteCoe_11078	117.641335753854	126.048099887731	144.617581566168	175.946513419742	160.840668664968	146.225845525065
SteCoe_1108	978.156882921964	1003.848617793	910.479514038013	1119.61561176575	993.138674101747	1148.85454949047
SteCoe_11080	130.410247435269	162.378936886854	168.412784535659	220.413675397138	194.017775258675	190.694679797868
SteCoe_11081	2	1	0	0	1	0
SteCoe_11082	164.083024579732	186.408256585913	171.478743425015	250.146942296671	208.727008815218	232.646489376701
SteCoe_11083	0	0	0	0	0	0
SteCoe_11084	32.252494717401	39.2681253079516	49.7329301581723	77.1144810652743	65.8694890688821	62.4333794181651
SteCoe_11086	438.621229419994	500.61657051346	477.571368844417	512.723315401327	420.447488395333	427.856241383037
SteCoe_11087	14481.9256632923	14914.9522609595	14837.8669357214	16913.6983443775	16157.1114752217	15367.3452278606
SteCoe_11088	25.6177341716574	16.2584391859585	21.09997683939	20.3822475594601	26.6763747885656	25.015024611125
SteCoe_11089	0	0	0	0	0	0
SteCoe_1109	663.038050035528	723.492859328717	789.856035146079	1111.31209113563	1006.91432469069	995.575948736023
SteCoe_11090	529.722487866773	531.006451258223	602.108825348952	855.691892020064	835.701385576195	817.515423068694
SteCoe_11091	164.439143115395	180.4985654255	224.201118229854	345.580464075831	314.240428612434	299.491289658144
SteCoe_11093	0	0	0	1	0	0
SteCoe_11094	15.8890822863036	18.6217228395078	20.4670849606669	34.8790331535153	28.8678834783456	33.2553959137133
SteCoe_11097	96.5377218806768	103.869332052033	99.220916449314	109.724654323335	105.828771081754	112.677326993351
SteCoe_11098	0	0	0	0	0	0
SteCoe_11099	81.0437850217245	54.3142571746818	78.8670598435723	110.268349180721	129.669054820073	123.559695940634
SteCoe_111	22	13	10	22	31	34
SteCoe_1110	0	0	0	0	0	0
SteCoe_11100	0	0	0	0	0	0
SteCoe_11101	6205.2464011311	6662.47080246468	6101.58823692472	6703.61116477102	6159.6535753237	6141.01822779234
SteCoe_11102	255.259600729251	231.319970116794	302.477609244172	391.559435888721	397.010099158478	343.909398810456
SteCoe_11103	8	17	3	3	17	12
SteCoe_11104	1161.95818695072	1099.97018319514	1388.22836285626	1662.50932908312	1747.60586259106	1420.44732901154
SteCoe_11105	0	0	0	0	0	0
SteCoe_11106	2	1	0	2	0	0
SteCoe_11107	74.8759064173333	60.399775239806	68.3320525019423	86.4578781065592	110.2212856485	104.223505183924
SteCoe_11108	47.5932296634522	67.9947861011628	59.6912012012529	105.327738819084	81.6049087498392	99.3397744112966
SteCoe_11109	298.845484823003	274.182981816973	239.592954897059	250.335725687797	273.20293330323	329.128149976639
SteCoe_1111	0	0	0	0	0	0
SteCoe_11110	109.404328460081	134.743465334096	98.9517966288791	159.120499517573	122.088780681291	183.146984813657
SteCoe_11111	2271.08493905944	2534.53764695286	2213.83547877727	2643.81242331496	2353.67990512764	2692.10029978276
SteCoe_11112	492.132959826346	438.700237642288	535.842276917564	697.50382215367	753.873238901984	681.759982240927
SteCoe_11113	383.834365019063	413.157236148603	424.915615203461	613.795436612554	523.834402263252	552.304673753775
SteCoe_11114	580.870341940126	704.47706215852	620.640383510071	905.539430883989	791.990113383122	910.079359462125
SteCoe_11115	462.490255310902	519.822666295946	425.374114066845	504.137052159889	452.980410836155	544.963969105685
SteCoe_11116	1151.14613206905	1267.73560956568	1271.89692912483	1472.90579012586	1385.7586865897	1301.55783948215
SteCoe_11117	109.974653749739	112.515843873687	116.324142410933	134.463705332776	128.478053015259	119.524408950927
SteCoe_11118	489.256305277538	520.905444518781	497.736159168396	557.588977315322	513.113543116842	508.049682299115
SteCoe_11119	795.176166143537	895.436550011701	877.898196634365	1123.92823761448	1011.66876118385	1081.66636591814
SteCoe_1112	0	0	0	0	0	6
SteCoe_11120	0	4	0	0	0	0
SteCoe_11121	718.801236547804	726.180869249036	631.216426414236	740.643399951447	730.107639388855	850.796251812277
SteCoe_11122	330.946051335552	359.757541827955	316.018294290997	340.814634328655	314.649785747398	344.012179478197
SteCoe_11123	74.0257696712594	78.3462171788995	103.641158145034	120.923827202991	114.489229734898	92.4745135243321
SteCoe_11124	1210.38805834707	1141.17075245573	1094.36057636309	1326.17130375074	1422.96594529158	1499.34602758476
SteCoe_11125	436.55272572986	529.843523890425	438.000984156413	591.992279580789	516.933230744562	623.750908366872
SteCoe_11127	4.17531097667302	7.01990044783163	1.11258646826355	5.73039217364815	2.32757184237218	11.5309007618409
SteCoe_11128	25222.5638355732	28081.9585979929	24170.349780237	28708.9663729805	25922.7277259857	30463.8349353891
SteCoe_11129	337.753708605017	315.072876514546	284.957815173325	322.193606957194	352.260822761782	381.978080190897
SteCoe_1113	241.648375587804	229.738012656181	250.095863937388	278.433165896113	288.236463596106	263.718937021897
SteCoe_11130	147.715874229102	144.968302670036	127.620093417084	113.838875318272	120.896414580684	133.224992841983
SteCoe_11131	7100.43510163709	7579.81269164854	7313.32599183407	9286.54880104582	8544.99031641776	8911.47320770772
SteCoe_11132	1265.34540828957	1209.80666586554	1289.23157183114	1672.19981144365	1509.59924097533	1535.89472863638
SteCoe_11133	134.003320886575	127.552296226173	112.512513784186	119.766210061141	130.483322641065	139.702397154069
SteCoe_11134	374.954790301494	427.217958047126	442.932050779696	574.29874051067	510.766605077201	510.016609288286
SteCoe_11135	180.763134265413	208.338233859848	189.305665218681	245.627805719707	213.239114209811	243.25912305088
SteCoe_11136	36.4815418809454	50.8838288994557	47.0103379185427	45.8024374811597	40.1007424564186	37.4396294019582
SteCoe_11137	25.9818403319637	19.5952059573483	26.736330616993	35.8444950374631	44.0084127976893	40.3855456544686
SteCoe_11138	28.7503349736986	24.1323909211878	28.717619902779	32.5801334581112	36.3462854083198	31.1105424918176
SteCoe_11139	1835.03939879463	1947.57290585728	2031.90314664514	2751.21154897753	2665.6982069995	2689.83356526088
SteCoe_1114	71.4573453105698	97.6162631796331	86.7385849841325	109.311999150682	79.773750731416	96.2840893476619
SteCoe_11140	32.7430416598209	31.5930788210123	44.0290162095151	46.0435758514143	41.6194066135518	31.620209135357
SteCoe_11141	600.286976919744	574.820222632236	568.666851487069	642.775272425085	679.08686555808	741.114324293933
SteCoe_11142	813.66133843733	861.713404995268	849.999980936655	1199.22388192887	1170.15154089761	1260.84308693847
SteCoe_11143	2743.14428468483	2734.83720331365	2594.28710298394	3333.32137953543	3240.029358133	3699.46635416157
SteCoe_11144	848.138727570432	886.398812484161	927.023350395182	1225.28442346045	1028.80258539904	1069.98885213977
SteCoe_11145	12.8125554003049	12.1913524233822	13.4013878230636	18.6533223691459	19.1296803738065	20.5699351083546
SteCoe_11147	1540.74821396984	1526.96473134306	1782.17517600949	2293.25678155877	2447.26899022586	2151.32164367137
SteCoe_11148	316.955363045922	342.0773857543	289.486314565821	317.736940390086	284.916143859964	350.801279418629
SteCoe_11149	24.2482093667826	32.9074029000847	24.9945831387688	33.6605476377579	20.700832748882	33.2899190104088
SteCoe_1115	145.689940292856	169.54213087037	144.775104688648	170.926749937614	134.35206891522	163.995139784599
SteCoe_11150	303.696206641169	266.001331353041	296.482244499891	306.587127262367	380.044536152623	318.291117412297
SteCoe_11151	19	19	11	45	13	11
SteCoe_11152	21865.911812643	22312.7206911146	21435.756367207	25642.1117448176	25617.6310822749	26209.8295828182
SteCoe_11153	20.7104190518988	48.1406703268405	41.4628165939219	50.8147218388655	20.123180853452	31.938716671209
SteCoe_11154	55.5295018043962	55.9704012758094	74.2651094995367	86.6358236735345	75.8941959071551	63.9831959093564
SteCoe_11155	0	0	0	0	0	1
SteCoe_11156	218.866757368585	202.115679853234	199.076863020649	254.891750511513	293.975195960496	297.756162974952
SteCoe_11157	44.4508872505215	77.3287585645956	44.9754840068889	78.439634119968	44.210710780816	84.3231250709644
SteCoe_11158	60.8712935542502	53.8882644028861	48.5678792975505	60.0902518014513	65.0879161483113	70.8402588422383
SteCoe_11159	9879.7771493246	10270.2505140723	10400.7991796846	11251.2390192995	10871.9401225481	9869.33125803287
SteCoe_1116	1609.02515655301	1682.46268771539	1661.46035009377	2316.82702124695	2194.89322266701	2312.37502131012
SteCoe_11160	16.2939095239726	13.4847132207779	15.3678665421836	20.8494944717756	23.7782814981852	22.7469869778644
SteCoe_11161	44945.0714204694	46458.1451280661	43003.8124927746	51423.8056822743	50175.5922858808	52157.9254416804
SteCoe_11162	803.966932514345	844.81387666897	814.193900677896	876.721956317545	836.671867876427	816.994569847638
SteCoe_11163	565.434437390285	622.957550354928	542.781643963483	571.225803301031	504.186332195152	573.52262680603
SteCoe_11164	373.303398681964	312.136434401033	300.259085599939	342.342262956786	381.042884390246	422.159181447396
SteCoe_11165	235.893761139338	269.687099455977	237.325878103614	343.622612365378	295.007458330278	351.611605299658
SteCoe_11166	0	0	0	0	0	0
SteCoe_11167	705.522700757674	695.627899141822	723.984655528654	1034.10849723644	1007.55489182794	1053.42244610785
SteCoe_11168	144.701226706406	130.651983732062	165.972785995747	197.124730383194	214.045484255403	173.317399780077
SteCoe_1117	120.211509132828	133.386279845244	135.783030027709	169.79978379741	159.711045178004	153.747181243817
SteCoe_11170	448.447741906909	498.755428335933	470.152841529742	583.551397165761	550.031489346565	551.912710221914
SteCoe_11171	53.9095024307094	43.15878172651	69.7159781323033	88.1105233791378	96.4402816718572	77.721994779294
SteCoe_11172	0	0	0	0	0	0
SteCoe_11174	36.3750287823058	33.5376355111426	55.8344607637516	60.6863524574381	65.3938606754447	44.0239295987722
SteCoe_11175	138.394587983638	201.653499587458	229.134381583084	295.162744421416	228.006567924234	217.088018783955
SteCoe_11176	474.187371928231	531.790424419161	496.107145838113	733.621162333751	674.833326166636	769.770772589502
SteCoe_11177	227.072689418193	309.070406683643	248.686076547756	435.61814692585	345.227932549229	444.460853308104
SteCoe_11178	1025.53114596691	1044.33501102602	1052.17141122106	1241.38408358748	1250.41913935204	1267.50551150215
SteCoe_1118	730.618174540974	800.615906660288	666.558314707568	900.866029592511	864.125579250345	1060.43471570805
SteCoe_11180	4.32144842271656	0.921408140924115	3.71374466487031	2.11333610220266	4.66712314013989	2.91650450483531
SteCoe_11181	99.8630081072553	103.465422864798	91.4793759087893	111.390163371475	111.297953567253	134.750055885779
SteCoe_11184	137	190	53	163	178	53
SteCoe_11185	108	82	24	191	82	69
SteCoe_11188	14.0895217154279	21.1147966646575	15.051505633607	21.8058596999667	14.8121976445465	21.70084769708
SteCoe_11189	166.932397186665	249.604388414881	201.677697458258	282.400523145761	200.499132851047	273.140112242524
SteCoe_1119	53.9763018830177	43.5768015129913	65.4681260670185	79.1436231020814	89.7398027075219	71.081097480383
SteCoe_11190	124.322135287049	146.951519707645	125.346964739687	149.939740438849	122.090599591537	140.75403447466
SteCoe_11192	137.190526550668	165.437112175827	118.949807640912	180.216350401382	150.219929374393	226.702468984456
SteCoe_11193	312.733879526933	345.043119635616	291.327645548067	350.020577084566	335.242928182706	388.091222223969
SteCoe_11195	343.471193303796	372.952410451437	395.541199971757	544.631119558386	525.276922500942	512.35221606154
SteCoe_11196	2460.88137141142	2693.79380587001	3211.91049079102	4175.53820237749	3821.59212808732	3422.9175330488
SteCoe_11197	17758.320414261	16957.2406851163	19178.7115711459	22710.8340708931	23697.8752480436	20649.8269644995
SteCoe_11198	219.317105312602	247.604607029854	263.234173907197	359.999688413658	327.14027534223	323.423629345218
SteCoe_11199	4155.73580007536	4503.80486090425	3815.54720337091	4283.76972776823	4075.57114647806	4425.05224029447
SteCoe_112	125.177363070431	163.690580562992	137.764728279922	228.37926184405	183.188417943271	240.104953648837
SteCoe_1120	99.4927537299236	138.809897144538	98.1393856644968	136.39123395122	94.6853144951715	150.258851287862
SteCoe_11200	46.0781380467307	43.6845528643087	37.194830092853	21.0463488804809	22.1397347682953	31.6048492628742
SteCoe_11202	639.836273177973	675.172349542702	829.611509979815	1186.26578660292	1059.90363447138	998.451173922072
SteCoe_11203	182.949829915861	173.857370033553	195.633746542764	257.250110093442	262.469016955708	250.635628866499
SteCoe_11204	31.052213977408	29.8116594031443	30.0920564362421	42.2519232955757	45.6417352710631	48.9162356592071
SteCoe_11205	722.746079161884	866.70937127668	749.652725366604	904.73919078563	791.378887105126	869.199016129869
SteCoe_11206	548.961884180262	608.229130169077	602.933802540646	745.549601874706	689.961693399301	677.532655407388
SteCoe_11207	414.223633822228	436.205576568746	436.302442192411	522.380554389203	515.178333727628	478.675022525238
SteCoe_11208	860.618593037429	941.381081497517	856.842572548653	1034.41652032929	953.161199630714	1025.32560955138
SteCoe_11209	23.2859000676455	31.0979317208117	33.1534638357148	36.3548831120523	30.1173825732984	26.9585997525003
SteCoe_1121	110.801265074978	111.909605626845	99.9739467555171	132.001385666784	128.213810047877	146.408417298352
SteCoe_11210	2436.5136466789	2772.41899252721	2461.52924636662	2859.54678472562	2574.41274631941	2829.05898770116
SteCoe_11211	363.221499562269	428.140156278213	367.009911859983	435.385320385972	380.660074118067	415.291114191453
SteCoe_11212	1138.89802862373	1210.24036749865	1109.84788335617	1228.73061077243	1168.1480566315	1122.38280684195
SteCoe_11213	120.669704814293	125.778419656049	171.728347090561	263.879803304784	245.780652383829	225.357132248344
SteCoe_11214	65.1408131952722	109.914997657596	94.951450611247	126.891680207435	79.9411051883658	101.37180106312
SteCoe_11215	1780.65001266516	1749.01346380372	1705.76401969175	1952.59253737332	2025.0643377833	1985.75379758218
SteCoe_11216	12.9924297404178	20.5623650552989	15.3704369672261	20.5486975690276	15.1382548800069	19.9605743657561
SteCoe_11218	0	0	0	0	0	0
SteCoe_11219	1186.65994530246	1136.95572863035	1127.27466380234	1224.29012491232	1276.77032208215	1265.86341535023
SteCoe_1122	38.0406455936856	32.5875033423658	33.6403901300556	28.3920046543432	36.3890693151285	34.443672735704
SteCoe_11220	94.4956091440847	101.14407249428	90.8884154632895	75.8623937944694	65.4417050569048	76.0790212641127
SteCoe_11221	175.837825105537	131.742892882079	89.6266281537465	161.806166001032	197.943622763749	305.377308282739
SteCoe_11222	0	0	0	0	0	0
SteCoe_11223	506.915211945133	578.993558733898	491.962255187734	711.850827447699	646.119758588108	766.325234226643
SteCoe_11224	0	0	0	0	0	0
SteCoe_11225	0	0	0	0	0	0
SteCoe_11226	54.8225436546666	46.0370990566969	47.1674755097015	41.8087198407737	52.5778720610741	50.353048205029
SteCoe_11227	0	0	0	0	1.36923773505689	0
SteCoe_11228	482.604721124207	483.784110541159	448.831503181892	553.784505821025	559.033972572598	603.387655022183
SteCoe_11229	0	0	1.81143394396271	11.2200191021226	0	0
SteCoe_1123	62.887874229646	75.2628454080737	45.8203770541279	69.1119689668693	57.0548721148114	101.347862879024
SteCoe_11230	350.084588634533	343.146274231283	355.448293036236	426.865603146255	444.661323657566	421.36746848897
SteCoe_11231	33.2222397774214	35.8328646735973	27.8073017708827	34.7809396036008	31.9613119491834	43.2675946209671
SteCoe_11232	19.2134187698162	-1.22027284525872	17.0560907893677	19.9939024243668	39.9096225728838	28.8937960598514
SteCoe_11233	0	0	0	0	0	0
SteCoe_11234	161.029984689972	132.028826833846	169.836481725398	222.20643587295	248.214451877281	223.249494426533
SteCoe_11235	11939.4643574293	11941.4408391386	11370.4392539164	11984.0735967849	11942.485334542	11346.2565593064
SteCoe_11236	57.3462176478216	59.7706549382716	71.9256044861777	96.0240371600135	87.9786506828971	84.1184695387408
SteCoe_11237	54.1390997298669	47.9694926286313	66.8960872948294	76.0287157724075	74.9505509519933	61.3032650732123
SteCoe_11238	69.3397793946712	36.9602570700043	73.1594266682454	77.3505195527108	115.438160812336	90.6395215676748
SteCoe_1124	0	0	0	0	0	0
SteCoe_11240	776.909006933672	856.167631774936	842.374110750414	978.916499405625	975.182186411359	934.317302109269
SteCoe_11241	62.7804910421928	67.5510809974447	62.5122860712897	81.7862839566977	75.6658899794768	81.2585629939782
SteCoe_11242	9748.58719485543	10464.6656635183	8935.24413053555	9945.86393763829	9429.46014227843	10972.3711524131
SteCoe_11243	927.299175475508	1098.05845563512	1048.47736847207	1307.65267980614	1101.98143289853	1207.61323265253
SteCoe_11244	602.222909510315	549.195242973171	639.958468256856	897.607554683765	947.535269472882	921.12975343808
SteCoe_11245	0	0	0	0	0	0
SteCoe_11246	2346.38855917053	2546.94888963468	2218.07082014023	2487.52736628095	2322.18196169942	2444.72455469861
SteCoe_11247	1521.46243390436	1467.57571710072	1465.27774212458	2008.99209428368	1945.80124214423	2123.59728591973
SteCoe_11248	256.17638478649	224.463978920601	238.987702135372	280.625075156464	315.270774598822	294.604702965912
SteCoe_11249	274.722709486049	329.731255804225	306.419330035798	355.210024224154	277.246949987583	302.401096807642
SteCoe_1125	11.7478081079343	7.33670842785218	20.4818598228862	16.3550388208806	20.2257893553566	9.6979069462836
SteCoe_11250	187.622451193669	184.867278591587	226.062011080007	281.432430832562	313.607864616867	256.351696120604
SteCoe_11251	0	0	0	0	0	0
SteCoe_11252	179.158492602803	182.304012623699	219.338288119098	312.358402365267	301.481334948724	284.089504073583
SteCoe_11253	140.07284512227	119.919298586728	147.197036152067	160.747993572954	183.580251028446	152.817408746673
SteCoe_11254	1065.85340978005	1037.3825945736	1063.34872575484	1231.77703703478	1248.06019086153	1178.72198725897
SteCoe_11255	5407.59827020592	5820.78139642883	5274.72034157869	6813.26517295398	6540.88149151468	7069.37657028025
SteCoe_11256	113.161093281545	130.673890185468	138.197802293718	177.185336712054	155.4612080671	148.605747317138
SteCoe_11257	1	4	0	12	10	0
SteCoe_11258	88.5721220460463	126.465607588531	121.721551325904	145.891028597917	107.264511016354	116.102241483764
SteCoe_11259	439.971098964398	397.562485882772	357.91469161645	385.156882224075	422.844058512652	464.948100623516
SteCoe_1126	214.4133732975	242.127099581761	237.812848456821	253.726147516083	223.315925729946	224.402556858828
SteCoe_11260	535.047571550522	550.307815256317	548.313925234556	723.098624502963	708.748946282135	707.052540719078
SteCoe_11261	267.860780938228	264.633897459109	292.7580142519	330.354416360471	345.097416875315	293.560893020443
SteCoe_11262	0	0	0	0	0	0
SteCoe_11263	68.0185731199476	67.0496463202713	61.8697438052728	90.6470851932013	95.5435779884292	108.516459418711
SteCoe_11264	0	0	3	0	0	0
SteCoe_11265	291.668767229942	298.219758969662	317.478841397168	357.550424108182	387.442145788338	328.68717290634
SteCoe_11266	3637.07038244154	3842.35144376777	3551.44229506484	4047.70463499833	3923.39427044918	3904.25072410581
SteCoe_11267	2	2	0	6	7	0
SteCoe_11268	0	0	0	0	0	0
SteCoe_11269	0	0	0	0	0	0
SteCoe_1127	0	0	0	0	0	0
SteCoe_11270	37.4232398260454	32.4639349308822	34.114556095819	39.7408139486965	50.5153794027169	49.5985318989931
SteCoe_11272	227.997707442656	228.971738158349	215.311834847983	277.991738753505	277.374923800405	301.742379591744
SteCoe_11274	0	0	0	0	0	0
SteCoe_11275	143.699607669826	111.129936101752	171.094128084865	205.474916562192	218.635178827243	169.485723094475
SteCoe_11276	106.048017203045	100.796911826144	125.623977020599	172.990741990481	170.229580617373	159.213171863925
SteCoe_11277	77	77	25	99	77	41
SteCoe_11278	353.712516029323	363.612199776127	323.71479233107	372.777065702352	371.662422381941	382.098174286791
SteCoe_11279	7999.27168762539	7941.858060466	7543.67256321148	8490.57171125265	8698.90041481211	8375.90736214412
SteCoe_1128	279.953490441543	349.828769385575	342.433807312972	386.78375465269	305.182640138378	309.201264928488
SteCoe_11280	256.128393800143	312.412210283659	274.198912714181	359.173553143373	300.649599333379	338.467525789833
SteCoe_11281	3201.76086459468	3241.30675006973	3061.62698396581	3372.91082240639	3352.208262305	3202.23270891993
SteCoe_11282	0	1	0	0	0	0
SteCoe_11283	18.7579351933694	38.9540545639365	26.6247096327958	35.5227968472315	12.4538844286922	29.032863598493
SteCoe_11284	374.0764040616	369.007201612634	349.794512818582	409.511524662079	421.835437618693	416.631159621016
SteCoe_11285	28.3436409659169	27.8806543647218	32.6947733892203	36.0685045911109	36.8049949140451	29.5398218108197
SteCoe_11286	0	0	0	0	0	0
SteCoe_11287	0	6	0	0	1	0
SteCoe_11288	42.7163744130864	54.6289638994862	36.4701166524384	59.944952431245	43.148359799221	68.5844058318412
SteCoe_11289	294.807908751896	362.693848760011	290.929888445758	413.562799463778	354.83838148584	436.188229051673
SteCoe_1129	28791.595086474	28800.8847508488	27157.2120004013	30655.1139514313	30967.3455747159	30587.3499520759
SteCoe_11290	66.7294618707115	55.6725707518726	61.7091758474698	69.0605574801821	87.9512040645178	81.180518163204
SteCoe_11291	36.5094360783572	34.6839619275362	34.9213879259295	49.9586146000257	52.4822840358067	57.7726248462586
SteCoe_11292	778.337990233979	835.373013185512	880.293947067984	1088.83637979405	973.27762820163	929.933541308399
SteCoe_11293	36.2664588696198	48.2349153568651	27.1343606130186	41.7059594486306	28.5281736079758	55.8736147368211
SteCoe_11294	450.332105891315	453.516431964347	472.39428682671	560.387550408016	590.178615617114	546.469784412624
SteCoe_11295	1	0	0	0	0	1
SteCoe_11296	2334.54778975232	2522.57714232828	2490.96521133185	2526.60549150699	2431.18670662158	2437.74935634803
SteCoe_11297	7.53801488405591	4.43791348591431	9.11746723453166	11.9734709406971	12.5460319657571	9.91994990436921
SteCoe_11298	635.512017407925	637.074031569487	632.668064018407	715.584126261851	700.042796085689	675.757126601373
SteCoe_11299	0	0	0	4	0	0
SteCoe_113	0	0	0	0	0	0
SteCoe_1130	115.587927690037	126.026832261633	114.434382663033	162.519843284379	162.698394124074	184.997075403032
SteCoe_11300	124.360133506339	123.734845991524	129.132085601893	134.807606186242	135.192974950814	132.557907370257
SteCoe_11301	292.941024667446	282.061281158534	277.263227566487	272.354412472501	280.143123325356	269.601352700707
SteCoe_11302	0	0	0	0	0	0
SteCoe_11304	428.572832472297	397.53619251485	380.813043924977	457.303416387899	493.646838710588	530.571533974143
SteCoe_11305	186.823317337363	176.392862474023	203.934436495764	241.723924379163	255.19768330451	228.470954165113
SteCoe_11306	0	0	0	0	0	0
SteCoe_11307	177.595646100505	172.83462934192	136.141367196205	143.382033749457	140.182346379238	179.897574655
SteCoe_11308	0	0	0	0	0	0
SteCoe_11309	0	0	0	0	0	0
SteCoe_1131	82.4084082212514	80.0215876231824	77.760349319595	93.7380695596999	99.6273197216185	98.2020729245093
SteCoe_11310	542.411077175781	592.377389910235	674.704063395801	779.591583694621	719.325129130838	633.968434191007
SteCoe_11311	59.8986365258185	66.6041352369715	58.2409867655988	85.9495380776524	76.2830398773445	92.5950748432566
SteCoe_11312	459.646094746071	532.185328088261	500.771868293949	598.146488754937	534.737780331435	539.697242296417
SteCoe_11313	0	0	0	0	0	0
SteCoe_11314	310.682295733601	349.211303583022	326.588446362514	406.699223683643	368.692037128884	376.547160890988
SteCoe_11315	29.2604779463244	31.9727650886981	50.2415144031561	53.2036141672289	61.6117285181857	39.9700107605867
SteCoe_11316	224.50506750603	247.326336572809	222.789496740508	297.504018252399	287.129548734033	313.824755437377
SteCoe_11317	13.7696998247356	27.1047625355789	34.3510790790469	39.7697064554905	25.147297849104	23.4423613572548
SteCoe_11318	20.5316618525209	21.7771400803196	16.667519903169	16.2983698265577	19.0280962984746	21.6061197967185
SteCoe_11319	30.4614594161114	36.3525373606053	32.5624886620743	45.1910205839497	40.243773667024	48.079859471881
SteCoe_1132	17.3955906115422	17.8678970197796	9.33105575401489	30.424844404476	27.5261984104132	47.7554244006575
SteCoe_11320	62.735956486215	82.6168053086157	57.2770904294928	81.522938427835	62.2115890188961	93.1443837726663
SteCoe_11321	4465.52082732037	5063.02465007946	4185.23528214927	5064.99836445429	4861.40658487224	5759.61677111939
SteCoe_11322	68.1991435030194	57.9301039897659	73.7852968463515	89.136992478132	100.095237028023	90.1922692322714
SteCoe_11324	0	0	0	0	0	0
SteCoe_11326	594.246184003927	588.968561532199	565.014538512703	630.230450976109	653.485501570893	621.883473980244
SteCoe_11329	1486.46378431731	1550.7016427663	1711.02523335415	1810.80309065423	1658.76228575387	1487.93795520546
SteCoe_1133	367.585703195528	383.198036812531	361.392418365959	460.516385527646	422.358810415926	454.264114865277
SteCoe_11330	310.472016444924	199.427184420536	285.198720313767	271.877258264082	359.156157536165	286.002955578798
SteCoe_11331	99.2471122442927	99.7064888955339	113.839776182865	137.800398288341	124.169957228269	114.643939033164
SteCoe_11332	666.237697122545	671.698300751741	764.569005603606	989.546677621435	1000.63783053997	911.061841740472
SteCoe_11333	1020.05937043099	1042.2160012505	1162.53288968124	1431.4610749254	1370.20906219769	1284.84623534342
SteCoe_11335	0	0	0	0	0	0
SteCoe_11336	164.733772860248	164.884004815849	148.013025525518	225.790423717034	203.023229346278	253.50076847404
SteCoe_11337	38.908067061251	44.1357029229833	46.4728392814463	49.1229366628227	42.1821792625513	37.7580298158333
SteCoe_11338	446.041242902212	503.970608679669	439.210912646387	515.683992487501	461.332850719033	489.708557363724
SteCoe_11339	904.949606979052	835.213495141283	1072.33665360852	1145.7312920001	1198.11716963116	927.502010074757
SteCoe_1134	560.068499189161	638.651694357169	571.221736834077	732.140072461919	657.286939953983	724.458574088961
SteCoe_11340	74.4064142791373	110.893282434063	100.377909133365	138.298424061449	93.5179776574594	115.500910631385
SteCoe_11341	90.9142760984285	110.613512144605	104.490827116796	138.60954123426	112.57287940541	126.944373872465
SteCoe_11342	0	0	0	0	0	0
SteCoe_11343	0	0	0	0	0	0
SteCoe_11344	213.483968468281	210.250351137177	210.098329722464	236.067612308334	221.510086401083	204.698146425617
SteCoe_11345	986.836318595354	1106.49117667613	1029.89493050423	1249.7924075023	1143.21991170952	1184.98508341731
SteCoe_11346	26.4161440985394	32.8330094697291	30.9804343823482	36.7058072671161	29.0114556384135	29.3809883413844
SteCoe_11347	79.7764773177375	85.3685024506886	82.4581472661633	97.9929564632114	94.7097372789376	90.9910200380684
SteCoe_11348	13.9442890177065	13.6691618578355	24.2676850580738	29.080214979893	28.7180753035599	20.2821430671404
SteCoe_11349	90.9786241613134	101.157573560286	82.7749086372331	103.387435529098	97.9552337827489	120.686688471385
SteCoe_1135	45.3930799993837	49.5686691451605	48.4880882512294	71.2808244468825	61.870509569354	67.8248911896526
SteCoe_11350	10.5709322769485	2.52853531131553	11.9448955911337	15.9715891105421	24.7821745265188	18.2658978405677
SteCoe_11351	0	0	0	0	0	0
SteCoe_11352	535.628132051397	477.381253099544	395.882645068629	356.306444892602	361.927555837336	466.600537723569
SteCoe_11353	836.340509490571	995.314630895994	878.867378853675	1150.84074943869	1052.06109515934	1257.33924795176
SteCoe_11354	140.763341068954	173.107243779215	124.012729532816	161.483627372579	145.45879952931	195.441762491585
SteCoe_11355	131.671684891374	110.150086431955	130.038033379808	146.32349594846	166.131439031923	144.318944635756
SteCoe_11356	72.38165471766	82.4552336054259	74.9921207691531	79.19230879978	76.3810504979725	76.5766595135195
SteCoe_11357	25.621431011377	11.2113198814881	14.2300715019706	11.6031954148348	24.2677989681311	24.7823937125126
SteCoe_11358	217.759815705147	223.737083054599	184.280665397516	216.201123329407	196.571322151587	241.785756246172
SteCoe_11359	19796.4494771423	21600.734275089	18201.7970059846	21231.0015328942	19694.4531555726	23392.3869414899
SteCoe_1136	107.066613825488	164.438179804521	160.591681120647	230.640660910212	159.537174880182	181.387758268247
SteCoe_11360	2464.7048208378	2307.1980581369	2276.15073756851	2359.22976136458	2519.05497695044	2416.27318523469
SteCoe_11361	246.725925473439	235.398510445809	224.099676870298	242.847448771176	252.816151169616	254.313236383687
SteCoe_11362	3.97810399127214	8.41929379680849	2.5186347351771	6.29068029774993	1.61054249027293	10.0875850248595
SteCoe_11363	0	0	0	0	0	0
SteCoe_11364	32.6758190535035	36.6282365381101	37.9761227819687	34.9951282433414	27.3024181744339	27.638545901277
SteCoe_11365	159.40449823276	168.497474525074	164.546787857881	206.363542165915	193.046179240787	204.133636959291
SteCoe_11366	58.3587781208622	64.4820795031777	39.5221376903247	62.2489882767815	57.6459056129457	100.894169875651
SteCoe_11367	1259.46906810817	1400.41026917518	1199.92483290921	1364.01449416238	1205.27969701396	1348.55927645581
SteCoe_11368	0	0	0	0	0	0
SteCoe_11369	658.813825125808	667.129622200758	738.06074746243	1008.1038004854	949.416604360989	920.319689427265
SteCoe_1137	144.225915029217	207.138853349267	196.447968563139	240.486221895783	162.545216655842	187.972547865185
SteCoe_11370	100.196426387952	118.177262173817	117.051906209985	185.620939937878	158.857449958857	182.892717712219
SteCoe_11371	92.6705378848882	102.695757451782	109.072733092718	146.194978175783	133.265400422767	136.852895550475
SteCoe_11373	212.404924895688	202.440656477924	200.634225684964	211.855075871083	197.962266735738	193.373648141308
SteCoe_11374	107.548670560106	97.2076521387424	96.4266272573375	114.537935301935	128.707186605066	124.159474036378
SteCoe_11375	11	23	0	18	28	0
SteCoe_11376	326.614286328166	323.271193194478	338.3572174776	379.32244030697	367.479604413159	336.757740558608
SteCoe_11377	3154.30001490429	3223.04565361555	3057.3172576617	3421.52050753947	3373.82776712709	3306.19384655827
SteCoe_11378	52.5003677888613	59.2313401818163	56.4792087143729	57.7889572569654	42.8802891133975	48.0692110966286
SteCoe_1138	168.374436916611	214.151612768665	186.611612221409	194.806764571552	152.639232472923	171.517964196656
SteCoe_11380	5723.05475224321	5416.47324151329	5779.12574658793	7063.06453042544	7176.88527609852	6636.97746095129
SteCoe_11381	16608.7195255653	16443.2476632098	16205.2475469473	18955.3061960226	18701.5055182856	17649.1594798812
SteCoe_11382	357.379779904383	333.772246078612	326.773722166512	415.501864591934	444.202849333249	476.260795279292
SteCoe_11383	0	0	0	0	0	0
SteCoe_11384	13.337484951885	12.1604831178588	19.4922504979968	21.1586162322737	21.8348215958428	15.5674081604495
SteCoe_11386	108.891401138448	137.678053854312	119.429975116353	156.14313255326	122.267084319053	141.179474797041
SteCoe_11387	6.29252257352422	4.87674719727772	6.39104663242562	9.30335204233333	10.6328280659379	11.5162512177303
SteCoe_11388	101.445543737609	145.871905293921	124.895723327342	167.48519709944	113.142798009585	142.384821836288
SteCoe_11389	70	76	18	76	76	31
SteCoe_1139	0	0	0	1	3	0
SteCoe_11390	117.879785722304	147.532497722704	122.415710348165	159.805134968852	129.330538790443	163.252565386389
SteCoe_11391	265.856100486722	336.590941570618	389.689231962601	558.722615682889	471.166994750145	465.976445137896
SteCoe_11392	723.350268906585	772.516581640652	793.328813871641	1012.6692115347	972.749458815088	958.632770626386
SteCoe_11393	0	0	0	0	0	0
SteCoe_11394	299.621159181314	281.991814871741	309.685166320187	350.862947045569	357.114292184456	328.774511210875
SteCoe_11395	65.0344243669602	79.2719649436847	99.2710360406662	146.110208401446	128.649862353185	118.397341338638
SteCoe_11396	19.0838864398511	25.0628676385904	22.6172520562999	41.0660179192143	35.5314721754301	42.2207941919904
SteCoe_11397	877.036601532417	837.367646533174	778.061239712474	956.615163159596	933.274799826806	1015.7790087685
SteCoe_11398	0.488661681743702	0.800176383349817	5.21594225169496	3.61753359251287	2.84575784795789	0.21610373236879
SteCoe_11399	67.7359124291319	73.7347278532237	50.1189488341524	73.1917605828126	66.8937603326267	97.0687683874119
SteCoe_114	187.204853476535	189.383814488954	213.081482621881	206.236303422333	207.029016215162	202.114560530511
SteCoe_1140	144.078973524015	180.253524538094	221.8442992073	323.862705021679	257.570794621761	254.607494768778
SteCoe_11400	2	0	1	4	0	0
SteCoe_11401	3	3	1	8	2	1
SteCoe_11402	136.728818559377	135.149001700201	140.308817424154	182.364267131094	189.792505889165	188.088495209764
SteCoe_11403	186.025977761327	200.740539560026	233.390093181722	331.273571438968	301.519112564935	289.244888499058
SteCoe_11404	384.900681896677	429.886926844851	410.513849886798	446.023564180599	408.964263049804	407.309238728482
SteCoe_11405	48710.9124259499	52074.5843563531	46420.9806872561	51546.1281124766	49196.9586984499	51915.6901981113
SteCoe_11406	419.010258065011	424.443906632502	470.296741995282	547.547165973401	524.559242276559	471.100603924212
SteCoe_11407	1820.40116912341	2152.07487472893	1871.08275442254	2740.53554320661	2520.05828869642	2932.47784354399
SteCoe_11408	8760.27664028052	9407.37568738127	8277.42547227765	9197.5134976794	8737.11153307581	8961.72659251109
SteCoe_11409	1380.95283502055	1554.51628937782	1366.33501486378	1811.88033019299	1654.16682329425	1884.19362862762
SteCoe_1141	41.1464139156212	62.4102666393097	50.583524776072	69.733890800836	44.2168429465346	60.8323651982089
SteCoe_11410	855.170628560869	819.774824443867	772.768767587793	868.395167075389	917.874345562134	900.600123046974
SteCoe_11411	561.47696910353	600.589325208848	607.885594602808	694.440035498546	672.970981197968	613.490081066083
SteCoe_11412	0	0	0	0	0	0
SteCoe_11414	397.817989898857	486.991686563974	389.243601207452	476.152347248374	393.003760751696	501.876670888166
SteCoe_11415	63.6984023186256	66.5024299299978	105.782614295348	110.509080159083	112.768897281512	75.1355034130176
SteCoe_11416	164.947429921058	188.177378189139	154.467316282849	173.420669076888	148.290061153019	170.725304067776
SteCoe_11417	350.469388588444	374.312624453908	366.597829023927	449.734906203296	434.500580584739	432.396669349586
SteCoe_11418	1660.77919014811	1852.84357494038	1573.73592119431	1792.35693237816	1595.17294695214	1896.6742814927
SteCoe_1142	79.4795282729072	92.931002949918	70.8765938425127	84.007821754883	73.4677799799287	97.1015800677455
SteCoe_11420	507.822264649732	496.74329520428	529.105552942171	640.540753614221	673.029023285509	626.737104531976
SteCoe_11421	15.1793915400791	15.3415664036109	16.5428999670555	17.9244247164152	17.8885127527514	15.0087019709747
SteCoe_11422	82.0901610663939	77.4133581663985	56.1336058136371	65.3122421171176	72.5161457514437	101.12797080034
SteCoe_11424	8	2	0	0	9	0
SteCoe_11425	23.134592899224	27.0964803417652	31.2573948758258	24.6765897510975	21.5852406372203	21.4501787950063
SteCoe_11426	0	0	0	0	0	0
SteCoe_11427	87.3282839860558	114.260175569026	94.2136160180625	114.304420814439	89.5240166885054	135.564547756884
SteCoe_11428	131.244048007057	120.992602489666	182.283890201495	200.29210178698	217.798748989257	156.838322414446
SteCoe_11429	77.8625456489296	82.4985954505601	67.3838073521029	69.6858622659528	63.7971251426225	79.7793359470376
SteCoe_1143	161.240765741125	152.655623611736	183.732840365379	267.721911398342	263.085771902577	260.518842790753
SteCoe_11430	823.963045853821	796.013555025638	787.495855332424	875.576048666309	922.368993807605	855.863639719177
SteCoe_11431	85.086052936991	126.808110421903	105.745165014148	138.791458022866	104.012125014753	126.911598906854
SteCoe_11432	95.8046710699146	106.749927472702	77.0579115288197	130.006327901762	124.297842381201	176.573808329309
SteCoe_11433	154.011981533493	168.303914736667	154.198387232067	228.899476711057	201.812922493347	236.58844009443
SteCoe_11434	77.7444268718048	105.380708579263	74.4547209045396	151.745511356762	125.846422933095	187.080921353784
SteCoe_11435	5	2	4	5	5	0
SteCoe_11436	423.384183492611	528.681212254596	419.19245978082	559.646153169418	442.74004823937	587.411594531426
SteCoe_11437	82.7610722757781	75.8057474256723	72.0101625323495	87.4103067317559	91.0589388962685	94.119556507719
SteCoe_11438	349.879065528568	412.432457526805	340.532671517039	394.194307310199	350.001589924354	395.750922735413
SteCoe_11439	5056.72657950177	5154.89526959242	5270.23473822026	5466.84601056498	4435.13536745862	4605.43770513879
SteCoe_1144	479.908032166859	539.464197967908	469.767596193714	565.026345027414	516.032401145473	589.146256158079
SteCoe_11440	547.087760202928	535.96605711757	537.491112768404	682.599449353006	686.378234969121	675.499979235312
SteCoe_11441	0	1	0	0	0	0
SteCoe_11442	890.765675135547	1006.64397196904	855.442772045796	1067.40608888265	1000.84769679727	1194.98653124518
SteCoe_11444	351.850365999119	355.629880021435	446.942231717869	532.241499604196	534.852113349355	433.28051122435
SteCoe_11446	674711.75151101	724766.509434103	641448.883296256	710912.838874834	688168.37723525	696407.203485212
SteCoe_11447	742.093149800957	828.628484651504	903.275762262091	1205.67416011879	1066.43839916259	1088.91563254735
SteCoe_11448	0	0	0	0	0	0
SteCoe_11449	1833.88334172611	2042.95179477516	1809.27956017949	2185.44905493603	2083.18366322403	2333.10204240662
SteCoe_11450	136.850159418943	131.77565498005	170.324032394851	186.794147018285	190.663164463993	155.188982454161
SteCoe_11451	1	0	0	0	0	0
SteCoe_11452	1049.76565070181	1105.38398543945	1087.5037466886	1444.60947291836	1372.5300866739	1507.97397810475
SteCoe_11453	202.503500301364	243.234088283586	206.610869747954	288.54842662451	262.766111790068	300.806340562955
SteCoe_11454	448	471	221	624	471	387
SteCoe_11455	32.3003737910507	33.364897648855	44.040123366837	56.8200951835813	52.3076240065394	45.647053905885
SteCoe_11456	35.6868282055653	35.4235151885605	34.5948667034636	43.1084494704959	41.0548670460076	46.7719607371428
SteCoe_11458	660.25141637289	677.178973422239	704.602068786853	916.042259240674	869.207312689297	855.776813324945
SteCoe_11459	209.469981591713	276.414764495043	266.715554417695	298.208701891258	259.01221493547	244.461292828543
SteCoe_1146	53.1812880031227	61.8394382518975	63.660785360564	53.9619300253589	49.3704494025326	44.3928615449887
SteCoe_11460	174.589518304844	226.179092238048	162.705348668662	238.497737704294	186.852174392557	272.317040206754
SteCoe_11461	44.8830400703659	39.8066359748699	33.4895943473035	39.4823211161094	45.5988656951188	53.042609063153
SteCoe_11462	118.180372770416	128.196314767284	115.19303918972	143.254633459567	147.985278026718	156.65896445553
SteCoe_11463	0	0	0	0	0	0
SteCoe_11464	0	0	0	0	0	0
SteCoe_11465	1476.89887585286	1503.66300635361	1420.60541878132	1646.42163850283	1665.64503859906	1643.85642420925
SteCoe_11466	382.279732074922	366.602593200282	377.981850213087	442.121782488566	476.729403827859	451.306989578582
SteCoe_11467	67.7665524935142	83.6530162781139	85.4062313964927	91.0584547756604	74.1122212269216	72.383670888364
SteCoe_11468	163.135856757182	138.163233694063	92.925749422026	189.116668571086	204.051922054457	319.79133104872
SteCoe_11469	2582.60822138335	2602.35319674077	2468.37553744913	2660.01049922182	2684.83099029753	2661.44607970059
SteCoe_1147	691.390814074098	707.707232975504	680.844095814942	786.986491242968	754.987123920498	721.573387237773
SteCoe_11470	1597.14868576122	1561.00355143465	1577.69800479235	1877.64647222313	1950.80452565763	1872.67239459284
SteCoe_11471	0	1	0	0	0	0
SteCoe_11473	1469.58822133197	1363.48801538852	1350.93862208307	1400.03299018818	1509.86576064887	1718.26105036333
SteCoe_11474	192.596343868167	215.519121275636	182.730602262945	219.657521363408	228.109079711232	249.068652524272
SteCoe_11475	83.2611846687084	64.092233821414	64.9727705731449	60.3077832439374	74.4888185179545	74.3667546005269
SteCoe_11477	73.1911284776726	72.4382394888167	91.7254899045389	84.1860599904136	86.4135303159319	75.656896247736
SteCoe_11478	69.5520358893651	63.8553934672887	62.5483897820076	114.590277555378	123.333385082142	146.694248499949
SteCoe_11479	725.955497198643	763.844296154653	717.037881584008	755.340165761915	738.502930574201	699.900077378724
SteCoe_1148	265.314073429116	277.064352261372	232.136060137327	302.276242014047	284.897957111478	357.716547302909
SteCoe_11480	0	0	0	0	0	0
SteCoe_11481	0	0	0	0	0	0
SteCoe_11482	119.920402692402	107.185115551025	102.547976339219	126.880755631918	130.51361085919	136.693513986455
SteCoe_11483	0	3	0	0	1	0
SteCoe_11484	0	0	0	0	0	0
SteCoe_11485	0	0	0	0	0	0
SteCoe_11486	0	0	0	0	0	0
SteCoe_11487	865.288885706285	1025.22937104754	981.049099000967	1380.7165587945	1205.11483426898	1320.54259783884
SteCoe_11488	266.379053977675	282.464913822366	286.186439529287	402.844049996393	377.257296820016	409.504184447184
SteCoe_11489	0	0	0	0	0	0
SteCoe_1149	146.937970192668	179.274562480898	160.631768654137	192.096145129061	173.42390871773	183.736504028711
SteCoe_11490	2253.89101508731	2359.36936905422	2122.83106798543	2549.43558332402	2470.17593416661	2612.94734218506
SteCoe_11491	58.411035114361	63.2091956910021	63.9194814777264	85.2593791221209	73.0378519651163	79.6008233860546
SteCoe_11493	78.4707612472712	71.7353519793739	116.158321162449	138.26034312423	139.846193682796	102.389080536986
SteCoe_11494	122.305058918052	151.722602136711	144.854240836236	188.55337487731	174.749095821869	175.898581082446
SteCoe_11495	189.643336863229	165.852298022064	178.123797599978	208.198546182	240.301285085255	227.121433806814
SteCoe_11496	391.811541364818	404.996621105309	397.440456446192	502.577302317722	507.805865143073	504.5646809606
SteCoe_11497	119.49844302157	158.950924945489	139.533665063098	176.578385862466	119.674309691781	153.865726961835
SteCoe_11498	972.271199138796	1027.82422265208	1048.85099148665	1312.08220513548	1245.30843709706	1203.25226978463
SteCoe_11499	42.9585620797272	50.4230451254159	63.6591980582737	60.0077486495972	54.3052305416084	48.5580608929044
SteCoe_115	11345.5500890571	10731.4098935783	10955.5021570388	12379.8542521687	12934.8549689459	12357.0616240704
SteCoe_1150	0	0	0	0	0	0
SteCoe_11500	18.283946342665	13.5353910064293	22.3169561344956	17.9564084703726	22.9854572469253	14.8390267585356
SteCoe_11502	1612.58969234385	1599.98795760303	1392.6432171583	1676.71053313402	1657.29933531186	1833.22448271001
SteCoe_11503	1	0	0	2	0	0
SteCoe_11505	468.677175255946	504.770635803121	458.625404165155	558.66686772165	519.643184338184	544.114848256426
SteCoe_11507	45396.4602680571	46846.8142428025	44076.5049211603	48837.4032847782	46954.0249791707	46031.6382312503
SteCoe_11508	64.9801070031772	56.4316802139918	60.8278734639429	75.7050155004526	86.138737130365	81.5170499990441
SteCoe_11509	30.5236812349951	46.1589063764555	27.8161362054472	38.9450316251081	24.0468876492694	47.7232087065575
SteCoe_1151	32.0754174715773	42.5082369456347	31.9956582082366	47.7928324076929	37.6464827781944	50.7674858771318
SteCoe_11510	7558.70641283096	7953.28545629679	7632.24491074199	7731.06212332669	8139.89872298659	7409.92264066395
SteCoe_11511	779.647083169006	848.438570302924	805.972038815029	981.382546433811	904.816191243465	925.415603258565
SteCoe_11512	1015.54664931901	1071.89396801239	979.924919436396	1134.71012796548	1092.27003299413	1117.09518135804
SteCoe_11515	319.212915294044	304.65861600321	299.807885354488	364.037388087848	373.450330066877	376.872886028037
SteCoe_11516	125.328893163696	114.790165118911	151.624199080044	185.92640304659	188.791074423579	156.446536077933
SteCoe_11517	1345.11245125852	1350.05170327115	1426.7879534359	1668.11575344704	1632.91875013622	1504.10535586628
SteCoe_11518	200.017467468113	233.518308038325	252.444279710909	364.441423784872	321.994094101534	332.268466014818
SteCoe_11519	995.802808372109	1071.37074494157	1013.5441425153	1403.9080818222	1271.90553746241	1581.17867567695
SteCoe_1152	1521.16479294215	1623.91811295986	1715.6163888681	2211.04514526804	2027.4465904641	1934.87368651521
SteCoe_11520	0	0	0	0	0	0
SteCoe_11521	53	82	23	92	82	20
SteCoe_11522	39	26	0	40	100	0
SteCoe_11523	8.72098012233196	6.95618321391454	15.4009458043541	15.9596661672585	16.7229483533626	11.0062805408688
SteCoe_11525	54.8665150721133	65.5942342818174	51.8064888638755	87.6799363271245	69.4962232716404	98.5890833554766
SteCoe_11527	0	0	2	0	11	6
SteCoe_11528	560.587063950233	612.554769870085	608.228528404909	593.594015591212	513.899062651502	496.176333160055
SteCoe_11529	548.772527082724	564.589689863301	532.702816594993	650.372059711739	653.402289034769	685.107729566947
SteCoe_1153	200.554678604776	242.487316359354	186.242473771743	230.4399487487	191.500748181298	283.06149028464
SteCoe_11530	1116.24100191377	1169.30174489483	1081.31036023719	1189.08081592917	1111.90706407086	1093.01698429279
SteCoe_11531	92.9816485863038	109.248463218655	80.6084618670714	140.886704337733	124.859297420334	172.138378729199
SteCoe_11532	57.4949641675946	52.1420676017867	62.9059570979259	70.9535506623316	70.0855528399058	61.2996961700392
SteCoe_11536	1318.20696154212	1301.57926393422	1243.18255479672	1398.57377590627	1456.75292684575	1443.72635737123
SteCoe_11537	560.972275684302	577.818705960546	661.143251876785	951.328803082381	889.30694059069	879.398124961241
SteCoe_11538	1906.44901702206	2099.55499603952	1984.38427814526	2516.80456142888	2316.35757669777	2448.01772483933
SteCoe_11539	173.110759464373	167.800319533978	149.940461499075	177.781123510847	191.712047399559	216.030283929575
SteCoe_1154	29.3815902431205	41.1610440513228	31.1524632458029	39.9400012024897	30.7812534965189	39.434556306445
SteCoe_11540	826	1208	243	1409	1335	243
SteCoe_11541	7.01290597259094	20.2265302145458	16.8570330530704	19.1045802402904	5.02926002314846	11.3417314718469
SteCoe_11542	2205.46017897338	2281.59100209047	2101.54937902246	2450.84569842362	2442.46637666432	2489.1621567724
SteCoe_11543	9.15964017866094	11.7000374169269	18.3261304666142	31.103745671152	25.3324563910123	23.8936366100437
SteCoe_11545	439.765331398646	477.196498741895	419.495378406993	546.404999696397	498.684079355489	608.453869640377
SteCoe_11546	100.646854169257	104.258404464248	111.036925955884	112.200831511302	97.5587977236046	92.105735535749
SteCoe_11548	2598.63013899178	2586.41482983387	2418.72575138526	2522.60446751573	2585.47949983003	2424.2018953592
SteCoe_11549	1357.22617428788	1444.99177126593	1396.62267769372	1671.17201205366	1725.95707832218	1627.32566052996
SteCoe_1155	22.4916521614851	12.5004009718617	20.0789149345117	14.6500412768114	22.7049712247547	17.688741834011
SteCoe_11550	335.659838590188	356.047344088356	280.578879833782	304.221964425954	292.264875853394	364.402572907908
SteCoe_11551	0	0	0	0	0	0
SteCoe_11552	333.229811388128	361.1194396704	306.438381449743	382.630384360282	350.34535759305	425.001311670818
SteCoe_11553	33.809388867925	67.8270189208984	52.0448566077092	77.4897222366295	39.7236704942619	63.184187735176
SteCoe_11554	6.63675940003523	10.990169168227	12.2473757399288	20.268299755405	15.7810307839451	16.2091569764634
SteCoe_11556	20.4365817568452	26.4877607626118	21.8245574990691	16.574792874281	10.0874154959207	17.8575287735619
SteCoe_11557	329.692474517809	308.254097223137	321.939186071592	388.26433300746	375.075956172921	386.71587420737
SteCoe_11558	1552.83845438607	1564.86735378938	1716.19117394086	2438.41722624444	2262.9552618943	2289.04212858168
SteCoe_11559	56.112147886091	66.8472106022889	54.6429752262724	65.5666050345777	53.7459685923014	63.6510065730778
SteCoe_1156	0	0	0	0	0	0
SteCoe_11560	48.0961541348381	50.7389740674164	46.6383044971149	39.9099409585925	35.4265010306642	39.6637454415122
SteCoe_11561	6	4	0	4	1	0
SteCoe_11562	30.3335707935492	13.0631472616407	35.8105488829269	35.0063995289924	54.4517500713823	34.2031596683847
SteCoe_11563	46.8653366175334	61.2699618800053	45.886088303115	68.3623193742395	51.6568394698566	71.6725491725584
SteCoe_11564	15.7381273254489	20.184815534284	19.8385935499361	24.7439222893065	23.0549535914236	21.4378436481337
SteCoe_11565	37	20	0	13	16	0
SteCoe_11566	1169.55547044103	1044.94748307016	1124.65591922169	1400.07655388738	1527.36244876076	1461.39624214304
SteCoe_11567	8	1	0	18	19	0
SteCoe_11568	943.342454541132	969.35846906039	880.631703709998	975.758932925968	956.703530642799	1057.657956165
SteCoe_11569	146.543743067587	120.500660251473	150.874987036966	155.101381670803	177.412659861848	149.266784120967
SteCoe_1157	0	0	0	0	0	0
SteCoe_11570	130.773722981857	138.271742008747	129.811201908926	153.786531988688	162.121233300415	153.81130094666
SteCoe_11571	308.356552493145	295.592285961186	339.661543564567	430.607545165194	424.290559386982	387.091163032995
SteCoe_11572	293.165420293709	274.637822011201	259.028803999194	316.239961788732	341.46090388904	349.909779129515
SteCoe_11573	34.3763881528272	41.5433614739787	23.7642667898132	45.1904461992756	36.6665100063016	69.4364423902318
SteCoe_11574	0	0	0	0	0	0
SteCoe_11575	130.744072265371	129.939820821218	123.055443554588	117.333515054983	128.161390190432	122.264629606977
SteCoe_11576	377.003449979513	377.033495939268	354.567711199679	369.58026537384	378.510179499463	355.235625707751
SteCoe_11577	208.382352405129	212.858355114639	204.914289860897	216.808593542095	209.163299972246	208.650633942348
SteCoe_11579	9476.48357728012	10138.4876275082	9295.43289194025	10837.8773796992	10220.922380239	11394.9532553197
SteCoe_1158	667.199806388904	675.088569577708	721.122802454775	994.247164132463	964.738288585807	971.15726336878
SteCoe_11580	1	0	0	0	0	0
SteCoe_11581	222.227398964345	243.496186036712	193.868988022269	223.787875573502	208.019920489356	264.543065276928
SteCoe_11582	25520.6675981477	28367.5485644583	22551.6578335152	29684.5040316701	26804.8829493536	35164.0114087671
SteCoe_11583	52.7106832611635	64.7771141478425	52.4022339136163	65.0919799690643	59.9278340952095	71.3732332479442
SteCoe_11584	748.733885135949	842.533825025904	827.703540362319	1100.66977455673	1133.28544146255	1139.39954650206
SteCoe_11585	25.9288736036635	20.2824553485765	26.4643704843081	30.5529008135315	37.4759178561559	30.4412436996263
SteCoe_11586	31	42	15	31	53	21
SteCoe_11587	0	0	0	0	0	0
SteCoe_11589	70.2651178866283	69.3103156735159	75.7476790754086	108.149901296326	104.286133981854	105.061770531924
SteCoe_1159	8154.80446317648	9295.41577145112	8278.33429529212	9677.69167182865	8802.60305021799	9360.01728896664
SteCoe_11590	196.086846250153	208.230625158489	199.751605363321	257.539867670398	258.722501742717	278.19017286435
SteCoe_11591	410.650501739803	513.147928753552	438.199791961273	833.544984502638	737.142512041127	942.179259710193
SteCoe_11592	315.968003842802	268.015613666511	287.604334510338	334.339949323961	396.58153263151	379.855866427399
SteCoe_11593	206.366463230625	264.083606471765	212.888592582909	247.513497209576	194.152377190535	228.013386948722
SteCoe_11594	328.74079687148	304.099092637228	321.292683254644	380.580800272189	408.99763493939	379.190703878521
SteCoe_11596	6	0	0	6	5	0
SteCoe_11597	9.86386076928802	22.2882305790935	19.357722412348	26.9075365452557	12.2183817123016	17.7520640350481
SteCoe_11598	114.358886934693	113.108195262727	175.912395907364	264.479643850898	252.965551349971	221.173045311935
SteCoe_11599	0	0	0	1	0	0
SteCoe_116	75.2047409952604	93.2077724957451	86.2643947340153	92.5625577279239	79.2612863709324	84.6579229475113
SteCoe_1160	404.283162940482	428.479644733596	405.342069330909	577.680233477927	533.227824935417	608.220708010573
SteCoe_11600	815.984567968856	942.919664240655	779.787048360552	842.450572211391	754.732223626038	883.553221285711
SteCoe_11601	0	0	11.0370651395195	0	1.44734297620324	0
SteCoe_11602	1	2	0	1	0	1
SteCoe_11603	300.888847032892	317.659694258004	319.289596409735	344.817939269878	316.679707302792	300.692105277378
SteCoe_11604	500.68261637277	526.782388316629	518.219101106174	716.288347447761	658.997960877797	700.492429017367
SteCoe_11605	0	0	0	0	0	0
SteCoe_11606	0	1	0	0	1	0
SteCoe_11607	99.0857827571284	79.0528971631452	99.297271325304	91.3341756711382	116.17866380622	88.2519472447176
SteCoe_11608	20.5667634708764	28.2540604384128	27.7889570860925	34.118574482893	23.4658534463269	24.6022718654302
SteCoe_11610	0	0	0	0	0	0
SteCoe_11611	1258.40904381862	1361.38423795176	1166.65949387206	1341.61876612939	1223.45112395352	1414.15103505778
SteCoe_11612	11.7501144308425	9.01583034233073	13.2715373264372	19.7041706038141	21.5814270084439	19.8521398540686
SteCoe_11613	203.983697129383	172.739150266413	209.68172761474	247.602939996871	268.14105887423	237.37760005996
SteCoe_11614	692.587295693703	851.732993076909	721.551217236605	1065.41285284439	904.575747742706	1126.54063437225
SteCoe_11615	20	11	4	20	18	13
SteCoe_11616	12.734571921507	15.5062936397188	8.24345039990275	11.1811993252167	8.28943482721609	19.490493438656
SteCoe_11617	74.54028460711	68.6152836379176	70.9693866650156	95.919694921513	102.490607507383	102.301432764476
SteCoe_11618	226.020171935946	231.774168934117	217.218723832829	249.965841568745	258.253454965743	260.184812045078
SteCoe_11619	65.1650805005666	73.1825224918296	75.8796512568002	93.3562538443266	91.5102038523699	91.9849512052949
SteCoe_1162	2304.79570063639	2563.95729863133	2276.70395697035	2701.61405602777	2578.6564877353	2770.94737386469
SteCoe_11620	5.50421828186575	0.132368004503372	2.83427274791507	3.19303794336412	9.18255267582887	8.10041027208056
SteCoe_11621	11.4954381165841	8.79700754413682	14.6166678518122	14.519541784746	15.6686720330235	10.8119757407122
SteCoe_11622	155.034033777968	171.75448765017	200.438102368502	260.302937396929	242.144314211076	222.008913331473
SteCoe_11623	1066.16041489107	1086.47191427327	1187.0147170773	1431.99360756584	1331.60460106993	1197.18251881049
SteCoe_11624	401.06656320274	554.288645466241	468.817556356229	705.1231923327	511.009549919967	659.780572060755
SteCoe_11625	89.1353351882646	100.961378186448	96.675811211428	129.339223005813	117.239314812594	127.721993523267
SteCoe_11626	3942.62581155136	4360.30261282853	3936.65742553408	4179.76489009826	4283.27814188121	3957.19959990981
SteCoe_11627	37.0822385114895	22.8752320242652	33.4538327594254	29.4362228917507	46.492946470075	35.8610227662957
SteCoe_11628	138.673054398514	150.078740983249	138.493565559268	191.395055511126	187.588096902389	204.879571173373
SteCoe_11629	0	0	0	2	0	0
SteCoe_11630	443.460794051813	443.325627836807	434.14037476714	535.554630621093	544.502176062278	584.158827040259
SteCoe_11631	33.9349043750059	39.1913077906581	23.7152472060272	42.4478934886164	35.284475821697	60.4506793866857
SteCoe_11632	0	0	0	0	0	0
SteCoe_11633	422.337279663031	424.017590172936	395.560336239513	508.394718301188	525.891078457971	545.964158340754
SteCoe_11634	428.6634909309	460.327498149375	473.234101617687	676.407977395216	648.135826475159	675.684505157751
SteCoe_11635	253.634867552516	276.684281157089	268.279912728902	362.524241746213	354.718085182314	363.746740583111
SteCoe_11636	85.90882230559	81.5092428064877	95.757392777418	95.0467616286969	108.755283058089	89.393514720936
SteCoe_11637	143.95448650959	154.858756576107	133.756444970265	123.933503814505	126.442161155611	140.137752921039
SteCoe_11638	74.5109408922568	75.1166900597433	61.3937028545239	83.8048917289297	85.7883691369413	104.778964974035
SteCoe_11639	36.2152663462874	35.4382178460383	36.3401256325932	41.1410820687009	41.7269935361015	37.9212256608586
SteCoe_1164	97.2866795425148	115.371872169235	114.592239206565	123.628032912302	102.246452105917	104.384690952403
SteCoe_11640	565.149719009178	548.491391306521	556.955256759643	590.319577290845	629.590054267836	558.538102581068
SteCoe_11641	586.89786608966	692.337595488279	628.133767163159	731.19801010828	649.952000058223	686.772185488338
SteCoe_11642	552.686809922901	645.954289508954	626.287699956012	790.965178768649	722.009552061819	719.560442648598
SteCoe_11643	0	1	0	0	0	0
SteCoe_11644	121.105160992577	148.861658235369	156.638854972979	215.024301562611	185.109911005259	188.1942201744
SteCoe_11645	117.855818655619	109.336917069136	91.2842477128536	137.979490077398	154.641287035223	193.768075734811
SteCoe_11647	57.8219615752798	54.0116182757641	50.447705286431	60.9318136808529	63.2802731376	67.5939563386495
SteCoe_11648	1126.29964998653	1337.56120185377	1144.27955260605	1406.83305624512	1152.69462558748	1380.70897146198
SteCoe_11649	36.1673785695187	33.0303103970291	35.1821477075945	59.8295419045955	62.8418696939938	69.0667256895399
SteCoe_1165	27.2393131630319	30.9545029705119	26.6495648912195	38.0414348215858	33.8784163871292	40.4302012269073
SteCoe_11650	0	0	0	1	0	0
SteCoe_11651	5533.87544853854	5366.85327643361	5309.85590460751	6443.93090584825	6480.23293698082	6465.38945326166
SteCoe_11652	0	0	0	0	0	1.96735523928923
SteCoe_11653	792.07999687612	633.316197048033	838.762492805918	1060.42069138393	1267.27252781087	1120.43754324723
SteCoe_11654	50.5218841242787	46.9976869662774	58.2235376023079	73.2355771348369	70.8728230808064	60.632706854979
SteCoe_11655	0	0	1	0	0	0
SteCoe_11656	4230.42752081944	4416.13371835612	3795.54688200669	4340.27321557612	4153.1765176882	4658.04015897691
SteCoe_11657	899.664128255323	1008.90642819157	899.171591236151	1080.13483408959	1031.44226451106	1128.01093216698
SteCoe_11658	0	0	0	0	0	0
SteCoe_11660	935.814041425818	1016.00693558245	1133.24848689146	1567.50790499919	1384.12382516362	1357.18140177012
SteCoe_11661	149.986280590768	189.206666665309	163.253017103784	201.86728081161	168.207359222078	192.353675464874
SteCoe_11662	149.288879150797	150.792758590866	173.608118039708	201.017471105775	199.004767169762	177.626087248331
SteCoe_11663	26	29	11	7	29	8
SteCoe_11664	115.515270606663	139.621732689076	128.829704526833	162.488474294702	133.751130542843	149.818126132908
SteCoe_11665	171.248356215126	165.846469265991	181.180406042945	172.029655808981	194.613690662013	156.335399600154
SteCoe_11666	98	125	35	111	125	29
SteCoe_11667	36.5655318638549	28.7493301437455	47.7262611126196	61.4161213628349	69.0334550064873	57.2706421555721
SteCoe_11668	22881.8955063552	22706.4195488571	21525.561818068	23582.1800980888	24042.1293768943	22989.4522419949
SteCoe_11669	537.512369822055	557.622298071874	625.570890236328	693.017638170593	660.929880133892	570.387556210074
SteCoe_1167	1.01091405184175	0	1.01954062392869	0	0	1.01493192797541
SteCoe_11671	511.400625135211	479.197878779561	486.13290118738	539.925924606017	580.596101706788	547.582694797081
SteCoe_11672	0	0	0	3	0	0
SteCoe_11673	354.68444320192	369.259446607505	396.714338065928	500.429293843307	487.385544556775	468.338497037939
SteCoe_11674	184.345073774539	201.278219674807	225.400183701925	295.117235594588	255.484077975963	248.551803378255
SteCoe_11675	1558.14618550135	1544.49583357416	1483.54492670668	1760.80483700622	1784.73411346302	1956.1152921493
SteCoe_11676	530.90698399582	647.559021638547	730.79151548212	1080.11920033745	861.020455648751	917.787699679302
SteCoe_11677	108.601246803093	101.597892265472	94.608302015015	102.615035589326	110.402987846751	107.268464419023
SteCoe_11678	147.371636017826	116.820625920007	91.4308408036861	103.254715132076	115.844247393066	160.098179587414
SteCoe_11679	2046.97776641563	1797.39848102969	2265.13193562859	2638.23141918428	2939.50843030316	2421.98226298412
SteCoe_1168	0	0	0	0	0	0
SteCoe_11680	0	0	0	0	0	0
SteCoe_11681	33.4931715827895	45.9710928395344	41.7916453976357	52.8760800676182	40.1841542386053	46.5646000345821
SteCoe_11682	3.31800563024153	0.518953792348935	1.72617062211245	0.583991838840113	3.05958013669033	2.52089985674614
SteCoe_11683	0	0	0	1	1	0
SteCoe_11684	136.504657386115	150.713041076037	149.170946246539	209.292236105319	195.559099296206	218.464823609808
SteCoe_11685	22.3711369412026	29.5368178502591	27.0168429299062	35.2596687352325	26.6219287366719	30.1996277683914
SteCoe_11686	34.7141091824652	31.6336470835249	31.2132953477094	15.2059305775644	18.8562169834089	21.1567797601912
SteCoe_11687	0	0	0	0	0	0
SteCoe_11688	392.957551575017	345.829419372029	395.74181031236	443.656546084918	514.514398607984	443.218094811111
SteCoe_11689	129.094481420717	130.693703899118	142.366781994319	168.296703297884	171.203723070756	169.079778592377
SteCoe_1169	56.8319812022366	60.4301522682328	52.3179866529575	80.5822596872733	75.7249820392444	92.1121616789731
SteCoe_11690	15.4478425749002	9.28545178530403	20.2128992839671	20.8031635897824	25.6692419138853	18.610269607687
SteCoe_11691	2062.24642416269	2175.55858562595	2014.61148372673	2467.28727755712	2395.31524983447	2397.68514630462
SteCoe_11692	46.2215371575609	40.1577597906105	42.8188641045698	50.1348076214519	50.8881011374975	50.3936437380951
SteCoe_11693	15.2176600137028	22.2004384480701	20.4509105656377	26.1121532426168	21.2196058243904	23.6184315721284
SteCoe_11694	236.425544724603	254.023898460331	200.490091999162	252.901114843562	233.641988509044	303.964263690694
SteCoe_11696	195.082632184801	197.72563633611	204.331124858948	242.619104618379	229.598258450302	217.819665728648
SteCoe_11697	113.470660755777	127.468160244782	133.70012165618	195.882700420906	187.35167674263	191.730338804332
SteCoe_11698	134.288015435672	123.983612053569	140.409755316602	183.36616495154	188.296072590575	178.627550811446
SteCoe_11699	319.163316885059	325.325826211253	330.358851451231	419.210139755663	419.169851781582	412.568022421015
SteCoe_117	0	1	0	0	0	0
SteCoe_1170	818.093372524031	884.086467063089	856.478269248795	1116.5750344454	1068.37514524199	1099.5372862752
SteCoe_11700	0	0	0	0	1	1
SteCoe_11701	178.462808217717	273.541941384082	201.136433598394	247.566544249767	157.086050208561	235.956897856259
SteCoe_11702	10311.9704839872	9899.33002757744	9615.47970152329	10955.8048001918	11301.5192366503	10947.9693420784
SteCoe_11703	120.431306536877	88.8287925890038	96.0046357932638	127.449382822375	152.855303250119	170.23913784784
SteCoe_11704	2022.7123491967	2094.29566378925	2129.69715909532	2551.2934970421	2505.78975843612	2374.81585023673
SteCoe_11705	13.4265691148843	8.02505108914069	17.1223899377616	9.6138416414079	15.8175372825911	8.13919148876352
SteCoe_11706	271.592721186538	264.295403745079	248.941643468495	307.685331097042	368.471255514531	379.202723609416
SteCoe_11707	580.114643903736	552.762473480894	501.549078192899	589.460459678953	627.636461226585	733.698674361095
SteCoe_11708	22.5247291018985	34.3106119099317	23.4645767347031	41.6486914632042	27.5538839976837	44.5359451079448
SteCoe_11709	0	0	0	0	0	0
SteCoe_1171	278672.076499521	298808.643931451	271601.777884126	299698.279242492	285491.242173199	283956.180542446
SteCoe_11710	434.192758416581	526.726295206183	536.03316971115	604.285965113073	456.420279710406	472.560137103844
SteCoe_11711	1	0	0	0	0	0
SteCoe_11712	976.112409579385	1048.71705081507	1011.70644711017	980.800929533694	921.341195937276	937.958667637767
SteCoe_11713	2	0	0	2	0	0
SteCoe_11714	945.93064949713	947.828094882987	1124.1093611474	1328.25574147514	1326.36590037122	1103.21553195507
SteCoe_11715	761.199930333246	804.317419101918	670.400201157891	849.812072128557	864.886055325296	1033.26970940776
SteCoe_11716	426.246850564145	594.495421366112	529.546917730657	609.151507606014	438.972178853394	495.928213685315
SteCoe_11717	36.048827274228	32.9138116650775	26.6879079741084	25.1557961767599	28.1442901053173	34.8598618520487
SteCoe_11718	0	0	0	0	0	0
SteCoe_11719	175.058934841544	131.914360321813	147.67254008649	168.970965455906	202.959142638162	189.051198732236
SteCoe_1172	62862.1321827944	64704.9759027395	59504.2960961998	65527.6223602182	64975.4096531417	63754.3257064948
SteCoe_11720	165.341940471017	175.105041262794	160.063264764232	193.945188978496	185.744425943583	194.166769256878
SteCoe_11721	29.4437484919572	21.4870810360726	28.0578539919803	31.7772554059066	42.4790026150478	36.6018598077679
SteCoe_11722	150.941737132257	176.161874035658	190.74584835531	211.135232425662	199.646893259516	177.648149845796
SteCoe_11723	9905.70459421853	10879.1348591056	9680.23875226364	10665.1096914077	9914.42903557229	10801.9607748929
SteCoe_11724	292.395624894226	352.774464081108	353.966428726123	509.973495124674	407.014671557769	434.872376620612
SteCoe_11725	1	1	0	0	0	0
SteCoe_11727	586.800045483449	590.176468981433	536.524192949028	621.466494548464	599.94637460373	620.818436731205
SteCoe_11728	751.791894904272	746.49255973553	718.763858673572	785.771157846466	810.231984710025	733.655923504734
SteCoe_11729	45.0051737776419	42.3717273695353	40.884824536995	41.9573286602337	49.759897240307	43.968027477607
SteCoe_1173	986.879005094651	1061.13383483786	1112.63931305853	1509.29900067874	1380.17367739058	1359.22247896141
SteCoe_11730	26.1926134689914	23.3670314640445	17.7208339435085	27.7498573889322	31.0668433090329	44.1019057516497
SteCoe_11731	1	1	1	4	4	1
SteCoe_11733	19.3320802012737	24.5358009707159	24.3079630606224	38.303759134237	29.3738792937587	32.85775566056
SteCoe_11735	462.506734447944	552.241537524142	565.617250516772	877.740658210006	735.998984527111	789.940477537226
SteCoe_11736	374.865917366635	387.081034232482	407.710305290976	478.923960570056	461.16593790371	424.515374078272
SteCoe_11737	103.551654749755	113.183072961044	113.050790318599	134.385374783239	130.549288824779	119.421689321432
SteCoe_11738	1796.05133724031	1704.04173974541	1668.76737923112	2124.22932791691	2064.79998748945	2150.17724416525
SteCoe_11739	0	0	0	0	0	0
SteCoe_1174	197.438100091109	219.515403364053	263.861576663758	349.838319570507	339.912111798807	306.011913098565
SteCoe_11740	0	0	0	0	0	0
SteCoe_11741	225.385122798348	327.961727987285	276.121222275732	368.082396758379	268.998963667318	328.801491739263
SteCoe_11742	30.9475553560101	24.3750834455521	33.0772111526582	31.7240506365506	35.4892263921439	27.0169156877941
SteCoe_11743	90.7494504054588	85.3911652235219	76.896561872871	109.915766485507	105.408323874551	125.196685901049
SteCoe_11744	0	0	0	0	0	0
SteCoe_11745	368.16194915139	391.211279714099	319.082013531613	318.540005792598	319.23573543362	358.165254044544
SteCoe_11746	108.683431004019	104.262153887907	112.644844950956	133.580384026751	142.801539036712	131.944431566395
SteCoe_11747	397.05041389703	441.456012234846	419.348505686894	561.801678034899	502.659187498214	535.107139030216
SteCoe_11748	197.264802626907	175.27230939471	201.477641865809	291.208203725116	308.282599369889	303.702506173278
SteCoe_11749	90.7038902703159	99.0596826900843	89.2475776577552	114.616285843791	107.797227201177	121.480068964709
SteCoe_1175	27.1979530465046	25.5764465021018	31.8330706204299	52.1778502373368	50.0694600873039	49.534787048453
SteCoe_11750	165.106274137859	130.471647778058	135.078830272279	153.982159876607	188.515125781583	189.476051123096
SteCoe_11751	260.499559610971	296.778630964579	273.022950245844	353.238293367677	319.170042452132	342.638096258785
SteCoe_11752	440.732281661958	455.257650912666	403.413427542909	450.860640295274	447.464163149407	477.22712820338
SteCoe_11753	0	0	0	0	0	0
SteCoe_11754	0	0	0	0	0	0
SteCoe_11755	0	0	0	0	0	0
SteCoe_11756	43.3435574981749	48.5802948697816	47.444037558777	52.9262690894777	49.5473413753294	46.6447042706897
SteCoe_11757	0	0	0	0	0	0
SteCoe_11758	554.098712053341	595.645202245183	507.655933343225	600.099090317005	557.936421517706	639.969976716356
SteCoe_11759	39	43	10	120	65	10
SteCoe_1176	206.315801006811	235.169446356378	204.546075107992	230.919439655841	212.626039490305	234.338207799137
SteCoe_11760	0	0	0	0	0	0
SteCoe_11762	305.813550487986	347.154911222965	294.636331357674	401.159664814096	333.448464121613	390.59797061936
SteCoe_11763	0	0	0	0	0	0
SteCoe_11764	0	0	0	0	0	0
SteCoe_11765	153.775159172243	147.475080700428	165.660442588793	182.300009570515	193.353708874388	186.559462479169
SteCoe_11766	310.116544444923	316.377574213147	292.126362151717	344.275089132762	354.03303816268	372.105557221825
SteCoe_11767	1024.54043387223	1242.37950983332	972.824896880211	1167.03309437134	986.526394480657	1209.14401068693
SteCoe_11768	6.79903569517802	6.54341904618733	5.29959606317428	11.3032167739899	9.40338270429744	13.9516279127191
SteCoe_11769	71.6044261792137	76.1569892714347	64.2373781858374	115.906761795876	108.371944987998	152.508388541632
SteCoe_1177	768.752432986938	851.866298048167	800.868572544157	948.013275882389	811.89861882605	832.325727997642
SteCoe_11771	0	0	0	0	0	0
SteCoe_11772	837.025540618357	816.746423840564	958.850549739552	1267.21512212734	1253.7506045543	1179.92282548893
SteCoe_11774	0	0	0	6	0	1
SteCoe_11775	238.240335835856	253.922004436973	277.364123368572	334.246046505273	330.082150177266	298.330109566554
SteCoe_11776	358.167629010567	389.634678669468	323.373611183038	425.845590554693	375.92790274754	459.64199535199
SteCoe_11777	275.086481740519	314.873917186103	289.215741037816	366.169151929804	340.944115053334	362.530557830263
SteCoe_11778	922.153862361336	902.722695880998	827.780028343315	1017.31607206122	1039.44098223165	1101.10376604801
SteCoe_11779	376.613883079038	452.555839914913	415.160763421626	616.861102973421	530.793066553817	607.634293846584
SteCoe_1178	0	0	0	0	0	0
SteCoe_11780	519.668232430695	581.081910956327	550.320477643728	705.411241839607	640.560893809516	666.869241510155
SteCoe_11781	143.871940553939	179.48065485989	168.201239533798	199.148564107841	169.717868329618	181.728760573288
SteCoe_11782	213.486076166416	225.887777057545	199.669839203214	246.00606112662	232.926635882766	252.398147917283
SteCoe_11783	304.471546301806	342.02325872151	335.916606158874	517.764573806869	471.611167219266	521.676571625409
SteCoe_11784	961.526206388689	1090.78345474679	945.188458708386	1284.98922206638	1201.6690277099	1389.20811245151
SteCoe_11785	359.646885241606	352.906823519633	334.291897137648	466.272762829502	466.036068617834	536.324981265029
SteCoe_11786	63.4254162923771	93.0567772595709	53.839644919243	112.635641177816	77.4875647930145	142.922350992118
SteCoe_11787	19.9262722776542	35.5998906466642	27.6094721238772	51.6021864638695	30.7249035013334	45.1886236822009
SteCoe_11788	20	20	1	30	44	1
SteCoe_11789	36.5809782145291	42.9534642827797	39.4985076480193	48.1874999263916	39.1089543576646	42.6740161124013
SteCoe_1179	0	0	0	0	0	0
SteCoe_11790	11933.2270942363	12046.8855229264	11782.0670333623	13374.9386136424	13161.6887097518	12367.2712108982
SteCoe_11791	886.910298294358	979.492425035894	944.662087485895	1337.75749583117	1292.206018462	1397.99082657906
SteCoe_11792	209.4220887843	237.769307480007	236.76153694527	270.374963359142	243.037899841382	241.069076058473
SteCoe_11793	2888.89270513639	3170.75746715148	2886.94649985679	3459.75436320606	3183.08380034839	3385.17990253589
SteCoe_11794	207.217215033164	217.674840908569	247.471212032031	360.797330509113	345.634949559981	343.809451950978
SteCoe_11795	1703.29714148863	1946.96728560989	2080.72955509523	3136.0578231791	2678.29164632482	2866.87389137737
SteCoe_11796	101.942168466494	99.3903574082103	166.336062595629	230.998044167679	222.786505050427	177.579079551429
SteCoe_11797	164.334263212299	143.349066460651	211.018997589591	276.180882647341	297.130048822461	242.955394572949
SteCoe_11798	36.0272415735826	31.3709015926762	39.4325998936635	42.7757993467405	46.026430759517	44.1381337472906
SteCoe_11799	817.771942653185	778.321231497195	792.552905576227	869.903818087106	874.080752004021	932.892143465391
SteCoe_118	82.2679307776852	97.9815248429716	91.9683589708541	97.3120895386811	77.8738065257721	81.9106302103312
SteCoe_1180	121.711837446255	98.6161823937782	122.894739483319	167.784187420902	201.216936029284	182.667934887115
SteCoe_11801	553.733862318211	637.133717722209	799.044795804174	1233.51710304138	1037.79821087575	1013.48966605434
SteCoe_11802	0	0	0	0	0	0
SteCoe_11803	0	0	0	0	0	0
SteCoe_11804	747.515158943668	787.008393507566	884.984998731921	950.366743007878	916.794178055051	774.278762534278
SteCoe_11805	1705.66568573313	1749.94847118016	1689.28373970092	1856.12141716668	2093.81854548358	1930.65736310293
SteCoe_11806	166.570571114317	211.405345053869	180.11804379857	209.359986169201	176.372432494518	187.299815871855
SteCoe_1181	80.9989609213294	74.9224237337601	90.3298933160056	122.317401907895	120.326410684872	109.950583864721
SteCoe_11810	217.836171270207	268.031919494715	208.081208425935	288.266727637548	224.310301029937	311.221267195492
SteCoe_11811	0	0	0	0	0	0
SteCoe_11812	0	0	0	0	1	0
SteCoe_11813	88.6458372050226	76.5639558232335	88.1213503556901	90.2044605673901	110.260316185463	94.5062843431027
SteCoe_11814	17712.5312317942	19072.8193731455	16917.5393085798	18818.0259648401	18187.8927593609	18364.5792004905
SteCoe_11815	1993.52949597922	1923.76789395988	2016.91296746071	2375.26160866521	2443.99485433205	2237.85982462489
SteCoe_11816	479.1955760601	431.032924543819	424.980446468015	479.976819141834	536.806486926932	517.214727225809
SteCoe_11817	337.592673123031	309.455004449306	354.362470578599	440.279262440591	458.410768128969	414.662540426699
SteCoe_11818	868.316586322717	878.217067602027	1050.68072330533	1763.32813694274	1611.27618560116	1699.86712917531
SteCoe_11819	6.87546998069197	5.44571098829041	4.3423345709037	0.261703353830269	0.963596461658259	3.54076019447475
SteCoe_1182	0	0	0	0	0	0
SteCoe_11821	445.130396851124	442.853606640628	406.175930501762	466.80021496725	487.099884200531	491.086090263694
SteCoe_11822	144.334625020232	100.300088433848	124.92817790987	161.445071475664	206.351645819458	194.591634164111
SteCoe_11823	392.456361857735	375.366577937923	336.724809314821	320.767267312062	340.666036949327	364.178606850989
SteCoe_11824	44.6448799552499	57.2599324406128	65.2040264123703	80.4605309712225	62.1796928231274	61.1294534948271
SteCoe_11825	402.490068845448	416.31276014229	372.470572743149	364.033724933545	348.584654122269	374.875711045744
SteCoe_11826	174.512222665582	182.819212581676	200.983968691716	215.083536994199	189.659747652642	170.618683553703
SteCoe_11828	1173.52017576085	1089.38969533949	1163.12273943519	1323.85052419657	1424.24217061477	1326.86077693492
SteCoe_11829	261.939278023147	227.503287357502	344.25551119921	365.698262323405	422.342391716785	308.302076789299
SteCoe_1183	508.511377927234	567.890206640874	438.756658401591	494.463242023978	436.404103751252	575.224133531105
SteCoe_11830	0	0	0	0	0	0
SteCoe_11831	1	4	2	1	2	2
SteCoe_11832	0	0	0	0	0	0
SteCoe_11833	173.232516179308	167.747683708709	165.463000045502	213.158928279653	215.589328509604	222.543389323244
SteCoe_11834	529.751572249021	515.525977683406	521.205473294729	612.944654567961	640.974831999187	608.01449025869
SteCoe_11835	103.864329748416	94.0848441504682	96.4064469342907	119.222351274837	142.80959559675	136.099344713381
SteCoe_11836	0	0	0	0	0	0
SteCoe_11838	0	0	0	0	0	0
SteCoe_11839	98.3532857729818	93.8847616916738	67.7110006362169	65.3956305705846	74.1597646144076	99.4756550588601
SteCoe_1184	116.491809006408	182.156501654713	147.774971322088	186.723387113467	117.581413456821	166.872473504397
SteCoe_11840	102.656491917297	117.136595748933	101.388448046331	125.753382864872	115.179832157999	124.9565991162
SteCoe_11841	0	0	0	0.999998883212955	0	0
SteCoe_11842	0	0	0	1.11678704468583e-06	0	0
SteCoe_11843	0	0	0	0	0	0
SteCoe_11844	147.488008624217	160.571287846997	177.098065222307	195.173034442331	181.402145565553	162.068728387041
SteCoe_11846	0	1	0	0	0	0
SteCoe_11847	249.358428301346	253.459219155695	279.045633263213	347.172104560747	343.212236937864	313.859626066764
SteCoe_11848	12.4823687070941	32.3873338934458	21.5164016234304	31.9531233853675	11.1395992454403	26.3043462708004
SteCoe_11849	3664.66768518547	3796.01404678338	3484.25275449343	4063.2876123559	4034.03246030783	4149.61601331377
SteCoe_11850	2979.46007365824	2831.85002381991	2915.26463620418	3604.01896843395	3631.17622755569	3476.92065818765
SteCoe_11851	252.92102461625	375.556450071475	295.869588051051	414.242051066091	299.798920194351	398.783701302325
SteCoe_11852	249.623889979255	278.161513203799	274.639375804562	309.618035222683	258.8671631327	272.167490270492
SteCoe_11854	0	8	0	2	6	0
SteCoe_11855	121.085698575403	190.418627332981	162.927732585093	239.773497266613	163.719107209525	212.834688601147
SteCoe_11856	0	0	0	0	0	1
SteCoe_11857	82.5824267076732	93.837738597888	82.8211283964749	103.856181997523	98.7147644150109	107.272578339311
SteCoe_11858	1417.10975429168	1584.12725012508	1417.79492799036	1812.17679757524	1681.58361694724	1814.18941481243
SteCoe_11859	3316.18453278625	3338.27746579919	3124.15367199236	3477.16143095074	3438.66600565361	3292.78738643108
SteCoe_1186	13	36	8	16	25	8
SteCoe_11860	198.622937600711	206.321189324421	272.957651151733	398.135843732406	376.112134933203	341.011453424069
SteCoe_11861	95.5888241290081	111.405109722123	94.9745049394092	136.661832550263	110.425891241903	135.551188341475
SteCoe_11862	673.185941901202	711.331392912044	708.187009008446	829.209702099213	645.122541734367	689.738432395183
SteCoe_11863	353.952085300685	410.873519637679	508.218238180925	774.067073296975	656.898186875701	641.905950869132
SteCoe_11864	377.118064598705	472.530440514354	341.951630521159	492.924601920459	379.781012639245	548.290744306498
SteCoe_11865	70.7734811942543	71.99657872259	52.0226392475411	80.8640981092409	81.7553280652847	118.169991448664
SteCoe_11866	62.2238429157518	88.3567290347442	108.182163263103	156.655186263468	127.253427545287	117.812504059382
SteCoe_11867	319.712375901129	373.141207237516	372.93517218324	576.64270986482	469.59126864865	527.250583171219
SteCoe_11868	58.5825457587534	70.8906895977687	73.7908820202861	104.061128077093	86.2463951276464	88.0274023684168
SteCoe_11869	85.9100930231232	94.5771154342533	85.6502393437908	112.521526547219	97.5161726343754	108.219171440307
SteCoe_11870	82.0858664198181	59.4172157391278	77.8870141380391	67.9494662863857	86.7904266029814	66.2248841122737
SteCoe_11871	0	0	0	0	0	0
SteCoe_11872	0	0	0	0	0	0
SteCoe_11873	629.687107006883	602.404674969651	544.207499672775	594.158746880179	619.052460992892	676.428277107364
SteCoe_11874	367.999765344456	363.373053509138	370.201552155895	487.299144239778	483.319555667685	494.587553661235
SteCoe_11875	163.345165800684	110.763482337784	160.04540663611	201.596427594364	253.486015618763	220.134837274388
SteCoe_11876	1025.58192853333	1084.09619706475	984.956927326835	1041.52168046892	972.470470660816	1010.78654015514
SteCoe_11877	207.348879197742	213.159757463239	217.660999259855	288.911030682918	282.132022331024	288.587311674547
SteCoe_11878	214.486661129433	263.142177494724	241.225970161966	353.562398786674	271.945485582264	319.838984049819
SteCoe_11879	1336.15613672637	1416.3063400448	1301.26603909189	1499.57411310686	1459.19918912315	1535.31453447525
SteCoe_1188	351.652717601175	346.218670371665	343.894040659352	491.307409163289	452.423887724982	486.600980833147
SteCoe_11880	221.986810225915	213.71305047734	178.492184500212	225.112526771551	227.658288414723	276.264402936151
SteCoe_11881	91.8498214409797	108.857119054512	97.503160021619	120.976276419895	120.213538433053	120.383834615759
SteCoe_11882	23.5158944909175	21.0189930489168	23.1989489592366	29.6070861389638	40.8511369389583	35.8882912628924
SteCoe_11883	103.947473709524	146.222254029958	112.337324334902	153.738059947149	106.835712639217	147.804566110783
SteCoe_11884	0	0	0	0	0	0
SteCoe_11885	55.2980094153445	49.726258731558	72.8246880658966	74.7629672332118	73.2699321374846	54.2123269893756
SteCoe_11886	777.01961533769	754.88299825276	856.879726243967	1077.80144845065	1119.13131111935	1011.29618294993
SteCoe_11887	478.962093005362	480.355588624093	511.023085021881	816.012655473272	753.948380982583	812.29265420528
SteCoe_1189	20860.7565417339	21854.2485136724	19122.0749851444	21763.8868472444	20741.0404194889	22633.8396292039
SteCoe_11891	861.627937310357	1081.09827153551	843.170606321361	1279.09035151458	1036.02099217329	1369.37655640259
SteCoe_11892	3	0	0	1	0	1
SteCoe_11893	94.1028642247782	83.7638550307276	91.4439145550078	122.41523561064	122.979856160423	123.171782892595
SteCoe_11894	0	0	0	0	0	0
SteCoe_11895	417.974953679789	410.017498043857	387.085828911077	379.080268569411	444.298810995782	395.138725036959
SteCoe_11896	271.453474863251	267.245802292846	273.967108885667	281.105293302971	328.74810430667	273.716566144592
SteCoe_11897	913.03787989325	936.927235951558	936.453615341415	1103.81436852044	1143.29886988167	1115.0834181794
SteCoe_11898	13.1593202197655	10.0138162075309	9.34540365215735	8.36650311582032	12.8128728772434	13.0598237672872
SteCoe_11899	0	0	0	0	0	0
SteCoe_119	76.4015661972733	86.7501675296804	86.1064066081293	96.9656802450749	79.0964399476436	79.0167303875631
SteCoe_1190	377.59678596774	359.46198387814	403.359886836596	471.932724331885	484.428776814617	445.854928927378
SteCoe_11900	53	67	18	53	54	50
SteCoe_11902	157.100788785666	155.997137027531	173.442245739877	234.30255081052	237.225399129736	235.174791726895
SteCoe_11903	124.867055561449	150.051927916063	142.678160743453	173.702765421626	133.795269139016	149.888456946237
SteCoe_11904	235.380109379147	208.99021639793	274.959701739384	413.784687910429	425.43097942711	411.435838968453
SteCoe_11905	0	0	0	0	0	0
SteCoe_11906	46.7682582975727	53.4388779179825	49.9851403992937	61.11165825482	60.9579859770022	61.7709636810457
SteCoe_11907	63.6296555741445	93.3497470856272	55.009564241579	83.4714106319547	54.8134110974602	102.371706384822
SteCoe_11908	1833.22910061785	1783.19970068215	1784.84205619091	2066.96156096498	2057.20666549762	1912.92905244689
SteCoe_11909	6395.42911202544	6528.36072787662	5666.2917682475	6055.61244772235	5969.3422700432	6489.99486140502
SteCoe_1191	0	0	0	0	0	0
SteCoe_11910	154.148615700689	141.878924373137	171.891048708305	176.826869683891	190.883532482369	156.246185632122
SteCoe_11911	214.303878339937	188.503810883514	234.489265574246	304.830148619529	325.801943140881	298.129121350586
SteCoe_11912	2	1	0	1	13	0
SteCoe_11913	315.70932018393	276.836792331932	317.561491054482	381.638754840272	410.563095512223	372.88613221262
SteCoe_11915	0	0	0	0	0	0
SteCoe_11917	142.494766003816	123.465275187495	134.765205509037	192.789845847858	208.811786634768	213.635553440439
SteCoe_11918	404.08816960635	357.331151370884	312.728331745818	415.016676881748	450.441764247505	554.367221848365
SteCoe_11919	317.807514623715	335.172503569884	326.217551188422	339.419439994275	319.949943649153	307.618093822533
SteCoe_1192	1257.28857671388	1237.2858856372	1182.80633719238	1336.4842840078	1344.00514680308	1551.17630741063
SteCoe_11920	7.34699605276356	10.8570959043839	6.03651684490679	5.08386496305077	0.916971739283916	8.41482384015274
SteCoe_11921	3.25317761200144	7.69440270271847	8.09816434905725	11.5670035602257	6.71578536691639	7.29558484835531
SteCoe_11922	0	0	0	0	0	0
SteCoe_11923	3.09393023083433	3.25047830874018	2.38377663012262	0.291429753252903	0.0185464967119433	1.58739305281661
SteCoe_11925	38.1274793428423	29.7027124665336	29.8075563007609	35.791100950752	45.6460890002658	47.0347012247831
SteCoe_11926	155.502149639388	186.749695387601	143.762497771189	179.774474420739	149.922083074002	195.001543887457
SteCoe_11927	3.69010506346082	9.9063843759149	0.974774500424645	9.04723034628736	2.4341937814643	16.1651050208989
SteCoe_11928	40.2254329980977	31.271017868729	29.1845888173657	60.8908660171431	66.6416790351443	84.2275792653594
SteCoe_11929	1046.78523679117	965.2759273118	880.959151588295	964.995050598435	1026.27923349166	1104.53098236697
SteCoe_1193	363.626410192051	439.962959123457	442.265165612115	605.668732185288	533.574816575376	542.350832932108
SteCoe_11930	37.2945354140591	32.3390286035307	33.1585743312965	29.2528907877299	30.3261378938325	29.6645240155142
SteCoe_11932	1290.87340510991	1370.14828870227	1362.61957671629	1672.40045443554	1657.188315724	1677.54794837368
SteCoe_11934	0	0	1	0	1	0
SteCoe_11935	0	0	0	0	0	0
SteCoe_11936	178.306994321769	167.925585111676	177.703330848521	215.453896511448	194.539990675649	195.628238953945
SteCoe_11937	48.135183617884	82.88242218247	40.136617427083	74.0050444464639	37.7068352767762	100.062568002562
SteCoe_11938	470.091075126841	598.578767270721	538.362699449413	921.615945678121	752.72657154994	951.835513196783
SteCoe_11939	284.7811561361	291.245790112086	311.625385706385	432.989322203926	415.926969169287	430.857417239575
SteCoe_1194	109.195953977562	158.272443410603	142.866297794841	223.841669569389	162.190651280803	199.910805192655
SteCoe_11941	420.373323605574	469.949493780092	530.644927305745	732.166607657658	723.123438202275	665.486681646282
SteCoe_11942	1430.93588423891	1342.23881220551	1458.51316266894	1843.37047478814	1838.59249317411	1796.8675240799
SteCoe_11943	1708.22982427558	2177.64585253208	1925.24696211683	2675.628105699	2099.03712520057	2444.88148039237
SteCoe_11944	299.771225816035	334.376614593454	298.324150754213	348.171324974605	284.722776237988	323.276655920066
SteCoe_11945	169.608736727023	191.247836795002	190.573745906897	286.307657174172	263.838644876904	292.223677390965
SteCoe_11946	15.293651072277	35.4845152355767	29.8910096754318	31.1940108691829	11.6320749035577	23.5515876698632
SteCoe_11947	56.8048097212571	73.0763691427633	63.2600166489892	58.3654994198239	47.2233479635541	53.1332882703935
SteCoe_11948	15765.7465278974	15708.6437734393	15317.9785264147	16890.1533448339	16769.941578534	16041.2563653904
SteCoe_11949	27.8047474380194	36.6931048246863	44.5413705919036	44.5283395959666	37.6744421927922	32.64351744261
SteCoe_1195	112.364098429116	98.0838528374825	92.8154079996065	101.618321384517	115.627773471854	123.509233055537
SteCoe_11950	338.837985968317	350.100638638684	368.467171923738	466.250653811862	448.241389557005	449.432150893842
SteCoe_11951	2417.57968671911	2173.32015036317	2118.23161752335	2338.40002831811	2587.18627399817	2514.93217083219
SteCoe_11952	32.0773836861293	48.8102912025204	44.1090876939089	67.8267198196204	40.1206577571704	52.080568791676
SteCoe_11953	3961.29383274791	4217.42359311117	3678.39458626592	4188.20838195086	3993.32245769849	4281.88390184773
SteCoe_11954	106.1427469237	71.2850239705259	68.8743684010457	72.2347959271357	104.232956214878	118.736843599147
SteCoe_11955	332.045815314569	311.681121073871	342.593061159751	427.651656210667	446.183234123777	407.712786025618
SteCoe_11956	599.955771122046	604.355955553785	585.033765392979	715.229892104505	699.321979650778	721.155751323476
SteCoe_11957	119.867592610771	105.206018660342	121.486679094711	119.942302305728	131.207521907383	110.198738554281
SteCoe_11958	249.936360308487	302.24375902109	274.986139583906	302.673093421737	253.28421625884	277.79195997435
SteCoe_11959	36.1094496209076	42.2069433935318	49.748868935012	69.7173976465838	64.2358228258882	59.2794843100155
SteCoe_1196	0	0	0	0	0	0
SteCoe_11960	35.1486311090546	30.5173658647462	62.1199645237363	69.4971894656212	70.5261849625408	45.2985081404675
SteCoe_11961	9.40149060565788	8.67439110977481	9.10774519123327	15.3912443240145	17.5134493981227	20.1479568071425
SteCoe_11963	28.7348441647501	30.1657414261195	29.2978577299211	21.3475792197501	19.2102975441365	20.4740347723422
SteCoe_11964	161.797755156302	196.831262079858	193.737021814064	266.855503115937	211.13558188617	222.464787691444
SteCoe_11965	689.5799372819	752.520593553063	607.728011323018	699.7352696981	641.454056043144	786.63326148055
SteCoe_11966	2141.95743589156	2328.23021801141	2066.37068750856	2527.73805200479	2411.91227695954	2689.71697921064
SteCoe_11967	79.5576202849454	72.2881019143181	84.6756547360746	101.927714754564	113.506128620691	103.09894554408
SteCoe_11968	269.189386538548	252.354136632009	268.695421784908	315.070330034948	330.203073816357	306.42954071998
SteCoe_11969	284.031326423224	265.019187439162	266.142232287718	293.372181895242	323.130124110738	311.698059471743
SteCoe_1197	2662.99155538606	2619.065102338	2618.71395110049	3082.78270916319	2948.95279686652	2895.80659496805
SteCoe_11970	134	150	83	133	150	95
SteCoe_11971	5179.00966701419	5010.90145737462	5122.4613984925	5838.71089537338	5981.25430989838	5764.42752332995
SteCoe_11972	208.805441099199	262.210238781499	199.038433747292	222.025915554708	175.689228601081	239.782152157409
SteCoe_11973	1330.93831413219	1347.06859044129	1334.74084430828	1522.05459918644	1691.11776974087	1539.45452604733
SteCoe_11974	404.229205167654	330.84703915509	338.930899770914	419.058955461959	496.591371828121	503.391314642671
SteCoe_11975	0	0	0	0	0	0
SteCoe_11976	12552.7970615539	12923.3323723726	11881.7181921515	13278.0863740007	13140.0275154703	12843.6934340703
SteCoe_11977	145.246473806241	150.108946202108	146.050525129802	140.672479652944	149.890912230218	141.225978437529
SteCoe_11978	359.345067498646	437.499058434039	380.535843858903	518.250714474472	433.570284997076	496.348091810954
SteCoe_11979	908.461053505183	936.491053850872	882.530576249392	1089.39684792151	1046.49982792031	1106.57907934863
SteCoe_1198	210.826232013128	224.145091761786	197.519509676898	321.865592930226	302.325497629819	356.675783430458
SteCoe_11980	544.775088412179	539.816706331357	448.535508561642	607.595375190965	588.530461076444	741.018495776431
SteCoe_11981	204.707001562096	219.782725475237	236.166161342952	278.218585262481	269.36551388555	251.34734200793
SteCoe_11982	93.1581347116215	116.704206829461	99.3845875641513	122.366084534321	96.0693525541434	114.848124440152
SteCoe_11983	378.946541996198	372.702965192289	365.623532775555	421.23229961231	432.183997853854	467.939980981225
SteCoe_11984	134.166652142097	127.895234547194	150.976838803926	193.863642392684	218.483844308208	195.075266842877
SteCoe_11985	127.627337641992	203.913177287182	132.331220494673	200.12759045741	127.397582902501	216.993697052199
SteCoe_11986	49.1858944704111	60.0151954911444	63.991659984764	61.5785776485775	50.6519338332363	47.3227707377828
SteCoe_11987	0	0	0	0	0	0
SteCoe_11988	0	0	0	0	0	0
SteCoe_11989	0	0	0	0	0	0
SteCoe_1199	123.964478165347	117.465267390672	116.792329005906	147.955531958459	143.234222149752	147.364864626148
SteCoe_11990	38.6165987680019	53.05871602044	39.0760785790063	59.030314373285	42.6001517484826	59.794993256558
SteCoe_11991	0	0	0	0	0	0
SteCoe_11992	623.715165788871	648.907748497116	558.827115285593	556.456329690297	549.575992058333	615.376955964633
SteCoe_11993	1574.77981757196	1750.25736319855	1518.11345110184	1657.21172757387	1499.09232334856	1741.11399890063
SteCoe_11994	83.2952468830358	102.409637651149	71.6606695759618	86.4114965016375	73.7042292758147	102.674170656627
SteCoe_11995	484.108319119056	650.831693228405	456.567463884497	517.597888657129	360.550521687504	584.02843463792
SteCoe_11996	0	0	0	0	1	0
SteCoe_11997	0	0	0	0	0	0
SteCoe_11998	272.097725487981	271.146738264015	279.423925101115	314.665389755214	322.716388129405	300.593623814569
[truncated: 32,495 more rows]
