# Supplementary material for: Genome-wide analysis of anterior-posterior mRNA regionalization in Stentor coeruleus reveals a role for the microtubule cytoskeleton
Source: bioRxiv. 2024 Oct 8:2023.01.09.523364. Originally published 2023 Jan 10. Preprint. [Version 3] doi: 10.1101/2023.01.09.523364 (PMC9882060; doi:10.1101/2023.01.09.523364)
Supplement: Supplement 3 — Supplementary Table 3. Differential enrichment analysis with PyDeSeq2 – bulk AP RNA sequencing [file media-3.csv]

gene	baseMean	log2FoldChange	lfcSE	stat	pvalue	padj	color	-log10(padj)	domain
SteCoe_1	3628.7170709145853	0.15055963555754764	0.0580700605287825	2.5927239301381917	0.009521917046821614	0.059193891300677946	anterior	1.2277231093462266	Gp_dh_N domain protein
SteCoe_10003	21020.489461029123	0.26784405870007844	0.047769673291509857	5.606989544717748	2.0587609228168537e-08	4.070627846836213e-06	anterior	5.390338600753342	Ribosomal_L2 domain protein
SteCoe_10005	10405.7231894319	0.14505609178587198	0.04619950152579257	3.139776123014857	0.0016907699147750142	0.017086938362567746	anterior	1.767335747189084	Ribosomal_L21e domain protein
SteCoe_10006	3485.9504551566683	0.13290924766579998	0.05286687034665566	2.5140366129921246	0.011935804187085076	0.06918213362215908	anterior	1.1600060481898098	Acyl-CoA_dh_N domain protein
SteCoe_10007	13014.359519085614	0.1869778297242978	0.0533342168019208	3.505776234021007	0.00045527780037577734	0.00659118789777922	anterior	2.1810363075670005	tRNA-synt_His domain protein
SteCoe_10017	8233.42128884099	0.1865004703975899	0.04641301828363088	4.018279295215877	5.86246844681829e-05	0.0014661947642922305	anterior	2.833808335670918	ATP-synt_ab_N domain protein
SteCoe_10019	1722.4772498931627	0.1896100327353299	0.07474448127260788	2.5367763546820887	0.011187840103162486	0.066105461417524	anterior	1.1797626590391173	Metallophos domain protein
SteCoe_10024	384.58062835403035	-0.2924387688849538	0.13599259013416032	-2.1504022285071205	0.03152341222793658	0.13338745481682865	posterior	0.8748850141977768	hypothetical protein
SteCoe_10028	332.38025943270105	0.36594109961557514	0.14505607260476935	2.5227561524614397	0.011643911243517066	0.06808435944525286	anterior	1.16695264413377	hypothetical protein
SteCoe_10034	2275.1735292939215	0.17077383933356638	0.06842331780594336	2.495842715752271	0.012565830468721792	0.07174618818959497	anterior	1.1442011676559969	Sod_Fe_N domain protein
SteCoe_10037	5182.002339962745	0.1944043341114621	0.06454173760888536	3.012071588303485	0.0025947139853045066	0.02312500936652439	anterior	1.6359180826828095	Ribosomal_L13 domain protein
SteCoe_10043	2075.5127803759756	0.20054642974235515	0.06490004838267942	3.0900813595676326	0.002001016738710975	0.01918711784393092	anterior	1.7169902570771012	Peptidase_M20 domain protein
SteCoe_10047	376.40568584580427	-0.23483709085147664	0.12372587416165005	-1.8980434969055688	0.05769035237394997	0.19745468578190858	posterior	0.7045325555963163	Akt family kinase
SteCoe_10056	2092.343163637072	0.2953808851268463	0.07060234683649948	4.183726155886683	2.8676952652359767e-05	0.0008583183952335914	anterior	3.0663515797005987	hypothetical protein
SteCoe_1006	335.27241193015954	-0.5269363828891984	0.14953897939542068	-3.5237393288330456	0.00042550263118001116	0.006270657823476852	posterior	2.202686897108609	hypothetical protein
SteCoe_10066	230.48423348266797	-0.4091230746440099	0.17128572167114964	-2.3885416172019447	0.016915392390683043	0.08788595842108168	posterior	1.0560805068075703	NEK family kinase
SteCoe_10087	723.2711542105848	-0.2862817750099791	0.09429015984138522	-3.0361787008481254	0.0023959731526316183	0.021892858665509447	posterior	1.659697526618543	hypothetical protein
SteCoe_10099	3836.3252876182937	0.1689678737170004	0.05414439956068037	3.1206897682489907	0.001804280034158172	0.01775511329466065	anterior	1.7506765521379801	WD40 domain protein
SteCoe_1010	6576.493988157221	0.1387077330290796	0.051470225017530985	2.6949121163125893	0.007040719856871132	0.04763863492510335	anterior	1.3220406916264733	NLE domain protein
SteCoe_10104	12820.412263025935	0.26539348407539737	0.0660733338163605	4.016650420773576	5.903119026392615e-05	0.0014701795426650937	anterior	2.832629624689041	Ribosomal_L32e domain protein
SteCoe_10106	271.08258129464684	-0.5178913275241513	0.1921969010531142	-2.6945872940013245	0.007047586318909241	0.047669989944247045	posterior	1.321754939685261	predicted pseudokinase related to AGC kinases
SteCoe_10108	514.9994329187444	0.2161702926857284	0.11347665414743847	1.9049759116519391	0.056783202400832816	0.19560388837996193	anterior	0.7086225161886209	hypothetical protein
SteCoe_10110	1149.6861382607929	-0.36735563737620525	0.07534419864536428	-4.87569904492982	1.0842380539178824e-06	8.05834539827809e-05	posterior	4.093754121738976	NIF domain protein
SteCoe_10119	14934.523188360801	0.1028658676688488	0.04281692420193199	2.4024581304279504	0.01628529872958465	0.08567978613341187	anterior	1.0671216262237615	hypothetical protein
SteCoe_10120	1197.92098071415	0.16322596935685332	0.07765008969442828	2.1020705835522744	0.0355470932615335	0.1439546044958821	anterior	0.8417744393293369	WD40 domain protein
SteCoe_10124	7442.288866715874	0.23270093495079625	0.05406360383355881	4.304206868398814	1.6758501819154736e-05	0.0005822643742253211	anterior	3.234879781333973	Kri1 domain protein
SteCoe_10126	1753.672146881065	0.2931631484561883	0.07051465197849002	4.157478484693019	3.21779569811876e-05	0.0009285514775355135	anterior	3.0321940146060524	SHMT domain protein
SteCoe_10127	1075.7019966785576	0.22043504132497233	0.07918711394653792	2.7837236431396652	0.005373880025996336	0.039434948396156216	anterior	1.4041187231473071	TLD domain protein
SteCoe_10139	885.3176421677072	0.43632916077871214	0.09881247114548784	4.415729671776726	1.006698286492702e-05	0.00040714081836676445	anterior	3.3902553547495944	Aminotran_4 domain protein
SteCoe_10141	860.2005318582611	-0.19833212497401792	0.08851807717459495	-2.2405832944475668	0.02505307981647175	0.11411763361794747	posterior	0.942647242599634	PA domain protein
SteCoe_10154	6100.187597161581	0.25170663357961587	0.05819136759294452	4.325497818513794	1.5218777493459624e-05	0.0005389415830768438	anterior	3.268458306283181	Ribosomal_L18A domain protein
SteCoe_10155	8273.269372183362	0.2064724572614433	0.046454536394511706	4.444613449760672	8.805003531873132e-06	0.0003708521605909642	anterior	3.4307991864378145	Peptidase_C1 domain protein
SteCoe_10162	21254.345626041006	0.21835420763939106	0.04763849558257268	4.583566398752322	4.5711163889002934e-06	0.0002254309916133415	anterior	3.6469863786118686	hypothetical protein
SteCoe_10166	1743.8285913710295	-0.1357866780396909	0.07100234728297164	-1.9124251976984483	0.05582167858990572	0.1937292580219156	posterior	0.7128047848673006	hypothetical protein
SteCoe_10168	1269.2796410619464	0.24720079626507926	0.0788849881657086	3.1336861678396972	0.001726253747174771	0.017289233557117836	anterior	1.76222425885403	hypothetical protein
SteCoe_10181	676.5534863469028	0.33931944766598204	0.12004848116483016	2.8265201223169685	0.004705678744454407	0.035874710428089755	anterior	1.4452115957629068	hypothetical protein
SteCoe_10184	1013.4355563748649	-0.3871004916137241	0.11384550436682934	-3.400226418835313	0.0006733007508245518	0.008826067669188139	posterior	2.0542327471536863	PLK family kinase
SteCoe_1019	4581.429519174179	0.11932841491336858	0.05185871018437824	2.301029363999005	0.021389971368105793	0.10227529077351794	anterior	0.9902292771079576	Acyl_transf_3 domain protein
SteCoe_10197	11349.172582680165	0.21459182142634753	0.05504793440572378	3.898272001356597	9.688155907394187e-05	0.0020862864218086823	anterior	2.680626068454118	Nop14 domain protein
SteCoe_10203	341.2639219107711	0.37991319713485716	0.15074841551878876	2.520180366920713	0.011729471327613697	0.06845343829731153	anterior	1.16460473312462	DUF3523 domain protein
SteCoe_10209	1472.5777134160146	0.19626133799329268	0.09625946241548827	2.038878392507145	0.04146216591260822	0.1597011347218319	anterior	0.7966919980651531	hypothetical protein
SteCoe_10212	2186.4333875972225	0.15454299669698787	0.06215693962246785	2.486335357494423	0.012906627570075062	0.0729508007229706	anterior	1.1369699368389439	DUF2012 domain protein
SteCoe_10228	987.7079091759045	-0.32862420255323965	0.0953134238193083	-3.4478270676356497	0.0005651157356956122	0.007745495134816498	posterior	2.11095081451609	hypothetical protein
SteCoe_10234	2060.051645964966	0.1311398956678931	0.06538261849401387	2.0057302489330504	0.04488503605885817	0.16854903231316978	anterior	0.7732737365411522	Ribosomal_L6 domain protein
SteCoe_10235	2658.469170054263	0.26852185440123466	0.0653743674130248	4.107448607567497	4.000537541576289e-05	0.001097348726809195	anterior	2.959655335905979	zf-CCCH domain protein
SteCoe_10239	1752.7347035090977	0.21812908905584105	0.06861397172811369	3.1790768492485544	0.001477449144866323	0.015525786761821743	anterior	1.8089463829285022	CK1 kinase
SteCoe_10246	851.3783392668538	-0.29031939376274235	0.09740620474574145	-2.980502058575842	0.0028777630386812906	0.02491445190338962	posterior	1.6035486624945983	PH domain protein
SteCoe_1027	127.43517518186057	-0.4768141664186327	0.19545730144290438	-2.439479942159727	0.014708419172126974	0.07977738963718552	posterior	1.098120178162968	hypothetical protein
SteCoe_10275	169.3672833261908	0.4332774252912557	0.16862445569058937	2.5694815352660383	0.010185081951030217	0.0618051264513496	anterior	1.2089755006847127	hypothetical protein
SteCoe_10276	2439.3594570428686	0.1276182391345889	0.05930550973003063	2.151878294538401	0.031406941205794674	0.13317391233291093	anterior	0.8755808415282569	MIF4G domain protein
SteCoe_10309	2756.244388517929	0.16211456109520014	0.05921409706466188	2.7377697057200887	0.006185737559176595	0.04335091560179095	anterior	1.3630017254863598	SNF2_N domain protein
SteCoe_10313	1934.469475850781	0.14871886939838994	0.07138935279375605	2.0832079795994085	0.03723227007992646	0.1486367349573284	anterior	0.8278738432158098	DUF2475 domain protein
SteCoe_10316	80.61421467270249	-0.5473276804571627	0.27613976224552494	-1.9820676167980322	0.04747167335037371	0.1750492337634053	posterior	0.7568397859161049	Kinesin domain protein
SteCoe_1032	1105.6275997830405	-0.35798449491538137	0.09748340638038723	-3.672260830920293	0.00024041411651086307	0.004107042435178376	posterior	2.386470809864001	zf-RING_2 domain protein
SteCoe_10323	581.9150423712225	0.3769966434022405	0.09543149447301702	3.9504426236229087	7.800679717920042e-05	0.001798583955813863	anterior	2.7450692850093956	hypothetical protein
SteCoe_10338	198.8139982456803	-0.45780666486938604	0.1785432760676472	-2.5641215673444373	0.010343730838322912	0.06243075984215587	posterior	1.2046013792566455	hypothetical protein
SteCoe_10341	952.3816539222931	0.2472617529663782	0.08131446498082139	3.0408089510851077	0.0023594348963628265	0.021623765140314076	anterior	1.6650686842358722	hypothetical protein
SteCoe_10343	10634.410083939902	0.13165976510972224	0.05192564070364813	2.5355443539182416	0.011227270975984537	0.06622314229816133	anterior	1.1789902157558887	DEAD domain protein
SteCoe_10348	1897.0508829761002	0.16637083308034306	0.061659595907600166	2.6982147811941175	0.0069712446993819635	0.047318486748443245	anterior	1.3249691526178464	ULK family kinase
SteCoe_10357	350.10137138345937	-0.3936461270879362	0.11991361577915882	-3.2827475389692364	0.0010280068565329786	0.011962974612754891	posterior	1.922160818902736	hypothetical protein
SteCoe_10363	349.1741628215265	-0.25811477605745287	0.12042064387475644	-2.1434429160327797	0.03207755016033971	0.13468030006368348	posterior	0.8706959246877448	KIAA1430 domain protein
SteCoe_10368	312.7540995629723	-0.45571397427916127	0.12696878367917552	-3.5891812229268765	0.0003317181899949839	0.005204636465211525	posterior	2.283609599806922	Voltage_CLC domain protein
SteCoe_10372	352.6357886966218	0.330194137464209	0.12280312934136735	2.688808821364295	0.007170747362495269	0.048152245024755964	anterior	1.3173834597516187	pseudokinase domain containing protein
SteCoe_10375	1278.5585101006186	0.1577504791637168	0.07110876473656748	2.218439312623779	0.026524893154537536	0.11852114844569879	anterior	0.9262041489468525	hypothetical protein
SteCoe_10380	2105.990268903871	-0.1699483182995242	0.06501310930207894	-2.614062304109638	0.008947271896726618	0.05662716185023717	posterior	1.2469752046399203	ABC_membrane domain protein
SteCoe_10383	497.7978437685867	-0.272128477246368	0.13735608881631758	-1.9811897644397676	0.04756999665053556	0.17532097143174602	posterior	0.7561661316395818	hypothetical protein
SteCoe_10392	252.72717208426295	0.268178376195905	0.1356692997259824	1.9767064231742726	0.04807482434721719	0.17667319050748537	anterior	0.7528293480485505	cNMP_binding domain protein
SteCoe_10401	474.26092292030916	-0.2105119844926117	0.10800750972983549	-1.9490495153455132	0.05128951178457362	0.18359021526492803	posterior	0.7361504689391741	hypothetical protein
SteCoe_10406	365.0702991445851	-0.23797788080965362	0.11685444300373475	-2.036532584405436	0.04169690456294852	0.16040275626683528	posterior	0.7947881733262155	hypothetical protein
SteCoe_10409	143.4740253175735	-0.7353826248195814	0.2264002274588895	-3.2481532067060956	0.0011615670814397476	0.013034210960096885	posterior	1.8849152541809484	hypothetical protein
SteCoe_10410	704.2389245301059	0.20081015841443495	0.10587499308959543	1.8966722221601637	0.05787121205445834	0.19782005157850222	anterior	0.703729689237656	hypothetical protein
SteCoe_10414	166.19594827896813	0.37182307937683073	0.18611506288271576	1.9978129315150743	0.045736944850630075	0.17074593012943262	anterior	0.7676496392914927	Ion_trans_2 domain protein
SteCoe_10419	554.1086330158186	-0.4257800428387423	0.10886064013121526	-3.9112395657928154	9.182363529596235e-05	0.0020069620349129785	posterior	2.6974608428507043	hypothetical protein
SteCoe_10422	2222.321046747284	0.22184846779186695	0.06395079058614402	3.4690496514351783	0.0005223029172287194	0.007292148830715233	anterior	2.1371444760978684	hypothetical protein
SteCoe_10425	320.76506664899176	-0.296521270926029	0.15143269312290505	-1.958106039132302	0.050217571276175973	0.18110893717808846	posterior	0.7420601180384586	hypothetical protein
SteCoe_10434	3876.621723684364	0.1647960983267009	0.05368282030100193	3.069810740245798	0.0021419445644660314	0.020122782327148103	anterior	1.6963119706446546	WD40 domain protein
SteCoe_10447	1567.4392823882356	0.1807405303048037	0.06718457552897142	2.6902087105821564	0.007140734416024714	0.0480111286539691	anterior	1.3186580844405564	RRM_1 domain protein
SteCoe_10450	10991.056924931627	0.1617353939079151	0.05474603264018812	2.954285198544012	0.003133942363496102	0.02654589656092652	anterior	1.5760026022162998	14-3-3 domain protein
SteCoe_1046	288.3552200020262	0.26783416316584174	0.12916930499907991	2.0735124584571354	0.03812461288494028	0.15087342170960244	anterior	0.8213872600355767	PH_BEACH domain protein
SteCoe_10464	926.5255189984063	0.16376782382013488	0.0838695100536754	1.9526502982469502	0.05086104678340403	0.1826891157296568	anterior	0.7382873263166412	Thioredoxin_8 domain protein
SteCoe_10472	11478.986510044693	0.24523558794213954	0.05558552842939903	4.41186033256158	1.024862188675376e-05	0.00041370334928117166	anterior	3.383310963106317	Ribosomal_L14e domain protein
SteCoe_10473	887.5301282387719	-0.2309763739294623	0.10051848752727834	-2.2978496753324187	0.021570346359358138	0.1028849940556946	posterior	0.987647963177722	PH domain protein
SteCoe_10476	877.9288249000089	-0.1786323280713662	0.08405100204286668	-2.12528493093113	0.033562844895095686	0.1389493970317707	posterior	0.8571433334950507	NEK family kinase
SteCoe_10478	794.8908143364644	0.43996337650829365	0.10871025681685255	4.047119281941476	5.1851821640798397e-05	0.0013421136961425562	anterior	2.8722106916813535	zf-RING_2 domain protein
SteCoe_10487	2527.710635216934	0.14069247348125097	0.07285735390237794	1.9310675717068417	0.05347469664721836	0.18851311529686474	anterior	0.7246584295276115	PUB domain protein
SteCoe_10490	47653.543340444136	0.2761469509609991	0.05446691195475889	5.069994627020003	3.978269330693144e-07	3.9148370178627374e-05	anterior	4.407286313737901	hypothetical protein
SteCoe_10491	171.3536354516442	-0.3300225122684637	0.16511231006345842	-1.9987759370674696	0.04563260246957779	0.17044579204746615	posterior	0.7684137161313285	hypothetical protein
SteCoe_10502	1279.1046624506655	0.15369342364750566	0.07571891157038738	2.029789130085872	0.04237797833700927	0.16220457956775336	anterior	0.7899368883928763	hypothetical protein
SteCoe_10506	6466.454326997311	0.1565237754805832	0.05436922823625762	2.8789037578466306	0.0039906009564280856	0.031596326593832165	anterior	1.5003634057601543	UQ_con domain protein
SteCoe_10507	362.2488210007923	-0.3597572385633802	0.13757986032876124	-2.614897541716522	0.008925422519327077	0.05658951083067411	posterior	1.247264060163579	hypothetical protein
SteCoe_10509	416.4765832951994	-0.5217733236588176	0.11473221434597394	-4.547749092381455	5.422272515154729e-06	0.00025616638780666834	posterior	3.5914778556519833	hypothetical protein
SteCoe_10522	110.15669073555803	-0.4407236315951107	0.22448127060206058	-1.9632980088409442	0.04961155669156617	0.17986505629740304	posterior	0.7450532020312256	hypothetical protein
SteCoe_10525	1233.7890581277954	0.20715026512570536	0.07513857922183476	2.756909529978295	0.005835049332923981	0.04178458868385603	anterior	1.378983868552709	zf-C2HC5 domain protein
SteCoe_10529	1176.1230561694713	0.2830674390185791	0.08460283217769225	3.3458388062476385	0.0008203407025570969	0.010220277340959304	anterior	1.9905373188770437	Ribosomal_L18 domain protein
SteCoe_10531	146.7216808041122	0.4654382644739817	0.22742917550418965	2.046519596450841	0.040705276445228596	0.157871662881667	anterior	0.80169581653096	2-oxoacid_dh domain protein
SteCoe_10539	43083.256824371645	0.1044898207788007	0.04854839613768558	2.1522816218781475	0.0313751803974286	0.13306566081562868	anterior	0.8759340049490667	Clathrin_H_link domain protein
SteCoe_10558	947.7792782582345	0.23826179600825814	0.08067519918616009	2.953346237899741	0.003143491672998598	0.026586042983338665	anterior	1.5753462974327959	TIP49 domain protein
SteCoe_10560	911.2626714414882	0.1742740613835927	0.08911063053554028	1.9557045027763147	0.05049997400467936	0.18181164669896088	anterior	0.7403782996889746	kinase domain containing protein
SteCoe_10563	3095.628846161852	0.24083331259047214	0.05714646104590582	4.2143171804989015	2.5053499476813593e-05	0.000778737158410302	anterior	3.1086091019090536	MAPK family kinase
SteCoe_10566	4540.171803818569	0.2791178149988563	0.06594804092374418	4.232389788827854	2.3122122598803224e-05	0.0007325664777074837	anterior	3.135152958562213	Mito_carr domain protein
SteCoe_10569	1835.809504626702	0.17056102174704557	0.07032711462760356	2.4252526589523975	0.01529773600414732	0.08211861604639564	anterior	1.0855583784499878	DUF962 domain protein
SteCoe_10571	121.0196235746348	-0.4128584256495134	0.2050789396907811	-2.013168325679971	0.04409692420696972	0.16633911314531558	posterior	0.7790056183337092	hypothetical protein
SteCoe_10586	2070.796101761105	-0.23687945113467518	0.07414630348553516	-3.1947573917948158	0.0013994843029957436	0.014961213118667828	posterior	1.8250331906037027	Kinesin domain protein
SteCoe_10587	583.9769538368273	0.199293985920113	0.09812659977560832	2.0309884004525776	0.04225617129271675	0.16182537334732308	anterior	0.7909533823480657	UVR domain protein
SteCoe_10589	3059.7992550270083	0.17588407738048975	0.06726215327054522	2.6149040556736263	0.008925252305074205	0.05658951083067411	anterior	1.247264060163579	eIF3_subunit domain protein
SteCoe_10592	598.1961176043861	0.26757509245926475	0.092326703316597	2.8981332902326695	0.0037539101497734285	0.030249432957834638	anterior	1.5192827620228042	Methyltransf_11 domain protein
SteCoe_10599	638.3055867620316	0.17999552548817593	0.09472193795857346	1.9002517195847153	0.05740009395923843	0.19678719572684078	anterior	0.7060031630494227	Ion_trans_2 domain protein
SteCoe_106	870.16267500848	0.21998065841131118	0.08365855283269731	2.629505901820159	0.008550904763852991	0.0547842845266477	anterior	1.261344005789307	cNMP_binding domain protein
SteCoe_10600	13886.862343229446	0.2594945318661474	0.04697695374137359	5.523868859074298	3.316150208649817e-08	5.804350127500671e-06	anterior	5.236246398120034	hypothetical protein
SteCoe_10604	121.6784699647783	-0.47805924828496266	0.2325831737861472	-2.0554335057983297	0.039837152029626774	0.1558026638169689	posterior	0.8074251213032456	hypothetical protein
SteCoe_10606	1041.5263874585119	0.25284838521435854	0.0806327291638885	3.135803386989871	0.0017138405937411382	0.017189925804954563	anterior	1.7647259978079073	Ras domain protein
SteCoe_10607	735.0425923634549	0.2400187790241796	0.09397389502941178	2.554100571749835	0.010646250073451734	0.06376999272608368	anterior	1.1953836325504883	LRR_8 domain protein
SteCoe_10608	2908.8754646189223	0.122865990495466	0.06409836541738496	1.9168350034420987	0.0552588964925519	0.19249567303457638	anterior	0.7155790282247118	Fcf2 domain protein
SteCoe_10609	1191.1099401082813	-0.22516816470061668	0.07978220483658985	-2.822285560568385	0.004768269855598112	0.03622256652310284	posterior	1.4410207813181426	hypothetical protein
SteCoe_10614	4073.233995637787	0.2237504408933655	0.06002480651295004	3.72763285534444	0.00019328667548124053	0.003471357164193785	anterior	2.4595006999389475	Fer4_7 domain protein
SteCoe_10620	52617.619693084525	0.1517387986697908	0.06875599608563555	2.206917320793378	0.02731983610543578	0.12111865604432409	anterior	0.9167889568315539	Ribosomal_S26e domain protein
SteCoe_10626	108.10848764238115	-0.7399052092090701	0.23976208191809062	-3.08599759932783	0.002028704601089175	0.019363024896938183	posterior	1.7130267961273018	hypothetical protein
SteCoe_10627	4081.7549325398554	-0.1496013697208077	0.05381077946538016	-2.7801375710800773	0.0054335874313603755	0.039672786738622255	posterior	1.4015072922735485	TPH domain protein
SteCoe_10628	165.60264106998625	0.6513081846515211	0.19453373615500158	3.3480474776496782	0.000813830679737811	0.010151016550888561	anterior	1.9934904641216942	Tim17 domain protein
SteCoe_10638	289.96280512472845	0.47196324388333627	0.12931119009966735	3.649825227960302	0.00026241879577353696	0.004383757133985684	anterior	2.3581535143529626	CDPK family kinase
SteCoe_10640	135401.4033403452	0.11824283004452607	0.04572431872378188	2.5859943536572865	0.0097098521147481	0.06005025228999991	anterior	1.2214851636495074	hypothetical protein
SteCoe_10650	1951.9056608752169	0.14729055745991557	0.0668514455128332	2.203251647440305	0.027577016905949304	0.12169448625948368	anterior	0.9147290983625982	Enolase_N domain protein
SteCoe_10652	1071.8929780928872	-0.3523756614121574	0.08066560760770794	-4.368350674624887	1.2518836779455735e-05	0.00047064655033186224	posterior	3.327305120184978	CAMKL family kinase
SteCoe_10663	7961.150361504224	0.12640470844626803	0.06595780355357037	1.9164481173725438	0.05530808113769797	0.19254236999497149	anterior	0.7154736867776116	Alba domain protein
SteCoe_10665	163.86950134529445	-0.41421095986536594	0.1756042601462698	-2.3587751203777647	0.01833536302368942	0.09247098552647415	posterior	1.0339945137735227	hypothetical protein
SteCoe_10667	803.0660662704631	0.6326370090488523	0.1611489813145175	3.9257896878300635	8.644566256671452e-05	0.0019268900610121312	anterior	2.7151430633714417	Ribosomal_S19e domain protein
SteCoe_10674	145.307481602005	-0.5566679901792939	0.1877649307495615	-2.9647069234764114	0.0030297141210632343	0.025901600084655488	posterior	1.58667340632524	Yip1 domain protein
SteCoe_10678	586.9450727403068	0.27894441216056987	0.09744833061814911	2.862485282109269	0.004203327819442178	0.03278227255528425	anterior	1.4843609432606484	Rubis-subs-bind domain protein
SteCoe_1068	1399.604747554299	0.15286807644751008	0.06709405494788774	2.278414631016763	0.022701885497394825	0.10644048451871714	anterior	0.9728931572010104	hypothetical protein
SteCoe_10690	1852.512374620978	0.18958102417787562	0.06326188899863192	2.9967651484762876	0.0027286083353179956	0.02399781811877285	anterior	1.6198282425405917	Rxt3 domain protein
SteCoe_10694	900.6424985672385	-0.2484866731449833	0.08342184197124272	-2.9786764146330156	0.002894963251916163	0.02503809043394805	posterior	1.6013987962931895	JmjN domain protein
SteCoe_10695	128.26854969430227	-0.6861583658961525	0.2052883019050529	-3.3424133744040856	0.0008305327402831057	0.010293207275685107	posterior	1.987449281690315	DSPc domain protein
SteCoe_10697	147.62326263735966	-0.39405862930548624	0.1821217293992274	-2.1637101218255723	0.03048660369919944	0.13059396898549747	posterior	0.8840768789322911	hypothetical protein
SteCoe_10704	1406.2328030699653	0.19479005440742211	0.07230646072876624	2.693950892412125	0.0070610567308669785	0.04773086591672474	anterior	1.3212006867432444	DUF947 domain protein
SteCoe_1071	241.2486515119217	-0.4673181961098973	0.1565616528520884	-2.9848828726367373	0.0028368692725428686	0.024665515653860104	posterior	1.6079098008065384	hypothetical protein
SteCoe_10711	1244.160622954693	-0.41071248422611606	0.0928011561585406	-4.42572594165162	9.611849152938235e-06	0.00039547481081279976	posterior	3.4028811730345367	hypothetical protein
SteCoe_10712	1831.5862599227803	0.21350392846273908	0.06597059430285562	3.2363499331625287	0.001210688660637154	0.013444121507668117	anterior	1.8714675710410529	CAMK related kinase
SteCoe_10724	591.1567536632188	-0.2279177757816207	0.09896206826304949	-2.3030821786767444	0.021274219809396692	0.10192723576617836	posterior	0.9917097535548361	FAT domain protein
SteCoe_10737	379.68335793903094	0.36630752448863857	0.11532532494977295	3.1762973540128727	0.0014916796589508868	0.015607142887579443	anterior	1.8066765935248492	MAPK family kinase
SteCoe_10743	306.323126929011	-0.30245662311746596	0.15988192120890837	-1.8917499916845728	0.058524299123049496	0.1993162781155519	posterior	0.7004572311185288	hypothetical protein
SteCoe_10746	477.4880859162206	0.35684200623765944	0.11706485477958553	3.04824199294943	0.0023018448085934053	0.021269404605237373	anterior	1.6722446671390716	IPK domain protein
SteCoe_10748	1004.598773467335	-0.3460705985316398	0.11059302475992923	-3.12922627157432	0.0017526728595930444	0.017480885681340434	posterior	1.757436567309481	hypothetical protein
SteCoe_10754	5085.33482109105	0.14419018095388889	0.06603503729568883	2.1835405393691283	0.028996026936679978	0.12600349190188526	anterior	0.899617419226036	DUF908 domain protein
SteCoe_10758	8666.15015999805	0.2332164495972148	0.05929203458513209	3.9333521143107397	8.376938541150523e-05	0.0018869319156933362	anterior	2.7242437697726043	Ribosomal_S24e domain protein
SteCoe_1076	6863.74676965414	0.20265635211872798	0.06639434489489834	3.052313452893182	0.0022708483111555738	0.021069938978745976	anterior	1.676336722162772	Ribosomal_L28e domain protein
SteCoe_10762	101.01526904120482	0.4221763948041493	0.2122260738820453	1.9892767513514567	0.04667066433857551	0.1729617088312984	anterior	0.7620500326163817	hypothetical protein
SteCoe_10765	104.14810435918154	-0.44871870803423686	0.21196808917105806	-2.116916323532649	0.03426695003531875	0.1406583916196244	posterior	0.8518343529023903	TTL domain protein
SteCoe_10769	1173.2831287276256	0.19166760941698127	0.0757280318436987	2.5309994826298903	0.01137380163612623	0.066779257667814	anterior	1.1753584129630497	SUI1 domain protein
SteCoe_10785	926.6288523925733	0.2973914410719721	0.09107283101525782	3.265424361543662	0.0010930019245275749	0.012443023731864428	anterior	1.9050740705701286	adh_short domain protein
SteCoe_10786	1739.8623482659548	0.1820540694397043	0.07764143818128007	2.344805476357069	0.019037008779543084	0.09474329032021836	anterior	1.0234515368225325	hypothetical protein
SteCoe_10791	461.7507984910224	-0.20842076415387692	0.10602335146100936	-1.965800564515495	0.049321652584749714	0.17931300542617384	posterior	0.7463882102705666	PP2C domain protein
SteCoe_10793	4346.085242541786	-0.43207076587964555	0.06610912132829465	-6.535720898996726	6.330387124903996e-11	4.224346458287498e-08	posterior	7.374240470504515	CENP-T_C domain protein
SteCoe_10798	967.7184059561974	0.3152197939766973	0.0977189414896402	3.2257798659241077	0.0012562994290907339	0.013828359798352336	anterior	1.859229329129185	adh_short domain protein
SteCoe_10802	1024.623633435504	0.2636886583711406	0.07993190975026478	3.298916029843352	0.0009705893978624844	0.011482529640972572	anterior	1.93996242482193	hypothetical protein
SteCoe_10804	180.43064296724415	-0.34519244209677763	0.16191676868781615	-2.1319128642094287	0.033014010477445954	0.13723597035923318	posterior	0.8625320425572959	RRM_1 domain protein
SteCoe_10808	188.9989128515111	-0.35563379254258687	0.16916352423281908	-2.102307776782479	0.03552632379180271	0.14392508409223204	posterior	0.8418635081241282	hypothetical protein
SteCoe_10810	341.7253948279843	-0.44991373197209095	0.1308350078078582	-3.438787060973969	0.0005843266589041273	0.007941897822204794	posterior	2.1000757047234186	hypothetical protein
SteCoe_10813	2680.791168238053	0.13632115817699433	0.05826100709710666	2.33983525121323	0.01929224802954328	0.09551742741082012	anterior	1.0199173829937116	RHD3 domain protein
SteCoe_10824	239.6381853025256	-0.3472713305110972	0.16989029418064552	-2.044091642703504	0.04094449461811738	0.15832106715362843	posterior	0.8004612914559666	hypothetical protein
SteCoe_10828	1725.3374518772043	0.17284479859663113	0.06858793583665025	2.5200466596382216	0.011733927880371687	0.06846073660039809	anterior	1.1645584323999052	WD40 domain protein
SteCoe_10830	334.7007767772174	0.28607184837233435	0.1267431476993241	2.257099129737488	0.024001881259432964	0.11046038198576111	anterior	0.9567934592653258	EF-hand_8 domain protein
SteCoe_10831	1739.8267491504193	-0.3434163404135196	0.09032041690400175	-3.802200567547471	0.00014341654833512714	0.002764004488400997	posterior	2.5584612560568107	Peptidase_M14 domain protein
SteCoe_10833	347.831969636736	-0.28450570980393813	0.12270358983109375	-2.3186421048933554	0.020414450106797117	0.09922892720735045	posterior	1.0033617039024783	PKG family kinase
SteCoe_1084	1711.96758245066	0.15843503222258923	0.06386773603483924	2.4806740000328875	0.013113424393234294	0.07370994064046463	anterior	1.1324739385428837	hypothetical protein
SteCoe_10840	695.2494085275948	0.20597068409722127	0.09732081560366297	2.116409350041133	0.034310007543406115	0.14076001942015257	anterior	0.8515206819187974	hypothetical protein
SteCoe_10841	3569.5504018302213	0.13484065037302811	0.05404658755105344	2.4948966527378817	0.01259938201965932	0.07184515007374324	anterior	1.143602543706546	ABC_membrane_2 domain protein
SteCoe_10849	814.7457586346706	0.34613920046878593	0.11533343775200196	3.001204223298006	0.0026891414529988562	0.023759423598614594	anterior	1.6241640995063948	RINGv domain protein
SteCoe_10853	647.5869600244599	0.2773322399460756	0.1059188780054133	2.6183457110629673	0.008835723851187876	0.056170898219191995	anterior	1.2504886313398154	hypothetical protein
SteCoe_10868	250.0212572279552	-0.3553811528012549	0.13842068498646928	-2.5673991776300893	0.010246458187734196	0.06205811981381343	posterior	1.2072013864517452	hypothetical protein
SteCoe_10869	1224.1451996437274	0.2281307966488364	0.07576148760297506	3.0111710298555168	0.0026024222457120137	0.023164703891177297	anterior	1.6351732469069586	hypothetical protein
SteCoe_10870	192.61616377900876	0.32233725968058363	0.15558346008849305	2.0717964460826623	0.038284428269692604	0.15136841868108428	anterior	0.8199647260462428	CDPK family kinase
SteCoe_10872	353.45522132758464	-0.36350605606787373	0.12842283646376568	-2.830540627176043	0.004646940908587983	0.03557933888920323	posterior	1.448802125938391	hypothetical protein
SteCoe_10873	200.5679805725716	0.4191743549189933	0.1619624504365946	2.588095906113081	0.009650810645939504	0.05982101902275535	anterior	1.223146193240672	SNARE domain protein
SteCoe_10884	342.64933991814246	-0.38138783367179896	0.13705220211667807	-2.782792452667839	0.005389326952554414	0.03946628523485835	posterior	1.4037737496603815	Kelch_4 domain protein
SteCoe_1089	606.0655496658106	-0.2947503803226932	0.11522471026702302	-2.558048352993341	0.010526145488839352	0.06322793551861478	posterior	1.1990909982834281	ANAPC4_WD40 domain protein
SteCoe_10895	303.72738662988246	0.32227347360258235	0.13556820133516848	2.377205498255583	0.017444366651216615	0.08973544629324659	anterior	1.0470359729118501	hypothetical protein
SteCoe_10896	2257.9347478980494	-0.2491858296729336	0.11147915227339016	-2.2352684299377628	0.025399731361070432	0.11514144759070576	posterior	0.9387683147740273	zf-C3HC4_3 domain protein
SteCoe_10897	560.1781949709845	-0.42398395186525384	0.11679993340256244	-3.6300016576546454	0.00028341939960938923	0.004637653531999155	posterior	2.333701699587936	Ank_2 domain protein
SteCoe_10904	9223.726345723191	0.1869791838418897	0.04939471034423017	3.7854090557235316	0.0001534559477865617	0.002912448602173698	anterior	2.5357417301682617	AARP2CN domain protein
SteCoe_10909	259.3614662087254	-0.27753591346399653	0.13871773478506064	-2.0007240883368724	0.045422132032917006	0.16977066337567767	posterior	0.7701373543441651	Nup84_Nup100 domain protein
SteCoe_10912	1760.1948972182543	-0.35882142777868625	0.06585168692247197	-5.448932966609212	5.0672905818455564e-08	8.13585887855113e-06	posterior	5.089596593123422	DSPn domain protein
SteCoe_10913	1184.6842156333269	-0.19074300505811473	0.07997881875735581	-2.3849190075787625	0.01708288183978605	0.08841198710780207	posterior	1.0534888483145293	Med31 domain protein
SteCoe_10915	6051.808152300353	0.17041839481330542	0.052142236685414664	3.268336873262194	0.0010818151895062157	0.012366746015372446	anterior	1.907744558533632	DUF1620 domain protein
SteCoe_10916	475.4026342784376	-0.3789511972968969	0.11161774937194195	-3.395080078475012	0.000686085303442293	0.008960651724591269	posterior	2.0476604021570224	LRR_4 domain protein
SteCoe_10917	8019.438826867019	0.2745228266524625	0.057493369485105736	4.77486063368717	1.7983174862019296e-06	0.000117077047562061	anterior	3.931528238097423	hypothetical protein
SteCoe_10942	97.94678998521523	0.539915889349164	0.2656218998086333	2.03264824827375	0.042088073256516575	0.16137352801546642	anterior	0.7921677061673573	hypothetical protein
SteCoe_1095	4209.730275386851	0.22007535476995513	0.0641229401442279	3.432084590552972	0.0005989607039596272	0.008095920839233849	anterior	2.0917337469533868	RrnaAD domain protein
SteCoe_10955	1438.9220485029075	0.287402089395717	0.07783357479785395	3.6925207423935684	0.00022204222431659835	0.00386891855940626	anterior	2.4124104120654497	DUF1015 domain protein
SteCoe_1096	18913.54945327432	0.12080835285730715	0.04557306317245831	2.6508719065063118	0.008028428342492795	0.05229989591994849	anterior	1.281499175404944	Fer2_4 domain protein
SteCoe_10960	730.6393977201645	-0.30650989714619625	0.10054995357794654	-3.0483345465554006	0.0023011359037946005	0.021269404605237373	posterior	1.6722446671390716	14-3-3 domain protein
SteCoe_10964	2131.5022420810074	0.18484259300961756	0.06974633083367227	2.6502124312520667	0.008044117444183693	0.0523701475314325	anterior	1.280916202650036	adh_short domain protein
SteCoe_10978	258.42608568080294	-0.548060621704458	0.1793298137387139	-3.0561601012031954	0.0022419150998286585	0.02091474663247758	posterior	1.679547392225277	hypothetical protein
SteCoe_10979	1925.1324992377438	0.2697624142643108	0.061171943088492046	4.409904290175471	1.0341631606990514e-05	0.00041516521787956584	anterior	3.381779038386297	EF-hand_6 domain protein
SteCoe_10980	231.67890955988037	-0.5795496600374885	0.18621927674000463	-3.1121894047877947	0.0018570531151072787	0.018149602438937283	posterior	1.7411328836012439	hypothetical protein
SteCoe_10986	295.4002092316091	0.3368137053939352	0.135143147884656	2.4922736421783216	0.012692820635443365	0.07218175548582094	anterior	1.1415725599526805	Y_phosphatase domain protein
SteCoe_10996	882.3636525195416	0.2609620216359719	0.08584194153349267	3.040029348988491	0.002365550957040501	0.021661224329606713	anterior	1.664316999946844	TPH domain protein
SteCoe_10999	14830.543223181225	0.1462457914935616	0.04772143913479317	3.064572111509005	0.0021798161720600995	0.02043362359006645	anterior	1.6896546110657393	ATP-synt_ab_N domain protein
SteCoe_11000	735.387541708773	0.1843719889248176	0.08541719242473321	2.1584880477929556	0.030889906689658988	0.13153614420400347	anterior	0.8809548930185593	CTP_transf_like domain protein
SteCoe_11012	232.67002132097102	-0.4045113545318415	0.15792956176965817	-2.561340321591124	0.010426916060498245	0.06277315070647857	posterior	1.2022260727178176	hypothetical protein
SteCoe_11013	569.5359448456694	-0.2720604515815171	0.10106044844595372	-2.6920566429804906	0.007101288336498636	0.04780608800050185	posterior	1.3205167934158355	hypothetical protein
SteCoe_11014	1586.7013829651594	-0.3558983475679007	0.07629147584277457	-4.664981816597105	3.0864433024023707e-06	0.00017671655000304104	posterior	3.75272277568612	ALMS_motif domain protein
SteCoe_1102	4691.403775609106	0.11951842204094813	0.05029859379693149	2.376178199404045	0.017493012425333708	0.08990271656572227	anterior	1.046227185111287	WD40 domain protein
SteCoe_11022	326.6328357622241	0.32107766846776326	0.1258713743101446	2.5508394599445157	0.01074638143716893	0.06420767465285544	anterior	1.1924130582211816	Ribosomal_S28e domain protein
SteCoe_11023	875.6469871305056	0.17691923064187262	0.08320916409798429	2.1261988695564655	0.03348670420029093	0.1386879521902662	anterior	0.8579612644100924	hypothetical protein
SteCoe_11028	153.31428496343537	-0.338003136692347	0.1736643627547961	-1.9463010794539788	0.05161858400994094	0.18437030284338846	posterior	0.7343090309499378	hypothetical protein
SteCoe_11031	23974.13051171493	0.13816141577868132	0.04803116025929626	2.8764954881959297	0.0040211794405408275	0.03180306139752179	anterior	1.4975310723408284	Mito_carr domain protein
SteCoe_11032	220.7645790185219	0.353858726912462	0.15429392422562807	2.293406747468585	0.021824598532887547	0.1035880144634987	anterior	0.9846904912460708	UCH domain protein
SteCoe_11043	8205.61469870974	0.2653511699814432	0.06089413751032104	4.357581547755208	1.3150750665659503e-05	0.0004833410149991274	anterior	3.3157463502531925	Cpn60_TCP1 domain protein
SteCoe_11053	52049.97879326622	0.1984320829934947	0.04673713840950699	4.2457045883906925	2.1790757368060177e-05	0.000705567504328529	anterior	3.151461429315846	GST_C domain protein
SteCoe_11056	257.7873406944877	0.3142188243500433	0.1595944886624166	1.9688576152193886	0.04896944391946313	0.1787143813651681	anterior	0.7478404978792101	PQ-loop domain protein
SteCoe_11059	159.79777272177628	-0.6200370032856495	0.17523632638935907	-3.538290353724855	0.0004027269438397215	0.006051957184203668	posterior	2.2181041531422183	Pur_ac_phosph_N domain protein
SteCoe_11061	515.5822256937887	-0.22879645372830523	0.10240205440337717	-2.2342955428124656	0.02546363342179884	0.11522103852312462	posterior	0.9384682146603537	hypothetical protein
SteCoe_11064	342.83353075144504	-0.3034384711164571	0.1256271063728893	-2.415390116650335	0.015718364402732405	0.08364065623123543	posterior	1.0775825684358296	Kelch_4 domain protein
SteCoe_11066	1628.1489727756023	0.2809096291546395	0.07331652806487751	3.831463880914596	0.0001273830769641148	0.002542185257468886	anterior	2.5947928041498947	hypothetical protein
SteCoe_11071	696.8201824851966	-0.2202540174200269	0.09621367467089971	-2.2892173921577053	0.02206672456684359	0.10434296643055314	posterior	0.9815368206124266	CDPK family kinase
SteCoe_11076	111.04558498831587	-0.412608734672205	0.20457771800288052	-2.0168801309358395	0.04370802402348423	0.16571704487530575	posterior	0.7806328197968126	Ion_trans domain protein
SteCoe_11077	579.7065642593822	0.2299360709954432	0.09665828113331157	2.378855368618797	0.01736648839417446	0.08944621156999552	anterior	1.0484380489377279	ERGIC_N domain protein
SteCoe_11086	463.87342214703153	0.3237624721139557	0.11647115465575897	2.779765282407176	0.005439820154101618	0.039672786738622255	anterior	1.4015072922735485	VWA domain protein
SteCoe_11087	15387.301907086112	0.13343685966064037	0.05081641378366882	2.625861404322943	0.008643000164100868	0.05525827110904489	anterior	1.2576027071782399	Vault domain protein
SteCoe_1109	867.4985630261946	-0.25243477642933904	0.09372770929723893	-2.693277989210127	0.007075324896500801	0.04773715661616101	posterior	1.3211434525828638	Ank_2 domain protein
SteCoe_11090	682.9670823617498	-0.3290263075746187	0.09650801809237672	-3.4093157654494295	0.0006512605009875475	0.008607743148287017	posterior	2.0651107006630363	WD40 domain protein
SteCoe_11091	248.62185232604557	-0.49090097173191205	0.1593431373439744	-3.0807788770482345	0.0020645991220557486	0.01961549599125307	posterior	1.7074007059621328	WD40 domain protein
SteCoe_11099	94.24077989011518	-0.4997252359683114	0.2456156134531164	-2.0345825289470043	0.04189289678078663	0.160848096026891	posterior	0.7935840755136985	PEX11 domain protein
SteCoe_11101	6328.581319420623	0.2615511855821428	0.05418165073344634	4.827301900949415	1.383952407650322e-06	9.657816899661757e-05	anterior	4.01512103254722	SAPS domain protein
SteCoe_11111	2440.388138064236	0.13317623485082877	0.06884169470670069	1.9345287099369752	0.05304815565793553	0.18761018812844574	anterior	0.7267435810538467	hypothetical protein
SteCoe_11112	590.7444360443178	-0.27573219490823025	0.11349761498476328	-2.429409595481337	0.015123436058681763	0.08134656261891444	posterior	1.089660793890956	hypothetical protein
SteCoe_11114	741.118483931159	-0.18809776124417008	0.09706400214241317	-1.9378735380001264	0.05263865311929693	0.18689473436305482	posterior	0.7284029344118783	Na_H_Exchanger domain protein
SteCoe_11118	513.4703637236145	0.19808509514912934	0.10103966037827422	1.9604687348268446	0.04994102884567999	0.1804773616467508	anterior	0.743577266492367	C2 domain protein
SteCoe_11122	334.5356467693142	0.27459436811073024	0.12192384745114421	2.2521793221852047	0.02431094218860587	0.11149825160985605	anterior	0.9527319426799019	CK1 kinase
SteCoe_11128	26966.278063012684	0.12939695296205833	0.06207823016153732	2.084417558705316	0.03712220203614462	0.1483082324190519	anterior	0.8288347411163591	E1_DerP2_DerF2 domain protein
SteCoe_11130	132.35193122192987	0.45888454221337627	0.19035951491996744	2.4106204641585913	0.0159254111668297	0.08438968952529227	anterior	1.0737106109075336	hypothetical protein
SteCoe_11139	2285.9919761307256	-0.21486421733423713	0.06223428315467157	-3.452505700117613	0.0005554057413938041	0.007648808968789442	posterior	2.1164061855722336	hypothetical protein
SteCoe_11142	1009.2643368854742	-0.2584152776659468	0.07632215180970703	-3.3858489513011905	0.0007095842957192606	0.009188879958028556	posterior	2.0367374219862606	hypothetical protein
SteCoe_11147	1927.654969510602	-0.2426094151737599	0.08715043649711574	-2.7838003448415214	0.005372609454081153	0.039434948396156216	posterior	1.4041187231473071	Kelch_4 domain protein
SteCoe_11148	316.75697642791255	0.25600749361120384	0.1332069309244758	1.9218781773176064	0.05462108834360079	0.19105302546916483	anterior	0.7188460805395098	hypothetical protein
SteCoe_11159	10406.743840476862	0.1975706202680102	0.060416990619084406	3.2701168701640357	0.0010750305941081212	0.01232217032022803	anterior	1.9093127925703663	eIF2A domain protein
SteCoe_1116	1934.371146876708	-0.19780991599309414	0.05993407616149356	-3.3004582478270192	0.0009652707509643579	0.011451328675607166	posterior	1.9411441200483797	DUF4378 domain protein
SteCoe_11162	831.4942650194702	0.22506429420869628	0.08260820411204839	2.7244787200968905	0.006440308047703083	0.044782265727988164	anterior	1.348893937369983	Kelch_3 domain protein
SteCoe_11163	564.356254144903	0.3347650615114872	0.10157740359019297	3.295664682098725	0.0009818913563699396	0.011558604202824525	anterior	1.9370946074043083	FYVE domain protein
SteCoe_11167	855.7263760352062	-0.2767068519169757	0.08155988440959304	-3.392683228035933	0.0006921162602000467	0.00902225625583476	posterior	2.044684841956275	DYRK family kinase
SteCoe_11176	602.9790215163057	-0.2720752247380898	0.09691145979508392	-2.8074618348891236	0.004993359632865741	0.03745282809982966	posterior	1.4265153827234796	zf-DHHC domain protein
SteCoe_11177	327.80999416665685	-0.37778120341969607	0.14861457124692878	-2.5420199395656713	0.011021388583129975	0.06548434385201933	posterior	1.1838625197245018	zf-RING_UBOX domain protein
SteCoe_11195	441.9572143603979	-0.24428066077744792	0.11094245107927043	-2.2018682515217267	0.027674616209223523	0.1219236134788032	posterior	0.913912174526051	Peptidase_M14 domain protein
SteCoe_11196	3252.8543778375774	-0.18457640526657412	0.09762077932215059	-1.8907491473456504	0.05865783838738369	0.19951887239952076	posterior	0.7000160183164635	Chitin_synth_1 domain protein
SteCoe_11199	4204.696888538732	0.22899857674478508	0.0632285255718718	3.62176050561993	0.0002926049499610702	0.004755164460782872	anterior	2.3228344580798073	ArfGap domain protein
SteCoe_112	176.01389892288992	-0.34377922887010587	0.17951148855728394	-1.9150820464641316	0.05548204104915367	0.19291669056505228	posterior	0.7146301968935508	MARK subfamily kinase
SteCoe_11202	881.7699633222032	-0.33179394607007856	0.11254679681056766	-2.9480532140646805	0.0031978201312176774	0.02695864630162743	posterior	1.5693019192025037	SHIPPO-rpt domain protein
SteCoe_11210	2645.6107896785543	0.15710442478847778	0.0645547521954284	2.433661650700341	0.014946959627904243	0.08060034744804728	anterior	1.0936630860554002	Thioredoxin domain protein
SteCoe_11212	1162.2882541964002	0.2393027543679168	0.07646503368773938	3.129571031710501	0.0017506174201864866	0.01747671079507351	anterior	1.7575403004181425	Pro_dh domain protein
SteCoe_11213	187.63952602653615	-0.5458671192284442	0.18457661497451883	-2.9574012899944138	0.0031024406515927946	0.0264128640653236	posterior	1.5781845037409967	hypothetical protein
SteCoe_11220	84.85625235509482	0.6634225926854523	0.23100477686029683	2.8718998875363773	0.0040801220122442345	0.03207913308154027	anterior	1.4937773767653861	hypothetical protein
SteCoe_11235	11759.194459391161	0.26340745637172674	0.05127119701057183	5.137532800675857	2.783688918994965e-07	3.145126623080343e-05	anterior	4.502361865131884	S-AdoMet_synt_N domain protein
SteCoe_11242	9895.039747736297	0.20666692524061558	0.06536801851482955	3.161590789136902	0.001569098961039115	0.016241657398947774	anterior	1.7893696547444922	NAC domain protein
SteCoe_11244	745.5100782413843	-0.36240139997213316	0.09797434717321715	-3.6989417171763646	0.00021650030464503563	0.003789465168352534	posterior	2.4214220804867206	hypothetical protein
SteCoe_11246	2391.816222991673	0.2353758918865813	0.0639949425514017	3.678038959055614	0.00023503406619004616	0.004039854347343387	anterior	2.3936342926332923	TPR_2 domain protein
SteCoe_11247	1731.2759527070123	-0.18329794515329922	0.06688801014596997	-2.74037072942202	0.0061369918084056025	0.043108329959438564	posterior	1.3654388016288135	GYF domain protein
SteCoe_11252	241.48393083083616	-0.3642749168099492	0.1506190355398152	-2.4185184528927315	0.015583855121169369	0.08317361716007265	posterior	1.0800144109549885	hypothetical protein
SteCoe_11266	3805.285746178186	0.15771249119588968	0.052827737736285296	2.9854106564847878	0.002831978526008314	0.02464458556304487	anterior	1.6082784807835961	FA_desaturase domain protein
SteCoe_11279	8147.8919851120845	0.1418157793646937	0.052354668673338975	2.708751348414354	0.006753693424812756	0.04623380872707573	anterior	1.3350403280410943	Metallophos domain protein
SteCoe_11281	3233.6632074877193	0.2015935074351777	0.05810223452643324	3.469634327806515	0.0005211673862469973	0.007283382438428259	anterior	2.13766688535832	AMP-binding domain protein
SteCoe_1129	29392.56105007995	0.14272528868479145	0.04628070836374664	3.0839045842391073	0.0020430310802440396	0.019458914222806076	anterior	1.710881396349242	Anoctamin domain protein
SteCoe_11296	2457.129874479222	0.2550863902124723	0.05812008823490261	4.388953939324655	1.1389718715713272e-05	0.000436653596867758	anterior	3.359862958055867	Ribosomal_L14e domain protein
SteCoe_11301	279.6464982461715	0.3163382179412443	0.13158396838362943	2.40407871739336	0.016213281650657895	0.08540168139322858	anterior	1.068533578812017	Glucokinase domain protein
SteCoe_11329	1615.2245909289707	0.20204286105876076	0.08953688577800795	2.256532146535596	0.02403732440810399	0.11052821391271589	anterior	0.9565268479284038	Biotin_lipoyl domain protein
SteCoe_11332	822.610548081496	-0.20021875757047125	0.09645749160161388	-2.0757201358439774	0.037919842513127786	0.15039753287989055	posterior	0.8227592878496809	Kinesin domain protein
SteCoe_11352	435.8823794056215	0.5161898109592111	0.14722416651927783	3.506148638251045	0.000454641253797558	0.006586437811121474	anterior	2.181349404411446	hypothetical protein
SteCoe_11359	20572.339558896492	0.15490047439512428	0.06713558991677716	2.307278070947801	0.021039323212781336	0.1011194480949207	anterior	0.9951653094135947	Cofilin_ADF domain protein
SteCoe_11360	2388.584970783943	0.21515029166525163	0.06933547440072892	3.1030333826199326	0.0019154803248824918	0.018541780080480838	anterior	1.731848574289702	DEAD domain protein
SteCoe_11367	1294.7261652149289	0.24270497524636728	0.07951691143945845	3.0522434895016617	0.0022713777057728405	0.021069938978745976	anterior	1.676336722162772	Patatin domain protein
SteCoe_11369	811.4817605727943	-0.21423639023689384	0.09113504224052255	-2.3507575677803896	0.018735236042840074	0.09389843788067156	posterior	1.0273416327120315	hypothetical protein
SteCoe_11370	140.8135833456262	-0.3915085813639717	0.1847273366376277	-2.119386272168145	0.034057836004039346	0.14010229821426629	posterior	0.8535547405629927	hypothetical protein
SteCoe_11373	203.29464913054673	0.29351818032108457	0.15252590910398045	1.9243824347310488	0.05430666453231663	0.19034432502124993	anterior	0.7204600668333073	hypothetical protein
SteCoe_11377	3246.9825482931396	0.1656644672268036	0.05474893135275535	3.025894079272585	0.0024789912760426734	0.022421168872772235	anterior	1.6493417502708116	STT3 domain protein
SteCoe_1138	182.06101407291752	0.39411619266337516	0.17189630194306332	2.2927555055484383	0.021862084977196702	0.1036967931148508	anterior	0.9842346742190565	hypothetical protein
SteCoe_11381	17344.715622228123	0.097373984215176	0.05088333474725165	1.9136714348391923	0.05566215115834419	0.19326793527642805	anterior	0.7138401929845187	WD40 domain protein
SteCoe_11391	407.05081448781766	-0.3270165778974709	0.1463792998056224	-2.2340356753428754	0.02548072579654718	0.11525427211596452	posterior	0.9383429676996775	hypothetical protein
SteCoe_1140	225.99696741254033	-0.3515835664285371	0.18337105689582983	-1.9173340241380956	0.055195510067130804	0.19236900962518544	posterior	0.7158648908887706	G-patch domain protein
SteCoe_11403	252.47334498276086	-0.3078318433459857	0.14903785824202948	-2.065460729085917	0.03887942760113074	0.15298162833877754	posterior	0.8153607207520573	AMPK subfamily kinase
SteCoe_11404	414.09449820453773	0.2224513116219029	0.11153263437725378	1.9944952691556808	0.0460979564630979	0.17155381009288823	anterior	0.7655996321170363	hypothetical protein
SteCoe_11405	49893.062552844465	0.21188408627115513	0.04638284372545226	4.568156440026233	4.920327478961913e-06	0.00023879243860398336	anterior	3.621979429320546	Ribosomal_L7Ae domain protein
SteCoe_11407	2302.176031270175	-0.22345480716421057	0.07412366082937571	-3.014621844954181	0.0025729983852203616	0.023006275335725197	posterior	1.6381536869409792	hypothetical protein
SteCoe_11408	8883.119273289925	0.23966213311506748	0.05222014888978834	4.589457100570111	4.444003153814773e-06	0.00022120569544652833	anterior	3.655203695318714	V-ATPase_H_N domain protein
SteCoe_11418	1724.7603109130469	0.21027760518896585	0.07963499542444098	2.6405175773316993	0.008277949847533002	0.053501011211930904	anterior	1.2716380093879056	ETC_C1_NDUFA4 domain protein
SteCoe_1143	210.66553097431338	-0.4040892008415707	0.15532799442266151	-2.6015220394979637	0.009281110136742094	0.05813693923731025	posterior	1.2355478364688826	hypothetical protein
SteCoe_11434	116.95278195442678	-0.5908893621462009	0.2289939569577348	-2.580370984441571	0.00986942264793601	0.06066521184662819	posterior	1.2170602814800386	hypothetical protein
SteCoe_11439	5013.246803538547	0.3596046082145943	0.07246714347076837	4.962312449360596	6.965881843562895e-07	5.825759369943812e-05	anterior	4.234647457652705	GTP_cyclohydroI domain protein
SteCoe_11446	688600.6868098845	0.22592514853883336	0.04696281571831929	4.810724082089148	1.503844984089899e-06	0.00010426333048784319	anterior	3.9818684065009746	Peptidase_C1 domain protein
SteCoe_11447	958.9569142733118	-0.17729687730777732	0.0934553262132423	-1.897129724882978	0.05781081895478803	0.1977059457543952	posterior	0.7039802696367784	zf-RING_2 domain protein
SteCoe_11452	1245.0218953028507	-0.15078472140536311	0.07111737525020012	-2.120223375439307	0.03398721200974831	0.14000056428552574	posterior	0.8538702138532179	UQ_con domain protein
SteCoe_11468	179.5733026946085	-0.5882684379017139	0.24438837971088656	-2.4071047837775277	0.016079555578428436	0.0849487456263634	posterior	1.0708430296445022	Cyclin
SteCoe_11469	2605.5463105641556	0.1993706234867868	0.05805614173788726	3.4341004675596305	0.0005945237950791549	0.008060610234996999	anterior	2.0936320783363773	STIMATE domain protein
SteCoe_11478	94.16507136683283	-0.7010122460725747	0.22952174741922382	-3.0542301718894143	0.0022563888971850687	0.02103139611981229	posterior	1.677131896738058	hypothetical protein
SteCoe_11479	733.9158537621219	0.27259678141470706	0.08818117774609822	3.091326158056091	0.0019926462415868367	0.019134236406266648	anterior	1.7181888645689214	Kelch_1 domain protein
SteCoe_11487	1113.3590316177854	-0.18008319797167052	0.08434528940274932	-2.1350711965877793	0.03275519498056214	0.13650554910517643	posterior	0.864849693701808	hypothetical protein
SteCoe_11488	331.91331462492803	-0.24791430616015053	0.12083285963826541	-2.0517126459005106	0.04019759703358359	0.1566957807694677	posterior	0.8049426972978905	hypothetical protein
SteCoe_11507	46286.10036317215	0.2072587793244742	0.044477139014430275	4.659894586682625	3.1637136312053656e-06	0.00017781426325873235	anterior	3.750033405311178	Aldo_ket_red domain protein
SteCoe_11510	7739.351728133446	0.2549192896539695	0.05683255195513748	4.485445064215977	7.2761892565885734e-06	0.0003210876299466248	anterior	3.493376425512303	ketoacyl-synt domain protein
SteCoe_11518	278.893787725247	-0.30495180014993367	0.14094495989223982	-2.163623306453002	0.030493271336256855	0.13059534513110022	posterior	0.8840723025395425	LRR_6 domain protein
SteCoe_11519	1204.5829253089823	-0.2009467441658118	0.08568059637472111	-2.3453004842190666	0.01901175071232755	0.09467745445686625	posterior	1.023753427234273	Histone domain protein
SteCoe_11528	567.0474221455387	0.416324620422285	0.10572077890334533	3.9379639910041493	8.217592265979746e-05	0.0018588820471157998	anterior	2.7307481669316767	hypothetical protein
SteCoe_11530	1126.422151137793	0.2524395567058878	0.07609248422850694	3.317536012463568	0.0009081520755445926	0.010974917612438727	anterior	1.9595987312769607	Vps35 domain protein
SteCoe_11537	739.4437665241127	-0.3301162322116335	0.09743288042974768	-3.3881399252037734	0.0007036835569030905	0.009127531866565813	posterior	2.039646642141639	Ion_trans domain protein
SteCoe_11548	2525.1919120440975	0.27787611461074446	0.06496438840871202	4.277360588119999	1.8912232361029704e-05	0.0006359871021061863	anterior	3.1965516918058476	ATP-grasp_2 domain protein
SteCoe_11550	322.23252877878843	0.28434385528845485	0.14204031286751634	2.001853203137251	0.045300521944817616	0.1696184801285486	anterior	0.7705268326180632	Septin domain protein
SteCoe_11558	1938.4796611529891	-0.2668943355100789	0.06994743214299469	-3.8156416516400835	0.00013582950787346227	0.0026537084273832692	posterior	2.5761467963679006	hypothetical protein
SteCoe_11568	961.0499676917411	0.16600851628288854	0.08184096653103619	2.0284281004908937	0.04251657454805898	0.16250204633958323	anterior	0.7891411657103781	Ras domain protein
SteCoe_11576	369.11523875400235	0.2707243165086593	0.11721131934331559	2.3097113659790773	0.020904139136111194	0.10067365519001319	anterior	0.9970841630362232	DEAD domain protein
SteCoe_11579	10171.876806320919	0.09789506874524083	0.05025581345023685	1.9479352143444304	0.051422715563305355	0.18383513250531744	anterior	0.735571487535614	START domain protein
SteCoe_1158	819.2892669160439	-0.24131465789768197	0.08462154877966273	-2.85169275885054	0.0043487110837930705	0.03364578858091204	posterior	1.47306928836521	hypothetical protein
SteCoe_11584	951.1359629731252	-0.21523077422720158	0.08137925203273572	-2.6447868326514308	0.00817423943233081	0.053103957662912114	posterior	1.2748731111762626	hypothetical protein
SteCoe_1159	8893.133800264743	0.15023120429601755	0.0547242989744448	2.7452376204247524	0.006046709788221584	0.04268477382402767	anterior	1.3697270154543721	hypothetical protein
SteCoe_11591	627.6669908849921	-0.619152962222271	0.11476270931124725	-5.395070976784541	6.849647053653365e-08	1.0300518534064361e-05	posterior	4.9871409121089565	hypothetical protein
SteCoe_11598	185.24759721074292	-0.6076810702557084	0.20290543258701457	-2.9948979803441613	0.002745366483839252	0.024105491733512906	posterior	1.617884004816817	WD40 domain protein
SteCoe_1160	485.2415152629305	-0.20966487310279736	0.10395835500185169	-2.0168159942417603	0.043714719199334895	0.16571704487530575	posterior	0.7806328197968126	Ras domain protein
SteCoe_11600	837.0163232771373	0.29771770353673394	0.09541369945187038	3.120282572073541	0.0018067762771830738	0.017763305995841323	anterior	1.750476202851676	AIM24 domain protein
SteCoe_11611	1290.786015713773	0.1930943461905488	0.08081658490095177	2.389291089535692	0.016880921421744993	0.08774956086658778	anterior	1.0567550482375794	hypothetical protein
SteCoe_11626	4108.162889284121	0.24208417356052853	0.061568707017121346	3.931935317290462	8.426474097848706e-05	0.0018945874008748631	anterior	2.722485355106791	Cyt-b5 domain protein
SteCoe_11634	550.6816612915565	-0.28963994423955497	0.09765768382283412	-2.9658694830916312	0.003018285493013044	0.025853376822222437	posterior	1.5874827237701115	hypothetical protein
SteCoe_11637	137.80922798864316	0.415213336651511	0.18407796125358897	2.2556385013386038	0.024093279929481758	0.11066635827364024	anterior	0.955984381258785	hypothetical protein
SteCoe_11653	935.5090175556271	-0.3411152714708735	0.1218080311459358	-2.80043333975401	0.005103404661595779	0.03797476283326941	posterior	1.4205049297897059	hypothetical protein
SteCoe_11656	4254.288727456909	0.18482290293426332	0.06571515003742699	2.8124854440566667	0.004916024845622088	0.037036352961059414	anterior	1.431371785674468	Peptidase_A22B domain protein
SteCoe_11660	1213.8536322581074	-0.21726577329215147	0.0920942567915737	-2.359167453665042	0.018315988720477468	0.09239773757077152	posterior	1.0343386626820459	Adenylate/Guanylate Cyclase
SteCoe_11668	22913.730037735833	0.19095749369378087	0.05028885644074803	3.797212885895968	0.00014633211283180894	0.002798210026954166	anterior	2.553119691515376	Dynamin_N domain protein
SteCoe_11676	779.9937068369077	-0.3169958510949622	0.12174037952592828	-2.6038677744342698	0.009217831130497164	0.05787637928863171	posterior	1.2374986459039452	RabGAP-TBC domain protein
SteCoe_11697	155.11331406458666	-0.3561325469896976	0.17394331657568884	-2.047405752636272	0.04061826202341931	0.15764492316395784	posterior	0.8023200108176363	START domain protein
SteCoe_11702	10460.825167123894	0.10975016227337135	0.05399691983433791	2.0325263479858466	0.04210039920268631	0.16137352801546642	anterior	0.7921677061673573	hypothetical protein
SteCoe_1171	286088.44826835464	0.23036703959394197	0.04522915903391347	5.093330155026971	3.5182823784467444e-07	3.6119904764111434e-05	anterior	4.442253403443676	Inhibitor_I29 domain protein
SteCoe_11712	982.567273197906	0.3612064754429712	0.07669323090416022	4.709756926192786	2.4801239576779353e-06	0.0001517494756225061	anterior	3.818872800975245	Proteasome domain protein
SteCoe_11716	515.0388467416589	0.2695810441595399	0.14147842257005283	1.9054569542295912	0.0567206978336028	0.19542340044314493	anterior	0.7090234340929048	hypothetical protein
SteCoe_1172	63464.88940553376	0.20978644806154267	0.04579490357768581	4.580999885842406	4.627580962683507e-06	0.00022768977851876407	anterior	3.642656465355596	Inhibitor_I29 domain protein
SteCoe_11723	10291.488884535836	0.2216861910060217	0.051550691722657464	4.3003533725346035	1.7052597063268135e-05	0.0005887917973157555	anterior	3.2300382489513293	Ribosomal_L18 domain protein
SteCoe_11728	756.6244504151264	0.1923783914019729	0.0910085092077347	2.1138505956937808	0.03452802999139873	0.1413286471988362	anterior	0.849769798099292	WD40 domain protein
SteCoe_1173	1218.4758696578226	-0.1618092441229857	0.07997980558335353	-2.023126249717511	0.04306013283370684	0.16387561513651328	posterior	0.7854856650965691	hypothetical protein
SteCoe_11735	651.3359154221031	-0.3399487067214882	0.10718835332385662	-3.1715078754346973	0.0015164975608658077	0.015801681221644662	posterior	1.801296703777235	TTL domain protein
SteCoe_11745	346.86622609440377	0.37850904888139947	0.1285835803973025	2.943681049414456	0.0032433405820006807	0.027213475358759343	anterior	1.565215992113974	hypothetical protein
SteCoe_11748	241.20787620964242	-0.39093482959061704	0.14620922418918494	-2.6738041444278067	0.007499623667510952	0.04973508192423257	posterior	1.3033371623465064	hypothetical protein
SteCoe_11767	1097.5156736577703	0.21056566992063763	0.10120832388225162	2.0805173116552664	0.03747810945200489	0.14922758702929562	anterior	0.8261508833841272	hypothetical protein
SteCoe_11769	95.57896125709816	-0.5646629688260344	0.23559004266480127	-2.39680320288171	0.016538803817949588	0.08664612775478299	posterior	1.0622508412859848	kinase related to cdc2 subfamily
SteCoe_11772	1036.5334033886109	-0.23730285099589699	0.09133080771797673	-2.5982782472336377	0.00936925390142234	0.058414904470356986	posterior	1.2334763291995412	hypothetical protein
SteCoe_11779	492.05661693452436	-0.23163801694692296	0.11042729380679533	-2.0976518482124455	0.035935911379038545	0.14511638645763786	posterior	0.8382835445139064	Myb_DNA-binding domain protein
SteCoe_11783	407.4884540489498	-0.3579523308714002	0.11273037717949763	-3.17529613425707	0.001496836585841848	0.015645349218828597	posterior	1.8056147385505406	AMPK subfamily kinase
SteCoe_11785	412.8185238051812	-0.22229766080508617	0.11610814066638635	-1.914574288497258	0.055546816721841974	0.193045328636756	posterior	0.7143407030884984	hypothetical protein
SteCoe_11790	12402.615501241062	0.14280583996848586	0.05134657621184536	2.78121445487034	0.005415594909882982	0.03959076128231469	anterior	1.40240614721143	IBN_N domain protein
SteCoe_11791	1121.2133151646576	-0.2545207185071659	0.07465361791537317	-3.409355442032144	0.0006511657795398336	0.008607743148287017	posterior	2.0651107006630363	NIF domain protein
SteCoe_11794	281.49140792368064	-0.3805122780327065	0.13609875943563599	-2.79585412542029	0.005176275836869514	0.038366606810312946	posterior	1.4160466086390733	hypothetical protein
SteCoe_11795	2356.4232699730096	-0.33414472902013703	0.08114080788543959	-4.118084817345009	3.820340971738891e-05	0.0010636187889245408	posterior	2.9732139994204108	PKG family kinase
SteCoe_11796	162.67555643199017	-0.5191140564127733	0.2273035224331591	-2.283792397301824	0.02238373470201855	0.10539851616910785	posterior	0.9771655032041617	hypothetical protein
SteCoe_11797	218.15007876900407	-0.3906698605801098	0.1829005210234684	-2.135969096173225	0.03268193284839812	0.13631133129036846	posterior	0.8654680406265673	hypothetical protein
SteCoe_1180	146.40829293230368	-0.4172071170585712	0.1932737629941332	-2.158632970121431	0.03087865278838597	0.13153614420400347	posterior	0.8809548930185593	hypothetical protein
SteCoe_11801	859.4523700557306	-0.4581488822468805	0.12772104675571794	-3.58710560150001	0.00033436893325546974	0.005234687830452567	posterior	2.2811092122763017	hypothetical protein
SteCoe_11814	18154.474611992948	0.21988592063825382	0.048697188170982085	4.515372014215813	6.320571045625378e-06	0.00028716909384741344	anterior	3.5418623022214533	Cys_Met_Meta_PP domain protein
SteCoe_11818	1277.4479576309172	-0.5936224469122949	0.08960673863594733	-6.624752289267594	3.478309705094676e-11	2.561235360089369e-08	posterior	7.5915505109921435	hypothetical protein
SteCoe_11823	356.36131470440586	0.3705457757446328	0.1257062893939957	2.9477107114604864	0.00320136493891702	0.026973882863859194	anterior	1.5690565327843673	PX domain protein
SteCoe_11825	381.24204985453025	0.3939653266464359	0.11491423569156407	3.4283422264919365	0.0006072794015976446	0.008166148829796036	anterior	2.0879827092317633	TPR_11 domain protein
SteCoe_1183	503.25406734855795	0.2755934789960514	0.1287036719545978	2.1413023794167367	0.032249661378243526	0.13519027661386182	anterior	0.8690545433411415	hypothetical protein
SteCoe_11849	3846.29412601396	0.10223790312282552	0.05333589858530236	1.9168684851031828	0.05525464169917267	0.19249567303457638	anterior	0.7155790282247118	EMP24_GP25L domain protein
SteCoe_11859	3326.055721638708	0.20208511163189666	0.05888164736000499	3.4320560088330976	0.0005990238328177147	0.008095920839233849	anterior	2.0917337469533868	Adaptin_N domain protein
SteCoe_11860	292.3753635233465	-0.4528664699474007	0.15669124674954935	-2.8901835893312473	0.0038501690190825082	0.030883631976174213	posterior	1.5102716314432427	hypothetical protein
SteCoe_11862	708.0748828255308	0.2167895962716136	0.10464662371309806	2.071634884905314	0.038299504051910065	0.1513691670413636	anterior	0.8199625789145015	hypothetical protein
SteCoe_11863	545.4791080922236	-0.43865622736754	0.13624359772023745	-3.219646535379053	0.0012834874473821388	0.014047970759301994	posterior	1.852386405416262	hypothetical protein
SteCoe_11867	432.0200560383512	-0.29720741332583367	0.11979484978122197	-2.480969873651625	0.013102544653448216	0.07366817760129889	posterior	1.1327200735615561	hypothetical protein
SteCoe_11876	1021.0827639088644	0.2975516499849182	0.07701753997771561	3.863427085194	0.00011180727745727841	0.0023179928182744886	anterior	2.6348879139240156	hypothetical protein
SteCoe_11887	628.2131669589891	-0.4309965480091384	0.0939470412713911	-4.587654301577097	4.482540995654482e-06	0.00022260507074699023	posterior	3.6524649470437422	hypothetical protein
SteCoe_1189	21111.376150311204	0.18961634695598983	0.05402926418318423	3.5095119251134457	0.00044892992711331254	0.006516961022146619	anterior	2.1859548765058987	CAMK related kinase
SteCoe_11895	405.83208242717666	0.2600067880201769	0.12128083566283418	2.1438406702853428	0.032045655361169774	0.1346484245916769	anterior	0.8707987235383529	Notch domain protein
SteCoe_11904	320.40586263607577	-0.5323231242125385	0.1407269305041961	-3.7826670581482342	0.0001551568907599124	0.0029346503501214965	posterior	2.532443635492565	GAF domain protein
SteCoe_11909	6185.680418707511	0.2704473745745283	0.06262527717413148	4.318501837884743	1.570919142383211e-05	0.0005535545770041433	anterior	3.256839553966394	GTP_EFTU domain protein
SteCoe_11917	166.20432908322041	-0.3575271359594873	0.17257859801592976	-2.0716771376627245	0.03829556082678201	0.1513691670413636	posterior	0.8199625789145015	hypothetical protein
SteCoe_11919	324.5954508474281	0.2821544096246055	0.12265251055344827	2.3004372951799557	0.02142345794469312	0.10238955258526787	anterior	0.9897443547473167	hypothetical protein
SteCoe_11938	689.353193786308	-0.4443168287904007	0.11322856112489388	-3.924070255563067	8.706532662980016e-05	0.0019346441049456322	posterior	2.713398915644565	hypothetical protein
SteCoe_11939	355.46899677290213	-0.2625688326017677	0.11812589387785705	-2.222788111751904	0.026230091097161675	0.11752357643491196	posterior	0.9298750007243238	hypothetical protein
SteCoe_11941	579.7656906211405	-0.3132739658301018	0.11238180790987495	-2.7875861018478463	0.005310234085417989	0.039128619275367746	posterior	1.4075054767011193	Kelch_4 domain protein
SteCoe_11945	227.86695748237594	-0.34444392088547804	0.1450817445165246	-2.3741368842325046	0.017590028079634303	0.09024926948883011	posterior	1.044556304749219	PLAC8 domain protein
SteCoe_11948	16046.31174442778	0.1774634299784144	0.0483950176388722	3.666977276517634	0.00024543459617743684	0.00416945932121956	anterior	2.379920258943515	Peptidase_C2 domain protein
SteCoe_11953	4043.6391264577287	0.19240571026789902	0.05893008216957308	3.264982894716587	0.001094706871893091	0.012447481651972878	anterior	1.90491850521742	UDPGP domain protein
SteCoe_11965	694.9589567327956	0.21171851289561042	0.10758696187418099	1.9678826245061873	0.04908154447018687	0.17890965433311867	anterior	0.7473662233763321	hypothetical protein
SteCoe_11972	218.17609578457925	0.33528992109399086	0.1707078391737856	1.9641155480426171	0.04951669353216945	0.1797141436433418	anterior	0.7454177422313657	ABC_membrane domain protein
SteCoe_11976	12744.995912470416	0.19245389802329577	0.0486756390256142	3.953803214006544	7.691867907859531e-05	0.001777620641822862	anterior	2.750160915323934	PGM_PMM_I domain protein
SteCoe_1198	263.62165535086575	-0.36702390909828975	0.13927080714708678	-2.635325497257068	0.008405663415070107	0.05409720812700636	posterior	1.2668251475796093	hypothetical protein
SteCoe_11992	593.8434344133469	0.3548156453045159	0.10180915724616704	3.4851054158772556	0.0004919431922199474	0.006970773010394663	anterior	2.156719058984633	MORN domain protein
SteCoe_11993	1621.8096473184062	0.24870919053753598	0.07594031435832282	3.275061377333872	0.0010563901929794182	0.01219658947635278	anterior	1.913761593806446	Bax1-I domain protein
SteCoe_11995	510.01704494853084	0.3870927986718533	0.16558027742832135	2.3377953261337137	0.01939786819413078	0.09588474014293256	anterior	1.0182505043939798	TCR domain protein
SteCoe_11999	17784.766152441785	0.18195262993353659	0.04748618549034961	3.8316960618054683	0.00012726289845799247	0.0025421627068961377	anterior	2.594796656596414	Aldedh domain protein
SteCoe_12	1511.9469209560264	-0.14892909575254906	0.06635305440985578	-2.2444949532033567	0.024800573275732228	0.11318474924769951	posterior	0.9462120869619597	hypothetical protein
SteCoe_1200	1609.3247017012545	0.2871712864563063	0.0720193384508468	3.9874191103865906	6.679596731843732e-05	0.0016044556649245337	anterior	2.794672279032579	Brix domain protein
SteCoe_12000	128.64922871840045	-0.7098942765442418	0.19608180889852944	-3.62039844762757	0.0002941496864836278	0.0047730033473946725	posterior	2.3212082610549745	TPR_12 domain protein
SteCoe_12015	2771.039025744334	0.17415193535527965	0.06639940416038002	2.6227936463802584	0.008721207678707599	0.05564166978521723	anterior	1.254599845473224	hypothetical protein
SteCoe_12016	4035.31081361822	0.1913122951552136	0.08887076752412158	2.1527021818877285	0.031342091918287664	0.13303101387857577	anterior	0.8760470989866322	Peptidase_C12 domain protein
SteCoe_12017	2421.4293650880936	-0.2384108043674397	0.07485194379368511	-3.185098372656466	0.0014470480927655821	0.015327512387359247	posterior	1.814528324213314	DUF4496 domain protein
SteCoe_12021	364.663522419095	-0.35446862634634524	0.12105540553880573	-2.9281519876674666	0.003409833171979697	0.02826614035499008	posterior	1.5487334888916597	DYRK family kinase
SteCoe_12025	2806.3061869786648	-0.18981406900500836	0.09696509716316855	-1.9575504440076794	0.05028278714380808	0.18123130568779333	posterior	0.7417667806485865	GTP_EFTU domain protein
SteCoe_12026	237.85736162845205	0.44005143554482723	0.15050330566937997	2.9238655828033155	0.00345713998691219	0.028481391697732603	anterior	1.5454387934102225	MMM1 domain protein
SteCoe_12028	239.78523897350215	-0.6609957988154855	0.1554118711806407	-4.253187313131227	2.1074914595331597e-05	0.0006870743912499403	posterior	3.1629962382530117	Homeobox domain protein
SteCoe_12029	234.423748300635	0.31784190074936497	0.16435012859136255	1.9339315610737478	0.05312154303997217	0.18778259902102165	anterior	0.7263446543451098	Thiolase_N domain protein
SteCoe_1203	909.1969428246508	0.2882000920122107	0.10474651776622998	2.751404993294447	0.005934022990859187	0.04221023549194106	anterior	1.3745822248992463	AMP-binding domain protein
SteCoe_12043	160.75515596148915	-0.5588289446062361	0.17427452650007616	-3.2066014226467683	0.0013431294905177985	0.01454421254590115	posterior	1.837309787392354	hypothetical protein
SteCoe_12048	178.67875721643688	0.3558003371650681	0.17102961266212532	2.0803434658298823	0.03749404069573788	0.1492631888547328	anterior	0.8260472843609374	hypothetical protein
SteCoe_12056	262.53101025699107	-0.4334517084101497	0.15295439969545344	-2.8338623097680924	0.004598914260053548	0.03528753686999046	posterior	1.452378655074566	hypothetical protein
SteCoe_12066	206.90798349143697	-0.3889858105999836	0.1932037546156199	-2.013344985835671	0.044078348858826076	0.16633911314531558	posterior	0.7790056183337092	hypothetical protein
SteCoe_1208	852.5533008946395	0.20139467814208956	0.08840918318897407	2.277983698951383	0.022727548834943132	0.10650078512648138	anterior	0.9726471905835382	hypothetical protein
SteCoe_12082	2814.6078987467154	0.16552043371860764	0.05653375876678537	2.9278158277325432	0.0034135217862264963	0.028285736989942026	anterior	1.5484325011556648	C2 domain protein
SteCoe_12085	828.0948084214202	0.22757180567235974	0.0871700286525698	2.6106657206616717	0.009036617668435236	0.05700677509357933	anterior	1.2440735265923883	COPI_assoc domain protein
SteCoe_12115	6176.5004125921705	0.2788726820737141	0.06951990753713759	4.011407551495089	6.035781218835647e-05	0.0014934886691427161	anterior	2.825798067969435	RRF domain protein
SteCoe_12119	621.9525662090149	0.6172368487199842	0.11982318552153826	5.151230507129488	2.58782884966829e-07	3.000293365099833e-05	anterior	4.522836278408673	hypothetical protein
SteCoe_12130	3273.104160252497	-0.27828864884848087	0.11063030141994304	-2.5154830573237006	0.011886939048201336	0.06899529666629284	posterior	1.1611805136322515	UCH domain protein
SteCoe_12147	826.324891987453	-0.23259801732733285	0.08304066804713972	-2.8010133203082357	0.005094241624051344	0.037929719539746304	posterior	1.4210203685492762	hypothetical protein
SteCoe_12152	607.9598836413837	-0.21897911993258284	0.09257233646127418	-2.365491985007729	0.01800613303913989	0.09157951222944179	posterior	1.0382016739402935	GAF domain protein
SteCoe_12167	21796.022617723695	0.1855308753185184	0.04652271623195961	3.9879630929860594	6.66430280034086e-05	0.00160345867856664	anterior	2.7949422274422586	GDI domain protein
SteCoe_12170	142.44017486746955	-0.4009635687365111	0.1855408218412724	-2.16105310280198	0.030691237637383923	0.13097136061324866	posterior	0.8828236607368096	Peptidase_S11 domain protein
SteCoe_12184	374.99549044967944	-0.445549811085083	0.19231667749016398	-2.316750772214597	0.02051731206615143	0.09953621427698059	posterior	1.0020188810712285	hypothetical protein
SteCoe_12189	123.78670033363422	-0.44703786818386765	0.2175614622334001	-2.054765874409711	0.03990162380564198	0.1559120356350739	posterior	0.8071203581392918	SHIPPO-rpt domain protein
SteCoe_12211	1116.7232357107723	-0.21170109728781572	0.07823428751577376	-2.705988691277237	0.006810136503561987	0.046565371404759096	posterior	1.331936928768457	GATase_6 domain protein
SteCoe_12215	205.40074705335147	0.351141481454243	0.15419015071210118	2.2773275713951597	0.02276667167111263	0.10659621724684262	anterior	0.9722582067350716	NDR kinase
SteCoe_12216	516.4652739297129	-0.34953391629333913	0.10577213553999465	-3.304593544498996	0.0009511422880347195	0.011343999968397701	posterior	1.9452337833708733	hypothetical protein
SteCoe_12220	227899.13933365326	0.20173582797608322	0.04476367764106694	4.506685746280316	6.584804401428745e-06	0.0002959064132496182	anterior	3.5288456221704334	H_PPase domain protein
SteCoe_12221	808.8652069557887	0.3286341089853799	0.083275794646053	3.9463341104359677	7.935685854466501e-05	0.0018165057147488124	anterior	2.740763231503457	RabGAP-TBC domain protein
SteCoe_12223	312.7440055184335	-0.3771754618218127	0.13403351509725794	-2.8140384257484046	0.004892337996160227	0.03696779390304512	posterior	1.4321764656920062	hypothetical protein
SteCoe_12228	444.7479890238022	-0.35200647294471377	0.11016809009749232	-3.1951763222291376	0.001397454361476769	0.01495801525562653	posterior	1.8251260281769603	EF-hand_7 domain protein
SteCoe_12240	529.792258686619	-0.35332697802841656	0.1180025872196445	-2.994230773692701	0.002751377541468415	0.02413646008098716	posterior	1.6173264243805663	cNMP_binding domain protein
SteCoe_12242	1624.5906136550445	0.22546040843660256	0.06472396839764821	3.483414475630249	0.0004950612687101004	0.006996385395126065	anterior	2.1551262754702907	hypothetical protein
SteCoe_12248	1031.5311081056905	-0.24632461292349037	0.10087621355441038	-2.4418503058764034	0.0146122041622521	0.07939669406634386	posterior	1.1001975804272484	hypothetical protein
SteCoe_12254	455.440926252895	-0.24958548243502413	0.1063789558177053	-2.346192256885117	0.018966321423723558	0.09451734601684782	posterior	1.0244884815637922	hypothetical protein
SteCoe_12255	1666.202632028591	0.30079528311452747	0.06918971753276854	4.347398628590579	1.377617069592811e-05	0.000500299913334777	anterior	3.3007695723479147	hypothetical protein
SteCoe_12270	1174.9056444215591	-0.1824582667954935	0.07363501970619725	-2.4778735379375134	0.013216798119835022	0.07409595879521057	posterior	1.1302054778614328	MORN domain protein
SteCoe_12277	968.9764171074353	0.23741017614694007	0.08186041866279246	2.9001827748390046	0.003729451231045861	0.030143338980981572	anterior	1.5208086425091578	NYD-SP28 domain protein
SteCoe_12282	2354.9426536965734	0.22123123908392442	0.061267089710788016	3.610931090871934	0.0003050997242216954	0.004913348047534	anterior	2.3086224705955605	hypothetical protein
SteCoe_12297	146.7626663536884	0.5532596970776965	0.18010176142965176	3.071928295902876	0.0021268080782580324	0.020024629498731048	anterior	1.6984355106067812	zf-RING_2 domain protein
SteCoe_123	609.0905263305325	0.36628347386631394	0.09907515683722073	3.6970264348721966	0.00021813963490359092	0.003815031747527666	anterior	2.4185018436281807	Kinesin domain protein
SteCoe_12305	3900.9332431915627	0.18780364202608077	0.0675118189726162	2.7817890983244986	0.005406015821374697	0.039542890110532955	anterior	1.4029315921496377	Ribosomal_60s domain protein
SteCoe_12306	155.67718604309073	-0.5255186910855794	0.18252542288002105	-2.879153395694457	0.003987443340934007	0.03158303601717537	posterior	1.5005461244185885	hypothetical protein
SteCoe_12308	147.2286994648062	-0.41867566011754426	0.18279843098439985	-2.2903679088650075	0.02199999820390033	0.10411967235064	posterior	0.9824672072217814	hypothetical protein
SteCoe_12310	243.84737402382223	-0.303670794269487	0.14131394274128142	-2.1489089355142377	0.031641619360442796	0.1334813830740296	posterior	0.8745793020299268	DYRK family kinase
SteCoe_12313	2089.1343635793023	0.13534058122789658	0.06134461541088031	2.206234081367997	0.027367614135323556	0.1212233282659031	anterior	0.9164137963227668	GTP_EFTU domain protein
SteCoe_12322	2206.9729871834793	-0.3323209082452598	0.06846286104570717	-4.854031852735393	1.2097629186609337e-06	8.816818213339787e-05	posterior	4.054688113473042	hypothetical protein
SteCoe_12323	131.063260874576	-0.4228690169892001	0.20745934284022408	-2.038322358491586	0.04151770529789937	0.15988621802188333	posterior	0.796188970243801	hypothetical protein
SteCoe_12324	848.6821148108389	-0.16433272374720118	0.08661005472759649	-1.8973862129986623	0.057776983910282645	0.1976422462743828	posterior	0.7041202188434104	GAF domain protein
SteCoe_12326	371.1577743449457	-0.37275714542566674	0.11806181159966177	-3.1573049775795123	0.0015923471042266644	0.016386978343930696	posterior	1.7855011202268507	hypothetical protein
SteCoe_12327	25892.17739084754	0.2157484624110842	0.04262219371360668	5.061880762420936	4.151406448071942e-07	4.029506058733102e-05	anterior	4.394748186889625	Ribosomal_S2 domain protein
SteCoe_12328	159.5800091497082	0.5055723112123595	0.1833299922021779	2.7577174096795347	0.0058206492609567	0.04171417891096299	anterior	1.379716300514714	DUF5092 domain protein
SteCoe_12343	5114.487754210553	0.3186722093398242	0.0530728694102464	6.004427740217499	1.920079015347815e-09	6.212328377838976e-07	anterior	6.206745595938618	hypothetical protein
SteCoe_12351	1565.2880574968588	-0.23247059864878022	0.07215424752756283	-3.22185604610424	0.0012736310818410829	0.013954396162973054	posterior	1.8552889516341537	NEK family kinase
SteCoe_12352	445.42074480811203	-0.22965012808982505	0.11881535987730474	-1.9328319867647952	0.053256898537918256	0.18806810176595112	posterior	0.725684858898247	hypothetical protein
SteCoe_12354	3707.199366106613	0.1502378506242706	0.060793416329030105	2.4712848807697116	0.01346285226684194	0.07482832101471543	anterior	1.1259339992942012	Radial_spoke domain protein
SteCoe_12361	177.0060416001736	-0.409980215872719	0.16385373082337404	-2.5021109608706853	0.012345522522391236	0.07090540288949501	posterior	1.1493206709425487	Myb_DNA-bind_6 domain protein
SteCoe_1237	1123.3118897609872	-0.5536781059556831	0.12369958310472202	-4.47599007255302	7.60580188749314e-06	0.00033281617521624694	posterior	3.477795574699672	TTL domain protein
SteCoe_12376	684.4525208111598	0.259599957444974	0.0871195155495641	2.979814061262567	0.0028842339872271563	0.024955402173115353	anterior	1.602835426793356	WD40 domain protein
SteCoe_12381	2480.16943874592	0.124103434208805	0.057465932745458005	2.1596001018292683	0.03080364054309146	0.13137226685783404	anterior	0.8814963061751817	adh_short domain protein
SteCoe_12383	258.7931398018774	0.3025787891608433	0.15828431375129834	1.9116157627360684	0.05592549603160592	0.1939949711271788	anterior	0.7122095280080416	IBR domain protein
SteCoe_12385	2299.315641023825	0.14796337346428146	0.07154542024375186	2.0681040513868987	0.03863023982635638	0.1522255289263728	anterior	0.8175125082610833	Cation_ATPase_C domain protein
SteCoe_12386	3762.814883817955	0.19477153902422997	0.0700870721341631	2.7789938014729954	0.005452756559413697	0.03969973188382924	anterior	1.4012124262788666	Cation_ATPase_N domain protein
SteCoe_12395	109.0426326775023	-0.4386200401782685	0.22892100602594648	-1.9160322933778924	0.05536098532470541	0.19256857478803702	posterior	0.715414583824556	PLK-like predicted pseudokinase
SteCoe_12404	4200.3598610774525	-0.2060104184615129	0.052321486811649026	-3.937396106558005	8.237057595370141e-05	0.0018597904875114228	posterior	2.7305359779555665	zf-RING_2 domain protein
SteCoe_12406	1746.5623315653168	0.28921556920869107	0.06748206895602303	4.2858136047542965	1.8207160202919338e-05	0.0006181171684787592	anterior	3.208929193518614	DnaJ domain protein
SteCoe_12407	713.0948830671068	0.29053644059208944	0.09401357610186052	3.0903668665608794	0.001999094034447872	0.019177292907277564	anterior	1.7172126984379006	Alba domain protein
SteCoe_12413	27681.933437105024	0.18691560504171606	0.05664840643730527	3.2995739297376696	0.0009683171879429576	0.011477047514442888	anterior	1.9401698203963402	Ribosomal_S7e domain protein
SteCoe_12424	2006.4393094028271	0.2041558081111169	0.06490061785479515	3.145668174806643	0.0016570789463340807	0.01683409315890483	anterior	1.773810273792747	MTHFR domain protein
SteCoe_12455	571.3835233375761	0.21083289210920245	0.09593543290892256	2.19765404414612	0.02797376878753818	0.12278558246435566	anterior	0.9108526252450957	zf-LITAF-like domain protein
SteCoe_12466	83.10127507216247	0.5339156242088268	0.2322787957223961	2.298598210604323	0.021527765262140897	0.10277385632165151	anterior	0.9881173473956734	DNA_pol_E_B domain protein
SteCoe_12472	191.3765567831051	-0.4523456156959044	0.16034018544392906	-2.8211618593524057	0.004785005315889671	0.03632385478688519	posterior	1.439808069186214	hypothetical protein
SteCoe_12479	97.80167154983378	-0.42686012042132576	0.22516202976009514	-1.8957908705838866	0.057987703553877404	0.19809141284426462	posterior	0.7031343504845862	PX domain protein
SteCoe_12485	118.71652104464233	-0.43856502829697314	0.19685902622244583	-2.227812647012718	0.02589301114180142	0.11647764059869971	posterior	0.9337574351236143	hypothetical protein
SteCoe_12489	672.7938247494334	-0.31867712555494054	0.10366974805264706	-3.0739645030593237	0.0021123456455714625	0.019901997560419046	posterior	1.7011033313325594	hypothetical protein
SteCoe_12490	3544.792002768488	0.23644109084344364	0.06096123625097237	3.8785481624754987	0.00010508172429697474	0.002212934063745166	anterior	2.655031526053872	Cyt-b5 domain protein
SteCoe_12513	127.48110277999963	-0.44107986402308763	0.2249140333524803	-1.9611042381327848	0.04986686445202141	0.18036555548833813	posterior	0.7438463963374577	tRNA_m1G_MT domain protein
SteCoe_12516	210.50245135408383	-0.38378127561001685	0.16227306969719996	-2.365033682583001	0.01802843119176919	0.09161806750810074	posterior	1.0380188729989162	Ion_trans domain protein
SteCoe_12520	169.0966110042387	0.9530215684138708	0.19326667735533315	4.931122019869362	8.175864168424974e-07	6.490238046563081e-05	anterior	4.187739374014292	Ribosomal_L38e domain protein
SteCoe_12525	5334.952454628162	0.1625264900746725	0.0541854290297669	2.999450091746772	0.002704674305824376	0.023865956663873443	anterior	1.6222211523090906	hypothetical protein
SteCoe_12533	342.4288724383759	-0.2594743659872182	0.12653704312016553	-2.050580285338335	0.04030783789628097	0.15685571958983915	posterior	0.8044996405555426	SHIPPO-rpt domain protein
SteCoe_12546	192.8491663119155	-0.3987002426167633	0.17655265378757	-2.2582512019133034	0.023930002716660133	0.11026445262403174	posterior	0.9575644741186511	hypothetical protein
SteCoe_12549	198.12044844245688	-0.5839133863913459	0.22234857898497898	-2.626117014360559	0.008636512179183282	0.055233327665253004	posterior	1.257798790867908	TTL domain protein
SteCoe_12556	589.0586061706291	0.20379084824685473	0.09789310083544149	2.0817692616502934	0.03736355070268507	0.1489102765407124	anterior	0.8270753298440635	SNARE domain protein
SteCoe_12558	891.465007347368	0.3277532796040596	0.09098492705835723	3.6022810612777705	0.00031543704175633	0.005045574973531589	anterior	2.297089336145878	PRK domain protein
SteCoe_12559	40151.23862595534	0.10427150008961021	0.04984115633059729	2.0920762631985395	0.03643169414379856	0.14656412900276458	anterior	0.8339723085653	PLAC8 domain protein
SteCoe_1257	585.4110755416036	-0.20360338932791316	0.10511815973151666	-1.936900244904768	0.05275753852332839	0.18714027867560704	posterior	0.7278327281391728	hypothetical protein
SteCoe_12580	2584.38996052484	0.15718158336469426	0.05897334125400061	2.6652989303710415	0.007691991451364762	0.05076569841927738	anterior	1.2944296345453081	Pur_ac_phosph_N domain protein
SteCoe_12581	1019.7751493089276	-0.20189115643662883	0.09747708184815779	-2.071165371477976	0.03834334447658459	0.15148636039833255	posterior	0.8196264686165122	hypothetical protein
SteCoe_12582	2687.7089162427706	0.13130321574758863	0.06614110667490453	1.9851983486301137	0.047122407979162124	0.174092024219209	anterior	0.7592211250166757	RRM_1 domain protein
SteCoe_12584	910.7195673909749	0.20283096443121376	0.08155699833941275	2.486984177459543	0.012883112873463833	0.07283717032034596	anterior	1.1376469346251994	EF-hand_7 domain protein
SteCoe_12589	1818.183996840741	-0.35492172537915173	0.10612383653675563	-3.3444109915516087	0.0008245748398060593	0.010247802891488023	posterior	1.9893692364993516	Histone domain protein
SteCoe_12592	1741.6267001453004	0.21027820619516446	0.09721169707082088	2.163095723367242	0.030533817973811685	0.1306128102990334	anterior	0.8840142260521701	hypothetical protein
SteCoe_12599	131.96788235144786	-0.502832263818444	0.18714625949834793	-2.6868411111517987	0.007213125556768145	0.04834836597014344	posterior	1.3156181991847409	Response_reg domain protein
SteCoe_12605	612.259901943499	-0.40069694828604235	0.10043365363114679	-3.9896681420915376	6.616580213031006e-05	0.0016019325835494795	posterior	2.795355764911287	hypothetical protein
SteCoe_12616	172.05961835110796	-0.37561983224763756	0.1720383565762522	-2.183349339780239	0.029010093640891986	0.12603897041863835	posterior	0.899495153128396	hypothetical protein
SteCoe_12623	405.327803080838	-0.3455346530301027	0.15065380492472455	-2.2935673825347593	0.021815360746248354	0.1035880144634987	posterior	0.9846904912460708	hypothetical protein
SteCoe_12638	1570.3684396946016	0.24548198250675	0.07526040210371722	3.2617681495834754	0.0011071965963461749	0.012542745951393219	anterior	1.9016073741124007	Ribosomal_L3 domain protein
SteCoe_12639	53989.46068584665	0.21436841835071654	0.04698706327020379	4.562285944919979	5.059967021111258e-06	0.00024390640128399505	anterior	3.612776801548365	PGK domain protein
SteCoe_12646	299.4001240546747	-0.2702189286725817	0.12623087025860363	-2.1406723103389536	0.032300472982656404	0.1352439804062049	posterior	0.868882055866844	hypothetical protein
SteCoe_12649	589.8393986506112	0.1947544608963242	0.09916143588196662	1.964014126702879	0.049528453683680286	0.1797141436433418	anterior	0.7454177422313657	Thioredoxin_6 domain protein
SteCoe_1265	5249.892260338325	0.13413850518793938	0.05103295109626035	2.628468515076114	0.008577029487317046	0.0549351792657973	anterior	1.2601494539456908	ACOX domain protein
SteCoe_12651	999.630431495137	-0.18441311246660935	0.08606411971859923	-2.1427409362877157	0.03213390633264119	0.13483738176993906	posterior	0.870189689063462	hypothetical protein
SteCoe_12654	4096.546679023303	0.2535254403597306	0.06065736528668114	4.179631593978885	2.9198172197531588e-05	0.0008671735314410146	anterior	3.061893986484357	CoA_trans domain protein
SteCoe_1266	3955.679198307753	0.2486946905248628	0.05816602145376001	4.275600845805942	1.906224884190938e-05	0.0006380176516773242	anterior	3.1951673057302306	Acyl-CoA_dh_M domain protein
SteCoe_12670	662.968002893204	0.3060133846472187	0.09367716028247598	3.2666808400730747	0.0010881628293480927	0.012413122484001206	anterior	1.9061189592749515	GCN2 subfamily kinase
SteCoe_12677	254.570292152026	0.2794398832447149	0.14749275241552393	1.894600776433156	0.05814531186267319	0.19837593697324224	anterior	0.7025110089637605	hypothetical protein
SteCoe_12685	26097.896759167867	0.2574447605047955	0.050358619447492134	5.1122283201831555	3.1838068501474183e-07	3.387786919112471e-05	anterior	4.470083913206685	Cpn60_TCP1 domain protein
SteCoe_12687	133.66171772121152	-0.69503687868676	0.21283153966789103	-3.2656667323429467	0.0010920669316867829	0.012443023731864428	posterior	1.9050740705701286	hypothetical protein
SteCoe_12691	45417.99385218564	-0.6729488281259111	0.28636200781896015	-2.3499933990941755	0.01877374399844881	0.09389843788067156	posterior	1.0273416327120315	ubiquitin domain protein
SteCoe_12694	850.7797206039437	-0.29327129311409383	0.11204111173277985	-2.6175328732327414	0.00885679568711452	0.056271352306647864	posterior	1.2497126478057017	TTL domain protein
SteCoe_12697	10814.26152613788	0.1727231172856081	0.04548759813188774	3.7971474507141676	0.00014637073148392825	0.002798210026954166	anterior	2.553119691515376	Biotin_lipoyl domain protein
SteCoe_12719	99.39521275935084	-0.4736324776845556	0.24889055792653542	-1.902974872290482	0.05704382410432394	0.19619484353281813	posterior	0.7073124110981277	hypothetical protein
SteCoe_12720	293.0797983776634	-0.3182655780482624	0.13075893263847924	-2.4339872743394086	0.014933520100851073	0.08057510192667132	posterior	1.0937991364372486	hypothetical protein
SteCoe_1273	397.30033750286293	-0.40737604259966737	0.14004174712628065	-2.908961441564434	0.0036263158213766314	0.029522054155423784	posterior	1.5298534274273095	hypothetical protein
SteCoe_12734	134.1468193829733	-0.5377262869142444	0.19544804874058544	-2.751249195779685	0.005936846175195836	0.04221625482022374	posterior	1.3745202973915958	zf-RING_UBOX domain protein
SteCoe_12736	4148.762328873715	-0.16870711782480566	0.0572347473410801	-2.947634534305292	0.0032021538381513093	0.026973882863859194	posterior	1.5690565327843673	NEK family kinase
SteCoe_12737	2882.2958284329056	0.15107610601592183	0.05778465602232074	2.61446751465588	0.008936665842639826	0.05660771766997165	anterior	1.2471243548013058	hypothetical protein
SteCoe_12747	547.4888695126687	0.29764072309292017	0.10625470668739684	2.80120036440912	0.005091289711423057	0.03792096285236413	anterior	1.4211206440090818	RNase_PH domain protein
SteCoe_1275	886.448872430584	-0.38327704610630026	0.08257030896903562	-4.641826473606045	3.4534283322421643e-06	0.00018726749671627954	posterior	3.727537594871008	hypothetical protein
SteCoe_12750	944.6283555307533	-0.7382778845984089	0.1413240269058519	-5.224008264994028	1.7509095893942163e-07	2.2388576869415626e-05	posterior	4.649973511485857	E2F_TDP domain protein
SteCoe_12754	295.58032602580926	-0.3838062084480079	0.14343210230655276	-2.6758738265420625	0.007453469915720481	0.04950587762995184	posterior	1.3053432360014299	predicted pseudokinase related to CK1 kinases
SteCoe_12759	1309.610504739843	-0.19437447642160055	0.07434333910190445	-2.614551333982539	0.008934473342534237	0.05660771766997165	posterior	1.2471243548013058	hypothetical protein
SteCoe_12760	12976.183735072214	0.15711452208755816	0.046509065053867	3.378148365390434	0.0007297569647867297	0.009359297433066563	anterior	2.028756750876661	Ribosomal_S4 domain protein
SteCoe_12761	7060.253459089924	0.24543305765900353	0.05977557967532631	4.1059084494384495	4.0272897359991005e-05	0.0011011362999042867	anterior	2.9581589202356997	UQ_con domain protein
SteCoe_12765	181.96040205754403	-0.550204431707842	0.18582890943394986	-2.9608118208507483	0.003068293477326838	0.026187185817281092	posterior	1.5819111701388762	hypothetical protein
SteCoe_12767	497.08608464285936	-0.2061865252718145	0.10296893880030265	-2.002414783274512	0.045240139832495335	0.1694541213792502	posterior	0.7709478640027636	hypothetical protein
SteCoe_12775	1174.2575292690246	0.15275679149097462	0.0731947394586071	2.086991396114761	0.03688891229431033	0.14768013369566982	anterior	0.8306779231487064	zf-CCCH domain protein
SteCoe_12776	389.5986506053305	-0.34591111671644137	0.12681526439993493	-2.727677289900591	0.006378197253292141	0.0444227084627529	posterior	1.3523949659458394	hypothetical protein
SteCoe_12778	615.8257251702121	-0.33372321699253266	0.10003484096408793	-3.336069851026582	0.0008497181105484614	0.01047625896804379	posterior	1.9797937745650267	IF4E domain protein
SteCoe_12782	7761.409131498099	0.21797211204575684	0.053246014343734716	4.093679399900565	4.2458128368364264e-05	0.0011491139077034862	anterior	2.9396369190618286	Citrate_synt domain protein
SteCoe_12790	1666.2032002767926	0.14178503986366905	0.07142635282423844	1.9850522147275942	0.04713866249552083	0.174121951034311	anterior	0.7591464752230696	2-Hacid_dh domain protein
SteCoe_12805	1676.0909313539278	0.14938281578507884	0.06394629172240464	2.3360669049201506	0.019487754837722512	0.09612878651067834	anterior	1.0171465400039823	SPC25 domain protein
SteCoe_12806	543.5983608901264	-0.43715844486642	0.11783698851295388	-3.70985757853412	0.00020737587295432646	0.0036622997739898344	posterior	2.436246109826468	hypothetical protein
SteCoe_1281	7983.746944322778	0.1172653642184526	0.05469271231322607	2.144076591902627	0.0320267503132996	0.1346484245916769	anterior	0.8707987235383529	zf-CDGSH domain protein
SteCoe_12811	130.78267706042956	-0.5369257258149992	0.1991664836090158	-2.6958638626619496	0.00702063533953577	0.04756955198029902	posterior	1.322670938834464	hypothetical protein
SteCoe_12815	922.5615842020725	0.26168745345628713	0.08300456028700094	3.1526876662133114	0.0016177479777731139	0.01656058979739553	anterior	1.7809242000877925	Ribosomal_S19 domain protein
SteCoe_12823	298.87283327564495	0.2823314775546608	0.1356193028134562	2.0817941966786737	0.03736127207210288	0.1489102765407124	anterior	0.8270753298440635	hypothetical protein
SteCoe_12826	2423.096958279492	0.18705719390523345	0.07287929766927456	2.566671193156895	0.010267992631076596	0.06209969575868998	anterior	1.2069105275310812	hypothetical protein
SteCoe_1284	2055.3070415534357	0.1914420506896526	0.07597672938764428	2.519745877884365	0.011743958626575306	0.06850054425345235	anterior	1.1643059779187843	Nuc_sug_transp domain protein
SteCoe_12849	15369.748800261028	0.19450927478535882	0.050051080751946614	3.8862152797328724	0.00010181921970665015	0.00216127993798788	anterior	2.6652889778416142	Inhibitor_I29 domain protein
SteCoe_1285	8521.26761104189	0.26233372246271247	0.05119261958333641	5.1244441991420215	2.9841670804746367e-07	3.26789250443361e-05	anterior	4.485732237788073	GST_N_3 domain protein
SteCoe_12852	7109.260551881728	0.1270944088183049	0.06389522047178917	1.9891066636888632	0.04668943097796046	0.17297121948358218	anterior	0.7620261527051672	hypothetical protein
SteCoe_12853	118.47618123163443	-0.5393384560258448	0.20986989519520327	-2.56987051679898	0.010173653303864107	0.0618051264513496	posterior	1.2089755006847127	hypothetical protein
SteCoe_12857	3549.8986901713106	0.15001887064749755	0.06380888889276667	2.3510653962273205	0.01871974349839856	0.09389843788067156	anterior	1.0273416327120315	EF-hand_7 domain protein
SteCoe_12858	697.3405208609762	0.2041931756241684	0.09494744691637377	2.15059153516802	0.031508454045385055	0.13336601143412338	anterior	0.8749548370415672	RCC1 domain protein
SteCoe_1286	101.7289745661265	-0.5298191505842299	0.27172095034826793	-1.9498649254139382	0.05119222062418415	0.18341588577329335	posterior	0.7365630524996649	hypothetical protein
SteCoe_12871	1128.939785253463	-0.22079782426089323	0.0737679031758579	-2.993142203520758	0.0027612105996198863	0.024176423678963825	posterior	1.6166079421585982	CDPK family kinase
SteCoe_12875	311.39276672994475	-0.33723090689457613	0.15258733959772003	-2.2100844525086343	0.027099301677083482	0.120457636971782	posterior	0.9191656606754965	Glyco_hydro_38 domain protein
SteCoe_12878	1325.2229093303245	0.20771671113388976	0.06845834875013831	3.0342056874906738	0.0024116994047871185	0.021989508578063248	anterior	1.6577844761517233	GCV_H domain protein
SteCoe_12879	124.65794245468295	-0.41141154261035784	0.19559207836705167	-2.1034161814994135	0.03542940517353021	0.14355968084925314	posterior	0.8429675158275295	hypothetical protein
SteCoe_12889	261.48964408172134	-0.3946172650626819	0.13949093004657856	-2.828981532569265	0.004669639344600854	0.03568914766091862	posterior	1.4474638238734214	TTL domain protein
SteCoe_12896	637.7905098848616	0.3818980264636969	0.09727056474251773	3.926141762151878	8.631929398875627e-05	0.0019260838075610255	anterior	2.7153248198234112	Cwf_Cwc_15 domain protein
SteCoe_12899	710.0043384748325	-0.275069280120877	0.10480516809239723	-2.6245774433410887	0.008675656067118726	0.05541727779158039	posterior	1.2563548114504266	hypothetical protein
SteCoe_12902	1357.3161022806019	-0.2458975766535586	0.08133680586435017	-3.0232017847326755	0.002501154073866553	0.022535714807319144	posterior	1.6471286620460357	hypothetical protein
SteCoe_12903	979.7802337471863	0.15910761347256178	0.07706055363764935	2.064708932934876	0.03895054885746626	0.15317441922669733	anterior	0.8148137576558339	Actin domain protein
SteCoe_12909	605.9915326597601	0.23363274916098167	0.09439849130179837	2.4749627450511045	0.013325007477350352	0.07436383939700747	anterior	1.1286381957440221	Vps8 domain protein
SteCoe_12910	468.1536605331001	0.2694885493148948	0.10601875587453097	2.541895036325685	0.01102532776901221	0.06548952689276404	anterior	1.1838281469754448	Asp domain protein
SteCoe_12918	1123.7067516961563	-0.2890441583806876	0.08034740662126173	-3.597429842921651	0.0003213771413274818	0.005106166276716553	posterior	2.291905046976993	hypothetical protein
SteCoe_12931	520.2219506271672	0.28101421406021454	0.10008650471775149	2.807713336105476	0.004989461949116327	0.03744990174391215	anterior	1.4265493174073116	hypothetical protein
SteCoe_12940	213.87941295617293	-0.3331146904999646	0.15110373649706751	-2.2045430392545544	0.027486176607117666	0.12164555756857838	posterior	0.9149037466483386	hypothetical protein
SteCoe_12941	5941.93133168129	0.16913675271275289	0.05324978949275341	3.176289602717963	0.0014917195201624822	0.015607142887579443	anterior	1.8066765935248492	EF-hand_8 domain protein
SteCoe_12950	354.25550070842536	0.3661604134000981	0.12076486246091707	3.032011182214512	0.0024293020434938395	0.022055831563251468	anterior	1.6564765635249594	PfkB domain protein
SteCoe_12956	892.037159878077	-0.3135343520311747	0.10490363079945557	-2.9887845600936234	0.0028008954951631838	0.02445829022452528	posterior	1.611573905926368	hypothetical protein
SteCoe_12957	227.45544851049354	-0.45835727875085813	0.16355910012966426	-2.802395454532873	0.005072465381629177	0.03785998803191522	posterior	1.4218195276589098	hypothetical protein
SteCoe_12959	914.4411670824405	-0.2603998756367342	0.09305081656871861	-2.798469537818911	0.005134541237524424	0.03813669342125097	posterior	1.4186569644404363	zf-C3HC4_2 domain protein
SteCoe_12967	1098.3572607488363	0.2131930285685352	0.0927852427768813	2.297704054956195	0.021578638618637517	0.10290090421223438	anterior	0.9875808089823823	hypothetical protein
SteCoe_12972	1678.0120622422571	0.15389357540339693	0.06780496401172377	2.269650572733702	0.023228792575426052	0.10809057238083415	anterior	0.9662121833966473	Abhydrolase_6 domain protein
SteCoe_12975	656.524315907216	0.29361729140752446	0.09446942818911953	3.108066779230719	0.0018831551147320096	0.018332234807817722	anterior	1.7367845887452487	ULK family kinase
SteCoe_12979	889.6008712052886	-0.16719892234396014	0.08059813901929497	-2.0744762146919196	0.03803510551968895	0.15063086855850108	posterior	0.8220860196964925	hypothetical protein
SteCoe_12982	4924.079437756541	0.22013620095445594	0.052684777905725975	4.178364410083823	2.9361295307123497e-05	0.0008695993065025175	anterior	3.0606808152674954	Sec1 domain protein
SteCoe_12984	130.4139609870098	-0.44567428339575343	0.20918390812527216	-2.130538086748319	0.03312721488071748	0.13758564859251338	posterior	0.8614268645171692	predicted pseudokinase related to TKL kinases
SteCoe_12988	129.22204377912703	-0.650619614724579	0.1977788940490997	-3.289631170467861	0.0010031878591805158	0.011757449805126637	posterior	1.9296868666667695	hypothetical protein
SteCoe_12989	41557.55638529056	0.141770549335588	0.05762057779354513	2.4604152676766398	0.013877633714105293	0.07633771002859464	anterior	1.1172608721163109	hypothetical protein
SteCoe_12990	119807.91468041921	0.22383912666035152	0.050812765910893204	4.4051750115882795	1.0569850713836632e-05	0.00041797887433938415	anterior	3.378845667961054	hypothetical protein
SteCoe_1300	3883.397681820808	0.16580828721133145	0.07313786902081647	2.267064783691458	0.023386268486853743	0.10853952994311558	anterior	0.9644120635705571	hypothetical protein
SteCoe_13002	5206.346662609536	0.13708957948231573	0.049633343499239015	2.7620460323092604	0.005744037934765082	0.041326882095341494	anterior	1.3837673588089423	CDPK family kinase
SteCoe_13003	465.2470115971352	-0.22517930247136983	0.11477778098294242	-1.961871893174469	0.049777400885074104	0.18034384433319858	posterior	0.7438986768429777	hypothetical protein
SteCoe_13008	108.267536870154	-0.6468805886915748	0.2694978016207221	-2.4003186103980267	0.016380807043605443	0.08611416878610306	posterior	1.0649253860682335	hypothetical protein
SteCoe_13010	5326.841139873024	0.15024868881251333	0.05200634584433076	2.8890452957846495	0.0038641340827969186	0.030927555923555245	anterior	1.5096543991320668	Calreticulin domain protein
SteCoe_13016	1945.8163782879676	0.18018458067592283	0.06114554251958731	2.9468146532219035	0.003210655841034659	0.027024180066793108	anterior	1.568247473984061	JAB domain protein
SteCoe_13018	5006.372815130059	0.2284693205031991	0.05283469892445568	4.324228682174758	1.5306645516235204e-05	0.0005411558085325936	anterior	3.2666776756628226	AAA domain protein
SteCoe_1302	8056.2714265925815	0.25687077068729264	0.06166001408361207	4.165921375544471	3.100975708856938e-05	0.0009021557940998782	anterior	3.0447184572747146	PGI domain protein
SteCoe_13020	1997.4681885137252	0.23129386989041267	0.0621970835557513	3.7187253270981575	0.0002002306337295911	0.003557914090138523	anterior	2.4488045426571596	CoA_trans domain protein
SteCoe_13028	290.5860405658935	-0.30616328251247515	0.13061277941833896	-2.344053038882715	0.019075458536851008	0.09481781694504572	posterior	1.0231100479585775	hypothetical protein
SteCoe_13049	3199.950631514166	0.1875790193197773	0.0798393386704465	2.3494560757078506	0.018800862213749	0.09397790536338861	anterior	1.0269742390242789	TB2_DP1_HVA22 domain protein
SteCoe_13050	710.3492787134687	0.2724327501173927	0.10535701414968723	2.585805532893431	0.009715172616553351	0.06005025228999991	anterior	1.2214851636495074	zf-C3HC4_3 domain protein
SteCoe_13054	216.31787245053127	-0.5773812456015494	0.15045399024051648	-3.8375934375588505	0.00012424596449374977	0.0025172185254265017	posterior	2.599079080730011	hypothetical protein
SteCoe_1306	1081.8866465692834	-0.23627807761951009	0.09427329084541318	-2.506309851927759	0.012199865692447291	0.07021992776186509	posterior	1.1535396216470777	PKG family kinase
SteCoe_13064	7620.055880182362	0.13916789234478016	0.05367299102676151	2.592884981487069	0.009517459429315886	0.05918340962539645	anterior	1.2278000182419717	eIF-3c_N domain protein
SteCoe_1307	982.4510802276794	-0.31310647797428015	0.09599834333624462	-3.261582097074225	0.0011079234539403196	0.012544325257392144	posterior	1.9015526938449618	hypothetical protein
SteCoe_13070	9427.74489770652	0.11987472194582457	0.05928701832661118	2.0219387874329717	0.04318267604458004	0.16419566671224395	anterior	0.7846383085307903	hypothetical protein
SteCoe_13073	376.02636091258637	-0.2980793168782849	0.15151338784065357	-1.967346391803835	0.04914329011652918	0.17901839255345686	posterior	0.7471023468183005	hypothetical protein
SteCoe_1308	535.2765111471082	-0.3210839412549876	0.10406251099232301	-3.085491001448878	0.0020321637318956925	0.019381341818178036	posterior	1.71261615896443	Myb_DNA-binding domain protein
SteCoe_13083	276.2124418897609	-0.3114700005416344	0.13796471342919747	-2.2576062588748727	0.02397021810202798	0.1103622331502168	posterior	0.9571795202714669	LSM domain protein
SteCoe_13084	604.1938594556908	-0.2780038690801278	0.1115829214192033	-2.491455372777896	0.012722094819974638	0.07227124575305624	posterior	1.1410344592018054	hypothetical protein
SteCoe_13087	10477.651623219068	0.18826850247008964	0.05431308162633752	3.466356480476232	0.0005275633025336589	0.007343928788985497	anterior	2.1340715429588553	Mito_carr domain protein
SteCoe_131	5098.055522108246	0.24526816396175424	0.06074807059964834	4.037464260851341	5.403207311715356e-05	0.001383454303769421	anterior	2.8590351812635686	Ribosomal_L30 domain protein
SteCoe_13101	330.8636415683495	-0.3888107420900928	0.12765026002126068	-3.045906385348019	0.0023198005034049123	0.021379810077560856	posterior	1.6699961570614628	hypothetical protein
SteCoe_13107	1527.1173792252869	-0.24808186722145156	0.10948891467076935	-2.265817210513302	0.023462577190617725	0.10872636394785287	posterior	0.9636651355015723	RSK family kinase
SteCoe_13111	1131.1345500075067	0.21837439528843508	0.08137832674047289	2.683446613308507	0.007286760815271685	0.04870156195596606	anterior	1.3124571098740943	PCI domain protein
SteCoe_13116	3381.0592624262013	-0.2918664424626707	0.07744929647900463	-3.768484101618552	0.0001642419437908877	0.0030657539053414477	posterior	2.51346270983447	hypothetical protein
SteCoe_13121	3385.91784280303	0.2507805032820235	0.06392293036412619	3.9231696959681712	8.739155051101848e-05	0.0019378599892131761	anterior	2.7126776040183245	Mito_carr domain protein
SteCoe_13125	106.70679042728216	-0.4373725472034403	0.21720771915809717	-2.0136141979608637	0.04405005461851335	0.16633911314531558	posterior	0.7790056183337092	TCR domain protein
SteCoe_13148	2338.9281537607985	0.15708437153236254	0.06749736095958778	2.3272668634617073	0.019951066259527396	0.09773688206147008	anterior	1.0099415196673425	hypothetical protein
SteCoe_13149	90.29745747779593	-0.7677414474681497	0.2704947417739028	-2.8382860325982904	0.004535651747941745	0.03486476149227791	posterior	1.4576133014311523	Alpha_adaptinC2 domain protein
SteCoe_13151	1053.8567071808181	0.20353395764531343	0.0753624397712943	2.700734719616123	0.006918649855424648	0.047051225800235005	anterior	1.327429057649194	hypothetical protein
SteCoe_13159	480.5898764329824	-0.26673458557130164	0.10667482221695324	-2.500445559954362	0.012403719530760018	0.07118221630202888	posterior	1.147628494096197	hypothetical protein
SteCoe_13166	4465.965190350301	0.38001486736100365	0.051931784683467375	7.317577658408155	2.5248702651015984e-13	5.293724551799876e-10	anterior	9.276238660077652	ATP-synt_C domain protein
SteCoe_13177	84.48054401993464	-0.5265865548202529	0.2371718351670163	-2.2202744033642565	0.026400146367920062	0.11807413948596888	posterior	0.9278452108400376	hypothetical protein
SteCoe_13178	37488.12921463896	0.24439032563928592	0.0492298768326214	4.96426847603536	6.896049507741351e-07	5.825759369943812e-05	anterior	4.234647457652705	Peptidase_M20 domain protein
SteCoe_13179	129.23083178325433	-0.36833083005229816	0.19312118090701333	-1.9072523703634932	0.05648791474832924	0.19511856205668957	posterior	0.7097014132537053	hypothetical protein
SteCoe_13186	685.9901801030401	-0.17762588773410695	0.09118186545121164	-1.9480396332662069	0.05141022101955467	0.1838268351727345	posterior	0.7355910897032173	Rft-1 domain protein
SteCoe_132	359.95027973580636	-0.3335515026115683	0.13475750957806143	-2.475197884377277	0.013316237137186784	0.07436383939700747	posterior	1.1286381957440221	hypothetical protein
SteCoe_13200	150.7374293435702	0.4411655723909183	0.1737058680515275	2.5397275137536086	0.011093886370117956	0.06571396658737833	anterior	1.1823423173929872	hypothetical protein
SteCoe_13201	940.633728104029	0.317512079957999	0.09023964421908269	3.518543127088878	0.0004339232801577371	0.006351618245481588	anterior	2.1971156124170883	NOC3p domain protein
SteCoe_13202	1169.5302293375653	0.140420293249103	0.07063961413954971	1.9878406041644057	0.04682932144912295	0.17336916266029323	anterior	0.7610281483676968	hypothetical protein
SteCoe_13207	20023.565448080553	0.13134542036545999	0.05588648547047512	2.3502179330072543	0.01876242211895161	0.09389843788067156	anterior	1.0273416327120315	14-3-3 domain protein
SteCoe_13209	1073.981381764199	0.19513008622037648	0.08732487258626433	2.2345304429458652	0.025448191771790297	0.11522103852312462	anterior	0.9384682146603537	V-SNARE domain protein
SteCoe_13215	1171.5967373966193	0.24966986285744064	0.08651506486518844	2.8858541948328553	0.0039035295201714885	0.03111458356615975	anterior	1.5070360071856705	Zip domain protein
SteCoe_13218	670.322532295479	-0.39513851871145594	0.14749264580630042	-2.679038785638063	0.007383384095297194	0.049195613447315274	posterior	1.3080736196016574	CK1 kinase
SteCoe_13223	545.3346144776998	-0.27933380977529104	0.12677214589092517	-2.203432053722827	0.027564311057060774	0.12169448625948368	posterior	0.9147290983625982	hypothetical protein
SteCoe_13224	84.37708508553882	-0.6159523250319688	0.24446913883629656	-2.519550434725538	0.011750480520607873	0.06851986920728033	posterior	1.164183474699677	hypothetical protein
SteCoe_13226	7979.341111104943	0.17054274274676023	0.0468558397794547	3.639732924422787	0.0002729209658535761	0.0045038286745264795	anterior	2.346418138388268	Patatin domain protein
SteCoe_13244	41723.59698491035	0.1274391544637569	0.06323333714990005	2.0153792320283754	0.043864928778920516	0.16598583655653212	anterior	0.7799289683922939	Ribosomal_L30_N domain protein
SteCoe_13246	943.7469251997318	-0.2611889067808237	0.09273752318728218	-2.8164317722110845	0.004856035597126241	0.036745494025880135	posterior	1.4347959093600893	Kinesin domain protein
SteCoe_13255	242.4355798682457	0.29436725915976986	0.1387144546220116	2.1221094799521985	0.03382854550646791	0.1396467796551052	anterior	0.8549690749586336	Med26 domain protein
SteCoe_13257	825.7160402282667	0.33902855023146605	0.08435406733608418	4.019113256041415	5.841758671550321e-05	0.0014661947642922305	anterior	2.833808335670918	DnaJ domain protein
SteCoe_1326	1267.2433580580139	0.2145658340499178	0.0861985190380502	2.4892055738823426	0.012802891261388791	0.07262103376632899	anterior	1.1389375731618105	WD40 domain protein
SteCoe_13261	649.6832213383976	-0.24356609573167917	0.09610290739289144	-2.534430043161164	0.011263041357441711	0.06638448389368212	posterior	1.1779334168186988	hypothetical protein
SteCoe_13262	656.9107291590582	0.2098972049682605	0.10798334066154615	1.9437924746757425	0.05192048161596779	0.18503170300857413	anterior	0.7327538539640903	PK domain protein
SteCoe_13277	2660.61659418166	0.23165949181369996	0.06559016592838456	3.531924161720223	0.00041254765135866214	0.006147622154300677	anterior	2.2112928329980854	WD40 domain protein
SteCoe_13280	545.4634890846813	0.3626276058105869	0.10328263075671142	3.511022164653982	0.0004463871777720029	0.00650214992779219	anterior	2.1869430206808436	Epimerase domain protein
SteCoe_13286	3745.5989301986774	-0.29887730565769355	0.09549760470034441	-3.129683792546638	0.0017499456279350815	0.01747671079507351	posterior	1.7575403004181425	hypothetical protein
SteCoe_13287	746.4100992336917	-0.25728469799178744	0.10152436291832198	-2.534216325974655	0.011269913426531079	0.06638833967176404	posterior	1.177908192633509	hypothetical protein
SteCoe_13289	1091.3052168956108	0.20355857312424894	0.0769764315818342	2.644427247940746	0.008182929539441889	0.05312808676960842	anterior	1.2746758234722058	DEAD domain protein
SteCoe_1331	451.393845138348	0.2845816811256261	0.11943447108027631	2.382743261234424	0.01718417421750401	0.0887855930899058	anterior	1.0516574998651491	STE related kinase
SteCoe_13316	113.85225742671287	-0.6079089098682758	0.2238962139457803	-2.7151370679965576	0.006624834498563581	0.04564915001043133	posterior	1.3405673046404398	hypothetical protein
SteCoe_13324	1171.7120772836113	0.22568300659863344	0.07531898040229967	2.996363006949876	0.002732209706466803	0.02401959904153648	anterior	1.6194342465376748	hypothetical protein
SteCoe_13335	2744.215441552668	0.1563916752177661	0.07137357382571816	2.1911705808601845	0.028439450665469098	0.12411527273869347	anterior	0.9061747740369284	Iso_dh domain protein
SteCoe_13339	17914.766440607353	0.1437953931702682	0.06723738472211925	2.138622639243782	0.03246624247671818	0.13578684466705868	anterior	0.8671423034373519	EF-hand_6 domain protein
SteCoe_13340	1970.073077226053	-0.1397116622152808	0.060534481174672757	-2.3079682769914496	0.021000900969512536	0.10098869497483921	posterior	0.9957272399286431	hypothetical protein
SteCoe_13342	2172.8362977579673	0.20859486141364297	0.07377515133191376	2.8274406442784037	0.004692171303586742	0.03581008792594399	anterior	1.445994612646142	TPR_11 domain protein
SteCoe_13347	341.9699094660261	0.27537264267755235	0.12329751208350662	2.2333998312232666	0.025522589310223033	0.1153703158616644	anterior	0.9379059183537081	Ank_2 domain protein
SteCoe_13358	2867.462175449967	0.28898687720892613	0.05855237628648893	4.935527736653284	7.993431901799087e-07	6.407722962549016e-05	anterior	4.193296273209263	PGK domain protein
SteCoe_13362	464.82732247969915	-0.2961338515964474	0.1136512731241066	-2.60563602550295	0.009170385263875253	0.057629313397525646	posterior	1.2393565546237835	hypothetical protein
SteCoe_13383	169.74902950385078	-0.4568438788414202	0.1873507022262564	-2.438442308530592	0.014750713002733095	0.07990530833596209	posterior	1.097424368315067	hypothetical protein
SteCoe_13392	196.74222444554252	-0.40900044500630073	0.18120158334128905	-2.2571571255862466	0.02399825838993639	0.11046038198576111	posterior	0.9567934592653258	Cyclin
SteCoe_13396	287.44439970434587	0.26023905526704166	0.13166296723984847	1.976554689011133	0.04809198818190034	0.17667319050748537	anterior	0.7528293480485505	PDEase_I domain protein
SteCoe_134	507.6039452546295	0.20932137548504434	0.11001486482325208	1.9026644792168435	0.057084339691653774	0.19629291300733892	anterior	0.7070953799586631	PKG family kinase
SteCoe_13400	6720.988726484052	-0.3356031454926275	0.061469949195533106	-5.459629459349139	4.771293210487738e-08	7.782945605669528e-06	posterior	5.108856004787015	hypothetical protein
SteCoe_13408	981.0270208992291	-0.5518570568467066	0.09248985165551292	-5.966676851230659	2.42134275756685e-09	7.282444119025706e-07	posterior	6.137722839194891	zf-C2H2 domain protein
SteCoe_13412	287.9381310513083	-0.2556483793064611	0.13149098166473655	-1.9442274752978081	0.05186802592986322	0.18493735610390702	posterior	0.7329753554110928	hypothetical protein
SteCoe_13415	2554.362980730712	0.19452821974259468	0.05843085373717543	3.32920379047671	0.000870946516802903	0.010651885406534473	anterior	1.9725735143676664	WD40 domain protein
SteCoe_13423	478.0294127212199	-0.29099903547139033	0.10660498862710521	-2.7296943531346276	0.006339306968475909	0.04419502298838606	posterior	1.3546266358632042	hypothetical protein
SteCoe_13425	279.1525422171755	-0.39221114747269314	0.1500972097967897	-2.613047557670734	0.008973881395678809	0.05672831951549002	posterior	1.2462000815147876	DUF229 domain protein
SteCoe_13426	315.8830581904484	-0.34641476377426056	0.12594441881717044	-2.7505368402004375	0.005949770094238136	0.04226593166745214	posterior	1.3740095534344816	TTL domain protein
SteCoe_13451	751.1142390981698	0.1776371280503369	0.09233679386001481	1.9237957115950963	0.05438019518441068	0.19046449451161918	anterior	0.7201859715623162	CBFD_NFYB_HMF domain protein
SteCoe_13463	335.4281039311119	0.308421193537881	0.126748053728141	2.4333406665115866	0.014960218097854274	0.08063111995496723	anterior	1.0934973078692036	hypothetical protein
SteCoe_13473	2849.0840301705543	-0.26223660360683587	0.06837226120053225	-3.8354238839302055	0.00012534792261800176	0.00252755386174203	posterior	2.5972995808969577	pseudokinase domain containing protein
SteCoe_13477	5615.192073123057	0.14787962199024957	0.05166569997686312	2.8622397849341605	0.004206585236179031	0.03279569957406609	anterior	1.4841831006083825	hypothetical protein
SteCoe_13493	1948.824389625165	-0.28542491275094745	0.09573391572654454	-2.981439864699972	0.0028689638613130703	0.024873672064344016	posterior	1.6042600957288518	DSPc domain protein
SteCoe_13498	368.43555084754803	-0.25778838434728063	0.12159947626390472	-2.1199793968504275	0.03400778284242932	0.14000427893141232	posterior	0.853858690836742	AMPK subfamily kinase
SteCoe_13499	387.33081951237	-0.238677072380417	0.11642915831493432	-2.049976791336144	0.0403666956604025	0.1569778927149395	posterior	0.8041615052209706	CDKL family kinase
SteCoe_13502	420.6153170410014	0.28267562738510926	0.1277767375508197	2.2122620502239916	0.026948563647792835	0.1199327453570329	anterior	0.9210622248553944	zf-RING_2 domain protein
SteCoe_13505	482.83641075604845	-0.3316418820223235	0.10994950337704569	-3.0163108684996645	0.0025587078593339954	0.022917266939863293	posterior	1.6398371765698263	zf-RING_2 domain protein
SteCoe_13506	16917.287720365362	-0.40159200133993544	0.06887344741220083	-5.830868301632219	5.513969169701869e-09	1.4017297339263536e-06	posterior	5.853335714171918	zf-B_box domain protein
SteCoe_13512	255.72444633707755	-0.2644142891210895	0.1394999396425637	-1.8954437528689252	0.058033636843703836	0.1982166156686583	posterior	0.702859943237446	CDPK family kinase
SteCoe_13515	169.91070056424505	-0.3573547811841963	0.17083817574458418	-2.091773572427209	0.03645877549807714	0.14660702691387356	posterior	0.8338452133457549	Snapin_Pallidin domain protein
SteCoe_13516	259.604274480505	-0.42217460831804243	0.1535884997745502	-2.748738407743711	0.005982511048133587	0.04243250593673765	posterior	1.3723013193443852	hypothetical protein
SteCoe_13519	3505.4722492195674	0.15562123560274904	0.054942089332112636	2.832459367572527	0.004619143638642337	0.03538342779209244	anterior	1.4512000968338552	WD40 domain protein
SteCoe_13523	1329.22534922868	0.21682122060368728	0.07279859519550942	2.9783709427549763	0.002897850387167021	0.025052913833022095	anterior	1.6011417553053697	KBP_C domain protein
SteCoe_1353	6436.427464838655	0.16754089721098658	0.05047015784822753	3.3196031943234843	0.0009014548063377846	0.010915879640844398	anterior	1.9619412615332237	ABC_tran domain protein
SteCoe_13533	2280.189827450677	-0.41106673970316804	0.09842089112840006	-4.176620786402855	2.958716643546984e-05	0.0008738649406127565	posterior	3.0585556841609085	hypothetical protein
SteCoe_13537	921.2760274129118	0.518011633320695	0.12459394345213222	4.157598828386951	3.216101572467176e-05	0.0009285514775355135	anterior	3.0321940146060524	Ribosomal_L11_N domain protein
SteCoe_13541	3587.26875078072	0.13785474503123968	0.06310498868301448	2.1845300650270945	0.02892332053800287	0.12578993620539985	anterior	0.9003541031299679	Strumpellin domain protein
SteCoe_13547	8101.738572986447	0.14925376910003227	0.06783753124104824	2.2001651057979443	0.027795183032351987	0.12236130649877194	anterior	0.9123558945332395	hypothetical protein
SteCoe_13552	15143.350467709615	0.09653974323644936	0.048934054201351176	1.9728539728021082	0.04851220186641422	0.17773321445805318	anterior	0.7502314044517463	IBN_N domain protein
SteCoe_13553	727.6891241529114	-0.30592924656181514	0.12063759445472448	-2.535936230696568	0.011214715376797357	0.06617300053318188	posterior	1.179319172361707	hypothetical protein
SteCoe_13554	786.6603455956603	0.19364670874070658	0.08971811732229676	2.158390239566267	0.030897503949015706	0.13153614420400347	anterior	0.8809548930185593	Acyl-CoA_dh_M domain protein
SteCoe_13560	1194.4945404638113	0.18135748929920525	0.08043590926162336	2.254683150399002	0.024153224024397398	0.1108726200606917	anterior	0.9551756894204391	hypothetical protein
SteCoe_13562	565.0243308319479	-0.3914959692503913	0.16994678275767788	-2.303638603200944	0.021242938971782515	0.10180020619466873	posterior	0.9922513423419306	hypothetical protein
SteCoe_13581	219.58626998503584	-0.3130401825324391	0.14814297259085038	-2.113095053094493	0.03459263301442501	0.14151170218199838	posterior	0.8492076450659902	hypothetical protein
SteCoe_13596	1286.6970830151733	-0.18700862086395897	0.0807211651190773	-2.316723508488632	0.020518798129028216	0.09953621427698059	posterior	1.0020188810712285	Kinesin domain protein
SteCoe_136	3886.3081738608143	-0.1444172389778216	0.06162965688408884	-2.343307528864506	0.019113621240226534	0.09496330106184211	posterior	1.0224441970860623	WD40 domain protein
SteCoe_13605	261.9130929607488	-0.5931664508540034	0.14941668481754442	-3.969880951236004	7.190855141749684e-05	0.0016951081199494198	posterior	2.770802595750056	hypothetical protein
SteCoe_13606	577.3142200708829	-0.30559929214159254	0.10293374373747732	-2.9688932030005075	0.002988744505282946	0.025662103001934874	posterior	1.5907077561952492	hypothetical protein
SteCoe_13622	534.7195428755564	-0.24876241022508	0.10538080208314939	-2.3606046386778985	0.018245170268188546	0.09220222902078366	posterior	1.0352585796001146	DSPc domain protein
SteCoe_13623	1412.449485847597	0.17610975348517086	0.08377444834485112	2.10218935444646	0.035536691971662066	0.14393978003848099	anterior	0.8418191653149627	Romo1 domain protein
SteCoe_13625	7360.685505273498	0.23006021266302215	0.049840565918729964	4.615922961993617	3.913521114835755e-06	0.00020234704572930437	anterior	3.6939031319337796	Cpn60_TCP1 domain protein
SteCoe_13636	95.95164837682528	-0.734352267807725	0.2220768451961403	-3.306748468797539	0.0009438560232483342	0.011304038990715047	posterior	1.946766353156739	hypothetical protein
SteCoe_1364	503.2122739616927	0.2472494903221658	0.10357978591191022	2.3870438439836126	0.0169844655890135	0.08811619975408023	anterior	1.0549442412241958	Methyltransf_11 domain protein
SteCoe_13642	1689.123553608564	-0.277014607777895	0.10738488559417281	-2.5796424352006486	0.009890266242307436	0.060723618556133695	posterior	1.2166423564779165	Kinesin domain protein
SteCoe_13645	4801.799057551813	0.18543670631001014	0.052967893965501	3.500926550540005	0.00046364360840577863	0.006694148488098037	anterior	2.174304658448756	Nucleoside_tran domain protein
SteCoe_13647	348.1407613060187	0.2434697907224697	0.12428708640264176	1.9589307125096036	0.05012090167265124	0.18097425335099673	anterior	0.742383206473024	E2F_TDP domain protein
SteCoe_13658	112.21541913901741	-0.44830401692404054	0.20545436904815148	-2.1820125753518216	0.029108604640567737	0.1262954361411802	posterior	0.8986123429879266	hypothetical protein
SteCoe_1366	192.17987243034167	-0.5688199915068999	0.18448431623740724	-3.0832972856885177	0.0020472053186808004	0.019489978767324927	posterior	1.7101886340090406	Pur_ac_phosph_N domain protein
SteCoe_13661	2249.4649888632084	0.14413189666470608	0.06114323479647317	2.35728281541656	0.018409220402579706	0.09267102604353773	anterior	1.0330560284909214	DNA_pol_phi domain protein
SteCoe_13669	803.4179278606657	-0.19776642696484428	0.10421886547577881	-1.8976067918414117	0.057747899062065726	0.19761674621033357	posterior	0.7041762557069894	kinase related to Ciliate-E2-Unclassified subfamily
SteCoe_13675	1223.2846019503932	-0.4429841110282061	0.07396455212335483	-5.989140720941793	2.109525841534386e-09	6.624531591194894e-07	posterior	6.178844824493216	hypothetical protein
SteCoe_13679	2703.4825505692224	0.19363306391709162	0.0641758635573667	3.017225685541471	0.002550998095143707	0.022869023225734142	anterior	1.6407523844414766	ABC1 family kinase
SteCoe_13681	38386.6831262851	0.1788640819422762	0.06108325657829709	2.928201473885181	0.0034092904763410856	0.02826614035499008	anterior	1.5487334888916597	EF1_GNE domain protein
SteCoe_13685	1703.9502321302878	0.1481184955404433	0.06649677004061948	2.2274539868622982	0.02591694774627323	0.1165607628841446	anterior	0.9334476187939165	MORN domain protein
SteCoe_13699	43801.1375825224	0.17771139712235595	0.05701136053126369	3.117122543057067	0.0018262564261591454	0.01791358737905484	anterior	1.7468174335302542	Ribosomal_L22 domain protein
SteCoe_13719	1099.6127968901642	0.1724040873028655	0.07579188784471254	2.274703694623605	0.02292371071357943	0.10718478620052008	anterior	0.969866853990808	hypothetical protein
SteCoe_13722	16292.836992798053	0.1685144094410479	0.046518232479605445	3.6225454076512498	0.00029171823185485866	0.00474798103889379	anterior	2.3234910240730153	Aldedh domain protein
SteCoe_13723	415.2166960336752	-0.5768509360530724	0.11610155964899851	-4.968502902088691	6.747179072372714e-07	5.78631573941554e-05	posterior	4.237597872080253	hypothetical protein
SteCoe_13726	10460.46162782539	0.09979004042183222	0.04670191946551111	2.136743876138242	0.03261882921866087	0.13619648779330593	anterior	0.8658340917745835	ANTH domain protein
SteCoe_13729	561.7933389939237	0.39835583418799736	0.13859676198980164	2.8742073658063494	0.004050429282232192	0.031951557773471084	anterior	1.4955079632980577	zf-CDGSH domain protein
SteCoe_13731	13641.69854914272	0.22886258016327266	0.05308995193067562	4.310845496001189	1.6263151220691466e-05	0.0005693169363387633	anterior	3.244645896376294	Porin_3 domain protein
SteCoe_13737	9102.457621223914	0.24942106806204914	0.053805455936214795	4.635609228137244	3.558877346467879e-06	0.000191426364877771	anterior	3.7179982476856566	Sortilin-Vps10 domain protein
SteCoe_13747	1608.4313408994542	-0.30913123376714297	0.0660472413468208	-4.680456404588699	2.8623697578803944e-06	0.00016654780329639765	posterior	3.7784610911177725	PAP_central domain protein
SteCoe_13749	6685.26416264204	0.20819418971229212	0.06952206074065408	2.994649288215753	0.002747605619234202	0.024115236495325584	anterior	1.617708474645633	ketoacyl-synt domain protein
SteCoe_13751	176.0591100505286	-0.4586274460390759	0.1845905777728334	-2.4845658514785427	0.012970951560858125	0.07317878042555484	posterior	1.1356148326037883	NtCtMGAM_N domain protein
SteCoe_13759	2504.412044804148	0.22408574586701302	0.058845333147059906	3.808046176015388	0.0001400691217389297	0.00272159783950237	anterior	2.565176048489212	adh_short_C2 domain protein
SteCoe_1376	397.23269721965147	-0.24810941030123015	0.11163927669575414	-2.22242043879765	0.02625490533560198	0.11758541286418722	posterior	0.9296465516062009	hypothetical protein
SteCoe_1378	1132.6185495696582	0.23432380859436774	0.07636973425381352	3.0682810524860087	0.0021529402945821945	0.020208302000223374	anterior	1.694470176485374	PP2C domain protein
SteCoe_13785	280.5408750950288	-0.6403639306370904	0.1405527785330075	-4.556038929438218	5.212727949611322e-06	0.0002495798041165923	posterior	3.602790560478326	hypothetical protein
SteCoe_13786	1988.5791392602039	-0.14195574456582788	0.06775896155317092	-2.0950106275527003	0.03617004775878037	0.14572645231070383	posterior	0.8364616078055204	hypothetical protein
SteCoe_13796	144.8937624398356	-0.3993265949227338	0.19472627697442516	-2.0507072857721216	0.040295461029055374	0.15685571958983915	posterior	0.8044996405555426	hypothetical protein
SteCoe_1380	787.1841420735713	0.3285420071238426	0.09244793969920961	3.5538056141953316	0.00037969974790475576	0.005796975236959459	anterior	2.2367985548086025	GST_N_3 domain protein
SteCoe_13805	923.5472175009845	0.2343596052554939	0.09843972857734302	2.3807420910487385	0.017277803924976864	0.08913994322637254	anterior	1.049927646853847	hypothetical protein
SteCoe_13812	254.33255032618572	0.2759038684729312	0.1423662227405359	1.9379868564453608	0.05262482610994288	0.18688683465021125	anterior	0.72842129166639	hypothetical protein
SteCoe_13814	105.62076378595184	-0.4152366812518327	0.21391503468899142	-1.9411290181428364	0.05224263010910886	0.1858076487924568	posterior	0.7309364121939134	hypothetical protein
SteCoe_13815	10793.233673913173	0.16239450469145875	0.051660518323511186	3.1434935219678484	0.0016694411083757001	0.016941466501587628	anterior	1.7710489986109343	Peptidase_M1 domain protein
SteCoe_13816	85478.503635802	0.17120871362657075	0.05567628338535035	3.075074398224281	0.0021045004995534637	0.019875941471678312	anterior	1.7016722907836475	Asp domain protein
SteCoe_1382	171.28043356805122	-0.9940698160931855	0.22658506650145116	-4.38718151836727	1.1482895517507616e-05	0.00043865071713928026	posterior	3.3578811562874598	hypothetical protein
SteCoe_13827	88.8199274762013	0.47191870549200426	0.23692352040537512	1.991860937590972	0.046386317929320825	0.17229664864545433	anterior	0.7637231699631222	PKG-like predicted pseudokinase
SteCoe_13836	416.5840939750901	0.33924356269348627	0.15213583918775123	2.2298727538803327	0.02575589167102945	0.1160809013809968	anterior	0.9352392282126955	UCH domain protein
SteCoe_13861	127.46763164896903	-0.3585766878894897	0.1888176773835251	-1.8990631219403857	0.057556177141354484	0.19718622943523054	posterior	0.7051234174328989	hypothetical protein
SteCoe_13862	1479.2415840643362	0.29526027495387347	0.07770973254833621	3.799527617344696	0.00014497215687328822	0.0027789366587721697	anterior	2.5561213521284323	Prenyltrans domain protein
SteCoe_13865	157.3100849601295	-0.5098129523469824	0.19048938936755164	-2.6763325455534535	0.007443275068510285	0.04948433867153444	posterior	1.3055322294451002	FHA domain protein
SteCoe_13866	440.61585188991165	0.20785558690231654	0.10787675320401317	1.9267875675607933	0.054006109487872614	0.18977671233869275	anterior	0.7217570812833695	kinase related to Ciliate-E2-Unclassified subfamily
SteCoe_13867	3960.9212638625327	0.16517348826811618	0.05450642876932714	3.030348749633468	0.0024427149956143426	0.022158766362085247	anterior	1.6544544216084285	C2 domain protein
SteCoe_13870	738.3005519612565	-0.4256438794942344	0.096185498066376	-4.425239646838494	9.633527852245934e-06	0.0003956045264554994	posterior	3.402738747905496	hypothetical protein
SteCoe_13877	26257.52065340374	0.1776444465673539	0.04292680053079412	4.138310900667248	3.498720631945012e-05	0.000993506387959492	anterior	3.002829336156945	Carboxyl_trans domain protein
SteCoe_13879	659.7263671114928	-0.22744854935452902	0.09133925243671422	-2.4901512031984296	0.012768875967264325	0.072498425260559	posterior	1.139671426643863	SH3_2 domain protein
SteCoe_13881	172.74405063908557	-0.5065430511639516	0.17589784533070052	-2.879756998794468	0.003979817866782815	0.03154603961665933	posterior	1.5010551556145153	hypothetical protein
SteCoe_13885	10192.998523697752	0.16603785134515245	0.05052241921010143	3.286419255868787	0.0010146985984608617	0.011866305515626091	anterior	1.9256844742993857	hypothetical protein
SteCoe_13891	560.4802249306799	-0.27368817720311134	0.1027052610318522	-2.6647921874053933	0.007703591145163503	0.05080373233904306	posterior	1.294104380733642	SHIPPO-rpt domain protein
SteCoe_13895	193.83256202479572	0.4122369159883472	0.17993550279794238	2.2910260041969956	0.021961909709474932	0.10403163707544981	anterior	0.9828345672601403	hypothetical protein
SteCoe_13897	19437.341196085876	0.13184279895112144	0.05320483800877668	2.4780227491600035	0.013211272153945443	0.07408442898512368	anterior	1.1302730621481694	hypothetical protein
SteCoe_13899	5845.339693682253	0.28680881887679865	0.05702626194245236	5.029416432138401	4.919748607099121e-07	4.547892283809291e-05	anterior	4.342189830066367	Glyoxalase domain protein
SteCoe_139	146.68004150947783	-0.3983105616436994	0.17866094614884964	-2.229421539679135	0.025785870386796896	0.1161424754776758	posterior	0.9350089215880629	UCH domain protein
SteCoe_1390	4664.642986133435	0.13516659390834931	0.06286031297561379	2.1502691843228052	0.03153392844040366	0.13338745481682865	anterior	0.8748850141977768	AAA domain protein
SteCoe_13907	730.9786613504511	-0.4101406677647619	0.12473971961027393	-3.287971698558969	0.0010091198331697165	0.011820485418269955	posterior	1.9273646884169158	MARK subfamily kinase
SteCoe_1391	5391.028539240283	0.13593396186007756	0.05204982018425582	2.6116125162175923	0.009011632851929765	0.05689958838560266	anterior	1.2448908753010277	Ras domain protein
SteCoe_13921	9473.395852912068	0.29998448690936597	0.052915994542331014	5.669070183862622	1.4357454899855301e-08	3.0968595144596977e-06	anterior	5.509078495475888	Ribosomal_S19e domain protein
SteCoe_1393	849.5694858783282	0.22962507839449264	0.08925696854315743	2.5726291419304097	0.010092929356408088	0.06154323628690414	anterior	1.210819669859943	Metallophos_2 domain protein
SteCoe_13931	2756.690331394935	-0.31191456097637027	0.06432330185971308	-4.849168994101783	1.2397976534753744e-06	8.974453929597677e-05	posterior	4.046991967549357	MARK subfamily kinase
SteCoe_13946	739.9196166257854	-0.17026416173850958	0.08975134250098425	-1.8970653473695103	0.057819314003755645	0.1977059457543952	posterior	0.7039802696367784	ArfGap domain protein
SteCoe_13951	10376.07358111941	0.24381985804996467	0.055952106353206556	4.357652891757338	1.3146465911016396e-05	0.0004833410149991274	anterior	3.3157463502531925	Dynamin_N domain protein
SteCoe_13962	1330.1642949286331	0.24242399540647608	0.09020476873681309	2.6874853602672277	0.007199225803301437	0.048282747425784825	anterior	1.3162080252791388	Urm1 domain protein
SteCoe_13964	1721.7352600752458	-0.17194107950279236	0.07633023473513989	-2.252594664478824	0.024284717846251004	0.11140190437998797	posterior	0.9531073849733221	MFS_1 domain protein
SteCoe_13974	274.8399216867977	-0.5119605247997163	0.14686053620445072	-3.486031973129899	0.0004902424065170228	0.006970773010394663	posterior	2.156719058984633	RabGAP-TBC domain protein
SteCoe_13980	5309.260648547296	0.13139572054354998	0.0660554251776389	1.989173791406161	0.04668202367604778	0.17297121948358218	anterior	0.7620261527051672	Hexapep domain protein
SteCoe_13986	296.89016607792536	0.33473185847225134	0.13209877008542376	2.533951362724965	0.011278438480331698	0.06642023588224023	anterior	1.1776995863983772	Alpha family kinase
SteCoe_1399	90.67671496583523	-0.5866630195028253	0.26600691260001147	-2.205442759996907	0.02742304027672757	0.12139129396128534	posterior	0.9158124592257828	Ion_trans domain protein
SteCoe_13991	4292.430527973403	0.26259528601599763	0.057442892660447636	4.571414736514616	4.84442401298214e-06	0.00023618226112607447	anterior	3.62675272392979	Rhodanese domain protein
SteCoe_13993	566.3727934261578	0.2278146652743157	0.1021314948590996	2.2306014965178798	0.02570753759346119	0.11598537032976343	anterior	0.9355967865122171	Methyltransf_32 domain protein
SteCoe_14002	775.007416156082	-0.2312574561805882	0.11772688489136318	-1.964355519930639	0.049488877297783625	0.17966431244761502	posterior	0.7455381802437322	Guanylate Cyclase with N-terminal phospholipid ATPase domain
SteCoe_14003	2725.168842104894	0.1975721527853895	0.06651958166588977	2.970135226913213	0.002976686855091573	0.025568854023984497	anterior	1.5922887362760823	DUF1682 domain protein
SteCoe_14008	470.2643699829376	0.20447891168187463	0.10634734987499626	1.9227457188376111	0.054511992096736545	0.19082771790716593	anterior	0.7193585433643996	Ank_3 domain protein
SteCoe_14010	12125.649483726622	0.1921919139275774	0.05412275027860375	3.551037464619685	0.0003837157918029488	0.0058360876197722	anterior	2.233878196473939	Ribosomal_L6e domain protein
SteCoe_14026	112.38564334188344	-0.3830538346166192	0.2009893557987591	-1.9058413968954278	0.0566707862087969	0.19538894232081538	posterior	0.7091000180222526	hypothetical protein
SteCoe_14044	25088.508318378314	0.16561830079293063	0.0590913381330331	2.802750894218574	0.005066878864389542	0.037831514430130865	anterior	1.4221462731538712	hypothetical protein
SteCoe_14046	828.3427826586931	0.29731336001935277	0.0890743898055209	3.3378096742339407	0.0008444156804850149	0.010422720158463383	anterior	1.9820189225297087	hypothetical protein
SteCoe_14048	253.65858134306737	-0.35786358026439086	0.13928367082951257	-2.5693146808460177	0.010189987794457756	0.06181732936444628	posterior	1.2088897612807628	hypothetical protein
SteCoe_14050	121.90989351711595	-0.4661707523473254	0.23813673806673485	-1.9575759546042277	0.05027979115082199	0.18123130568779333	posterior	0.7417667806485865	hypothetical protein
SteCoe_14057	6773.675667530057	0.10734311310364998	0.0532300979564003	2.0165868037960886	0.04373865127617013	0.16571951017589373	anterior	0.7806263590342607	14-3-3 domain protein
SteCoe_14058	89.55409620347007	0.5638485765160219	0.2395127240841787	2.354148735404357	0.018565180947017576	0.09334609699614159	anterior	1.02990383613456	CAMKL family kinase
SteCoe_14061	44599.58387708675	0.24515805542539382	0.044224073706271926	5.5435430271233725	2.964117935744403e-08	5.456532275852239e-06	anterior	5.263083271564508	Mito_carr domain protein
SteCoe_14064	215.60775161992282	-0.33269990800445715	0.1630236909257474	-2.0408071128508087	0.04127000330329563	0.15910841140978987	posterior	0.7983068603767074	Voltage_CLC domain protein
SteCoe_14067	799.2981497426372	-0.26134466725551264	0.08283716371958291	-3.154920515388555	0.001605418362794849	0.01646594799189299	posterior	1.7834132606522743	CDPK family kinase
SteCoe_14075	1100.4879494557845	-0.3407607215704045	0.09944009481620388	-3.426794013020964	0.0006107521803226996	0.008202517017994295	posterior	2.086052859897922	zf-C2H2 domain protein
SteCoe_14080	4590.947318120127	0.2504696375846359	0.05775190912142882	4.336993207583839	1.4444508658754398e-05	0.0005192727910758273	anterior	3.284604433028297	Aa_trans domain protein
SteCoe_14082	943.0839470229416	0.21492681032706157	0.08932450323079416	2.4061349635691753	0.016122307319828978	0.0850903980493396	anterior	1.0701194447269589	Ion_trans domain protein
SteCoe_14086	2429.1135853742408	-0.28766407059483	0.08268517569718142	-3.4790283526559156	0.0005032353412490673	0.00708844820384735	posterior	2.1494488297350594	MORN domain protein
SteCoe_1409	729.3577960698293	-0.3695893631651141	0.10134428762697953	-3.646869219955159	0.00026545494310422333	0.004421626251987196	posterior	2.3544179699344836	hypothetical protein
SteCoe_14095	1600.916533867359	-0.19923317357883713	0.07405978436318196	-2.690166806344143	0.007141631182785312	0.0480111286539691	posterior	1.3186580844405564	hypothetical protein
SteCoe_14096	1994.7075551761125	-0.23987668211788415	0.092486545991352	-2.5936386697835374	0.009496623388530386	0.05908825636325112	posterior	1.2284988254373457	hypothetical protein
SteCoe_14098	458.74193161977286	0.23942312251405018	0.11401113809148852	2.0999976539303074	0.03572904750330449	0.1444722742635039	anterior	0.8402154905524347	hypothetical protein
SteCoe_14105	821.659560736427	-0.2092642560748554	0.0952157801850799	-2.197789648607497	0.027964099445464758	0.12276837573159013	posterior	0.9109134899866684	hypothetical protein
SteCoe_14107	3255.0806399966873	-0.1959257546458783	0.05488932039711265	-3.5694694929431963	0.00035770486796379093	0.005491322609991942	posterior	2.2603230411524646	RabGAP-TBC domain protein
SteCoe_14114	83.15284359564338	-0.47914197860532476	0.24560855906195708	-1.9508358358328084	0.05107657741580001	0.18312445166840052	posterior	0.7372536627127064	hypothetical protein
SteCoe_1412	572.5425252688993	0.27019853730235116	0.11138432971897165	2.4258218187789597	0.015273767166635123	0.08202865114996286	anterior	1.0860344297746944	MCU domain protein
SteCoe_1413	6107.421362654629	0.16325264068054857	0.05993764498465381	2.723707958868706	0.006455356049022935	0.04485934189523098	anterior	1.348147101982792	PAZ domain protein
SteCoe_14130	949.2666422111605	0.25303924855859367	0.09032978183099288	2.801282627163103	0.0050899919378869125	0.03792096285236413	anterior	1.4211206440090818	hypothetical protein
SteCoe_14133	451.1344261522572	-0.26966020529522067	0.12430475877568074	-2.169347400302245	0.030056319124844546	0.1293736421269765	posterior	0.8881541954201161	hypothetical protein
SteCoe_14135	1797.93733647938	0.2199591794739335	0.08809424494760708	2.4968620777072488	0.012529767973716934	0.07164430229353114	anterior	1.144818342333926	Ribosomal_L6e domain protein
SteCoe_14137	1283.7073735081012	0.24043819818833	0.07483980790447727	3.2127046410276243	0.0013149143620004313	0.014270345689868723	anterior	1.84556550625578	DUF1682 domain protein
SteCoe_1414	320.0732640948406	-0.3293030743168569	0.12820617974040188	-2.568542912546383	0.010212706658172395	0.06193755693797596	posterior	1.2080459289321042	Ion_trans domain protein
SteCoe_14141	219.4714591360356	-0.36402558071026453	0.15348034142049274	-2.3718059090899293	0.0177013866152201	0.09062035115977843	posterior	1.0427742592340947	hypothetical protein
SteCoe_14142	1264.9241008713605	0.3151483304625325	0.0761164311804951	4.140345593912835	3.467829696354443e-05	0.000987360471146037	anterior	3.0055242636941566	Rhodanese domain protein
SteCoe_14143	989.1707250407295	0.24261176428158093	0.08734912276052365	2.7774951437889692	0.0054779658653713245	0.039855701222875385	anterior	1.3995095454715314	Rhodanese domain protein
SteCoe_14151	2098.012913434271	0.15263594513102122	0.07244341031584685	2.1069679694197445	0.03512035612136641	0.1427117872498107	anterior	0.8455401549432595	Ammonium_transp domain protein
SteCoe_14162	2040.5278182096606	0.24825495853891774	0.06382049891517338	3.8898937294251534	0.00010028813054240193	0.002143822037440371	anterior	2.6688112690564405	Acetyltransf_1 domain protein
SteCoe_14167	540.0417532312134	-0.3086077201889767	0.1183203864102673	-2.6082379339000967	0.009100966963430228	0.057294236007396554	posterior	1.241889067318751	hypothetical protein
SteCoe_14181	975.8670957334416	-0.3705603550833744	0.08918631589867469	-4.15490147058402	3.254277459844604e-05	0.0009378116177803195	posterior	3.027884391445077	PKG family kinase
SteCoe_14184	10129.838163536484	0.17850473578767412	0.05000778560602898	3.569538895282607	0.0003576101215107032	0.005491322609991942	anterior	2.2603230411524646	Cytochrom_C domain protein
SteCoe_14192	3484.424089589848	0.16702066837596888	0.08505037246247277	1.9637852667801579	0.049554999383504474	0.1797141436433418	anterior	0.7454177422313657	Lipocalin_2 domain protein
SteCoe_14198	3495.915253623036	-0.2200411081818914	0.06556377928217406	-3.356138260957719	0.0007903904422839969	0.00995164947201207	posterior	2.0021049295837154	Ank_2 domain protein
SteCoe_14199	158.33867976356356	-0.5243303562413546	0.175632012397036	-2.9853917237823744	0.002832153834022296	0.02464458556304487	posterior	1.6082784807835961	hypothetical protein
SteCoe_142	417.21888186757474	-0.27296476184203916	0.1262929757031577	-2.1613613926052597	0.03066743394910307	0.13097136061324866	posterior	0.8828236607368096	hypothetical protein
SteCoe_1420	442.3535212341242	0.590588962454182	0.13206407533030098	4.471988017763952	7.7495770681918e-06	0.00033671159317428645	anterior	3.4727419303450775	hypothetical protein
SteCoe_14200	576.3089539164713	-0.21806161171147606	0.09989024750060141	-2.1830120273769786	0.029034924302141024	0.12606990108741753	posterior	0.8993885879071126	Acetyltransf_16 domain protein
SteCoe_14217	10756.199636755335	0.15979996516242007	0.05833956998890286	2.7391351220589497	0.006160105009594191	0.04319963296383394	anterior	1.364519943056818	hypothetical protein
SteCoe_14218	262.8547918842806	-0.2957078701992055	0.13928746352228186	-2.1230042009624293	0.033753499830350926	0.13952230649967357	posterior	0.8553563528544486	MFS_1 domain protein
SteCoe_1422	399.63307130290445	0.24782342174134223	0.11997472361029095	2.065630278477132	0.03886340318102754	0.152946758482798	anterior	0.8154597229156655	hypothetical protein
SteCoe_14224	98976.38365720783	0.2642051963228764	0.04777862344651048	5.529778324791246	3.2063570413979905e-08	5.658557707604355e-06	anterior	5.247294250693341	NDK domain protein
SteCoe_14226	1837.9797886694012	0.15421004526801285	0.07202652024103065	2.141017568972678	0.0322726212845874	0.1352088859132815	anterior	0.8689947656703286	V-ATPase_C domain protein
SteCoe_1423	290.3687350367454	0.3225105379040521	0.13344091423704624	2.416878959110997	0.01565422170415753	0.08346573040463917	anterior	1.0784918017752725	MMR_HSR1 domain protein
SteCoe_14239	787.1914479728566	-0.24283852995906435	0.09839852341663788	-2.467908272676413	0.01359051404462932	0.07530146261261404	posterior	1.1231965882293329	RCC1 domain protein
SteCoe_1424	9750.72285988919	0.10814332356824537	0.043750522845771245	2.4718178557424504	0.013442798839227964	0.07477403657537743	anterior	1.1262491739194165	ATP-synt_ab_N domain protein
SteCoe_14245	300.73734942621246	-0.3730186069457239	0.1425967316875595	-2.6158987133242055	0.00889929520195934	0.056474160399001404	posterior	1.248150217013021	hypothetical protein
SteCoe_14246	3776.8867584015056	0.1177024414715269	0.059721541036681175	1.9708540574871245	0.048740571408682494	0.1780373181424916	anterior	0.7494889563165508	Peptidase_M16 domain protein
SteCoe_14251	3060.557619739753	0.2768661898493554	0.05579235649130386	4.962439431869301	6.961327821112492e-07	5.825759369943812e-05	anterior	4.234647457652705	Ribosomal_L14 domain protein
SteCoe_14266	1993.8243743955802	0.2945838940805621	0.06319510867775716	4.661498338149817	3.1391560350897358e-06	0.00017781426325873235	anterior	3.750033405311178	UQ_con domain protein
SteCoe_14268	1501.1109414030498	0.32695761545731544	0.07256826924237167	4.505517616319408	6.621134562068932e-06	0.0002959064132496182	anterior	3.5288456221704334	RLI domain protein
SteCoe_14269	1511.899800826691	-0.21050100643662498	0.0711964303348407	-2.9566230420068425	0.0031102810808991306	0.026413494168479643	posterior	1.5781741433704217	hypothetical protein
SteCoe_14273	4930.390488766699	0.16419038184020746	0.05425938891478974	3.026027110221533	0.0024779008465017098	0.022421168872772235	anterior	1.6493417502708116	CAP domain protein
SteCoe_14279	173.1775979578218	0.32320496669385046	0.16382873646255602	1.9728221902493936	0.04851582406462452	0.17773321445805318	anterior	0.7502314044517463	IBR domain protein
SteCoe_14283	692.7175413673249	-0.18488531779270048	0.0877298743511552	-2.1074385340239115	0.035079584382512026	0.14257507516257362	posterior	0.8459563907919021	hypothetical protein
SteCoe_14288	302.8522785713787	-0.4443300590522313	0.14982522009739813	-2.965655974096897	0.003020381456493138	0.0258548953255137	posterior	1.587457216145395	hypothetical protein
SteCoe_14289	7210.609894579207	0.10520277496166515	0.04997963990686816	2.10491262357431	0.03529891464181796	0.1432207987786339	anterior	0.8439939084326323	WD40 domain protein
SteCoe_1429	106.07998284619704	0.4659635028855521	0.20708734854526714	2.2500819396202627	0.02444374431951067	0.11193903414086014	anterior	0.9510184446966143	hypothetical protein
SteCoe_14295	286095.86826576083	0.2025639098901619	0.051845841195968	3.907042594303882	9.343268797427235e-05	0.002027603271344118	anterior	2.6930170167554257	HATPase_c domain protein
SteCoe_14297	29506.974934669855	0.2316677379067777	0.04673157796424459	4.9574131240342885	7.143796855890591e-07	5.9357446716220887e-05	anterior	4.226524788674196	Ribosomal_L19e domain protein
SteCoe_14305	301.3502956450394	-0.27856088373169563	0.12969022892359278	-2.147894147798985	0.031722165399320185	0.13368034284672806	posterior	0.8739324492887285	hypothetical protein
SteCoe_14306	889.967353488741	-0.4234274940819141	0.09730848831365135	-4.351393197241887	1.352752118573363e-05	0.0004946347386988972	posterior	3.305715385962094	hypothetical protein
SteCoe_14309	391.6070049775279	0.2780006812043695	0.11516090913269202	2.414019507991626	0.015777617589089448	0.08387235399487579	anterior	1.0763811677296693	NIF domain protein
SteCoe_14315	728.2498278731301	-0.3938765722462629	0.0896485008574422	-4.393565631092927	1.1150650502061859e-05	0.0004290288122901422	posterior	3.367513540919141	LRR_6 domain protein
SteCoe_14317	666.0837675002916	0.23539083660195748	0.10838750692644933	2.1717524766179124	0.029874338006145397	0.12881785966500028	anterior	0.8900239210115156	IF-2B domain protein
SteCoe_14325	117854.37907679379	0.190003897736785	0.042373743205767464	4.484000783554182	7.325639273506452e-06	0.00032253958978650885	anterior	3.491416970732371	NAD_binding_5 domain protein
SteCoe_14326	2039.8793440047066	-0.24307088232530133	0.0724134319477899	-3.3567098780866442	0.000788758310616148	0.009936958681355294	posterior	2.0027465160062734	PEK family kinase
SteCoe_14331	2075.5914296128335	0.11638509398703151	0.06055303359318509	1.9220357277051436	0.05460126233355194	0.1910149665581042	anterior	0.7189326032289811	Kelch_4 domain protein
SteCoe_14335	489.6495965479152	-0.24342237829838093	0.11878732358524406	-2.049228578870172	0.040439768746643616	0.15717646672274077	posterior	0.8036124782555183	hypothetical protein
SteCoe_14342	2140.7383755377064	0.19019819922561187	0.06824329100107092	2.787060770891415	0.005318850346254545	0.0391650794116964	anterior	1.4071009885385433	KOW domain protein
SteCoe_14351	2253.2506994027026	0.14966053051565145	0.0737390463363576	2.0295967733699882	0.04239754316485482	0.16225038292872934	anterior	0.7898142695436926	Tim17 domain protein
SteCoe_14353	185.37358940972442	-0.3646494896602808	0.1792230591060728	-2.034612574291926	0.041889871140340415	0.160848096026891	posterior	0.7935840755136985	hypothetical protein
SteCoe_14359	322.4943832503065	-0.4720023250301396	0.13105171771521615	-3.601649282124109	0.00031620476358791094	0.005050289096227562	posterior	2.2966837606332677	hypothetical protein
SteCoe_14361	327.3226865471889	0.3548124187248335	0.1321167944387695	2.685596636158728	0.007240043474660431	0.04848036637124454	anterior	1.3144341068201404	UQ_con domain protein
SteCoe_14364	1386.2864337111175	0.17089946555063307	0.07498934243169066	2.2789833862899775	0.022668052913466973	0.10636203074361103	anterior	0.973213379385553	GST_N domain protein
SteCoe_1437	956.5873783913797	0.17532352533058113	0.08207442054107328	2.1361530690654384	0.032666939321019745	0.13629734706155835	anterior	0.865512597340227	Aurora family kinase
SteCoe_14379	943.6107267048536	-0.21953460690374085	0.1032377308972953	-2.1264958556880913	0.03346199396480647	0.13861249643539816	posterior	0.8581976146860348	hypothetical protein
SteCoe_1438	305.3540153621176	0.3328449258992117	0.13639343014689762	2.4403296078171293	0.014673866528311649	0.07963043096456593	anterior	1.0989209338401598	zf-CCCH domain protein
SteCoe_14380	282.06093150395526	-0.3718668682372799	0.13811885546088806	-2.692368590779292	0.007094648813338205	0.04780608800050185	posterior	1.3205167934158355	TTL domain protein
SteCoe_14382	2731.720855088996	0.23657025679876545	0.06601460127214956	3.583605024341341	0.0003388844131792401	0.005275989918776948	anterior	2.277696042963376	NMT domain protein
SteCoe_14384	603.5007180718184	-0.35449463282129406	0.13023448260897655	-2.7219721361019955	0.006489361379381755	0.04492575958815995	posterior	1.3475045712661209	LRR_9 domain protein
SteCoe_14396	380.44029225845725	-0.987067421094684	0.19491099693120129	-5.064195641270534	4.101282984395281e-07	3.9990318195788506e-05	posterior	4.398045140249441	Myb_DNA-binding domain protein
SteCoe_1441	5600.387670521729	-0.18542762835278798	0.06154847122697479	-3.012708921217214	0.0025892714042489206	0.023095781773739117	posterior	1.6364673326478008	GSK family kinase
SteCoe_14411	263.10245455372115	-0.2975016245776752	0.14356957551400062	-2.0721773642679846	0.03824890356309049	0.15128117923434606	posterior	0.8202150988313581	TPR_12 domain protein
SteCoe_14416	119.96111553078656	-0.5245922015825659	0.20278677042705148	-2.5869153124625437	0.009683938983099397	0.05993227480302328	posterior	1.2223392378107558	IBB domain protein
SteCoe_14417	2483.877263275616	-0.25375763747868174	0.07210197680238928	-3.519426910778858	0.000432480180162467	0.0063472039637039995	posterior	2.1974175456614806	CoA_trans domain protein
SteCoe_14419	6297.729752875998	0.2715394745160209	0.05110960657585784	5.312885242288	1.0790299428287927e-07	1.4865551870429703e-05	anterior	4.827818963362276	CoA_trans domain protein
SteCoe_14424	3761.1140658583686	0.21049329283117102	0.06884445201132526	3.0575200569036967	0.002231767054982253	0.020847398815437897	anterior	1.6809481253700977	Aminotran_1_2 domain protein
SteCoe_14429	18916.87874358607	0.17874236579644054	0.048010011993319064	3.7230227274534697	0.00019685179419294836	0.0035264875949632714	anterior	2.4526576395234696	B3_4 domain protein
SteCoe_14430	20568.07348624679	0.2138640126817501	0.04589059070603774	4.660302022514878	3.157457328310401e-06	0.00017781426325873235	anterior	3.750033405311178	Cpn60_TCP1 domain protein
SteCoe_14441	160.65227756728214	0.5781953671705597	0.18040554264767583	3.204975627050163	0.0013507391787960358	0.01459467655686212	anterior	1.8358055252820993	Exo_endo_phos domain protein
SteCoe_14442	272.2679186893732	-0.5243673566881846	0.21773591824976385	-2.4082721900145354	0.01602822602532519	0.08476145085309413	posterior	1.071801618123346	ANAPC4_WD40 domain protein
SteCoe_14452	11299.527899218812	0.13702242022578165	0.05570250191565196	2.4598970515412244	0.013897687479655906	0.07642833336095087	anterior	1.1167456107805138	Ribosomal_L28e domain protein
SteCoe_14457	926.7639266391229	-0.20599522908684348	0.09545814399542474	-2.1579639040197214	0.030930638323336042	0.13160763718258106	posterior	0.8807189079104073	EF-hand_8 domain protein
SteCoe_14459	166.3682107046078	-0.511765957049464	0.20983806309327926	-2.4388614224959215	0.014733617078271179	0.0798734854250832	posterior	1.0975973639229348	hypothetical protein
SteCoe_1446	572.9521148580545	-0.2846815312176527	0.10760624596096874	-2.6455855668537427	0.008154965914538223	0.052994869792772126	posterior	1.275766170560139	CK1 kinase
SteCoe_14464	491.1570998775341	-0.3597384831873312	0.11004695660076252	-3.2689544018233994	0.0010794569580156654	0.012359637469955238	posterior	1.9079942676862813	STIL_N domain protein
SteCoe_14465	16598.164686900134	0.2516779254851623	0.0494373808603663	5.090842619596202	3.564758156337395e-07	3.6248497938299394e-05	anterior	4.440709984972259	hypothetical protein
SteCoe_14467	1138.7546427539235	0.23784868968943151	0.07466987437325598	3.1853366794282465	0.0014458568916658142	0.015322495317435136	anterior	1.8146705026965175	TPR_16 domain protein
SteCoe_14476	241.24979719171577	-0.42865303465236704	0.21532865107315596	-1.990692053825833	0.0465147528472133	0.17263845186143642	posterior	0.762862467187636	hypothetical protein
SteCoe_14478	614.0119358600533	-0.47083601039486195	0.1408132367036591	-3.343691412943901	0.0008267164016983259	0.01025781641014878	posterior	1.9889450780108402	Beta_helix domain protein
SteCoe_14489	811.737281998182	0.28131119179644765	0.091879624823971	3.0617364005937344	0.00220057148805467	0.020601053729030875	anterior	1.6861105652133883	EF-hand_7 domain protein
SteCoe_14490	1590.3396326235768	0.1979835778918408	0.07300283282005389	2.711998565587919	0.006687888223270434	0.04592063187129159	anterior	1.3379921446447693	Peptidase_M18 domain protein
SteCoe_14491	11804.872094492339	0.13541169084950705	0.07087013494155475	1.9107017499145231	0.056042919811700335	0.19405807446414391	anterior	0.7120682822088574	DUF2053 domain protein
SteCoe_14497	549.6026029571559	0.3143058232477744	0.09945626289478024	3.1602416388829555	0.0015763834253590089	0.016285482179543433	anterior	1.788199378344739	CLASP_N domain protein
SteCoe_14499	397.995716361653	0.3040286535767678	0.11192995187298645	2.716240367205439	0.006602796093503827	0.045570816994402304	anterior	1.3413131853087061	GATase domain protein
SteCoe_14502	2718.591147037731	0.27115111452673996	0.06588587622816366	4.115466470958663	3.8639716609630984e-05	0.0010701848359040986	anterior	2.970541207099225	MIT domain protein
SteCoe_14505	374.32420376128925	0.46279891217841174	0.11908120036520688	3.886414570554096	0.0001017357062921155	0.00216127993798788	anterior	2.6652889778416142	RINGv domain protein
SteCoe_14507	634.6198210987774	-0.33388377230779415	0.12953239448415557	-2.5776082781256306	0.009948670690501763	0.06092455231573692	posterior	1.2152076534033025	Peptidase_M14 domain protein
SteCoe_14511	233.24543025650541	-0.5648395396280754	0.14658562997135255	-3.8533077201255193	0.00011653278320646185	0.002399653859778965	posterior	2.6198513989673313	hypothetical protein
SteCoe_14512	95.86513382431504	-0.6158408456648313	0.21937122586789834	-2.8073000149786296	0.00499586892044347	0.037457530164551715	posterior	1.426460862072068	hypothetical protein
SteCoe_14514	126.68812917040314	-0.42733614023125716	0.19307075808045868	-2.213365423536446	0.0268724624547652	0.11974844809245745	posterior	0.9217301062161087	SHIPPO-rpt domain protein
SteCoe_14519	676.4174289870615	-0.31725962643493544	0.11017637042752054	-2.8795614268637073	0.003982287126292385	0.03155389955281914	posterior	1.500946961313066	hypothetical protein
SteCoe_14520	1170.171892217142	-0.25262521161357615	0.11828363185638188	-2.1357579882253677	0.032699145104986525	0.1363499835908884	posterior	0.8653449099877495	Tcp10_C domain protein
SteCoe_14521	1922.090240777664	-1.0637285191890717	0.09112950998976005	-11.672711938301871	1.7573050710003307e-31	3.752549248614106e-27	posterior	26.42567359934825	hypothetical protein
SteCoe_14523	1606.5324026897626	-0.1689701501362529	0.07222191434445335	-2.3395966677146083	0.019304575037457382	0.09554468801547167	posterior	1.0197934533467752	hypothetical protein
SteCoe_14524	2006.8140637191834	-0.1828437034152283	0.06038407265570363	-3.02801211269339	0.0024616822006022234	0.02229294389807459	posterior	1.6518325769092699	DYRK family kinase
SteCoe_14528	3537.2153497685363	-0.27390771491887667	0.06736708977631842	-4.065897990077102	4.7847863023060294e-05	0.0012614114407338637	posterior	2.8991432343661225	hypothetical protein
SteCoe_14530	411.7016914848294	-0.4896887616057583	0.13373147342791641	-3.6617315958139733	0.0002505162485197903	0.004238925491990175	posterior	2.3727442170014665	STOP domain protein
SteCoe_14533	133.36725548855236	-0.49210795239546024	0.21483344439265373	-2.2906487106170883	0.021983739255718768	0.10409852063430401	posterior	0.9825554422946865	CAMKL family kinase
SteCoe_14536	452.8634899605706	-0.282267440369766	0.11667473055512909	-2.4192679856791606	0.015551778205970325	0.08306470030272393	posterior	1.0805834975244768	SAM_2 domain protein
SteCoe_14540	1703.502540262163	-0.20972835115639496	0.10271208422227227	-2.041905319558466	0.04116092401116728	0.15893119469706102	posterior	0.7987908519735203	Kelch_3 domain protein
SteCoe_14557	160.2613691610186	-0.3500206294119813	0.17829777737832325	-1.9631239074241846	0.049631778224071	0.17990782417192533	posterior	0.7449499488234184	hypothetical protein
SteCoe_14562	61602.05376100112	0.20626674147389099	0.06251906106179309	3.2992616646948587	0.0009693950528113254	0.011477047514442888	anterior	1.9401698203963402	EF-hand_6 domain protein
SteCoe_14602	14293.862471720027	0.2659675781039058	0.044031046386825555	6.040455540558888	1.5367972647584465e-09	5.127620123695604e-07	anterior	6.290084156713459	Ribosomal_S11 domain protein
SteCoe_14605	544.3284273931364	-0.269929210983926	0.12133577564219561	-2.2246465195880423	0.02610497710449264	0.11718429285039644	posterior	0.9311305963857684	Adenylate/Guanylate Cyclase
SteCoe_14609	2962.7764950195306	0.1544980296690118	0.061853644265734045	2.4977999518550806	0.012496669290162061	0.07151500824380695	anterior	1.1456028069614042	Citrate_synt domain protein
SteCoe_14611	105.27840281537833	-0.6193668259178083	0.21033080555200154	-2.9447271135215516	0.00323239615813094	0.02714536511168206	posterior	1.5663043126039022	cNMP_binding domain protein
SteCoe_14613	3937.185060503973	0.35564898745002765	0.056143126251000375	6.334684425302921	2.378275404114631e-10	1.1040368039013876e-07	anterior	6.957016448830672	adh_short_C2 domain protein
SteCoe_14616	1360.5524930717213	0.3124183337973392	0.07794299485144564	4.008292655328276	6.115930194665406e-05	0.0015063387932743376	anterior	2.822077339222969	GrpE domain protein
SteCoe_14625	819.8015603510231	0.23332818644758913	0.08634915099722196	2.7021480090185923	0.0068893086861359235	0.04692256667030348	anterior	1.3286182399439286	Kelch_4 domain protein
SteCoe_14626	1043.9907989601318	-0.1516554735871245	0.07455133423784539	-2.034242245796559	0.041927177046604376	0.16094066846183533	posterior	0.7933341991773034	hypothetical protein
SteCoe_14634	1632.7887349854861	-0.22685539551844927	0.07428267951729677	-3.053947393828542	0.002258516810597648	0.021042045363657145	posterior	1.676912047456708	DnaJ domain protein
SteCoe_14642	1468.9048888628922	0.39619243281042243	0.09441109322646936	4.196460598756681	2.711186019474115e-05	0.000821200939856032	anterior	3.0855505622555923	Med26 domain protein
SteCoe_14649	758.5134906307297	0.23990295786441496	0.0965619060812097	2.484447206982987	0.012975274579392307	0.07317878042555484	anterior	1.1356148326037883	hypothetical protein
SteCoe_14654	87.37491310019952	0.4592699949293637	0.22551180477475333	2.0365674222158514	0.04169341022477947	0.16040275626683528	anterior	0.7947881733262155	START domain protein
SteCoe_1466	561.4648737113984	-0.30575884178215024	0.1272616617424752	-2.4025997900363687	0.016278992342107317	0.08567978613341187	posterior	1.0671216262237615	TTL domain protein
SteCoe_14664	856.669239815224	-0.16567627398558815	0.08404417223838502	-1.9712999673036196	0.048689575107550655	0.17800794457966437	posterior	0.7495606144882175	Ank_2 domain protein
SteCoe_14673	713.3801877956683	0.29583882849521914	0.0900076360377195	3.2868192246626937	0.0010132585709383235	0.01185595809524217	anterior	1.926063344371263	hypothetical protein
SteCoe_14677	7025.715709813005	0.25427996687445453	0.051663033253982873	4.921893873795171	8.57106922519842e-07	6.728919567459083e-05	anterior	4.172054662902223	GDP_Man_Dehyd domain protein
SteCoe_14691	4539.57181447669	-0.16155027470167785	0.07089487001126037	-2.2787301066497267	0.02268311391614238	0.10640931778675403	posterior	0.9730203411557115	PKG family kinase
SteCoe_14693	530.0301188498964	0.28062120692707715	0.10795971092706004	2.5993141748653903	0.009341023750223712	0.05830699244731866	anterior	1.23427935949166	hypothetical protein
SteCoe_14697	629.9335311128019	-0.22716722242497062	0.09393275295265084	-2.418402690055086	0.01558881448006454	0.08317929645359774	posterior	1.0799847573013621	hypothetical protein
SteCoe_14699	324.1558813115462	-0.3878690152496883	0.12826717597266768	-3.023914827066427	0.0024952667755765877	0.02250165824563448	posterior	1.6477854756489967	hypothetical protein
SteCoe_14700	1642.2840694631977	-0.20500103213332146	0.06707408790410128	-3.05633723154641	0.002240590955360073	0.020911529397184877	posterior	1.6796142032192258	kinase related to Ciliate-E2-Unclassified subfamily
SteCoe_14725	456.9195819668793	0.2558026501816578	0.11317962310938232	2.26014757033108	0.023812093579203907	0.10984736364016423	anterior	0.9592103617773213	UBA_4 domain protein
SteCoe_14727	135.08878471128574	-0.5467085887647698	0.19033619984136144	-2.872331113158885	0.004074558017001333	0.03207081160893715	posterior	1.4938900493380767	SAM_1 domain protein
SteCoe_14728	3730.2386319071607	0.12186951741656102	0.052892150209658616	2.3041135014077474	0.021216273041392574	0.10171807241263967	anterior	0.9926018784263912	CAP_GLY domain protein
SteCoe_14730	1406.8242799546235	0.2252498448429354	0.07456041602741047	3.0210379292965226	0.0025190980210312284	0.022661517454417992	anterior	1.6447110123889874	CoA_trans domain protein
SteCoe_14735	1409.960652856141	-0.2793415281282798	0.08288725975539465	-3.3701382932990382	0.0007513046812534468	0.009572410598738725	posterior	2.018978681042511	hypothetical protein
SteCoe_14736	669.917224535288	-0.31307742628153434	0.08893501662215525	-3.52029423474062	0.0004310683140070246	0.006335191175021337	posterior	2.1982402750182506	hypothetical protein
SteCoe_1474	257.3848650057957	-0.30472820241099974	0.15413844206767813	-1.976977308990846	0.048044195136092295	0.17667319050748537	posterior	0.7528293480485505	hypothetical protein
SteCoe_14740	768.0062039908224	0.2725791187598345	0.08774654065198385	3.106437208059572	0.0018935651919783116	0.018404729681158336	anterior	1.735070556855914	hypothetical protein
SteCoe_14741	58857.59139574052	0.1748681515042758	0.04800326671925029	3.6428385702790114	0.00026964795731283553	0.004467077176461048	anterior	2.349976544277293	Ribosomal_L22e domain protein
SteCoe_1475	173.40873409577645	0.3675248157663209	0.16420683742249728	2.2381821703361537	0.02520917787454757	0.11455986046671394	anterior	0.9409675240042109	hypothetical protein
SteCoe_14754	1967.947095141851	-0.33809947174577665	0.09374596134861743	-3.6065497316569246	0.00031029541125224735	0.004981991136752248	posterior	2.3025970494335977	PLK family kinase
SteCoe_14768	1209.7390373974104	-0.39090198372506113	0.10274334275090893	-3.8046453741802457	0.00014200749206922959	0.0027467644797521088	posterior	2.561178577393821	hypothetical protein
SteCoe_1477	577.3288564473759	0.3024794831267859	0.10674693700927948	2.833612763057468	0.004602506660286135	0.035289740475314225	anterior	1.4523515354783247	Ras domain protein
SteCoe_14772	1929.1710079698958	-0.4908577323301608	0.08933920975461619	-5.494314687564135	3.92230542924834e-08	6.647373820330877e-06	posterior	5.177349897645003	hypothetical protein
SteCoe_14774	641.3299740376438	0.282452175397786	0.09458587820150406	2.9861981594763534	0.0028246953863569654	0.02461375835604426	anterior	1.6088220673752487	CCT domain protein
SteCoe_14778	534.2295682337368	-0.48266515754502176	0.10941978761848438	-4.411132282836608	1.0283146891854769e-05	0.00041431380892201274	posterior	3.3826705915902195	PP2C domain protein
SteCoe_14785	15374.123644077352	0.14001528212889128	0.053663007001835725	2.609158337401808	0.009076523372950097	0.05718771667527854	anterior	1.2426972431127628	Ank_4 domain protein
SteCoe_14787	172.5969784142272	-0.6087672233656606	0.17189073473296307	-3.5415941662672923	0.0003977168698362005	0.005993539900128599	posterior	2.2223165991455827	hypothetical protein
SteCoe_14790	7482.390343964519	0.1055347612346925	0.05530389347230371	1.908270007925292	0.0563563273196076	0.19485502087273776	anterior	0.7102883991644348	hypothetical protein
SteCoe_14796	6157.399127502839	0.19751346590504656	0.05050410797625264	3.9108396092832423	9.197583667546093e-05	0.00200823314557034	anterior	2.6971858692377126	tRNA-synt_1b domain protein
SteCoe_14797	9757.091665209904	0.25494224470331617	0.04959117554977255	5.140879236618247	2.734557791941049e-07	3.122660272144875e-05	anterior	4.505475261994074	tRNA-synt_1b domain protein
SteCoe_14810	1005.6911601548333	-0.3648720460786139	0.09629592427615828	-3.7890705013872723	0.00015121199966404154	0.0028753170443686048	posterior	2.5413142612253576	hypothetical protein
SteCoe_14813	2928.985448896227	0.13765711372336575	0.0573632783057981	2.3997427934562765	0.016406595444903253	0.08616488911226365	anterior	1.064669666555055	CBF domain protein
SteCoe_14815	188.3149872882417	-0.4072036175698455	0.1590395301252967	-2.560392483862577	0.010455400951439495	0.06289144561043351	posterior	1.2014084225489412	hypothetical protein
SteCoe_14821	145.8777575627698	-0.5033487455087207	0.23810353788607283	-2.1139910392661267	0.0345160326649778	0.14130662605980365	posterior	0.8498374730152792	hypothetical protein
SteCoe_14827	24841.75012146738	0.1253192022481024	0.046528262848873805	2.693399550616055	0.007072745407493473	0.04773715661616101	anterior	1.3211434525828638	NUC173 domain protein
SteCoe_14833	1697.6357206315317	-0.14705123552331884	0.07336454796107104	-2.0043909437204968	0.04502819867156673	0.16890911716958795	posterior	0.7723469079803282	MFS_1 domain protein
SteCoe_14838	146.4856865086234	-0.5307161006005946	0.19279419440420928	-2.75275976146825	0.0059095243884014275	0.042137846164848426	posterior	1.3753276667019776	hypothetical protein
SteCoe_14841	720617.4900910963	0.16170580951643165	0.04578950657007203	3.5315036485263716	0.000413204161612489	0.006150616155145284	anterior	2.211081375383003	Tubulin domain protein
SteCoe_14847	2469.539870761236	0.17479104208869148	0.07302764097631052	2.393491556784534	0.016688865433690584	0.08721668103621334	anterior	1.0594004440909766	hypothetical protein
SteCoe_14855	10078.386134140843	0.23981499975931966	0.06306553372251444	3.802631732484736	0.000143167095354358	0.0027625855518710355	anterior	2.558684263847938	Peptidase_M24 domain protein
SteCoe_14857	2341.2051795042366	0.11688856431412206	0.05808725700982963	2.0122927184243173	0.04418908956372108	0.1666279036806816	anterior	0.778252269436992	SRPK family kinase
SteCoe_14870	103.6891244229004	-0.6398796225220793	0.2812816748961855	-2.2748713465185526	0.022913648679930548	0.10716120322190908	posterior	0.9699624187134932	hypothetical protein
SteCoe_14872	5931.472893816958	0.2241800903630816	0.0568693554288284	3.9420191889398395	8.079851047223055e-05	0.0018355014815149054	anterior	2.7362452606214553	Ribosomal_S7e domain protein
SteCoe_14879	888.8422345308932	0.4642486979113348	0.10528936072564335	4.409265045506792	1.0372202032137271e-05	0.000415549722690918	anterior	3.3813770031715555	hypothetical protein
SteCoe_14891	357.1369946354496	-0.5961473222119207	0.16391661894872192	-3.636893720937555	0.00027594571956203267	0.00454671674037627	posterior	2.3423021014191394	hypothetical protein
SteCoe_14892	3959.529322515264	0.12766682761244022	0.05128885818849988	2.4891727389062055	0.012804073809601416	0.07262103376632899	anterior	1.1389375731618105	hypothetical protein
SteCoe_14899	1994.0059890044274	0.2715743469376974	0.06441177907274866	4.216221797428898	2.4842942938146825e-05	0.0007744470124104924	anterior	3.1110082912746413	UPF0160 domain protein
SteCoe_14904	475.940885927151	-0.25162400770326127	0.10242709553562201	-2.4566156678312887	0.014025264366907982	0.07687339997429234	posterior	1.11422391043041	IQ domain protein
SteCoe_14911	792.5998526232879	-0.17967146758356362	0.08475037173968815	-2.1200080176099623	0.03400536915821339	0.14000427893141232	posterior	0.853858690836742	UCH domain protein
SteCoe_14912	2673.1276045796426	-0.17803100002646233	0.09037090433583586	-1.9700035241969531	0.048837966662170516	0.17833206910122934	posterior	0.7487705514889355	AGC kinase
SteCoe_14913	354.8002097485701	-0.5339351252772362	0.1260983805369503	-4.234274246851081	2.292909909146749e-05	0.0007286130684511857	posterior	3.13750304349029	hypothetical protein
SteCoe_14914	653.7475740474052	0.2234305914401682	0.10388171079849849	2.1508174030129434	0.03149061492411748	0.13331692924060362	anterior	0.8751146982309788	hypothetical protein
SteCoe_14918	40237.7132895737	0.18421825190836066	0.04851464820891724	3.7971676330634594	0.00014635881920569403	0.002798210026954166	anterior	2.553119691515376	tRNA_anti-codon domain protein
SteCoe_14920	278.45519904281497	-0.43841017767084045	0.13301688964355482	-3.295898579839354	0.0009810742578432534	0.011558604202824525	posterior	1.9370946074043083	Thioredoxin domain protein
SteCoe_14923	213.2387844053634	-0.3431152788251943	0.17653670468136212	-1.9435917275361874	0.05194470419616197	0.18504389471717295	posterior	0.732725239314522	hypothetical protein
SteCoe_14929	157.17629027356978	-0.4492124343094274	0.1720533734047479	-2.6108900129070713	0.009030693276864994	0.05698623647582006	posterior	1.244230024053636	Asp domain protein
SteCoe_14942	908.325691469313	-0.3403182941013626	0.09233184705950212	-3.68581702781326	0.00022797009927599923	0.003951358360340655	posterior	2.4032535810852416	NIF domain protein
SteCoe_14944	22151.140428210874	0.2502487409273195	0.04812180614168522	5.200318961231654	1.9894681731452595e-07	2.4556707149909752e-05	anterior	4.609829868903006	NMD3 domain protein
SteCoe_14947	442.01354494828183	-0.2642483917671291	0.107004570066371	-2.4695056631994836	0.013529987695321601	0.0750439888950383	posterior	1.1246840894869035	DUF647 domain protein
SteCoe_14948	1258.9524786063432	-0.23121572887875724	0.07011999759848525	-3.2974292184481198	0.0009757426465583549	0.011524340970468533	posterior	1.938383900738526	hypothetical protein
SteCoe_14955	1656.5980791391478	-0.20105172147729025	0.07448511410312178	-2.6992201582579556	0.006950218087681652	0.047220794478000004	posterior	1.3258667103003077	zf-LITAF-like domain protein
SteCoe_14958	27906.425782383216	0.24443690633198653	0.04740086467524372	5.15680268718072	2.512022641022242e-07	2.9434587537962008e-05	anterior	4.531142045506378	Pescadillo_N domain protein
SteCoe_14962	1516.7013406490933	-0.2806419759346465	0.06772907414298449	-4.143596815485422	3.419006316579546e-05	0.0009747591573329723	posterior	3.0111026761599837	hypothetical protein
SteCoe_14964	1560.7964020003221	0.16618373599156297	0.0763704458061208	2.176021551759018	0.029553649075599535	0.12767319893998635	anterior	0.8939002599336918	MORN domain protein
SteCoe_14974	1749.6487584037466	-0.16801376556655184	0.07914897512623453	-2.122753520163553	0.033774511578992604	0.13956791387430925	posterior	0.8552144128660953	DSPc domain protein
SteCoe_14978	4629.9389365797915	-0.4497147314393623	0.05524486079791365	-8.140390344803729	3.940055391150005e-16	1.6827188564523443e-12	posterior	11.77398843856415	SRPK family kinase
SteCoe_14979	604.2789247282608	-0.2523712912673823	0.10657390368823577	-2.368040228737914	0.01788259135065824	0.0912024971822202	posterior	1.0399932702504096	DSPc domain protein
SteCoe_14980	607.3562318857042	-0.3874127897696759	0.09542627739868254	-4.0598124576430825	4.911214681729087e-05	0.0012820791969882998	posterior	2.8920851466170014	UCH domain protein
SteCoe_14990	3411.266133995777	0.2265040975121459	0.06635575350265471	3.413480904908782	0.0006413865302742023	0.008501656094025646	anterior	2.070496466939794	hypothetical protein
SteCoe_14991	69392.51793910268	0.28410373760359514	0.04015529828927968	7.075124571529898	1.4931456879393303e-12	1.6781385800134978e-09	anterior	8.775172178161617	NAP domain protein
SteCoe_14998	3745.5989301986774	-0.29887730565769355	0.09549760470034441	-3.129683792546638	0.0017499456279350815	0.01747671079507351	posterior	1.7575403004181425	hypothetical protein
SteCoe_14999	746.4100992336917	-0.25728469799178744	0.10152436291832198	-2.534216325974655	0.011269913426531079	0.06638833967176404	posterior	1.177908192633509	hypothetical protein
SteCoe_15001	1091.3052168956108	0.20355857312424894	0.0769764315818342	2.644427247940746	0.008182929539441889	0.05312808676960842	anterior	1.2746758234722058	DEAD domain protein
SteCoe_15025	396.666076740426	-0.295939512468979	0.11405794525751632	-2.5946418007164374	0.0094689545054231	0.05895045320956411	posterior	1.2295128517112799	hypothetical protein
SteCoe_15028	5445.899676685303	0.1725510520558313	0.07815608754424276	2.2077749472573487	0.02725996530368666	0.12095939358412111	anterior	0.9173603991223834	hypothetical protein
SteCoe_15048	6731.004742050723	0.10525650920731631	0.055179836159606775	1.907517610289084	0.0564535928117421	0.1950663464242623	anterior	0.7098176502514708	DEAD domain protein
SteCoe_15056	325.01731245444336	-0.40583197764236073	0.12702913941083988	-3.1947943560399303	0.0013993050821927819	0.014961213118667828	posterior	1.8250331906037027	TFIIA_gamma_N domain protein
SteCoe_15060	694.3414852884925	0.31600932545718924	0.1048517404265759	3.0138681930461595	0.002579398416785395	0.023038878167188862	anterior	1.6375386718486982	hypothetical protein
SteCoe_15061	2638.711353860973	0.2739924404549109	0.06558168623590757	4.1778803836991525	2.9423831790739797e-05	0.0008702444654563125	anterior	3.0603587300424406	CoA_trans domain protein
SteCoe_15066	559.3639746732031	0.23558718930236877	0.1112194384341249	2.1182195542365254	0.03415647787754059	0.14036377393234362	anterior	0.8527449635119321	hypothetical protein
SteCoe_15067	346.8823915669396	-0.27051533730949867	0.12522649406090025	-2.16020850330555	0.0307565321872052	0.1311975605924051	posterior	0.8820742398925737	Ank_2 domain protein
SteCoe_1507	1413.1769796240462	0.1976986457049294	0.07675343470987474	2.5757628496004545	0.010001921978525603	0.06107550527007027	anterior	1.2141329314753493	hypothetical protein
SteCoe_15075	336.7535947930216	-0.33569189272388567	0.12571769912043249	-2.670203917765838	0.007580519416498516	0.05019361600617343	posterior	1.299351516113935	Kinesin domain protein
SteCoe_15083	173.7102094697486	-0.363735580863994	0.17178234456142905	-2.1174212157403804	0.034224115193130296	0.14054264535271235	posterior	0.8521918762486832	Sugar_tr domain protein
SteCoe_15090	295.37451492540595	0.28874744707712496	0.12782639105810842	2.258903225593404	0.02388940531422218	0.11015641569421299	anterior	0.9579902037383312	RCC1 domain protein
SteCoe_15094	382.5838736037713	0.3001520759018802	0.11800183388513205	2.5436221287379386	0.01097096968680765	0.06523923327543596	anterior	1.1854911516508297	hypothetical protein
SteCoe_15095	649.1184541160331	-0.2855050808340599	0.09811327265305012	-2.9099537005932725	0.0036148230131789827	0.02944332391225178	posterior	1.5310131632454322	hypothetical protein
SteCoe_15099	31829.921557871417	0.20138124637415827	0.05806592360117839	3.4681485092242887	0.0005240575898737117	0.0073046512886183025	anterior	2.136400511700063	zf-CCHC domain protein
SteCoe_1511	3069.9378048602034	0.15415778775477018	0.05648125808922649	2.7293617913262276	0.006345704246948565	0.04421082169309613	anterior	1.354471413312601	UDPGP domain protein
SteCoe_15110	1928.9338990708713	0.19771056367369028	0.07852844842333208	2.5176934938007416	0.011812606662470039	0.06881249624060093	anterior	1.162332687410768	IPK domain protein
SteCoe_15133	2898.7209727328413	-0.27909074611246815	0.0785342570856538	-3.553745288607955	0.0003797868482020363	0.005796975236959459	posterior	2.2367985548086025	hypothetical protein
SteCoe_15139	1467.2134052101044	0.2657948495876366	0.06751164427327849	3.937022308503302	8.249894015287307e-05	0.0018602770517681642	anterior	2.7304223713230162	GalKase_gal_bdg domain protein
SteCoe_15154	3504.9814881842103	0.22342719904518116	0.0568913266273518	3.9272629465765254	8.591803385917279e-05	0.0019191356642560416	anterior	2.7168943237766348	Ribosomal_L34e domain protein
SteCoe_15159	283.95742343372723	-0.38682367898365616	0.175332623359855	-2.2062276350575907	0.02736806526036896	0.1212233282659031	posterior	0.9164137963227668	hypothetical protein
SteCoe_15161	272.15401111577074	0.30900575491821064	0.1382294760323768	2.235454866701757	0.025387501508213717	0.11514144759070576	anterior	0.9387683147740273	zf-DHHC domain protein
SteCoe_15178	8680.137043644854	0.2410835251681169	0.04870190633800639	4.950186620928598	7.414235212569815e-07	6.102524235718254e-05	anterior	4.214490487139319	hypothetical protein
SteCoe_15193	440.2711328066676	-0.3376583347575727	0.12597872505346727	-2.680280615748932	0.007356046511394781	0.04907039501084148	posterior	1.3091804459861058	hypothetical protein
SteCoe_15208	894.7848093649894	-0.3286061470550434	0.13163833343127457	-2.4962800613591885	0.012550347026543838	0.07171530917977445	posterior	1.144388124909681	EF-hand_7 domain protein
SteCoe_1521	685.0993032402329	-0.46753323573477756	0.12432941215139305	-3.7604395262922434	0.00016961507622217798	0.003135896396232371	posterior	2.503638293974794	TCR domain protein
SteCoe_15213	85.5580969779415	-0.9680910245700077	0.2509922483095045	-3.8570554711961926	0.00011476112594058551	0.00236773824476837	posterior	2.6256663108748426	hypothetical protein
SteCoe_1522	257.46920355978	-0.4633705715091937	0.1473158027799724	-3.145423388156624	0.0016584662562403737	0.016840175195319516	posterior	1.7736533946674418	hypothetical protein
SteCoe_15228	513.8591922836205	0.2252565906912474	0.10177044277332795	2.213379293170205	0.026871507028915758	0.11974844809245745	anterior	0.9217301062161087	Lebercilin domain protein
SteCoe_15229	742.2183389221778	0.2901853437911176	0.1034926098104422	2.803923336387237	0.005048490764225539	0.03775387196931214	anterior	1.423038501288468	Ribosomal_L1 domain protein
SteCoe_15231	91.93306194767416	-0.5201669442685413	0.2541727314173255	-2.0465096368440903	0.04070625530703655	0.157871662881667	posterior	0.80169581653096	hypothetical protein
SteCoe_15236	308.3242150818485	-0.3300879269279134	0.1402644925728252	-2.353324928306656	0.018606367286552555	0.09348714518518665	posterior	1.0292481020574014	Ion_trans domain protein
SteCoe_15240	111.1824687177167	-0.5364881851344971	0.21478887304397296	-2.497746636180096	0.01249854878551501	0.07151500824380695	posterior	1.1456028069614042	cNMP_binding domain protein
SteCoe_15241	678.773354418156	-0.3105261449308262	0.10179379544524618	-3.0505409840804587	0.002284295019772698	0.021162184751508106	posterior	1.674439498425842	hypothetical protein
SteCoe_15252	6920.804592340085	-0.30007158191908406	0.08229155675228442	-3.6464443469257137	0.00026589403184725153	0.004425488040581614	posterior	2.35403882854942	RINGv domain protein
SteCoe_15254	298.86411484999604	0.33390957661665155	0.12569717622704568	2.6564604443739745	0.007896571422623478	0.05169325142817344	anterior	1.286566150500053	Cyclin
SteCoe_15261	424.1970743324912	0.24007501694315686	0.11230501367744287	2.1377052464700186	0.032540673434506985	0.13594229404846228	anterior	0.8666454055614543	Rhodanese domain protein
SteCoe_15269	8064.037087016311	0.14284434930898363	0.04412646355353792	3.237158335511589	0.0012072640761947551	0.013420050537773452	anterior	1.872245848680081	CAP domain protein
SteCoe_15272	964.7478816746462	-0.343821935697103	0.10096876289097774	-3.4052307451597574	0.000661081692793909	0.00870866037502846	posterior	2.0600486459657277	CK1 kinase
SteCoe_15275	255.67924696694544	0.30800249665228124	0.15319476326178197	2.0105288855465706	0.04437524217472742	0.16716965459239966	anterior	0.7768425548823001	WD40 domain protein
SteCoe_15281	2182.0091770737376	0.26972772038223436	0.0653866045716598	4.125121990187286	3.705383034692287e-05	0.0010370216162885859	anterior	2.9842121908269585	hypothetical protein
SteCoe_153	895.5312654931757	-0.23547575034506496	0.08569200497175804	-2.747931390129942	0.005997255722550326	0.04243386305478451	posterior	1.3722874295341787	DYRK family kinase
SteCoe_15300	380.44029225845725	-0.987067421094684	0.19491099693120129	-5.064195641270534	4.101282984395281e-07	3.9990318195788506e-05	posterior	4.398045140249441	Myb_DNA-binding domain protein
SteCoe_1531	20537.255870977664	0.2188159638631695	0.048241607469070545	4.535834839323304	5.737606889236904e-06	0.00026809815648307404	anterior	3.571706172335587	NGP1NT domain protein
SteCoe_15312	603.5007180718184	-0.35449463282129406	0.13023448260897655	-2.7219721361019955	0.006489361379381755	0.04492575958815995	posterior	1.3475045712661209	LRR_9 domain protein
SteCoe_15314	2731.720855088996	0.23657025679876545	0.06601460127214956	3.583605024341341	0.0003388844131792401	0.005275989918776948	anterior	2.277696042963376	NMT domain protein
SteCoe_15316	282.06093150395526	-0.3718668682372799	0.13811885546088806	-2.692368590779292	0.007094648813338205	0.04780608800050185	posterior	1.3205167934158355	TTL domain protein
SteCoe_15317	943.6107267048536	-0.21953460690374085	0.1032377308972953	-2.1264958556880913	0.03346199396480647	0.13861249643539816	posterior	0.8581976146860348	hypothetical protein
SteCoe_15343	96.1307656331799	-0.49949606389271806	0.21906874966635528	-2.280088167086622	0.022602459885956196	0.10614755408064848	posterior	0.9740900086719434	TPR_12 domain protein
SteCoe_15357	280.13308340695016	-0.2790071529756086	0.1422737317147049	-1.961058795695955	0.04987216459973149	0.18036555548833813	posterior	0.7438463963374577	LisH domain protein
SteCoe_15359	5587.956099465599	0.21518723307710177	0.053984321872964584	3.9861060695266013	6.716649494787431e-05	0.0016115430709178742	anterior	2.7927580828218326	STT3 domain protein
SteCoe_1536	1206.3388229796221	0.13620095348454483	0.07205774130236223	1.8901640687435737	0.05873602057105835	0.19957354102480993	anterior	0.6998970369394882	Actin domain protein
SteCoe_15360	3500.0642450763467	0.12973757162378763	0.05878766166890347	2.206884368942575	0.02732213873188856	0.12111865604432409	anterior	0.9167889568315539	ABC_tran domain protein
SteCoe_15361	405.3493438023786	-0.32505585585335844	0.12060802353053791	-2.695142879702812	0.007035845369449814	0.04762091822901343	posterior	1.322202234761694	hypothetical protein
SteCoe_15362	144.88169710208186	-0.38014053339631626	0.2010987036228646	-1.8903181698735467	0.058715420140419756	0.19957354102480993	posterior	0.6998970369394882	hypothetical protein
SteCoe_15370	598.7439565721136	-0.24058685697032364	0.1049024007195135	-2.293435186613138	0.02182296280923571	0.1035880144634987	posterior	0.9846904912460708	LRR_9 domain protein
SteCoe_15372	153.45254520982598	-0.3339941603057464	0.17542864695637353	-1.9038746869478265	0.056926506526753386	0.19597108179466255	posterior	0.7078080099883511	hypothetical protein
SteCoe_15373	296.2885692960957	-0.333274613266722	0.13247768905900956	-2.515703705536948	0.011879500518073814	0.06899529666629284	posterior	1.1611805136322515	hypothetical protein
SteCoe_1538	463.4664535188144	-0.2230560185786183	0.10683871675195933	-2.0877826443429988	0.036817445839002046	0.14747697213394292	posterior	0.831275787522522	hypothetical protein
SteCoe_15386	130.71169345045078	-0.454420952958399	0.1890101218511425	-2.4042149092749883	0.01620724220344506	0.08539093264553807	posterior	1.0685882430238365	BTB domain protein
SteCoe_15389	317.9538012499102	0.3226876749583726	0.13730398609018146	2.350169752147114	0.01876485108324217	0.09389843788067156	anterior	1.0273416327120315	ADK domain protein
SteCoe_1539	2159.4842541818284	0.2588999045637721	0.06368319631738288	4.065435146713939	4.794292512955891e-05	0.0012623590915124547	anterior	2.8988170878183306	HIT domain protein
SteCoe_15390	240.43578872936038	-0.31422647679239335	0.14113973294273818	-2.22635022924323	0.025990731458350545	0.11676963592712339	posterior	0.9326700738646918	hypothetical protein
SteCoe_15400	10258.191792586278	0.14739249343746602	0.06803103233313267	2.166547947056251	0.03026934011484352	0.1300023107024072	anterior	0.8860489283363461	Ribosomal_S4 domain protein
SteCoe_15401	4992.98261913813	0.19381546363183835	0.06558147048420514	2.9553387900705506	0.0031232587389590644	0.026486921013396288	anterior	1.5769685235679953	Kinesin domain protein
SteCoe_1541	2563.7882062893577	0.16498079722084216	0.05720411445193485	2.8840722175581535	0.003925687154919176	0.03124454845551401	anterior	1.5052257473510497	Melibiase_2 domain protein
SteCoe_15414	497.07722207720417	-0.7405348655951509	0.11542670750972761	-6.415628424060715	1.4024313184629648e-10	8.202374617791724e-08	posterior	7.086060399554212	zf-LITAF-like domain protein
SteCoe_15415	775.3204509698454	-0.28695075515891133	0.10758894484139712	-2.66710260595939	0.007650830992357445	0.05056510213890464	posterior	1.2961491111699528	hypothetical protein
SteCoe_15420	335.5351115563665	-0.5552603255962737	0.1291142550562622	-4.300534633873822	1.7038653827619567e-05	0.0005887917973157555	posterior	3.2300382489513293	hypothetical protein
SteCoe_15429	192.19411671324283	-0.36828695397528166	0.15583497451372036	-2.3633138525193917	0.018112323268844675	0.09193500144590187	posterior	1.0365191127618698	hypothetical protein
SteCoe_15442	944.7613593367009	0.18236207175473815	0.09226688026683878	1.976462965121842	0.04810236628315632	0.17667319050748537	anterior	0.7528293480485505	Enkurin domain protein
SteCoe_15448	136.63515367539372	-0.545179382242842	0.20728467776312154	-2.6300997648550557	0.008535981430648298	0.054754384941443	posterior	1.2615810951249935	histidine kinase
SteCoe_15453	5753.906185620312	0.2719389102936185	0.06243965548515171	4.355227590233681	1.3292873389279973e-05	0.00048772511744791164	anterior	3.31182487801898	PCI domain protein
SteCoe_15469	1252.4263144774377	-0.29967936264454365	0.07573836224874893	-3.9567710965323104	7.59696636237271e-05	0.0017586404377119631	posterior	2.754822945010937	hypothetical protein
SteCoe_15478	370.4765504309009	-0.45938107506613773	0.11719583881187269	-3.919772917906702	8.863244140727677e-05	0.0019549128821828186	posterior	2.7088725915316902	kinase related to Ciliate-C4 family
SteCoe_15481	285.75455432836634	0.2960431000882946	0.1381063975264894	2.143587157369102	0.032065980708786225	0.1346582009941831	anterior	0.8707671919141016	hypothetical protein
SteCoe_15482	2635.570683241305	0.17859477095821547	0.06189785327121853	2.8853144579290126	0.003910228746790147	0.03113311881392871	anterior	1.506777370938648	MIT domain protein
SteCoe_15485	326.39450378570604	0.3459471903296249	0.1397934496910142	2.4747024348728273	0.013334722606737185	0.07436658828526138	anterior	1.1286221421762515	dCache_1 domain protein
SteCoe_155	963.9253729968945	0.23164068118708506	0.11745032785218111	1.972243802321437	0.048581781543577604	0.17779310503792814	anterior	0.7500850853345536	TPR_12 domain protein
SteCoe_15500	2978.5659875111255	0.22580305616798618	0.058345453622612994	3.8701054177847976	0.00010878830183517247	0.002273058118775218	anterior	2.6433894598576573	CAP domain protein
SteCoe_15512	2180.769292029286	-0.27499866394785083	0.06706071636075976	-4.100741520094541	4.118283623937639e-05	0.0011174311118877299	posterior	2.9517792410364754	IF4E domain protein
SteCoe_15523	2082.9162986367046	0.21526727982628843	0.06232804825826571	3.453778609179223	0.0005527909765319479	0.007620592971506272	anterior	2.11801123414155	Proteasome_A_N domain protein
SteCoe_15524	1721.4290127963795	-0.1534714982421166	0.06880005923298614	-2.2306884609270043	0.025701772513161258	0.11598386522528434	posterior	0.9356024222472179	hypothetical protein
SteCoe_15525	2871.8784353137817	-0.3180846344127669	0.06832639705114928	-4.655369639564752	3.2339997483648084e-06	0.00017937358604307044	posterior	3.7462415093427683	C2 domain protein
SteCoe_15530	8196.307037891125	0.2235339524334211	0.05550366410359289	4.027372895890512	5.640354067339051e-05	0.0014270630421085082	anterior	2.8455568410163283	IBB domain protein
SteCoe_15533	663.6516004858794	-0.1959107437896758	0.09387720782419741	-2.0868829434782	0.03689871706254536	0.14769169712344773	posterior	0.8306439190064395	Thioredoxin_8 domain protein
SteCoe_15536	177.24518016729075	-0.6976803091568404	0.1803308226791402	-3.868891068046709	0.00010933147081944567	0.002277721197930188	posterior	2.6424994363634284	hypothetical protein
SteCoe_15538	588.3759649884202	0.22798049440253948	0.09710870258530913	2.3476834550668686	0.018890567848590566	0.09433797610823268	anterior	1.025313445182271	LPMO_10 domain protein
SteCoe_15547	20343.550693647856	0.1758772867155928	0.048133902287115914	3.6539170596743866	0.00025826972736776665	0.004322522173219315	anterior	2.3642627702502006	CDC48_N domain protein
SteCoe_15551	958.220389641889	0.19356899212706152	0.09232624107434292	2.096576118280348	0.03603111519251958	0.14536339199339943	anterior	0.8375449515033482	Ribosomal_L17 domain protein
SteCoe_15555	8226.848833035789	0.1255130463813981	0.05110782458096678	2.4558479530381105	0.014055261137195582	0.0769755018443696	anterior	1.1136474710180735	Cpn60_TCP1 domain protein
SteCoe_15558	1204.8654552155322	0.20082955767630203	0.09511521498090153	2.111434618705611	0.03473497210940545	0.14179426443009954	anterior	0.848341335984663	EF-hand_7 domain protein
SteCoe_15561	149.5013035591567	-0.3976729552060774	0.18867881261000483	-2.1076714958348775	0.03505941452831248	0.14254736059359954	posterior	0.8460408196750923	Cyclin
SteCoe_15570	961.9339251801019	0.33236669240957106	0.08536890692335719	3.8932991458818194	9.889008309359349e-05	0.0021223103863121564	anterior	2.673191100545415	MIF4G domain protein
SteCoe_15571	34987.843071949574	0.25414266847574984	0.05077444002959574	5.005326859884885	5.576731954037783e-07	5.045997209598425e-05	anterior	4.297052993980224	Ldh_1_N domain protein
SteCoe_15578	4197.551561468764	0.1339500504380208	0.058040020524012595	2.307891162488517	0.02100519072708383	0.10098869497483921	anterior	0.9957272399286431	Myb_DNA-binding domain protein
SteCoe_15579	583.2940994433633	-0.33426077502611384	0.10823780181636249	-3.0882073491590725	0.002013679170634741	0.0192912090667269	posterior	1.714640552317106	TTL domain protein
SteCoe_1558	1197.5777832283943	0.1868136484094539	0.07330205764613172	2.548545762675632	0.010817309344368545	0.06452313512280612	anterior	1.1902845387806646	adh_short domain protein
SteCoe_15582	2851.2877966965057	0.12218581178798026	0.05759141911330345	2.1215975169425145	0.033871551088711455	0.1397127877049149	anterior	0.854763841734671	Peptidase_S10 domain protein
SteCoe_15583	339.2920937445263	0.3540249098428988	0.12399626874052136	2.8551255085243166	0.004301982446965419	0.0333688823728658	anterior	1.4766583389677888	TLD domain protein
SteCoe_15585	187.64121350252364	0.37238842911813086	0.1583600067945576	2.3515307725468526	0.018696343084387067	0.09382883906557027	anterior	1.0276636571212923	MutS_III domain protein
SteCoe_15586	463.8572942835219	-0.20203064158706877	0.10519414305503477	-1.9205502865437265	0.05478842770600055	0.19145847552161763	posterior	0.7179254034568222	C2 domain protein
SteCoe_15587	444.2700994727725	0.44664845569805983	0.1570489028430699	2.8440087616808785	0.00445498228394755	0.034318792096470416	anterior	1.4644680062274484	hypothetical protein
SteCoe_15597	2803.452525623278	0.2723542598011138	0.05915163247504096	4.604340546578046	4.137749038549716e-06	0.00021176357685662975	anterior	3.6741487360626883	hypothetical protein
SteCoe_15603	279.0502609526067	0.291546225227112	0.1313131549682158	2.2202362383089524	0.026402735602018425	0.11807413948596888	anterior	0.9278452108400376	GYF domain protein
SteCoe_15621	616.4263377855328	0.2543372302770944	0.09149003831478707	2.7799445159483245	0.005436818685566112	0.039672786738622255	anterior	1.4015072922735485	Ribosomal_L7Ae domain protein
SteCoe_15629	3699.162330852354	0.14505558246689979	0.05497599574794449	2.6385257873628114	0.008326736720164036	0.05368633330989819	anterior	1.2701362566375594	Peptidase_M16 domain protein
SteCoe_15645	512.4703943165047	-0.28678791966827455	0.10338168784899779	-2.7740688475425657	0.00553599610389394	0.04018207369223358	posterior	1.395967654201628	Kinesin domain protein
SteCoe_15648	115.3649582862368	-0.8603212125373828	0.31598248709920773	-2.7226863755498933	0.006475349734482678	0.04487663842216735	posterior	1.3479796822639452	hypothetical protein
SteCoe_15649	1156.5014880417484	0.21196385433524875	0.1100708729908707	1.925703399779786	0.05414141914360303	0.18999767697493822	anterior	0.7212517089583984	hypothetical protein
SteCoe_15651	20519.048156934772	0.23159094732505797	0.048787953296994695	4.7468879441459135	2.0657031671537807e-06	0.00013030432733702433	anterior	3.885041161360441	Ribosomal_S5 domain protein
SteCoe_15664	238.39590537030264	0.3077619413067625	0.14837290990449384	2.0742461781255472	0.03805645355576914	0.1506874669441673	anterior	0.8219228675482666	hypothetical protein
SteCoe_15671	1688.3837228058794	-0.21544915348997434	0.06685788532150289	-3.222494287007929	0.0012707969994628363	0.013937647214447563	posterior	1.8558105324088703	hypothetical protein
SteCoe_15673	2772.383773398737	0.1050563910957476	0.05544787434062394	1.8946874401419198	0.05813382268280139	0.19837593697324224	anterior	0.7025110089637605	DEAD domain protein
SteCoe_15679	2150.946716780788	0.17857383598919882	0.06253345541285578	2.855652783141857	0.004294845346105477	0.03333774173781765	anterior	1.4770638221451229	Anoctamin domain protein
SteCoe_15682	198.66864292284507	-0.5368867704436429	0.1631015382798171	-3.29173333437579	0.000995719777676354	0.011682747325549924	posterior	1.93245501612564	hypothetical protein
SteCoe_15684	87.52928013613293	0.9805301656550778	0.2832864931819796	3.4612669126628557	0.0005376394700134094	0.007455034573159963	anterior	2.1275503381401917	hypothetical protein
SteCoe_15686	1671.27193749407	-0.209272849262001	0.08648402072164026	-2.4197863086820637	0.015529630110724512	0.08298791826436717	posterior	1.0809851294677961	Myb_DNA-bind_6 domain protein
SteCoe_15687	2603.3960729708224	-0.1848546611920019	0.09025104169539748	-2.0482274522204094	0.04053771773680354	0.1574181532190767	posterior	0.8029451869179961	Rav1p_C domain protein
SteCoe_1569	341.5794246083969	0.24348327098507944	0.12318837029648466	1.9765118281788614	0.048096837437432524	0.17667319050748537	anterior	0.7528293480485505	Ank_2 domain protein
SteCoe_15693	4209.754033287097	0.23197771988845314	0.05360132081138952	4.327835888685064	1.5058159941342213e-05	0.0005341394474874113	anterior	3.2723453471507304	EF-hand_7 domain protein
SteCoe_15694	582.9709347746045	-0.3668899896314893	0.09533675653242692	-3.8483582091100286	0.00011891209091881079	0.002439239951470015	posterior	2.6127454754248665	hypothetical protein
SteCoe_15702	1512.0089829213277	0.23936601152025225	0.06858407453406253	3.490110687450776	0.0004828205243573361	0.006891811147811868	anterior	2.1616666317734765	TauE domain protein
SteCoe_1572	1571.8258940287685	-0.155030902094292	0.07249185553693616	-2.1385975147966856	0.032468278958040726	0.13578684466705868	posterior	0.8671423034373519	CAF1 domain protein
SteCoe_1573	20477.04271054518	0.21027995764021318	0.05272546150370864	3.9882051601468174	6.657507803512146e-05	0.00160345867856664	anterior	2.7949422274422586	TPR_16 domain protein
SteCoe_15733	1272.3660703601165	-0.4513900953604151	0.07583297061728399	-5.9524253327553724	2.6419768012331106e-09	7.728325015552307e-07	posterior	6.111914621906646	CHAP domain protein
SteCoe_1574	19451.01990445078	0.22892882714072751	0.047656285213445226	4.803748888848349	1.5572210661534655e-06	0.00010623929280077031	anterior	3.9737148289186903	Peptidase_C2 domain protein
SteCoe_15758	143.60255554599442	-0.3898163684828003	0.20272232768644524	-1.922907915134722	0.054491615551857914	0.19078766330453745	posterior	0.7194497110364417	hypothetical protein
SteCoe_15763	6633.402698521751	0.1881654488255129	0.05703356175609552	3.2992056436910593	0.0009695885415404594	0.011477047514442888	anterior	1.9401698203963402	START domain protein
SteCoe_15771	118.81586473726264	-0.4048316746815728	0.19511273049884642	-2.0748603827466106	0.03799947635653957	0.1506014881435683	posterior	0.8221707367053922	hypothetical protein
SteCoe_15779	3989.9044545313786	0.1733227635811813	0.061446727148833494	2.820699679599968	0.00479190404629982	0.036363297443029984	anterior	1.4393367416112277	AAA domain protein
SteCoe_15781	899.3102460852673	-0.18770238926605617	0.08610087847573993	-2.1800287359314674	0.029255331544198217	0.12670800331050477	posterior	0.89719595272654	ParcG domain protein
SteCoe_15790	1051.4704213554521	0.30877875514252784	0.08881848731582727	3.4765144563265276	0.0005079768422331732	0.0071364062427941985	anterior	2.1465204355402725	PP2C domain protein
SteCoe_15795	1245.9225548232425	0.3315570177379788	0.0840039288393759	3.9469227489579652	7.916208483212586e-05	0.0018157112346994797	anterior	2.7409532192226447	PEX11 domain protein
SteCoe_15796	129.17075018449853	0.5364370495817103	0.1985282419177754	2.7020692088931453	0.006890941700761998	0.04692256667030348	anterior	1.3286182399439286	hypothetical protein
SteCoe_158	605.7518763664873	0.18302733321117973	0.09276193072858252	1.9730867153542757	0.04848568355261821	0.1777142613427067	anterior	0.7502777192182198	Kelch_3 domain protein
SteCoe_15804	882.6445503991721	-0.30010856056174295	0.0932469312574386	-3.218428279781082	0.0012889520072803765	0.014086121373318916	posterior	1.8512085738213278	hypothetical protein
SteCoe_15808	3330.1233357441974	-0.3339929720604887	0.06799585399159393	-4.911960839579704	9.017006476861076e-07	7.053082648604081e-05	posterior	4.151621027027029	PKG family kinase
SteCoe_15813	9008.740627748744	0.15842855196507288	0.06333612451909461	2.501393212294032	0.012370574339014886	0.07103018134856785	anterior	1.1485570765206554	Ribosomal_L5 domain protein
SteCoe_15817	20187.16873695257	0.11713491595642506	0.0494517369979886	2.3686714171675995	0.01785210562659584	0.09109052892480947	anterior	1.0405267761501735	TIP120 domain protein
SteCoe_15819	32449.140309455328	0.2665753055333959	0.04803289017690431	5.549849375117834	2.8591582757587814e-08	5.312816631240737e-06	anterior	5.274675173251675	Aminotran_1_2 domain protein
SteCoe_15823	193.6722026993364	-0.3382456547912154	0.15590421077825203	-2.1695735676588868	0.03003916558596787	0.1293258753876528	posterior	0.8883145732340512	NT-C2 domain protein
SteCoe_15829	540.13947892062	-0.24595340382510766	0.11682519454093333	-2.1053113139814226	0.03526421790428814	0.14314785644792452	posterior	0.8442151508893829	PX domain protein
SteCoe_15833	3218.414198950974	-0.487600250756141	0.10041384731432974	-4.85590646905287	1.1983726001470828e-06	8.763715240938631e-05	posterior	4.057311742395927	FHA domain protein
SteCoe_15840	126.34445489921445	-0.5054564321685826	0.21925811914922286	-2.3053031474039902	0.02114960139766424	0.10144397759337874	posterior	0.9937737305488092	ASF1_hist_chap domain protein
SteCoe_15843	198.00830114378027	-0.40065913222530086	0.15324551116162677	-2.6144917993893406	0.008936030566425026	0.05660771766997165	posterior	1.2471243548013058	hypothetical protein
SteCoe_15849	1383.2761689372571	-0.17893288094688092	0.08117925973180058	-2.204169901746308	0.027512397642131	0.12169448625948368	posterior	0.9147290983625982	hypothetical protein
SteCoe_1586	2240.777581921379	0.15066401708276617	0.05776990290059023	2.6080019096107367	0.00910724463170961	0.05731685878736429	anterior	1.241717618845102	TP_methylase domain protein
SteCoe_15861	722.411056970932	-0.2965854736164463	0.11982160180534959	-2.4752254113431897	0.013315210756826528	0.07436383939700747	posterior	1.1286381957440221	hypothetical protein
SteCoe_15864	456.0090143724171	-0.4464147634308348	0.11312751877746001	-3.946119991449687	7.942782035548363e-05	0.0018165057147488124	posterior	2.740763231503457	CCT domain protein
SteCoe_15865	131.9544385232908	-0.517844626614087	0.19614518178212823	-2.640108831168192	0.00828794076190207	0.05353317816989014	posterior	1.2713769725576634	Dynein_light domain protein
SteCoe_15876	7778.486981740315	0.2715397733471778	0.04347342534726456	6.246109460621641	4.20802331116668e-10	1.8338393834010875e-07	anterior	6.736638704629606	S10_plectin domain protein
SteCoe_15877	295.96391398010627	-0.4002248815303958	0.1416224218446221	-2.825999416741324	0.0047133349871366715	0.03588183790207362	posterior	1.4451253200792706	KIAA1430 domain protein
SteCoe_15878	5393.044705350355	-0.23303887689292313	0.06336275175570572	-3.67785284628107	0.0002352055817031054	0.004039854347343387	posterior	2.3936342926332923	hypothetical protein
SteCoe_1588	482.0745402601946	0.2255638587199989	0.10649021543747693	2.1181651083468145	0.0341610870421632	0.14036377393234362	anterior	0.8527449635119321	NDR kinase
SteCoe_15880	599.5857772107001	0.3612587306306648	0.10344306546051614	3.4923436290522156	0.0004788018481950092	0.006857367314792908	anterior	2.1638425869331686	zf-met domain protein
SteCoe_15886	1622.0902146348917	-0.13969987261072603	0.07282989372676286	-1.9181666409515905	0.05508988464478203	0.1921607468266079	posterior	0.71633532206625	hypothetical protein
SteCoe_15888	955.9211069668185	0.28223361714965106	0.09476935867851173	2.9781104471444046	0.0029003145099178026	0.025064069625570524	anterior	1.6009484116964487	hypothetical protein
SteCoe_15891	110.78737392391677	-0.4411628680095517	0.20744574964386217	-2.1266421161529188	0.033449830340757436	0.13861249643539816	posterior	0.8581976146860348	hypothetical protein
SteCoe_15896	1290.6982351209767	0.1569418297719525	0.0758106245611453	2.070182519672695	0.03843525557942448	0.15176086539783903	anterior	0.8188402056009795	Peptidase_M1 domain protein
SteCoe_15897	432.7380422039155	-0.26725345329025013	0.1103457123662154	-2.421965000355331	0.01543683722567659	0.08269823303561893	posterior	1.0825037696624287	hypothetical protein
SteCoe_15901	1013.8236513602982	-0.4048592383714687	0.10591001961643748	-3.822671734343005	0.0001320134746868276	0.0026101997578356637	posterior	2.5833262549582545	hypothetical protein
SteCoe_15903	1143.599493064855	-0.2848414955295711	0.08743781368849578	-3.257646589201576	0.0011234021904471478	0.012665855530521856	posterior	1.8973654699369162	hypothetical protein
SteCoe_15907	281.7695432572155	0.3507346584325402	0.1379653785922347	2.5421932807444274	0.011015923838296863	0.06547009118925444	anterior	1.1839570541755682	hypothetical protein
SteCoe_15912	203.87786933016662	-0.45780596726342176	0.1537763006604454	-2.977090522383593	0.0029099807634708637	0.025101705236445282	posterior	1.6002967745499106	hypothetical protein
SteCoe_15919	2813.383632760741	0.163783056070073	0.058117957086339475	2.8181144740989175	0.004830658385591601	0.036618345461811516	anterior	1.4363012824548167	PhoLip_ATPase_N domain protein
SteCoe_15924	4465.409399241279	0.24184326758805139	0.056699563255575396	4.265346216123991	1.9959245305018763e-05	0.0006624770853395045	anterior	3.178829139100917	ADH_N_2 domain protein
SteCoe_15926	558.7398294749337	0.3795722192240549	0.10030438177261794	3.7842037657389174	0.00015420145172536983	0.002919164716439315	anterior	2.5347413988720713	Mito_carr domain protein
SteCoe_15931	9623.768605170679	0.17038291830509145	0.04805953910951718	3.5452466141388923	0.0003922459108890777	0.005934471737398387	anterior	2.2266179341219696	Peptidase_M20 domain protein
SteCoe_15939	378.50870822247913	-0.2673944730398601	0.12645041550823216	-2.114619172781225	0.034462418226238904	0.141208002723619	posterior	0.8501406896849166	hypothetical protein
SteCoe_15940	89.44796535875624	-0.6187984700243989	0.22879379583948267	-2.7046121060841	0.006838419060061627	0.04666909575217513	posterior	1.3309706138061899	hypothetical protein
SteCoe_15945	376.8878327816611	-0.3204947830824372	0.12175157912181356	-2.632366540082238	0.00847923291727864	0.054423065739575616	posterior	1.264216997354515	PH domain protein
SteCoe_15947	6088.943697628572	0.18084849692521932	0.06803219759154287	2.6582780408037374	0.007854106681954088	0.0515153441229025	anterior	1.288063394737971	Proteasome domain protein
SteCoe_1595	1139.4433576916354	0.24129041220266625	0.08371231164267982	2.882376647685917	0.003946876365771235	0.03140148953602047	anterior	1.503049750591397	Snf7 domain protein
SteCoe_15954	4346.282106074337	0.23360940140884248	0.06536575040115244	3.5738808164087685	0.0003517290767856737	0.0054386025569787885	anterior	2.2645126774631414	Ribosomal_L18 domain protein
SteCoe_15955	342.7953631554231	-0.3362128792718859	0.13247564291739672	-2.5379222313457777	0.011151276127079779	0.06592777053474885	posterior	1.1809316104511622	hypothetical protein
SteCoe_1596	1634.6125689404698	0.19107423105614563	0.07985459448565285	2.3927769251958964	0.016721404133668953	0.08732425137450889	anterior	1.058865128854512	hypothetical protein
SteCoe_15968	363.36144416597705	-0.34665441634491967	0.13776407934957263	-2.5162902984695554	0.01185974526617073	0.0689499048227089	posterior	1.1614663289805296	Pro_isomerase domain protein
SteCoe_15969	761.3714354678868	-0.4413463989108839	0.10983217884399012	-4.018370604645742	5.86019757185492e-05	0.0014661947642922305	posterior	2.833808335670918	hypothetical protein
SteCoe_15971	3135.048236923341	-0.1803771147165848	0.0531142589815733	-3.396020544674496	0.0006837322736162663	0.008940856687569963	posterior	2.048620866342878	DUF4201 domain protein
SteCoe_15980	13244.514745462677	0.19002421613754955	0.04759814877420007	3.9922606452406737	6.544637958786067e-05	0.0015863132686937305	anterior	2.799611043102689	SLC35F domain protein
SteCoe_15987	639.7388815291793	0.2735552140692596	0.10697961441778517	2.557077958805781	0.010555555836816695	0.06335359639779078	anterior	1.19822872645722	Band_7 domain protein
SteCoe_15990	233.36030572372587	-0.42785682849985013	0.15565167570561658	-2.7488096518090437	0.005981210948584888	0.04243250593673765	posterior	1.3723013193443852	hypothetical protein
SteCoe_15993	3220.633546552352	0.13116129213685251	0.06253064439286171	2.0975522227598447	0.03594471936829147	0.14512451075638041	anterior	0.838259231344067	Ras domain protein
SteCoe_160	12351.7969240402	0.21918463310519543	0.05086377623495575	4.309248139436459	1.6381049168877965e-05	0.0005725056038497873	anterior	3.242220257967762	eIF2A domain protein
SteCoe_1600	1454.6283868816292	0.27428694272938786	0.09101944764997139	3.013498211768967	0.002582545631592189	0.023055049923503178	anterior	1.6372339330204368	CCT domain protein
SteCoe_16003	5857.335146970363	0.1475646269261682	0.05374533549612128	2.7456266774410163	0.006039544589824579	0.042648292053939836	anterior	1.3700983564402254	Peptidase_S10 domain protein
SteCoe_16011	117.60510033463612	-0.448804245892833	0.2047355709394068	-2.1921166108729606	0.02837108763023064	0.1239435771800215	posterior	0.9067759736766973	hypothetical protein
SteCoe_16021	40340.79474897158	0.21235416320131717	0.05138407006684693	4.132684758623828	3.585503406957594e-05	0.0010114245673999004	anterior	2.995066501606549	tRNA-synt_1g domain protein
SteCoe_16023	1649.3458735829365	0.2061032764018492	0.06599786002076015	3.1228781711561218	0.0017909186321095351	0.017688842030558285	anterior	1.7523005964966716	hypothetical protein
SteCoe_16026	1737.2858386567102	0.17611450025573672	0.07315881336641715	2.407290279213036	0.016071389907031185	0.08492661719246322	anterior	1.0709561744423222	Choline_transpo domain protein
SteCoe_16028	1453.9015927644248	-0.17800224723560823	0.07911780076902046	-2.249838159117628	0.02445922072730496	0.11196188626170848	posterior	0.9509297934306808	hypothetical protein
SteCoe_16031	2245.4554084296633	-0.1468188748380169	0.07662130414348665	-1.9161625670462763	0.055344406415672176	0.19254236999497149	posterior	0.7154736867776116	hypothetical protein
SteCoe_16032	9561.042417847211	0.24015128515826376	0.05985177625059066	4.012433718805359	6.0095955574088065e-05	0.0014889437615425148	anterior	2.8271217055473588	GN3L_Grn1 domain protein
SteCoe_16033	1365.1991622240953	0.19886794077648848	0.0771009018871937	2.57932055149565	0.009899487732035308	0.06074530489364424	anterior	1.2164872837803722	RTC domain protein
SteCoe_16039	2043.8780464520778	0.14734854812504	0.06620741602200114	2.22555956686295	0.02604369703453041	0.11698298411345444	anterior	0.9318773044338275	Skp1_POZ domain protein
SteCoe_16043	786.5892701551469	-0.4357732746416073	0.12254196418956376	-3.5561146544664233	0.00037637987100287387	0.005753196682459104	posterior	2.2400907786519593	predicted pseudokinase related to Ciliate-C1 family
SteCoe_16054	371.5935315100576	-0.2715307181350443	0.1159611076889256	-2.341567130105776	0.019202972239915683	0.095274169982826	posterior	1.0210248260608987	V-SNARE domain protein
SteCoe_16056	566.2639618447687	-0.30328544431053706	0.10371430431401914	-2.924239296753801	0.0034529918552851863	0.028480166020831917	posterior	1.5454574833736283	hypothetical protein
SteCoe_16059	1782.6316979525675	-0.15230094513334588	0.07668177172006553	-1.9861427522741086	0.047017475335751464	0.17379455916905603	posterior	0.7599638237437534	hypothetical protein
SteCoe_16065	1361.6737763299186	0.2597044615785162	0.07416800383798124	3.5015700590491314	0.0004625253480255557	0.006682521164910498	anterior	2.175059657069849	AMP-binding domain protein
SteCoe_16066	763.2619824895115	0.2761302184483609	0.10546549357425343	2.618204391694713	0.008839384164990107	0.056177443291428195	anterior	1.2504380299918856	hypothetical protein
SteCoe_16070	21663.761999905208	0.13273006696066394	0.05837415704751367	2.2737813045013784	0.02297913886327614	0.10742043154255664	anterior	0.9689131072558589	hypothetical protein
SteCoe_16076	259.4259548906257	-0.5386786782864165	0.16166599880072546	-3.3320468266825145	0.0008620974905936298	0.010574978058539436	posterior	1.9757205250465497	hypothetical protein
SteCoe_16081	366.5755760593022	0.28305118341377644	0.1164477762921583	2.430713513185716	0.015069124447050273	0.08111572559675108	anterior	1.0908949426095296	hypothetical protein
SteCoe_16083	3349.2323551178233	-0.32928228972646895	0.08361084219148748	-3.9382726102954333	8.207031989431621e-05	0.0018584619417001363	posterior	2.7308463281269635	hypothetical protein
SteCoe_16091	2112.5239989118286	0.12793705813110476	0.06310983343791632	2.0272127362998287	0.0426406611929671	0.16274328491771572	anterior	0.7884969221658973	Biotin_lipoyl domain protein
SteCoe_16093	2304.117552837946	-0.24528955241928904	0.06268224264956729	-3.913222342579702	9.107260626374256e-05	0.0019987301481561755	posterior	2.6992458367361625	Pro_isomerase domain protein
SteCoe_16097	471.2927266027341	-0.33737927838510495	0.12103970048372854	-2.7873439626567738	0.005314203984766715	0.039144364225839404	posterior	1.4073307562575117	hypothetical protein
SteCoe_16099	1321.1058205494062	-0.17347078098940943	0.07287955940881782	-2.3802391561716947	0.017301405220005277	0.0892185962492134	posterior	1.049544614158923	hypothetical protein
SteCoe_16108	186.65521243109106	-0.3737004522706559	0.15897505180183003	-2.3506861487706345	0.01873883205715649	0.09389843788067156	posterior	1.0273416327120315	zf-B_box domain protein
SteCoe_16109	339.64888273619835	0.24874192732032258	0.12038507378204102	2.06621900461409	0.03880780516625545	0.15279849183711464	anterior	0.8158809323444347	Sas10 domain protein
SteCoe_16112	190.8227261702735	-0.3504719218128588	0.1853133516789182	-1.8912394527303211	0.05859238702009209	0.19937478396708935	posterior	0.7003297701790663	hypothetical protein
SteCoe_16115	1844.582651478034	-0.47291530911127316	0.11155501269447292	-4.239301289010602	2.242165652782512e-05	0.0007189069872299964	posterior	3.1433272953553804	Histone domain protein
SteCoe_16125	6296.6064598965495	0.19518839515962957	0.05032054928897685	3.878900328347316	0.0001049297341943677	0.002211914653491143	anterior	2.6552316342538322	EF-hand_8 domain protein
SteCoe_16128	807.8275422846331	0.25579046479815987	0.0856887783961111	2.985110414525044	0.002834759794530889	0.024657214115035686	anterior	1.608055993547844	DEAD domain protein
SteCoe_16130	1200.6852235686188	0.14967278140699034	0.07322078120458202	2.0441298077494987	0.040940725148187376	0.15832106715362843	anterior	0.8004612914559666	hypothetical protein
SteCoe_16155	579.3006006384893	-0.2986184761717195	0.11342302353728863	-2.63278536278436	0.008468784732000405	0.05441822451295974	posterior	1.2642556319205225	hypothetical protein
SteCoe_16160	12459.710511698579	0.1881946184250195	0.04770652006799025	3.944840624652748	7.985307069675475e-05	0.001821776144934296	anterior	2.7395049890493794	RRM_1 domain protein
SteCoe_16162	195.3366281778938	-0.3606551188558085	0.17511025905109084	-2.0595887460287656	0.03943787300606375	0.15457312861209815	posterior	0.8108660027191668	hypothetical protein
SteCoe_16166	697.1354582977298	0.17978338294193977	0.09178813678909521	1.9586777685120058	0.050150535595267116	0.18102003669731814	anterior	0.7422733513989354	PUF domain protein
SteCoe_16167	113.50878080004902	-0.6671126944812534	0.22809866221266178	-2.924667282174976	0.003448246889049859	0.028463032110077575	posterior	1.5457188372618134	hypothetical protein
SteCoe_16168	1827.8667982175436	0.16810058893479518	0.06837778819976466	2.4584092782248512	0.013955403098725673	0.0766637971716452	anterior	1.115409673865233	Arf domain protein
SteCoe_16170	874.0018558274223	-0.30166086229088696	0.10285517203590182	-2.9328701349660045	0.0033584433762971237	0.027948635953799216	posterior	1.5536393832048907	RabGAP-TBC domain protein
SteCoe_16186	181.42987763314343	-0.519875438089013	0.22048437211608973	-2.3578788514556828	0.0183796901232381	0.09258785159038131	posterior	1.03344599316014	hypothetical protein
SteCoe_16199	484.18110953334843	0.21781505397055936	0.1038968919191333	2.0964539934466244	0.03604193701514141	0.14537958500591797	anterior	0.8374965751947471	hypothetical protein
SteCoe_16214	1693.3968421641757	-0.39315283057820977	0.10033616961942766	-3.9183559833849317	8.915497175971666e-05	0.0019626961515020512	posterior	2.7071469291009245	hypothetical protein
SteCoe_16221	9162.388438582462	0.13046293223781974	0.05077005194392297	2.569682859137507	0.01017916543814979	0.0618051264513496	anterior	1.2089755006847127	WD40 domain protein
SteCoe_16224	921.1924089067887	-0.19807706623971244	0.09386910738490817	-2.1101411503520735	0.03484619972326509	0.14200491391042036	posterior	0.8476966271151408	DUF4200 domain protein
SteCoe_16232	5487.422391979807	0.12428171968614872	0.05702100916010097	2.179577694551077	0.029288779702887128	0.12674289512471712	anterior	0.8970763767253082	DEAD domain protein
SteCoe_16238	1005.7817805475244	0.27815557825030024	0.08493483401845628	3.2749293203994165	0.0010568841259481153	0.01219658947635278	anterior	1.913761593806446	TPR_1 domain protein
SteCoe_1624	8458.154880512493	0.15835573591063037	0.05146804483684261	3.076777764001516	0.002092512447594522	0.019824095299881734	anterior	1.7028066231899004	Peptidase_S10 domain protein
SteCoe_16249	1819.0632464873506	0.13226495251983017	0.06533784208082898	2.0243238574700118	0.04293684045558751	0.16363922641214032	anterior	0.7861125822519628	hypothetical protein
SteCoe_16252	5479.210764895534	-0.5599165961059821	0.07678391091952859	-7.2921083258286785	3.0514165102095216e-13	5.293724551799876e-10	posterior	9.276238660077652	hypothetical protein
SteCoe_16260	2398.4848257457893	-0.268231331546758	0.06625581607447695	-4.048419405856295	5.15646840425825e-05	0.001338129706334808	posterior	2.8735017879020615	hypothetical protein
SteCoe_16268	660.03221306952	-0.4182249534855246	0.09298701375364828	-4.4976705520787394	6.870204432495541e-06	0.00030500279719648603	posterior	3.5156961776977123	YAK subfamily kinase
SteCoe_16271	1055.0588455725153	0.17831621816172621	0.0815307821985399	2.187102997828464	0.028735005851103588	0.12509504072408514	anterior	0.9027599071639415	hypothetical protein
SteCoe_16279	874.8172950830959	-0.35080955645218626	0.0950916040982341	-3.689174872786703	0.00022498254213381593	0.003909094552258344	posterior	2.407923824828068	hypothetical protein
SteCoe_16283	782.9808079502903	-0.21750665016656198	0.10064608676363321	-2.161103895448764	0.030687314741590827	0.13097136061324866	posterior	0.8828236607368096	hypothetical protein
SteCoe_16287	7972.216881217813	-0.2975180511448276	0.07418064278017315	-4.010723552591642	6.05329541936263e-05	0.0014960887776049724	posterior	2.825042634760333	zf-AN1 domain protein
SteCoe_16288	305.4963331400832	0.3958128007350374	0.13594591840149534	2.91154604264076	0.0035964489836946816	0.029338573641595516	anterior	1.5325610041478903	hypothetical protein
SteCoe_16289	1237.3787289452598	-0.266161013805502	0.10299429845270813	-2.5842305623132633	0.00975965271900518	0.060233417387756255	posterior	1.2201624961098112	YAK subfamily kinase
SteCoe_16295	801.0230518288337	0.49015350286412407	0.16062459052187344	3.0515470966905047	0.002276653294395239	0.021109706664574873	anterior	1.6755178015024617	zf-RING_2 domain protein
SteCoe_16296	20517.416769373634	0.23831637301672565	0.051330916444262506	4.6427453379972405	3.4381001366145942e-06	0.00018726749671627954	anterior	3.727537594871008	TIP49 domain protein
SteCoe_1630	181.96195769938186	-0.4825691427395543	0.16817383658930876	-2.8694662173761247	0.004111652520441835	0.03225036612917786	posterior	1.4914653505797517	hypothetical protein
SteCoe_16308	588.5288137423726	-0.266582007719461	0.1049053986240043	-2.5411657666439877	0.011048352386632251	0.0655827266065439	posterior	1.183210531467196	DSPn domain protein
SteCoe_16321	3621.2740451229542	0.11350716606850322	0.05382724915580883	2.1087305751022942	0.034967844116957386	0.14239194189044777	anterior	0.8465145871846543	hypothetical protein
SteCoe_16332	15843.478258681766	0.15919260815535807	0.04651195717372574	3.4226168458308783	0.0006202143470543604	0.008282712424639658	anterior	2.081827417061964	Ras domain protein
SteCoe_16340	468.5354848831337	-0.38717332319117836	0.12160392549047801	-3.1838883623990855	0.0014531104233850623	0.015368855859814077	posterior	1.8133584625109596	cNMP_binding domain protein
SteCoe_16342	2180.586979702986	0.3798145803953193	0.08494498915354633	4.4713005932435586	7.774533084753312e-06	0.00033674924846211407	anterior	3.4726933648377045	FA_hydroxylase domain protein
SteCoe_16343	14158.842762821228	0.45493267566796597	0.06815204740527533	6.675260582600659	2.4679325392455202e-11	2.1080092577219536e-08	anterior	7.676127486168822	FA_hydroxylase domain protein
SteCoe_16356	93.96697135994059	-0.4903967850015724	0.23595966707402072	-2.078307666232359	0.03768103081173716	0.14983998732846096	posterior	0.8243722723598593	hypothetical protein
SteCoe_16366	82.81996587393017	0.474274491411676	0.2358564382699546	2.0108609071287464	0.044340150579429055	0.16707950864180837	anterior	0.7770768106062524	hypothetical protein
SteCoe_16367	324.66547113672067	-0.4055646743496644	0.12408480943799977	-3.2684474125925056	0.0010813927096705845	0.012366746015372446	posterior	1.907744558533632	hypothetical protein
SteCoe_16368	1085.1437898627307	0.20318189827824357	0.08153594348061904	2.4919304248504774	0.012705092218337169	0.07221307937992331	anterior	1.1413841350053973	EF_TS domain protein
SteCoe_1637	98.77944200813518	0.45065074858377946	0.22524995553920635	2.000669644995071	0.04542800274087395	0.16977066337567767	anterior	0.7701373543441651	Ras domain protein
SteCoe_16370	1832.8580786019422	0.1705688256112882	0.06582606905425543	2.591204792598222	0.00956405579142321	0.059403969566623395	anterior	1.2261845330780916	ABC_tran domain protein
SteCoe_16379	2341.220662218131	0.24368288394159987	0.06377687367430733	3.8208659330971275	0.00013298393153837854	0.0026221042235185	anterior	2.5813500499459403	Diphthamide_syn domain protein
SteCoe_16380	39319.617558392136	0.21783773618592786	0.048909868319694655	4.453860614836507	8.433986446709971e-06	0.0003594797336986921	anterior	3.444325588705085	Enolase_N domain protein
SteCoe_16382	1546.8791217471883	0.244359004531202	0.07315095372534709	3.340475989536287	0.0008363491215458373	0.0103353004291029	anterior	1.9856768946723737	CN_hydrolase domain protein
SteCoe_16384	7592.880057483998	0.12155143352573802	0.06189592365619646	1.9638035325379526	0.04955288028116632	0.1797141436433418	anterior	0.7454177422313657	RRM_1 domain protein
SteCoe_1639	887.325687673508	0.4314539328101396	0.11177921508644535	3.859876207544231	0.0001134444804844634	0.002345104972183186	anterior	2.629837712514115	DSPc domain protein
SteCoe_16394	4354.608080857958	0.2014346120551422	0.06302483060736491	3.1961150885124807	0.001392915392915024	0.014931885190917382	anterior	1.8258853579596857	Nop52 domain protein
SteCoe_16400	26518.90529405464	0.19777683739175095	0.05106879107106886	3.8727534614343773	0.00010761266947440045	0.0022551137820965134	anterior	2.6468315408414465	Ras domain protein
SteCoe_16401	4096.981260996412	-0.31017476975116665	0.07832703833427565	-3.9599961436999105	7.495097369606137e-05	0.0017454069182145687	posterior	2.7581033069664915	hypothetical protein
SteCoe_16402	165.43389330535084	-0.5591697560891438	0.2432719479461333	-2.298537750899904	0.021531201847559012	0.10277385632165151	posterior	0.9881173473956734	hypothetical protein
SteCoe_16404	98.20376403224537	0.608426424416064	0.22157070038590448	2.7459696762991768	0.006033233982098215	0.04264603722400705	anterior	1.3701213183465082	MORN domain protein
SteCoe_16409	37856.11032053709	0.09887989581093191	0.04680865279364916	2.112427722430576	0.03464977927988886	0.14166406026091263	anterior	0.8487403149614656	HELP domain protein
SteCoe_16410	399.6846757749768	-0.27931154867076946	0.13532066178883057	-2.0640717018265717	0.03901091856259839	0.15330127990167944	posterior	0.81445421923619	hypothetical protein
SteCoe_16411	308.90699804524144	-0.28747548028919084	0.1290816187524069	-2.227083012032885	0.02594172634685257	0.11664763622040215	posterior	0.9331240574432	Ank_2 domain protein
SteCoe_16414	20678.695863666613	0.2269517017932975	0.04751451417985789	4.776471057542786	1.7839821602678035e-06	0.0001170546164919683	anterior	3.9316114535824673	eIF-1a domain protein
SteCoe_1642	328.53777612883476	0.30128062002869616	0.12279800824166279	2.4534650385842167	0.01414872923312628	0.07741018807178544	anterior	1.1112018774026475	hypothetical protein
SteCoe_16420	667.7494625307323	0.2094846958157541	0.10932512932828407	1.916162341658051	0.055344435095491945	0.19254236999497149	anterior	0.7154736867776116	Gar1 domain protein
SteCoe_16425	667.3865214018174	-0.325363033665378	0.09720479207369133	-3.347191292983982	0.0008163485597147495	0.010176478192731325	posterior	1.9924024937175693	hypothetical protein
SteCoe_16427	325.0120729729833	-0.43335762559360863	0.1293145995198888	-3.3511887072500075	0.0008046544927160738	0.010071859342004127	posterior	1.9968903479734657	Ank_2 domain protein
SteCoe_16433	5192.784202665038	0.1225187128905792	0.06482718438993856	1.8899280300934154	0.058767586147772624	0.19960601790989926	anterior	0.699826369332898	Porin_3 domain protein
SteCoe_16434	25634.56390190007	0.15734626589099066	0.054928435337100186	2.8645685049163347	0.004175778213989147	0.03263893410743933	anterior	1.4862640324799408	Ribosomal_S13_N domain protein
SteCoe_16437	33505.99988717303	0.1677582075717999	0.04484913912955538	3.740500059258618	0.0001836545029408449	0.0033462101158692847	anterior	2.475446792214757	Catalase domain protein
SteCoe_16449	520.3563279305614	0.321553654871964	0.10569297325470187	3.0423371106901786	0.0023474883095292525	0.021551274876048004	anterior	1.6665270338440348	CDPK family kinase
SteCoe_16450	864.4073958388689	0.2018740901258916	0.09292101829580736	2.172534199778569	0.029815392931944986	0.12864778756693337	anterior	0.890597678211773	DEAD domain protein
SteCoe_16452	117.34102503689132	0.47156935307134673	0.20833708256376385	2.2634921602447697	0.023605367344049433	0.10922405509530478	anterior	0.9616817037131077	hypothetical protein
SteCoe_16453	516.6183646407412	-0.29731644830844434	0.13972274749036276	-2.1279029624646584	0.033345129923506425	0.1383699775333378	posterior	0.8589581295758615	Ank_2 domain protein
SteCoe_16455	7916.974809572311	-0.17640872854171025	0.05831223568033267	-3.0252437843196724	0.0024843279422068583	0.022450418484081785	posterior	1.6487755591758664	Mob1_phocein domain protein
SteCoe_16459	1617.505957543114	0.2776180290106287	0.07215504467285175	3.847520714169583	0.0001193191915891118	0.0024428974277985556	anterior	2.6120947677692072	hypothetical protein
SteCoe_16461	1505.49965297976	0.23669937693523643	0.07648806522153931	3.0945922903091168	0.001970836083242802	0.018982965142790617	anterior	1.7216359497288651	PhyH domain protein
SteCoe_16464	2705.7790591212956	0.22926926424727645	0.055792343249629534	4.109332049766503	3.968051777252106e-05	0.0010926613373425044	anterior	2.9615144236990814	Prefoldin_2 domain protein
SteCoe_16491	2760.200338611346	0.11696795550408715	0.05856244528929517	1.9973202096714382	0.045790409323710674	0.1707663990042818	anterior	0.7675975795639217	Carboxyl_trans domain protein
SteCoe_16493	1550.95120148127	0.17685543060677694	0.06921733069708762	2.555074413093747	0.01061650990406482	0.06366328348536933	anterior	1.1961109660479856	Rubis-subs-bind domain protein
SteCoe_16495	168.20409848034885	-0.41905478135295077	0.1775427683012808	-2.3603032968475333	0.018259999234736403	0.09221102067810553	posterior	1.0352171707721611	hypothetical protein
SteCoe_16498	33928.17368656283	0.0883734585138651	0.04533719339775491	1.9492485504901444	0.05126574951309128	0.18355613935321113	anterior	0.7362310851854248	hypothetical protein
SteCoe_16500	13597.304319859746	0.17928210649272083	0.05150620678620678	3.4807864465129295	0.0004999439255080185	0.007051388761755764	anterior	2.1517253408567827	hypothetical protein
SteCoe_16505	314.462501923858	-0.3657179644007283	0.1263190695079449	-2.895192038900558	0.003789266372480346	0.03045389315692334	posterior	1.5163571802563323	Myb_DNA-binding domain protein
SteCoe_16522	279.48302523348747	0.45578281977611146	0.13936204868179655	3.2704945434376764	0.001073596134120115	0.01231895316926434	anterior	1.9094261957534244	DDE_Tnp_IS1595 domain protein
SteCoe_16524	133.4615884286011	0.35842045746651335	0.1839177062253116	1.9488088712210458	0.051318253953187	0.18359021526492803	anterior	0.7361504689391741	NDR kinase
SteCoe_16532	526.8434420370604	-0.30926880527931827	0.10584049354497568	-2.922027240433248	0.0034776112357441324	0.028594882683126762	posterior	1.5437116809034672	hypothetical protein
SteCoe_16535	290.32576068536645	-0.43211792641029795	0.13014999442271424	-3.320153245699127	0.0008996804730143154	0.010903392066258621	posterior	1.962438371189301	EF-hand_7 domain protein
SteCoe_16538	2967.9777174849455	0.2228568415762784	0.07787588004089652	2.8616927533819863	0.004213851845264613	0.03284036215466443	anterior	1.483592062243671	Pro_isomerase domain protein
SteCoe_16549	1375.139702212121	-0.23952197491452323	0.07951328865021065	-3.0123515072834137	0.002592322296633672	0.02311334042685404	posterior	1.6361372841136013	FHA domain protein
SteCoe_16556	395.84776726250976	-0.3520155797554843	0.11205192823816167	-3.1415396886994214	0.0016806202898573188	0.017016579264871115	posterior	1.7691277389459987	hypothetical protein
SteCoe_1656	2014.2402087778864	0.16783979455233497	0.06056659104385405	2.771161322763045	0.005585674552265125	0.04045943724482899	anterior	1.3929801621773032	MCM_N domain protein
SteCoe_16560	816.8099883332376	-0.44740169350009307	0.12771901211076525	-3.503015612993316	0.00046002249834958093	0.006655366144821782	posterior	2.1768280468307033	Myb_DNA-bind_6 domain protein
SteCoe_16564	82.63994448310179	0.7926100814051725	0.24546137459884723	3.229062343110071	0.0012419681709204414	0.013699718414966585	anterior	1.8632883592730076	hypothetical protein
SteCoe_16567	112196.95086686336	-0.6034399848720575	0.2942892434533209	-2.0504996301972316	0.04031569984211528	0.15685571958983915	posterior	0.8044996405555426	ubiquitin domain protein
SteCoe_16571	1999.6171649839318	0.16442719681337833	0.07136042804934169	2.304178958955883	0.02121259983287519	0.10171807241263967	anterior	0.9926018784263912	EF-hand_7 domain protein
SteCoe_16573	1060.311764282251	-0.16144545050000458	0.08264881002642988	-1.953391106881959	0.05077326920305105	0.18246590214775366	posterior	0.7388182813041664	hypothetical protein
SteCoe_16575	1686.4081857206713	0.30272356862793137	0.09108309279789323	3.323597819626668	0.0008886425092918708	0.010814453072907002	anterior	1.965995439555885	zf-C2H2_jaz domain protein
SteCoe_16577	6248.342633243472	0.11670381458657916	0.049824907585129724	2.3422785960451935	0.0191664019946636	0.09513699400140552	anterior	1.0216505748966345	BRE1 domain protein
SteCoe_16580	2989.3360310782696	0.22028904730499294	0.06076158652448301	3.625465691489649	0.0002884411906532717	0.004705403502834197	anterior	2.3274031285511843	CDC48_N domain protein
SteCoe_16596	2993.691355076706	0.2034853023954545	0.062192259797229796	3.2718750381300388	0.0010683678578610857	0.012285367386518916	anterior	1.910611851674565	Aldedh domain protein
SteCoe_16600	27204.1885385107	0.20396810029073784	0.04774781300784156	4.271778903407375	1.9391979428105443e-05	0.0006470255136058807	anterior	3.189078593829318	Cpn60_TCP1 domain protein
SteCoe_16608	316.26251384191454	0.2791844081366352	0.13602487534350763	2.052451122867068	0.040125840522150666	0.1565303614377065	anterior	0.8054014119451208	MORN domain protein
SteCoe_16642	3759.7849763948484	-0.6732043508064585	0.07398600876051951	-9.099076461679529	9.110319162138029e-20	4.863543884707387e-16	posterior	15.313047161046796	hypothetical protein
SteCoe_16647	914.9204521502467	-0.3122493957237434	0.08525511077512148	-3.662529939669749	0.0002497365535510228	0.0042308627413702015	posterior	2.3735710639224177	bZIP_1 domain protein
SteCoe_16654	481.0892438587768	0.3326353231353576	0.14172979628581908	2.346968187723556	0.018926870684670322	0.09443093378515188	anterior	1.024885715749255	hypothetical protein
SteCoe_16657	391.7014719077627	0.2801256347316769	0.11318177393069873	2.4750065757336337	0.013323372272316135	0.07436383939700747	anterior	1.1286381957440221	hypothetical protein
SteCoe_16659	590.3975516287537	-0.3642536570194192	0.1376813606831244	-2.6456279572785033	0.008153944167868904	0.052994869792772126	posterior	1.275766170560139	hypothetical protein
SteCoe_16660	345.76697882912885	-0.49491397401174625	0.12925392661852536	-3.829005330510497	0.00012866222046186362	0.002562922626625593	posterior	2.591264504754801	hypothetical protein
SteCoe_16665	988.566938250536	-0.16637478009721507	0.0811415937720338	-2.0504253412207154	0.040322942389705727	0.15685571958983915	posterior	0.8044996405555426	Seipin domain protein
SteCoe_16666	227.55997889842294	0.4440340412518072	0.14756024282825658	3.009171256031427	0.0026196140745066696	0.02328860905371167	anterior	1.6328564495648075	hypothetical protein
SteCoe_16681	2614.588702485887	-0.1171543495618999	0.057404255788761196	-2.0408652277108135	0.041264224920167146	0.15910841140978987	posterior	0.7983068603767074	SAC3_GANP domain protein
SteCoe_16695	536.214972027849	0.2362722658572366	0.10744584040164812	2.198989416193467	0.02787867487687566	0.12249407887259318	anterior	0.9118849037493215	hypothetical protein
SteCoe_16706	45763.913129083405	0.20981898218205242	0.055431149007480585	3.785217985536197	0.00015357390306488638	0.002912448602173698	anterior	2.5357417301682617	Sod_Fe_N domain protein
SteCoe_1673	2009.2861535072109	0.14499784736019636	0.0661479171704188	2.1920243835740765	0.028377746024044546	0.1239473079561152	anterior	0.906762901348766	DUF3808 domain protein
SteCoe_16731	921.6540981876266	0.5243761094096925	0.10317444258951951	5.082422509379844	3.7265135488752925e-07	3.7185032861066824e-05	anterior	4.4296318303826645	A_deaminase domain protein
SteCoe_16738	518.1758223791775	-0.28122078870183426	0.11353926715412703	-2.476859290628354	0.013254414467765674	0.07417510796158946	posterior	1.1297418128966825	hypothetical protein
SteCoe_16746	260.1247560382052	0.30685336400691704	0.15996221348517248	1.9182865585650357	0.055074685837487286	0.1921607468266079	anterior	0.71633532206625	Ras domain protein
SteCoe_16748	337.85666163690047	-0.2614964542874936	0.13522593847171172	-1.9337743723050347	0.05314087505310639	0.18778259902102165	posterior	0.7263446543451098	hypothetical protein
SteCoe_16761	329.0293690077261	0.2561178988398884	0.1304135801536587	1.9638897922909533	0.04954287388085607	0.1797141436433418	anterior	0.7454177422313657	Sec1 domain protein
SteCoe_1677	6417.3538837639135	0.09893906770066742	0.05051966839372376	1.9584267048150097	0.05017996375125635	0.18109564744707252	anterior	0.7420919876342273	C2 domain protein
SteCoe_16773	12047.778845537747	0.24601925179410433	0.06924143981505997	3.553063778731466	0.00038077213523692537	0.005807273938322247	anterior	2.2360276871239533	hypothetical protein
SteCoe_16774	721.3914849728153	-0.25150469381090607	0.09411008842822682	-2.672451997563645	0.00752991468304727	0.049904965282989266	posterior	1.3018562421977573	TRAPPC9-Trs120 domain protein
SteCoe_16776	236.3800459594165	0.311387582410442	0.15251844138367152	2.0416388968146046	0.041187363965710024	0.15894234129830576	anterior	0.7987603939022034	CDPK family kinase
SteCoe_16778	6571.34205114212	-0.327526001004314	0.08677589558179434	-3.774389175800443	0.00016040019379307428	0.0030098292954809387	posterior	2.521458135015114	PHD_2 domain protein
SteCoe_16779	665.5806872379044	0.2617032978546363	0.11541081271963814	2.2675804085218547	0.02335479289939733	0.10842609571290308	anterior	0.9648661803420955	hypothetical protein
SteCoe_1678	481.6413551233968	-0.2645925688026725	0.10323308336780836	-2.5630598270513505	0.010375416837103702	0.06255128490669465	posterior	1.2037637647530424	DUF229 domain protein
SteCoe_16780	450.2288441791673	-0.24299388144686146	0.12048980371083007	-2.016717381580565	0.043725014982139224	0.16571951017589373	posterior	0.7806263590342607	hypothetical protein
SteCoe_16798	264.5854523353385	0.34010804239471487	0.14571467573830124	2.334068553297526	0.01959213260226802	0.09648763828155703	anterior	1.0155283236510095	zf-C2H2_4 domain protein
SteCoe_16804	1225.1465963040648	0.5012926936868325	0.24161452289187757	2.074762260508491	0.038008573874890664	0.15060375692328432	anterior	0.8221641941997255	Ribosomal_60s domain protein
SteCoe_16808	211.5129790133	0.5017964807453338	0.16855602226375166	2.9770308649081487	0.0029105470715293865	0.025101705236445282	anterior	1.6002967745499106	hypothetical protein
SteCoe_16811	237.11688305519587	-0.33907728806717674	0.14510602206235804	-2.3367554512759043	0.019451903431789177	0.09599721016651235	posterior	1.017741388073917	hypothetical protein
SteCoe_16817	876.719067692624	0.21649479864315838	0.08890714502581079	2.43506636705416	0.014889058569371552	0.0804302951404908	anterior	1.0945803376427101	hypothetical protein
SteCoe_16824	372.81987327603406	-0.3946949256131532	0.11519486514808258	-3.4263239520769817	0.000611810220037286	0.008211562186471531	posterior	2.0855742138397124	NIF domain protein
SteCoe_16826	118.42665536069694	-0.42357670549849014	0.19995381809608764	-2.118372679910222	0.03414351773859605	0.14036377393234362	posterior	0.8527449635119321	hypothetical protein
SteCoe_16828	4945.918435099867	0.16360946496889575	0.07623441152660829	2.146136655252999	0.031862077577511076	0.13414487472203698	anterior	0.8724259157796617	hypothetical protein
SteCoe_16829	28185.610513452022	0.20746018930863516	0.04047761403536233	5.125306771476016	2.9705367915458445e-07	3.26789250443361e-05	anterior	4.485732237788073	DEAD domain protein
SteCoe_16830	4436.80632065346	0.13039065828826404	0.056951077277812165	2.289520488826004	0.022049128852262893	0.1042958115749074	anterior	0.981733132095329	KOW domain protein
SteCoe_16837	2550.979007338178	0.23264574283106287	0.0665029331652267	3.4982779218632953	0.00046827288833737186	0.0067336695337079045	anterior	2.171748201165749	NAD_binding_5 domain protein
SteCoe_16842	412.39151323996134	0.27472254938104035	0.13197472181282927	2.081630069814889	0.03737627260364605	0.1489331825299977	anterior	0.8270085300237835	Ras domain protein
SteCoe_16848	1340.7053385064196	-0.2689550270006004	0.0828023883172774	-3.248155427232776	0.0011615580161291755	0.013034210960096885	posterior	1.8849152541809484	CAF1 domain protein
SteCoe_16853	1226.0674939867943	0.14423952768512296	0.07338381008654667	1.9655497243194542	0.049350646481048685	0.1793205028594725	anterior	0.7463700519343526	Vps16_N domain protein
SteCoe_16865	136.57373258555984	0.345427016196611	0.1815677410108664	1.902469096511687	0.057109855257368655	0.19634903383768318	anterior	0.7069712313937929	CDPK family kinase
SteCoe_16867	600.9936662680686	-0.2205908877739381	0.09378971633229417	-2.3519730776494847	0.01867412647794697	0.09376141472139186	posterior	1.0279758484136696	PDEase_I domain protein
SteCoe_16877	1156.2668816514597	0.3413771010147349	0.0766177803291168	4.455585890746596	8.366439092309298e-06	0.0003580299406356167	anterior	3.4460806534982464	CHORD domain protein
SteCoe_16878	228.28621782233685	-0.4315463504677228	0.1696474005842792	-2.5437840425579332	0.010965885880888808	0.06523656876509264	posterior	1.1855088895320482	hypothetical protein
SteCoe_1688	614.4294701123653	-0.5507179280962831	0.12846050739002352	-4.287060196829433	1.810532425485312e-05	0.0006176055816903092	posterior	3.2092887876620435	hypothetical protein
SteCoe_16896	144.7768449704918	-0.5020462382794018	0.1866271131496927	-2.690103435703433	0.0071429875308447995	0.0480111286539691	posterior	1.3186580844405564	Tubulin domain protein
SteCoe_16914	1114.7334904429879	0.3007772574825922	0.08931101306567878	3.3677510438875267	0.000757839954266609	0.00961593832279398	anterior	2.017008330923297	Methyltr_RsmB-F domain protein
SteCoe_16925	754.5565587982607	-0.27669162233659	0.11517112288671566	-2.402439217413455	0.016286140859582222	0.08567978613341187	posterior	1.0671216262237615	hypothetical protein
SteCoe_16927	16578.776470118675	0.23647590293649925	0.04199087564374064	5.6316020876251836	1.7854323941401195e-08	3.7015653732493313e-06	anterior	5.431614576150552	zf-CCHC domain protein
SteCoe_16934	686.1814189069033	-0.25551238115431574	0.10485509671914545	-2.4368141287276295	0.01481729348740439	0.08014399319403073	posterior	1.0961290225356128	CDPK family kinase
SteCoe_16938	189.7662213454511	0.36881317361097316	0.15783738781354162	2.33666546766894	0.019456585445380977	0.09599721016651235	anterior	1.017741388073917	hypothetical protein
SteCoe_16947	1510.7901381250547	0.2041724431921588	0.08035446236004598	2.5408973838605116	0.011056836557602128	0.06558546884750996	anterior	1.1831923724902327	Ribosomal_L6e domain protein
SteCoe_16948	1449.686004651113	0.1545879384918849	0.07354821342640405	2.1018585128049807	0.03556567168921413	0.1439752328438822	anterior	0.8417122104349276	DegT_DnrJ_EryC1 domain protein
SteCoe_16954	997.1017202538739	-0.588850918325731	0.09282140209349207	-6.343913203687932	2.24001061690516e-10	1.087117879849836e-07	posterior	6.963723361348285	hypothetical protein
SteCoe_16967	607.2159117692426	0.2961796810030509	0.09799356706535643	3.022440042472533	0.0025074575040792283	0.0225734601779544	anterior	1.6464018648915564	hypothetical protein
SteCoe_16969	589.0677680150337	0.2311262807817287	0.09652100959814117	2.3945696563267176	0.01663988246348766	0.08704753800228208	anterior	1.0602435076844323	Peptidase_M22 domain protein
SteCoe_16973	5812.570037541099	0.27322202241618615	0.053560150410928466	5.101218355810249	3.374739367051336e-07	3.5153260704397185e-05	anterior	4.454034385004099	Proteasome domain protein
SteCoe_16977	502.02951858175896	-0.4110963082204874	0.10769922612840559	-3.817077642975385	0.0001350416833897201	0.0026460014158070162	posterior	2.5774099277686955	Asp domain protein
SteCoe_16989	424.4590666766758	-0.5421982038913815	0.13021543350989592	-4.163855153545807	3.129186701452151e-05	0.0009066574331453085	posterior	3.042556773576413	hypothetical protein
SteCoe_16999	473.33108269546466	-0.30276855694010524	0.1081605022039024	-2.799252506883991	0.00512210654316743	0.038070819047266724	posterior	1.4194077797687161	hypothetical protein
SteCoe_17001	785.6394612540133	-0.24834495030895903	0.11714402631712416	-2.1199967093213687	0.03400632280644788	0.14000427893141232	posterior	0.853858690836742	Kinesin domain protein
SteCoe_17002	470.24923380689444	-0.24998876953315785	0.10666612589854732	-2.343656596011822	0.01909574417025361	0.09489656062638949	posterior	1.0227495275942913	CDPK family kinase
SteCoe_17011	1773.931994757001	0.23038619230061155	0.06536952678434173	3.524366836257977	0.0004244961208051535	0.0062602622192475125	anterior	2.203407475417814	hypothetical protein
SteCoe_17019	142.8727112717933	0.5268278567390681	0.19259309993783186	2.735445127105413	0.006229597179797929	0.043558224681534044	anterior	1.3609298292543104	hypothetical protein
SteCoe_17026	4509.700035618544	-0.11307814021347905	0.059422276983613874	-1.9029587210981693	0.05704593172824054	0.19619484353281813	posterior	0.7073124110981277	HECT domain protein
SteCoe_17029	785.7820901659634	-0.4309465112237942	0.08735381523206832	-4.933345041414861	8.083317538188431e-07	6.44071502651029e-05	posterior	4.191065916051666	hypothetical protein
SteCoe_17030	503.9306458609915	-0.20004837980652146	0.09951891380390983	-2.010154373275144	0.04441485276452231	0.16727244549093642	posterior	0.7765755937466121	hypothetical protein
SteCoe_17031	928.4704288198803	-0.2437470645819023	0.11134068481639885	-2.1892003357428775	0.028582282267709747	0.12461128124636053	posterior	0.9044426385655937	hypothetical protein
SteCoe_17032	98.08694803274734	0.584013327594244	0.23092645164808148	2.52900143498609	0.011438755951970952	0.06706842245974402	anterior	1.1734819087344273	hypothetical protein
SteCoe_17050	768.7743382655746	-0.5969665976688205	0.0971177018787496	-6.146836118652467	7.904372112337493e-10	3.014106465836693e-07	posterior	6.520841411374816	AMPK subfamily kinase
SteCoe_17073	142.82356882462622	-0.3722595451653901	0.18482859534384635	-2.0140798260834916	0.044001153216041804	0.16629411861363852	posterior	0.7791231103644304	hypothetical protein
SteCoe_1708	463.6606995019002	-0.2701810174901655	0.1048511478391394	-2.576805529155217	0.009971803527822605	0.06097877793044785	posterior	1.214821283535433	DYRK family kinase
SteCoe_17080	7311.957426512096	0.2709498884943444	0.049223926189212716	5.504434722513507	3.703546526925219e-08	6.37786552709364e-06	anterior	5.195324641796864	Ribosomal_L1 domain protein
SteCoe_17090	267.7053490722727	0.2826883075051425	0.1351283028671927	2.0919992444734192	0.03643858328368461	0.1465642319532494	anterior	0.8339720035055826	Transket_pyr domain protein
SteCoe_17093	2120.359138938266	0.11220127757776298	0.059041992098549316	1.9003640221096099	0.05738536493490335	0.19678719572684078	anterior	0.7060031630494227	FYRN domain protein
SteCoe_17103	828.0485958374646	0.22450400028077325	0.10025528416260089	2.239323364907702	0.025134883684683976	0.11434453572236218	anterior	0.9417845845537572	hypothetical protein
SteCoe_17107	3003.601215585895	0.11830878588508521	0.06191844515163366	1.9107195859869512	0.05604062643799631	0.19405807446414391	anterior	0.7120682822088574	A_deaminase domain protein
SteCoe_1711	302.281138766108	-0.30616153318839917	0.14222761600814676	-2.1526166421214734	0.03134881952016305	0.13303312639776665	posterior	0.8760402024884677	hypothetical protein
SteCoe_17114	806.0427522290285	0.18397900703318895	0.08566210114659642	2.147729329197045	0.0317352640144113	0.1336900429599011	anterior	0.8739009371553706	hypothetical protein
SteCoe_17119	492.80907056770667	0.2510926752335447	0.11401983986469104	2.2021840719257275	0.027652308713231034	0.12188528075661262	anterior	0.9140487379595803	Adap_comp_sub domain protein
SteCoe_17123	622.9284229722533	-0.24192863334678302	0.09769007804419802	-2.47649135091618	0.013268083972954155	0.07422757798230627	posterior	1.1294347100802171	SHIPPO-rpt domain protein
SteCoe_17130	18805.55726615372	0.2045126039610655	0.05357887343246824	3.81703815065908	0.0001350632922744988	0.0026460014158070162	anterior	2.5774099277686955	Ribosomal_S2 domain protein
SteCoe_17131	1894.4064288300935	0.27230407220134517	0.06254887672542421	4.3534606288247195	1.3400517076772062e-05	0.0004908312892922652	anterior	3.309067759853267	Band_7 domain protein
SteCoe_17132	1004.6754604350789	-0.24574647346829692	0.09871282745223331	-2.4895090112499565	0.012791967569213478	0.07259093156337619	posterior	1.1391176302362138	PDEase_I domain protein
SteCoe_17150	296.55461937497023	-0.3311844711556359	0.13912349405400204	-2.380507141569372	0.01728882591517119	0.08917526294506414	posterior	1.0497556014129665	hypothetical protein
SteCoe_17168	300.9173483797537	0.2729774881213048	0.12848234991286292	2.124630257046504	0.033617477100290206	0.13909467273776344	anterior	0.8566895029691135	IBR domain protein
SteCoe_17169	319.59277793820667	-0.44833823168790404	0.13480992792172158	-3.325706337802028	0.000881947947790195	0.010749495706114054	posterior	1.9686119094403878	hypothetical protein
SteCoe_17178	2941.608802375816	-0.33652800931426574	0.0926878229682014	-3.630768298762601	0.0002825787831903949	0.004634545735718021	posterior	2.3339928276768283	hypothetical protein
SteCoe_1718	2481.6216744177805	0.17199702331849692	0.059223848319641205	2.9041851922590314	0.003682102904482691	0.029783191447849765	anterior	1.5260287668280617	Ribosomal_S27 domain protein
SteCoe_17190	381.39881974931296	0.3129192913798329	0.1248457531807356	2.506447223133242	0.012195126206141356	0.07021157320192573	anterior	1.1535912957979593	DEAD domain protein
SteCoe_17195	339.40559537320684	0.29852688408222167	0.14919412834457504	2.000929174590245	0.04540002301254582	0.16975522525125258	anterior	0.7701768487831929	WWE domain protein
SteCoe_17198	969.4197966333736	0.30503216818027346	0.08104032188090023	3.763955535968375	0.00016724663434725172	0.0031082546822029703	anterior	2.507483403467057	AAA domain protein
SteCoe_17199	686.8064740579198	-0.21460012193416914	0.08944448391372932	-2.399254962901396	0.016428471209470774	0.08621616471050354	posterior	1.0644113004581457	RPA_C domain protein
SteCoe_17208	239.57471633008223	0.5430707275638175	0.14426733292116903	3.7643360875089007	0.00016699216286323053	0.003106228785523889	anterior	2.5077665599946646	Aurora family kinase with zf-MYND domain
SteCoe_17220	841.462517658487	-0.26769862478435513	0.08861827791082659	-3.0208059905399054	0.002521028363203106	0.022661517454417992	posterior	1.6447110123889874	PP2C domain protein
SteCoe_17221	26495.550183667463	0.20488432646061128	0.056239609121784044	3.6430609966890874	0.0002694149619165807	0.004467077176461048	anterior	2.349976544277293	Actin domain protein
SteCoe_17227	2107.402182414186	0.24809214335999713	0.06543236933946997	3.7915812290529964	0.0001496911715890993	0.002851476608486732	anterior	2.544930186711456	GSH_synthase domain protein
SteCoe_17241	750.7729133918414	-0.5120795269916452	0.09346341952657126	-5.478929934144588	4.279057542135614e-08	7.194881476753063e-06	posterior	5.142976355920022	hypothetical protein
SteCoe_17252	346.5804485675301	0.2877778918853328	0.14832057886878558	1.9402425076827716	0.052350224772254664	0.1860973364053148	anterior	0.7302598428431838	zf-RING_2 domain protein
SteCoe_17253	11680.493079743857	0.11456588683457544	0.0452431799363506	2.532224458929501	0.011334141118452965	0.0666013344643491	anterior	1.1765170689573723	hypothetical protein
SteCoe_17258	433.96590579172357	-0.31945845607782203	0.11871318585752375	-2.6910107227787416	0.007123590518063421	0.04792600879733028	posterior	1.3194287368640278	hypothetical protein
SteCoe_17269	3549.0917466306432	0.17833218649404722	0.08301925702548436	2.1480821785637603	0.03170722770751746	0.13368034284672806	anterior	0.8739324492887285	hypothetical protein
SteCoe_17271	2358.610862380219	0.14238625329136576	0.06395299447398352	2.226420427417036	0.025986033466603203	0.11676963592712339	anterior	0.9326700738646918	HMA domain protein
SteCoe_17274	289.3574547016081	-0.32371976752742837	0.1340424978536704	-2.4150532309597974	0.015732910234541816	0.08367635495601643	posterior	1.0773972464615889	CDPK family kinase
SteCoe_17279	6776.104160207815	0.1253608683811988	0.05072773139350389	2.471249254352666	0.013464193669199934	0.07482832101471543	anterior	1.1259339992942012	F-actin_cap_A domain protein
SteCoe_17280	1190.1679750291232	0.17252941413926712	0.07857511824522843	2.195725797075007	0.02811157556658915	0.12316261482333704	anterior	0.9095210993134032	WD40 domain protein
SteCoe_17283	911.3878157014219	0.22197225300653525	0.08095784880093583	2.741824990339533	0.0061098885604167815	0.042988652493950556	anterior	1.366646167900287	RNA_pol_Rpb6 domain protein
SteCoe_17299	686.0661567952275	0.25704436629743366	0.09301420574820102	2.763495793247744	0.005718582949161342	0.04119926460741947	anterior	1.385110535903519	TIP49 domain protein
SteCoe_1731	244.56994083335712	-0.2768233389016381	0.1405901988851204	-1.9690088007332367	0.04895208047136573	0.1786876455359904	posterior	0.7479054735773242	UFD1 domain protein
SteCoe_17320	43231.616613124286	0.21770101120931665	0.05704182829192602	3.8165153139057275	0.00013534967841708352	0.0026491815150489475	anterior	2.576888283951379	Ribosomal_L18 domain protein
SteCoe_17323	760.1853729181115	-0.255934848171556	0.09661234266541024	-2.649090593506407	0.008070869353803632	0.052528297525486975	posterior	1.2796066747207495	PH domain protein
SteCoe_17326	539.9010392103975	0.303794461951604	0.11233970711994586	2.704248299554855	0.00684591123799802	0.04670529986460374	anterior	1.3306338352506981	Myb_DNA-binding domain protein
SteCoe_17330	451.12707563948857	0.2263450074557684	0.10778848604904215	2.0998996808692985	0.0357376668474716	0.1444797686219062	anterior	0.8401929625338213	hypothetical protein
SteCoe_17331	1019.6344373201417	0.18179821807297628	0.07850442933978333	2.3157702005082563	0.02057081910846562	0.09965273848506688	anterior	1.0015107622659332	RRM_1 domain protein
SteCoe_17335	167.4699759793659	-0.4014391960417568	0.1734719134086233	-2.3141452016854345	0.020659758657833673	0.09999285729360387	posterior	1.0000310214876371	hypothetical protein
SteCoe_17336	524.5892562023918	-0.22366441230991707	0.098569309277689	-2.2691080413256293	0.023261756489738494	0.10817324653350953	posterior	0.9658801358980666	Y_phosphatase domain protein
SteCoe_17337	235.03212737053457	-0.33471709613555056	0.15475180880163883	-2.1629284899964665	0.03054668011534353	0.13064165976027353	posterior	0.8839183106646129	hypothetical protein
SteCoe_17340	1198.4496348332348	-0.16626476091487682	0.07950208238693834	-2.0913258611977312	0.03649886309625551	0.1466685590059165	posterior	0.8336629748662543	hypothetical protein
SteCoe_17341	11680.204986433055	0.10647084731800201	0.05178783385925184	2.055904628244672	0.0397917099267307	0.1556819666133029	anterior	0.8077616909252162	Aminotran_5 domain protein
SteCoe_17345	673.1737220273889	-0.4008033032431902	0.09625187697357271	-4.164108959176311	3.125708294786671e-05	0.0009066574331453085	posterior	3.042556773576413	hypothetical protein
SteCoe_17347	461.4652363831967	-0.2217744707380679	0.11448051224139966	-1.9372246541876277	0.05271788780240841	0.18708050101177692	posterior	0.727971475697686	hypothetical protein
SteCoe_17359	363.0148426308756	-0.3994181624619285	0.1306636268930387	-3.0568427645812433	0.0022368157645950956	0.020885423627968375	posterior	1.6801567113290412	H_PPase domain protein
SteCoe_17361	111.72957430012445	-0.6822034822080625	0.21502518210529697	-3.1726678500101917	0.0015104521961411092	0.015749119236522093	posterior	1.8027437289482855	hypothetical protein
SteCoe_17368	2738.60427780616	0.1336117500397154	0.05643431907786386	2.3675620123167938	0.01790571905016329	0.09129864484173517	anterior	1.0395356687102177	IBN_N domain protein
SteCoe_17370	920.0529789753401	0.21551750245485538	0.0807867790457553	2.6677323319548667	0.0076365070050145156	0.050486059004668724	anterior	1.2968285294694304	Mem_trans domain protein
SteCoe_17378	353.6044242961903	0.2761850519673179	0.11834180916763323	2.3337910237293817	0.01960666705689806	0.09653027499263206	anterior	1.0153364566026775	hypothetical protein
SteCoe_17394	414.55713666161927	-0.38021089209450926	0.12526394832197824	-3.035277884720797	0.0024031415847046056	0.021939583326114644	posterior	1.6587716247507118	DUF4378 domain protein
SteCoe_17398	10954.32760583492	0.11059716535629029	0.051583003436900365	2.144062152014468	0.032027907146531816	0.1346484245916769	anterior	0.8707987235383529	Cpn60_TCP1 domain protein
SteCoe_17410	702.4934626327031	-0.3101845023723582	0.0937476267685058	-3.308718450423362	0.0009372403641494457	0.011255642408474022	posterior	1.9486297128808285	TPR_8 domain protein
SteCoe_17422	100.77707435564322	-0.6209897856381039	0.22958463372188784	-2.704840370067419	0.006833721987617724	0.04666909575217513	posterior	1.3309706138061899	hypothetical protein
SteCoe_17430	3130.3126244773484	0.254509043883949	0.05962284122598603	4.268650045027102	1.966595216768152e-05	0.0006541226520072759	anterior	3.1843408111624467	TPR_11 domain protein
SteCoe_17437	122.50079532024681	-0.8680919003935729	0.3159480144689201	-2.74757827439668	0.006003717640899192	0.04246551391313725	posterior	1.3719636157617385	hypothetical protein
SteCoe_17451	454.26381446124975	-0.3315026564519159	0.1203311634960431	-2.7549193976073942	0.005870659596656124	0.041995730423604806	posterior	1.3767948607383713	Ank_5 domain protein
SteCoe_17452	368.07841729932187	-0.34934498232833505	0.14811662123370156	-2.3585805523954746	0.018344977882666407	0.09247843666346989	posterior	1.0339595205559762	cNMP_binding domain protein
SteCoe_17456	533.0637228809686	-0.23948321176081944	0.10318114103867217	-2.3209979008766863	0.020286957142107865	0.09879308616022152	posterior	1.0052734475938407	hypothetical protein
SteCoe_17462	744.1840247012252	-0.3237356982316968	0.0885124223060291	-3.6575171009600225	0.000254670273137921	0.0042888241424189006	posterior	2.367661761068658	hypothetical protein
SteCoe_17463	39644.85180854143	0.16821475592127005	0.045132787017452304	3.7271076536049823	0.00019368974216714494	0.0034756729027203472	anterior	2.458961101966724	HSP70 domain protein
SteCoe_17464	3380.705092003149	0.12797232835893788	0.052082818575616176	2.4570929887971005	0.014006642598353334	0.07682965477658286	anterior	1.1144711182496525	EF-hand_7 domain protein
SteCoe_17469	478.3587367223042	0.25740819908185725	0.10478179945783049	2.4566117437737964	0.014025417547056428	0.07687339997429234	anterior	1.11422391043041	hypothetical protein
SteCoe_17472	292.30765048500893	-0.41047671968087124	0.130461089339666	-3.1463536120885967	0.0016531999612114318	0.01683409315890483	posterior	1.773810273792747	RINGv domain protein
SteCoe_17480	2703.9391439744463	-0.1658588989329601	0.08461226434457314	-1.9602229087915664	0.04996974198678148	0.1805505702852338	posterior	0.7434011354767613	hypothetical protein
SteCoe_17482	2111.8111492050875	-0.26976999825675285	0.11319979278513971	-2.383131555450752	0.01716605855904562	0.08871345945543567	posterior	1.0520104847480019	PI4 kinase
SteCoe_17494	453.5848626255283	-0.40554188261420204	0.11634738062195746	-3.485612486042224	0.0004910117353160411	0.006970773010394663	posterior	2.156719058984633	Arrestin_N domain protein
SteCoe_17501	559.164843335754	0.34217301843654846	0.11493407060054618	2.9771243344001284	0.002909659842189153	0.025101705236445282	anterior	1.6002967745499106	hypothetical protein
SteCoe_17510	1404.0501629168075	0.20177416081019908	0.0700454476235792	2.8806177654045917	0.003968966483168895	0.03149595496744949	anterior	1.5017452191665879	DUSP domain protein
SteCoe_17515	4950.595430375784	0.17047916518197262	0.06018668765014044	2.832506187629929	0.004618467230758626	0.03538342779209244	anterior	1.4512000968338552	RNA_pol_Rpb2_1 domain protein
SteCoe_17519	400.70094961306245	-0.6380495707172159	0.1338066413281395	-4.768444707856474	1.8565361069187513e-06	0.00012013476371861519	posterior	3.92033130145201	hypothetical protein
SteCoe_1752	3620.132205309789	0.18351990356251763	0.055621492077547116	3.2994422966333836	0.0009687714188063974	0.011477047514442888	anterior	1.9401698203963402	AAA domain protein
SteCoe_17520	479.7682979403641	-0.7874112630935017	0.13872816652496953	-5.675929285433008	1.379377561424211e-08	3.0056355557808775e-06	posterior	5.522063680338836	hypothetical protein
SteCoe_17521	89.12091984344518	-0.8908221259701272	0.28482203177528	-3.127644727543309	0.0017621303977241355	0.01750729583513332	posterior	1.756780929563264	hypothetical protein
SteCoe_17522	677.0053317661346	0.21298703258490004	0.10042776948797823	2.1207981982552724	0.0339387883978409	0.13990905163079043	anterior	0.8541541872512863	hypothetical protein
SteCoe_17531	1472.8004760610822	0.18102913043264016	0.06814313984677424	2.6566009555723418	0.007893281321958169	0.051687558831369135	anterior	1.2866139787841628	FMO-like domain protein
SteCoe_17533	2191.84264389805	0.2516087940761971	0.07232099934436828	3.4790558255164674	0.0005031837529117362	0.00708844820384735	anterior	2.1494488297350594	FMO-like domain protein
SteCoe_17534	5579.775722609981	0.2255065454787743	0.05639586442258732	3.998636208304235	6.370851412489054e-05	0.0015512333074377566	anterior	2.8093228788383717	Iso_dh domain protein
SteCoe_17538	2516.3361822843767	0.20869735607078738	0.0639952165928704	3.2611399286058202	0.0011096526590997481	0.012557245830639122	anterior	1.901105603570008	PhoLip_ATPase_N domain protein
SteCoe_17541	790.108467073814	0.268574924196729	0.08329146302106509	3.2245192298855914	0.0012618438164629308	0.013861437500617453	anterior	1.8581917288718799	Hydrolase_6 domain protein
SteCoe_17545	3442.1102500989837	-0.36115807491364277	0.07154189075538389	-5.048204221335369	4.4598227156576963e-07	4.251564922774752e-05	posterior	4.371451184719256	DUF4496 domain protein
SteCoe_17547	13570.56741129497	0.27098728861847626	0.05824221346274556	4.652764249624757	3.275146206010277e-06	0.00018071698212698568	anterior	3.743001034503257	Peptidase_M20 domain protein
SteCoe_1755	1773.2344208901677	0.14629506845567858	0.06315439473575456	2.3164669547985444	0.02053278668950056	0.09953623767709308	anterior	1.0020187789723232	Enkurin domain protein
SteCoe_17566	360.1074635819334	-0.370361105936373	0.11809211582046597	-3.136205184937397	0.0017114941600196551	0.017189925804954563	posterior	1.7647259978079073	GYF domain protein
SteCoe_17573	147.0901992385344	-0.43273810626251064	0.18296439147587232	-2.3651493209790835	0.01802280266467164	0.09161126591321071	posterior	1.0380511155997605	FRAY subfamily kinase
SteCoe_17575	40705.32302630106	0.18137830700071028	0.061540418152579726	2.947303779298533	0.003205581229416515	0.02699210629848591	anterior	1.5687632244424514	S-AdoMet_synt_N domain protein
SteCoe_17582	87.45671947613452	-0.5494651570951813	0.24698335928605294	-2.2247051731886027	0.026101036767302046	0.11718429285039644	posterior	0.9311305963857684	hypothetical protein
SteCoe_17593	1004.0220455391458	-0.1574259115944	0.07513723161464118	-2.0951784915605556	0.03615512851036594	0.1456985495773456	posterior	0.8365447715909611	Nop52 domain protein
SteCoe_17594	1439.5283536706563	-0.38177221344449247	0.07172758437858809	-5.322529913031032	1.0233394978591307e-07	1.450529222252547e-05	posterior	4.838473517509237	hypothetical protein
SteCoe_17602	1976.4716276245863	0.18535360924956168	0.06159428300397975	3.0092664482771165	0.002618793369803799	0.02328860905371167	anterior	1.6328564495648075	START domain protein
SteCoe_17606	90.7876320030529	-0.7500219541060145	0.23117260759793173	-3.244423990797795	0.0011768842238406795	0.013157688856488938	posterior	1.8808203876992549	hypothetical protein
SteCoe_1761	329.0079902949031	-0.3263744212221185	0.13464361725656435	-2.423987322029605	0.015351141391707094	0.0823018511871738	posterior	1.0845903962417656	hypothetical protein
SteCoe_17613	1457.5670142496328	0.16451519661422956	0.07044673591713868	2.335313261465183	0.019527061894133793	0.0962559740737149	anterior	1.0165723067365124	Thiolase_N domain protein
SteCoe_17623	822.808861013691	-0.16696849870981503	0.08320514340751334	-2.0067088628410192	0.044780671775267955	0.16829399244791832	posterior	0.7739313866580771	hypothetical protein
SteCoe_17624	148.04574975019923	0.41448001592681866	0.17436140408906647	2.3771316713823656	0.017447858621783264	0.08973544629324659	anterior	1.0470359729118501	hypothetical protein
SteCoe_17627	680.7741916364147	-0.40740875647815733	0.10347312866594566	-3.9373387248533134	8.239026885762883e-05	0.0018597904875114228	posterior	2.7305359779555665	hypothetical protein
SteCoe_17628	406.7064099082392	-0.275965605620674	0.11882843871442333	-2.3223868680450606	0.020212113816112803	0.09860851689039818	posterior	1.0060855731037928	Rdx domain protein
SteCoe_1763	440.54334825474115	0.5456935411027214	0.12190447636799491	4.476402814408782	7.5911199336178405e-06	0.00033281617521624694	anterior	3.477795574699672	MMR_HSR1 domain protein
SteCoe_17636	102.11840765166312	-0.583420508136686	0.26600110633227664	-2.193301058710272	0.028285695423737753	0.12369705920100266	posterior	0.9076406252533263	hypothetical protein
SteCoe_17658	2887.100540015988	0.20576594296956718	0.06549049400535735	3.141920764145325	0.0016784345122065117	0.017010579294569457	anterior	1.7692808962550963	hypothetical protein
SteCoe_17668	1403.272588168541	0.23532421757889999	0.08108224965987892	2.9022901876308325	0.0037044521324268442	0.029952620536101034	anterior	1.52356517545892	hypothetical protein
SteCoe_17670	322.9369592680591	-0.3792997092661133	0.15726458447079733	-2.4118571294514557	0.01587149952507867	0.0841828119370417	posterior	1.074776571717664	hypothetical protein
SteCoe_17673	609.289510786778	0.3589555678361781	0.09550967761041158	3.758316191793407	0.00017106063100369123	0.003159886431187563	anterior	2.5003285259875736	Akt family kinase
SteCoe_17678	272.66164085787506	0.3660877953260136	0.13921662817190256	2.629626935612706	0.008547861384097327	0.05478122208763935	anterior	1.2613682835096214	GAF domain protein
SteCoe_17682	142.8289265568005	-0.4590072151931793	0.20330425503771954	-2.257735407987494	0.023962160326714325	0.11034892637840364	posterior	0.957231887877978	hypothetical protein
SteCoe_17683	792.7966503069339	0.18425960513232836	0.09085155057788126	2.028139354367698	0.04254602735018839	0.16255642655858346	anterior	0.7889958562892991	DUF3546 domain protein
SteCoe_17686	1695.822066083181	0.20092826474641287	0.08849785896260164	2.2704308002674196	0.023181457480709985	0.10796441505846914	anterior	0.9667193638679809	CDPK family kinase
SteCoe_17688	114.78414233469744	-0.4404559305653773	0.21088898429820932	-2.088567745874042	0.03674665115173696	0.1473854342373276	posterior	0.8315454346786406	RabGAP-TBC domain protein
SteCoe_17690	862.6161443735585	-0.2240610450763279	0.08003747035394385	-2.7994518578045904	0.0051189449090171335	0.03806603055840225	posterior	1.4194624080940017	hypothetical protein
SteCoe_17693	276.68229196452563	-0.652623447887956	0.15726069075642035	-4.149946466271081	3.325530419685866e-05	0.0009557654990844143	posterior	3.0196486505548066	zf-C2H2 domain protein
SteCoe_17695	423.17280058640813	-0.428388228817169	0.11121240044693839	-3.8519825765433535	0.00011716536132220866	0.0024076410348268995	posterior	2.618408263350646	hypothetical protein
SteCoe_177	2133.4077846596497	-0.18176505276179722	0.06759033556791745	-2.6892166052223914	0.0071619930076000805	0.04812372519958846	posterior	1.3176407618183448	Kelch_3 domain protein
SteCoe_17703	515.761678490284	-0.2889203449915497	0.1195916503046685	-2.41589060988375	0.01569677627342514	0.08360911961654288	posterior	1.0777463495569912	NTP_transf_2 domain protein
SteCoe_17704	244.5095831715104	-0.32379978088637856	0.14557867364704277	-2.2242253811944663	0.026133284201003984	0.11725774040884532	posterior	0.930858479053021	Kinesin domain protein
SteCoe_17705	123.95915905510276	-0.596738760241295	0.28887924459454056	-2.065703131697308	0.038856519414831994	0.152946758482798	posterior	0.8154597229156655	Myb_DNA-binding domain protein
SteCoe_17707	2363.690575878326	0.1754656261649863	0.06926072667452195	2.533407236536151	0.011295963411446156	0.06648531254316405	anterior	1.1772742853130063	Dynamin_N domain protein
SteCoe_17708	1664.9253986820033	-0.30420141146762264	0.07628237110827617	-3.9878337163357873	6.667937185385297e-05	0.00160345867856664	posterior	2.7949422274422586	DUF676 domain protein
SteCoe_17709	661.6842580176668	0.2890667922416982	0.09946869474211903	2.906108228233297	0.0036595484735014077	0.02966819643744797	anterior	1.5277088541237305	hypothetical protein
SteCoe_17712	433.0019505166472	-0.5598664142146745	0.1432608548021405	-3.908020896482249	9.305525955878066e-05	0.0020240454018089463	posterior	2.693779749967641	Aurora family kinase
SteCoe_17713	917.601660208606	-0.4040310216583121	0.09176671270978813	-4.4028058729319275	1.068597767118565e-05	0.0004186942517256851	posterior	3.3781030015184954	zf-C2H2 domain protein
SteCoe_17723	24880.177239492332	0.17328951107528934	0.05729250958153533	3.0246451471753715	0.0024892499665811877	0.022477142469706893	anterior	1.6482589016670295	UQ_con domain protein
SteCoe_17739	357.78606290367316	-0.2793390151241008	0.12143356283307424	-2.3003443908508845	0.02142871662381435	0.1023917688039677	posterior	0.9897349545584173	hypothetical protein
SteCoe_17744	1527.1190377645137	-0.36426599560553274	0.07231385942010479	-5.037291585964765	4.721652241359335e-07	4.42692730056759e-05	posterior	4.353897609988981	hypothetical protein
SteCoe_17748	1086.033063668676	0.1842718618493513	0.07643310359457016	2.4108907421422834	0.01591361483794588	0.08436428283254625	anterior	1.0738413810031018	TFIID-18kDa domain protein
SteCoe_17749	1876.6855575640911	0.22408125262689085	0.07656297892935993	2.9267572364659062	0.0034251612350556745	0.02833819954024753	anterior	1.5476277459930998	CK2 family kinase
SteCoe_17764	1087.8127545763246	-0.26990180845333184	0.08007327740422661	-3.3706851674224745	0.0007498149588225335	0.00955913351086351	posterior	2.0195814726303327	hypothetical protein
SteCoe_17769	99198.05641459489	0.21782330844060951	0.0595629158526334	3.6570289637856788	0.0002551555586943725	0.004293610559779063	anterior	2.367177349608449	hypothetical protein
SteCoe_17775	1051.7806132291303	-0.449930017081065	0.09067871627543919	-4.961803999456606	6.984145353121737e-07	5.825759369943812e-05	posterior	4.234647457652705	hypothetical protein
SteCoe_17781	474.9269237856127	-0.28201339858241053	0.1428134460711575	-1.9746978057086861	0.048302452104047204	0.17719473668267033	posterior	0.7515491823565363	Homeobox domain protein
SteCoe_17786	226.5465379267729	-0.7195632149227726	0.169872356672641	-4.235905293934517	2.276327117679993e-05	0.0007263405218180828	posterior	3.138859726303864	hypothetical protein
SteCoe_17787	706.7120261249023	0.17682811216356217	0.09189008547069225	1.9243437554529248	0.054311509429356364	0.19034432502124993	anterior	0.7204600668333073	hypothetical protein
SteCoe_17788	190.53900984201633	0.9168182598335837	0.18342099816823718	4.998436760183044	5.77969553181182e-07	5.1856982515256145e-05	anterior	4.285192757815417	hypothetical protein
SteCoe_17790	5553.816393319178	0.23773543710187928	0.05155332069364547	4.611447602272163	3.9987445900524674e-06	0.00020625408689850337	anterior	3.6855974372028464	Proteasome domain protein
SteCoe_17795	352.1240159808774	-0.2523190876546943	0.11770289535389386	-2.143694824974814	0.032057347130471356	0.1346484245916769	posterior	0.8707987235383529	hypothetical protein
SteCoe_1780	14124.024184512127	0.42726220311565904	0.07650267618771985	5.584931461315898	2.3379239768413596e-08	4.538548054679126e-06	anterior	5.34308306183332	Biopterin_H domain protein
SteCoe_17800	884.0623216166911	-0.2661494313479754	0.13647556838286118	-1.9501617359184331	0.05115684487387378	0.1833210287191179	posterior	0.7367877143457389	hypothetical protein
SteCoe_17805	1001.5863117737254	0.29871143398803923	0.07929492010540755	3.7670942046597573	0.00016515869152040975	0.003080173536005965	anterior	2.5114248147960745	RCC1 domain protein
SteCoe_17807	8621.57245242298	0.22579111258940118	0.0536635604428316	4.2075313439170525	2.581756024157738e-05	0.0007943921922170654	anterior	3.099965033009287	Porin_3 domain protein
SteCoe_17809	23535.90559166319	0.13093326470312372	0.05371726556492539	2.437452154835975	0.014791171458950276	0.08004325274567263	anterior	1.0966752711003802	Notch domain protein
SteCoe_17810	1012.6650677053276	-0.5634824529322653	0.11202058177642442	-5.030168956423456	4.900478104046738e-07	4.547892283809291e-05	posterior	4.342189830066367	UQ_con domain protein
SteCoe_17811	290.377647734075	-0.43042919345647207	0.14099794007739982	-3.0527339138443517	0.00226766917375565	0.021064343586432707	posterior	1.6764520699447718	TTL domain protein
SteCoe_17812	4625.090453686764	0.1518623189090041	0.05957153792922502	2.5492428798703624	0.010795708526755517	0.06443028504201714	anterior	1.190909947314195	Ribosomal_L23eN domain protein
SteCoe_17814	7200.606814577583	0.1870272168155359	0.05542605885237708	3.374355324697867	0.0007398879633738094	0.009455157133383798	anterior	2.0243312493049856	Strumpellin domain protein
SteCoe_17815	215.91383328251644	-0.4549928281669235	0.16371948414408974	-2.7791000597490503	0.005450973143770394	0.03969973188382924	posterior	1.4012124262788666	LRR_6 domain protein
SteCoe_17819	1088.2988806868386	-0.6675777195149644	0.09141736500062218	-7.302526380085675	2.824139143437131e-13	5.293724551799876e-10	posterior	9.276238660077652	hypothetical protein
SteCoe_17821	2134.7507364490325	0.2742932579376725	0.06831104355780744	4.015357453960646	5.935576501891334e-05	0.0014738174490859018	anterior	2.8315563060050706	AlaDh_PNT_N domain protein
SteCoe_17828	6403.744345940231	0.15736736653454353	0.06844551556165236	2.299162556424821	0.021495710350662958	0.10266593577008651	anterior	0.9885736300258562	hypothetical protein
SteCoe_1783	188.34961866527965	-0.41203846430731944	0.1581529313390204	-2.6053166439518214	0.009178938773487024	0.05766609548956808	posterior	1.2390794532144034	hypothetical protein
SteCoe_17835	1555.0326326998738	-0.5299220692241656	0.10254462762507514	-5.167721425267375	2.3696514968142095e-07	2.826901567763722e-05	posterior	4.548689313307897	Myb_DNA-binding domain protein
SteCoe_17838	688.0821026098128	0.31610394373278666	0.08944395924424413	3.5341005295796815	0.00040916542072389877	0.00611001286303366	anterior	2.213957875463066	Ribul_P_3_epim domain protein
SteCoe_1784	1240.0345892063503	-0.5670703505079265	0.08188775073718516	-6.924971627660307	4.360629083089623e-12	4.655843672014791e-09	posterior	8.332001610299992	zf-LITAF-like domain protein
SteCoe_17849	5411.763100947191	0.3267728544602649	0.058198009792293504	5.614845862023545	1.9673754060455576e-08	3.9633334359147965e-06	anterior	5.40193938886029	S10_plectin domain protein
SteCoe_17853	4041.431203721455	0.24725511730212504	0.05804777501882553	4.2595106741289825	2.048749157142748e-05	0.0006720274885042433	anterior	3.172612962271252	hypothetical protein
SteCoe_17854	1615.0616186399986	-0.3469613028796823	0.06989224194409281	-4.964231983819013	6.89734612379505e-07	5.825759369943812e-05	posterior	4.234647457652705	hypothetical protein
SteCoe_17855	1160.8677049925352	-0.22743056593442013	0.10717243663607184	-2.1220994228834402	0.03382938986400015	0.1396467796551052	posterior	0.8549690749586336	EF-hand_7 domain protein
SteCoe_17859	2093.6313408735205	-0.33009119755305805	0.08101154977120698	-4.074618970817154	4.608974679631036e-05	0.0012287146730192403	posterior	2.910548955453488	hypothetical protein
SteCoe_1786	14355.593980637466	0.2375589024318511	0.049723615654947734	4.7775870540140986	1.7741125068332815e-06	0.0001170546164919683	anterior	3.9316114535824673	Ribosomal_S4 domain protein
SteCoe_17860	1760.2439915824464	-0.24536271770003634	0.06945523781493991	-3.5326740706553093	0.0004113793017379132	0.006134492743932541	posterior	2.2122213428993094	UCH domain protein
SteCoe_17862	4157.903625738534	0.25412400197962826	0.05487989248935726	4.630548465977953	3.6469840252717192e-06	0.00019469424218913073	anterior	3.710646891944086	NUC153 domain protein
SteCoe_17866	917.6819417407402	-0.5793678238864826	0.09941133311804345	-5.827985660332379	5.61003977878485e-09	1.4093739933667257e-06	posterior	5.850973746632939	TMEM237 domain protein
SteCoe_17868	980.888486746383	0.18570437773353307	0.08893287169000601	2.0881410237245484	0.03678511542149967	0.14740583014033304	anterior	0.8314853390841425	VWA domain protein
SteCoe_1787	77881.60403817677	0.16450729769439795	0.05333326316141186	3.0845158901400893	0.0020388371853276585	0.01942763465215833	anterior	1.7115800722796854	Ribosomal_S3Ae domain protein
SteCoe_17871	10757.752990135781	0.16683798175558562	0.0458170945037641	3.641391571477302	0.0002711683300416582	0.004485304817745599	anterior	2.3482080373096204	NOP5NT domain protein
SteCoe_1788	104.58541592851232	-0.5683257871318875	0.23088533773384717	-2.4615066193030604	0.013835484470167764	0.07624333816153869	posterior	1.1177980972412096	hypothetical protein
SteCoe_17896	6447.094310199081	0.2000274106352175	0.04824463817140829	4.146106556433079	3.381764949968931e-05	0.0009654305981502212	anterior	3.0152789408630776	Ribosomal_60s domain protein
SteCoe_179	156.59149863477563	-0.44542956817502355	0.1895251511528325	-2.3502398782725704	0.018761315873167775	0.09389843788067156	posterior	1.0273416327120315	hypothetical protein
SteCoe_1790	600.1327080947394	-0.4134859133227673	0.11193385501165014	-3.69402012715216	0.0002207363187495472	0.0038572858842699106	posterior	2.4137181720336827	hypothetical protein
SteCoe_1791	3529.725313585939	0.14196381017476162	0.0629628884895204	2.2547220049853682	0.024150783548857514	0.1108726200606917	anterior	0.9551756894204391	Clat_adaptor_s domain protein
SteCoe_17929	3704.3597754396574	0.1288885006001275	0.05554247455396931	2.3205394004346998	0.020311716075685538	0.09882350992941193	anterior	1.005139725270474	Pribosyltran_N domain protein
SteCoe_17936	551.6247900183254	-0.4651256878826214	0.10734683130447563	-4.332924244064099	1.4714175211331758e-05	0.0005254289255230407	posterior	3.279486022434505	KIAA1430 domain protein
SteCoe_17946	417.5477856431209	-0.3381702966028265	0.11109649364282208	-3.043933120788242	0.002335070446996547	0.021474200829097442	posterior	1.668082989637408	hypothetical protein
SteCoe_17947	1346.3624771140376	0.20498119317812447	0.07458264102491413	2.748376704837404	0.00598911552371112	0.04243250593673765	anterior	1.3723013193443852	hypothetical protein
SteCoe_17952	10478.117795980883	0.19941291227930089	0.06375464113200097	3.1278179711877896	0.0017610921276740796	0.01750729583513332	anterior	1.756780929563264	TRAM_LAG1_CLN8 domain protein
SteCoe_17959	365.0311120833912	-0.4365337532889212	0.14169844828105604	-3.0807235970789546	0.002064982438341149	0.01961549599125307	posterior	1.7074007059621328	hypothetical protein
SteCoe_17961	1554.441040018114	0.18738020669891747	0.07198770393170335	2.6029473988598113	0.0092426133177712	0.057980835719061756	anterior	1.2367155291403658	hypothetical protein
SteCoe_17983	2629.911149742554	0.2790771644182567	0.07029867579411651	3.9698779708964786	7.190945086884693e-05	0.0016951081199494198	anterior	2.770802595750056	EF-hand_6 domain protein
SteCoe_17985	1214.8243193737858	-0.32417381551808094	0.07721909962825346	-4.198104058176171	2.691589539983207e-05	0.0008175846804665918	posterior	3.0874672547474695	hypothetical protein
SteCoe_17991	1062.5044915989542	-0.42961279313167333	0.08121120511162015	-5.290067947411877	1.2227092763396096e-07	1.6464169187509377e-05	posterior	4.783460179703593	hypothetical protein
SteCoe_17993	297.76167531031365	-0.3820762721362953	0.1321995642039812	-2.8901477432010245	0.003850608094308126	0.030883631976174213	posterior	1.5102716314432427	UBD domain protein
SteCoe_17995	856.3282420307565	-0.2387708487615643	0.09794541496257422	-2.4377950601648952	0.014777149022565505	0.08002821207909303	posterior	1.0967568856283167	hypothetical protein
SteCoe_18013	547.0597439656857	0.23265746884378327	0.09782896553814718	2.378206368266885	0.017397086479684406	0.08958220031038842	anterior	1.0477782746561826	PA domain protein
SteCoe_18033	1017.7929936131853	-0.3226047237590674	0.08783066624201502	-3.6730305889988224	0.00023969077803960066	0.004104536386734268	posterior	2.3867358899583535	CENP-T_C domain protein
SteCoe_18034	677.5466732089751	-0.23600511380840772	0.12217032043343913	-1.9317712597552539	0.053387744897065784	0.18837440590415447	posterior	0.7249781043545741	PB1 domain protein
SteCoe_18036	312.3620150968965	0.26888954972822166	0.12430752532467224	2.16309953098916	0.03053352517870206	0.1306128102990334	anterior	0.8840142260521701	Inhibitor_I42 domain protein
SteCoe_18045	381.41211076578514	0.34632953713381626	0.13043736691586505	2.655140511669531	0.007927537955294408	0.05183240829680244	anterior	1.285398612003348	hypothetical protein
SteCoe_18050	804.070764433478	-0.31466207371039584	0.09397037742632618	-3.348524102258655	0.0008124321394009641	0.010148012244110311	posterior	1.993619017450865	KIAA1430 domain protein
SteCoe_18053	3164.6783400001727	0.11980400706669067	0.06021383084088731	1.9896426683641515	0.046630312366744385	0.17291907118485456	anterior	0.7621571058955899	hypothetical protein
SteCoe_18057	23306.800907323155	0.24602717151473427	0.04928996864959905	4.99142479200452	5.993551995922346e-07	5.3327628883719066e-05	anterior	4.273047726004161	Porin_3 domain protein
SteCoe_18059	763.3312400422059	-0.3126280509436548	0.11394564379905939	-2.743659525018503	0.006075851900949425	0.042805589407084794	posterior	1.3684995185998379	hypothetical protein
SteCoe_18066	356.0049942140592	-0.4028711286924493	0.1505477408127078	-2.6760356981620195	0.007449870954475864	0.04949736912317287	posterior	1.3054178840089172	hypothetical protein
SteCoe_18069	504.9922288045181	0.3466893159827183	0.1173815447069808	2.9535249075837076	0.0031416725462516167	0.026586042983338665	anterior	1.5753462974327959	Gar1 domain protein
SteCoe_18072	3822.170281025946	0.18864837472286938	0.05698552426811866	3.310461334623736	0.000931423194172971	0.011211731053195955	anterior	1.9503273286350689	IBN_N domain protein
SteCoe_18079	131.5212688184488	-0.38686700596453255	0.1878420445443016	-2.0595336198722642	0.039443147785301245	0.15457312861209815	posterior	0.8108660027191668	WD40 domain protein
SteCoe_18088	3373.9331747807623	0.18895815412747727	0.055738228072490764	3.3900997692593737	0.0006986719137213596	0.009080608670484427	anterior	2.0418850398739483	Metallophos domain protein
SteCoe_18095	1071.584476043614	0.27568801889119116	0.07712578797007343	3.5745245027274724	0.00035086495533358854	0.005433190903693582	anterior	2.264945035079638	Tctex-1 domain protein
SteCoe_1810	1440.277000899514	0.16195160562099056	0.0706425773584323	2.2925495031030194	0.021873954439891333	0.10370702111666064	anterior	0.9841918402454677	Ras domain protein
SteCoe_18100	368.286961132324	-0.2580473064518673	0.1174286141494666	-2.197482345516035	0.027986015976717682	0.12281409477329004	posterior	0.9107517884799058	DUF667 domain protein
SteCoe_18107	1437.7548612480014	0.15707837151144569	0.07945901071396773	1.9768478124763968	0.04805883533329132	0.17667319050748537	anterior	0.7528293480485505	zf-LITAF-like domain protein
SteCoe_18113	1846.905584472519	0.19065292750890167	0.0712609509726544	2.6754193552940744	0.007463582706247623	0.049526831917095004	anterior	1.3051594516446063	hypothetical protein
SteCoe_18115	981.1086291130555	-0.22993753899809308	0.07672114386565283	-2.9970556669584987	0.0027260093012184826	0.023984838326419233	posterior	1.6200632046185819	hypothetical protein
SteCoe_18120	346.55282297111467	-0.27645495124491604	0.14098452931946365	-1.9608885640103346	0.049892023655836504	0.18036555548833813	posterior	0.7438463963374577	hypothetical protein
SteCoe_18127	3799.6832368677	0.21480705402073486	0.054919142752521896	3.91133297525608	9.178812309074285e-05	0.0020069620349129785	anterior	2.6974608428507043	Brix domain protein
SteCoe_18133	1094.0384886721736	0.2656468647365698	0.0825931861874305	3.2163290581105763	0.0012984186046526992	0.0141533593076844	anterior	1.8491404678684633	hypothetical protein
SteCoe_18140	1928.988493379882	0.149982994751386	0.06876960989697388	2.1809487501249563	0.02918720735861557	0.12651481657519908	anterior	0.8978586098238395	IBR domain protein
SteCoe_18149	1942.6243499985123	0.21443136204664115	0.0764021593103458	2.8066138965473515	0.005006521002376347	0.03750298782201226	anterior	1.4259341311276814	TauE domain protein
SteCoe_18150	143.95222565818264	-0.46887971337402734	0.17979279010775234	-2.607889410320743	0.00911023819758775	0.057318805678046196	posterior	1.241702867347232	hypothetical protein
SteCoe_18170	1008.7222222456411	0.22385882159255616	0.08009728006058717	2.7948367463068027	0.00519259297527234	0.03844751400622938	anterior	1.4151317361819455	Akt family kinase
SteCoe_18171	217.8355459782739	-0.3100160016354704	0.16256491161658107	-1.9070290049224239	0.056516831614545134	0.19511856205668957	posterior	0.7097014132537053	hypothetical protein
SteCoe_18172	25884.204928540945	0.104949247616185	0.042481466566267445	2.4704713866804284	0.01349351132251834	0.07491951138353006	anterior	1.125405063706419	ThiF domain protein
SteCoe_18173	3371.879680051736	0.16270272319306686	0.055941868964356205	2.908424873983638	0.003632544432124542	0.029538977076765987	anterior	1.529604548211881	Adaptin_N domain protein
SteCoe_18175	118.00779060223458	-0.5538628620718928	0.2028298810274831	-2.730676857207471	0.00632044105683472	0.044092354893057364	posterior	1.355636705670183	SHIPPO-rpt domain protein
SteCoe_18177	5254.7997433504515	0.2166709699585628	0.054520389013064746	3.9741273655740397	7.063775798789983e-05	0.0016741383840994594	anterior	2.7762086461236413	hypothetical protein
SteCoe_18180	193.54915023534895	0.3447087138264446	0.1583717402021776	2.1765796939933155	0.029511941602433547	0.12754462679181663	anterior	0.8943378326544854	zf-CCHC domain protein
SteCoe_18190	97.5735826464945	-0.6167088383696441	0.2732780880151284	-2.2567079667781624	0.02402632871415885	0.11052525277082036	posterior	0.9565384831911729	DSPn domain protein
SteCoe_1820	636.248044026275	-0.1987892170496652	0.0976733285636399	-2.035245649687697	0.04182616187669879	0.16069734809554265	posterior	0.7939912901126687	hypothetical protein
SteCoe_18200	766.8330253415124	-0.24745043752925266	0.0977354733688846	-2.5318385331321456	0.011346622799443738	0.0666380041967331	posterior	1.1762780184939075	ERK subfamily kinase
SteCoe_18202	188.68142198944716	0.3254602381101771	0.15895103795801946	2.0475502537840264	0.04060408797078566	0.15761855926707088	anterior	0.8023926465373071	TB2_DP1_HVA22 domain protein
SteCoe_1821	251.99428327664555	-0.3315191580708475	0.13885082474540994	-2.387592286028583	0.016959144273595	0.0880062130785778	posterior	1.055486666366968	Ank_3 domain protein
SteCoe_1822	5033.062526183981	-0.1966924879560896	0.06539511848315611	-3.0077548985059472	0.0026318530798230405	0.02335851648650923	posterior	1.6315547429886534	hypothetical protein
SteCoe_18221	192.63299095279623	-0.33927198280291715	0.1587842870233305	-2.136684864498382	0.03262363187518778	0.13619648779330593	posterior	0.8658340917745835	zf-C3HC4_3 domain protein
SteCoe_18222	1926.3262193178361	0.18817089448001478	0.06289796745429747	2.991684820606363	0.002774425402341165	0.024260884537916964	anterior	1.615093369053397	hypothetical protein
SteCoe_1823	273.5090239148562	-0.3213262308467968	0.1400559509785461	-2.2942704583543034	0.02177496835362793	0.1034674397470785	posterior	0.985196297191798	hypothetical protein
SteCoe_18240	92.35910319509806	0.5450635107120423	0.22132274876276858	2.462754117048695	0.013787443171919241	0.07607676007575283	anterior	1.118747991222903	hypothetical protein
SteCoe_18243	105.0079231489003	-0.41049885854415097	0.21227852220698326	-1.9337748080980701	0.05314082144855352	0.18778259902102165	posterior	0.7263446543451098	hypothetical protein
SteCoe_18244	1236.6489724688645	0.18634747897956097	0.09548574071291177	1.9515738956231679	0.05098881500068619	0.18293265381798604	anterior	0.737708765233324	Inhibitor_I29 domain protein
SteCoe_18246	147.9265603746296	-0.3536737014620683	0.18029601396173797	-1.9616279566620043	0.04980581497843213	0.18035086457002894	posterior	0.7438817714099774	hypothetical protein
SteCoe_1825	176.7102292028311	-0.4686910123611273	0.16818582786184566	-2.786744985113301	0.005324035808125977	0.03918974858556433	posterior	1.4068275226472435	hypothetical protein
SteCoe_18252	7699.768199638903	0.0958683221978515	0.05018081577811747	1.9104576263117898	0.05607431723871129	0.19409012696355424	anterior	0.7119965558754335	hypothetical protein
SteCoe_18258	1335.7217165685624	0.27998548789901206	0.07807447624869199	3.586133411989463	0.0003356173050359927	0.0052440398619635654	anterior	2.280334015730043	hypothetical protein
SteCoe_1826	1769.336322185688	0.15773667756337176	0.06246868395965462	2.5250520351164423	0.011568115924439975	0.06769677924102253	anterior	1.1694319929267427	EF-hand_4 domain protein
SteCoe_18265	25436.76453139226	0.13600392559027194	0.05550722250716458	2.4502023240798483	0.014277596310825764	0.07795545681957898	anterior	1.1081534791449845	Ribosomal_S13_N domain protein
SteCoe_18266	1514.1648745089205	0.2106635556018028	0.06850156360030192	3.075310175852312	0.002102837381854927	0.019869021881473502	anterior	1.7018235119507998	Porin_3 domain protein
SteCoe_18268	453.20131768038044	-0.21972549656740376	0.1145223806000492	-1.918624948382442	0.055031815894187576	0.19213008090660452	posterior	0.7164046343626	hypothetical protein
SteCoe_18271	3475.9799401317373	0.16328267563088386	0.0642831399772421	2.540054448004409	0.011083521267388263	0.06567078611093478	anterior	1.182627784967199	UPF0113 domain protein
SteCoe_18272	146.67604016104102	-0.35863136782705146	0.17856651817827027	-2.0083908869691633	0.04460177053203652	0.16779562162109482	posterior	0.7752193756325061	EF-hand_7 domain protein
SteCoe_18277	569.891452732388	-0.4468798517719594	0.10976764954185002	-4.071143489335461	4.678291959642626e-05	0.0012394571526824893	posterior	2.9067684819459343	zf-RING_2 domain protein
SteCoe_18283	1426.8853394487276	-0.22019834540632402	0.06926109756376837	-3.1792500141019047	0.001476566725049663	0.015525786761821743	posterior	1.8089463829285022	hypothetical protein
SteCoe_1829	327.4704539608513	0.4420024272118358	0.14139871589813655	3.1259295701826155	0.001772439950268287	0.017555047633594154	anterior	1.7555979877891155	hypothetical protein
SteCoe_18293	139.80459489794598	-0.4111075272124156	0.19740926949341064	-2.0825137961727678	0.03729556405881258	0.14879974809000532	posterior	0.8273978040267882	hypothetical protein
SteCoe_18294	170.60246627835286	-0.36435003863760956	0.16391166609263838	-2.2228438482938055	0.02622633120909421	0.11752357643491196	posterior	0.9298750007243238	Peptidase_M14 domain protein
SteCoe_18302	420.4469078389922	-0.26494327755795216	0.11103427554574205	-2.3861395614618592	0.01702628834802127	0.08829027716941383	posterior	1.0540871197991655	DUF4485 domain protein
SteCoe_18303	178.21163689503135	-0.3661584841928447	0.16456464833470358	-2.225013014023066	0.026080364510547394	0.11712305021203555	posterior	0.9313576258945785	hypothetical protein
SteCoe_18309	247.79692566302012	0.30941249354316497	0.14511615521242632	2.13217124647656	0.032992771307024445	0.13720109805067185	anterior	0.8626424128607587	hypothetical protein
SteCoe_18311	9347.761353351194	0.21713339088487543	0.07340259875630044	2.958115850990058	0.0030952577078321225	0.026375152870330064	anterior	1.5788050145170607	Ribosomal_S8e domain protein
SteCoe_18316	702.8374207712759	-0.43990981071494717	0.09047176727672299	-4.86239877871966	1.1597168648991516e-06	8.539515149329822e-05	posterior	4.068566786681982	E2F_TDP domain protein
SteCoe_18320	4227.644639546607	0.2583555995773555	0.05534448693552723	4.668136139347053	3.039444821262894e-06	0.0001749442175559241	anterior	3.757100407711263	WD40 domain protein
SteCoe_18330	1626.1989535280784	0.17907764605021936	0.06993920013096301	2.560476037971434	0.010452887162182251	0.06289144561043351	anterior	1.2014084225489412	ENTH domain protein
SteCoe_18331	8548.290361409569	0.21475796393515897	0.08263007486678918	2.5990290373254257	0.009348786478140666	0.058321351578795144	anterior	1.2341724199368074	Ribosomal_L32e domain protein
SteCoe_18338	1809.5638750882317	-0.2556243206761953	0.07353728646750624	-3.4761184829569074	0.0005087274797446425	0.007142252861582574	posterior	2.146164778275689	NIF domain protein
SteCoe_18357	346.33649278705093	0.34080079997128837	0.13946903716361858	2.4435588493485962	0.014543197507846375	0.07916274269246787	anterior	1.101479167528174	Peptidase_C48 domain protein
SteCoe_18375	483.0998027525514	0.27935553161168125	0.11099633926313948	2.516799504075643	0.011842619888098208	0.06888785498833726	anterior	1.1618573379831119	Clat_adaptor_s domain protein
SteCoe_18378	3173.978644836034	0.1547168693699792	0.05893982674737107	2.6249970165865837	0.008664972649310581	0.0553655972332071	anterior	1.2567600109534427	GDPD domain protein
SteCoe_18383	3823.9625494900447	0.1894924293053634	0.06438716404869115	2.943015616622975	0.003250320217727144	0.027250623450861967	anterior	1.5646235573076406	CCT domain protein
SteCoe_18385	475.4601004517214	-0.4046298432234408	0.10663178097520533	-3.7946458318794076	0.0001478543585696994	0.0028240446984770674	posterior	2.5491284336300386	LRR_1 domain protein
SteCoe_18386	92.85684435016196	0.6768502263039795	0.22894735221473797	2.956357519562564	0.0031129602069821147	0.026419015629115833	anterior	1.578083368205499	Myb_DNA-bind_6 domain protein
SteCoe_1839	3028.588166980679	-0.4661720930637749	0.21222778836625245	-2.196564816758481	0.028051541281224095	0.12297528485306083	posterior	0.910182162792057	GTP_EFTU domain protein
SteCoe_18391	6976.567126833037	0.19429120555692483	0.048881809475461585	3.974713858627881	7.046392146012456e-05	0.0016718739765105553	anterior	2.7767964621654166	hypothetical protein
SteCoe_18405	31191.6481228875	0.2023035878851225	0.04231027228922492	4.781429590011	1.7405296639472569e-06	0.00011578588923342592	anterior	3.9363443646281455	DnaJ domain protein
SteCoe_18408	2203.0184598780174	0.37919207825814294	0.08359137749534366	4.53625827950096	5.726104933038501e-06	0.00026809815648307404	anterior	3.571706172335587	Ribosomal_S7e domain protein
SteCoe_18409	467.63813911488825	-0.48658593367232694	0.10783699369803007	-4.512235708600023	6.414784221967659e-06	0.0002908307903946866	posterior	3.536359616414692	KIAA1430 domain protein
SteCoe_18410	950.9748711781164	0.2799935008120084	0.08839784038644638	3.167424674493954	0.0015379554678451872	0.015981265722805903	anterior	1.7963888273586008	hypothetical protein
SteCoe_18411	508.6475896878062	-0.3640115050532598	0.10160866359690926	-3.582484919763597	0.0003403412695786302	0.005289408639433821	posterior	2.276592879758157	AAA_23 domain protein
SteCoe_18413	4881.2581637300855	0.26109092144139173	0.05838663090834068	4.471758643708524	7.75789565616507e-06	0.00033671159317428645	anterior	3.4727419303450775	Cation_efflux domain protein
SteCoe_1842	636.5672064049219	0.2795700032507816	0.10594993684713128	2.638699102333172	0.008322481351440364	0.05368627186142014	anterior	1.270136753724035	hypothetical protein
SteCoe_18420	1063.1157557292393	-0.33159840813145	0.08456827059737512	-3.9210735396277845	8.815535221039962e-05	0.001947945393515704	posterior	2.7104232218040187	hypothetical protein
SteCoe_18429	583.8131187286555	0.32309066686529314	0.10390332886886272	3.1095314306346102	0.0018738434673055884	0.01826291802868258	anterior	1.7384298301693597	WD40 domain protein
SteCoe_18434	1506.6160753351926	-0.33183263068766883	0.08487173869340375	-3.909813040197077	9.236758363019142e-05	0.0020147266402850946	posterior	2.695783870946848	hypothetical protein
SteCoe_18439	418.065218106998	-0.29102150793225423	0.13176307903871826	-2.2086726422561687	0.027197418634862382	0.12081832276447917	posterior	0.9178671975685417	hypothetical protein
SteCoe_1844	936.7174635555695	-0.16464766663839894	0.08227793054834145	-2.0011157978950638	0.04537991224583412	0.1697097453761019	posterior	0.7702932181328626	hypothetical protein
SteCoe_1845	566.2635751248231	-0.22120739571652578	0.10056193401706903	-2.199713021420002	0.02782726235208784	0.122394100981768	posterior	0.9122395133408164	hypothetical protein
SteCoe_18458	7123.934453952958	0.13956905791322094	0.05080783459114211	2.7469987460861707	0.006014336442593684	0.042526536554683955	anterior	1.3713399856480306	hypothetical protein
SteCoe_18465	63139.014560129515	0.2804536372622497	0.04637261764856578	6.0478284704060385	1.4681113718302838e-09	5.040309977349668e-07	anterior	6.2975427537701885	Ribosomal_S7 domain protein
SteCoe_18466	3585.053812230441	0.2453195589985878	0.10729224716886572	2.2864611886866615	0.022227292182627183	0.10489317066692173	anterior	0.9792527867179904	Ribosomal_L26 domain protein
SteCoe_18471	2240.497519628803	0.6035087426243968	0.11937410125883081	5.055608681114586	4.2902022457902974e-07	4.1453836541450685e-05	anterior	4.382435269415841	hypothetical protein
SteCoe_18472	7899.010777981884	0.14678156548637641	0.04642553916278807	3.1616555915849807	0.0015687498546517393	0.016241657398947774	anterior	1.7893696547444922	DUF2363 domain protein
SteCoe_18476	550.1090272251205	0.32671339204306277	0.10467629102629852	3.121178528965842	0.0018012879601579479	0.01775020909146877	anterior	1.7507965267364218	Myb_DNA-bind_6 domain protein
SteCoe_18493	687.6182319316487	0.22963129421181114	0.08741678878084785	2.6268557495001588	0.00861778580569613	0.05514659817046304	anterior	1.25848127273174	PCNA_N domain protein
SteCoe_18496	422.13668669908424	-0.44207912549381895	0.19245608298586375	-2.297038984869553	0.021616545899638923	0.10298967450711502	posterior	0.9872063144149061	hypothetical protein
SteCoe_18505	154.13788128923488	0.41491589728604933	0.1985768034904036	2.0894479616603383	0.03666741767159865	0.14717970619536047	anterior	0.8321520683610582	hypothetical protein
SteCoe_18515	4757.439149174047	0.20498604984982313	0.04988493505178574	4.109177442789618	3.970708990249056e-05	0.0010926613373425044	anterior	2.9615144236990814	Thioredoxin_8 domain protein
SteCoe_1852	787.0647677496394	-0.2732959164685453	0.11272880689546384	-2.4243662644454247	0.01533513038555142	0.0822565352137502	posterior	1.0848295876695362	hypothetical protein
SteCoe_18533	429.4550364266201	-0.39616024836787844	0.11805719790874779	-3.35566365613802	0.000791747957010628	0.00996286733883615	posterior	2.0016156525179456	hypothetical protein
SteCoe_18546	192.12806514677777	-0.33869366413958	0.1575323939877791	-2.1499937604316157	0.031555708335869716	0.1334073640475474	posterior	0.8748201968291865	LRR_6 domain protein
SteCoe_1855	630.6302106239438	-0.26345513857103814	0.10130092267544746	-2.60071805481089	0.009302887613857221	0.058205057751628216	posterior	1.235039275518754	hypothetical protein
SteCoe_18550	1530.0556441524143	0.12551542004317992	0.06511337584365838	1.9276441808907427	0.05389939949114859	0.18955332291402946	anterior	0.7222685978870975	RPN7 domain protein
SteCoe_18554	1081.7203321549773	0.18498421785256838	0.07473692986825531	2.475138036559097	0.013318468885797102	0.07436383939700747	anterior	1.1286381957440221	CRAL_TRIO domain protein
SteCoe_18557	336.2089143200364	0.31050555956122117	0.14015514817205146	2.2154416987954746	0.02672976187187181	0.11936163425594952	anterior	0.9231352436290969	hypothetical protein
SteCoe_18587	684.1535852389817	-0.31582065598890025	0.13945688708892068	-2.26464725107141	0.023534334858287514	0.10898984744391055	posterior	0.9626139553111379	CTP_transf_like domain protein
SteCoe_18594	8154.872179701765	0.18970518885889692	0.049552601187624314	3.8283598501843232	0.00012900005414276413	0.0025672573682801354	anterior	2.5905305910009275	Proteasome domain protein
SteCoe_186	1164.7800648090176	0.21787714437997496	0.09533603572178694	2.2853598089162412	0.02229173862101095	0.10512760302850437	anterior	0.9782832376442588	DOT1 domain protein
SteCoe_18601	992.2083541730348	-0.30233547590966353	0.11932826610975725	-2.533645093205139	0.011288299676106072	0.06645998105419605	posterior	1.1774397868619915	Myb_DNA-binding domain protein
SteCoe_18608	11739.887581320749	0.13095446830893676	0.060691523488683424	2.1577060647250783	0.03095069213511724	0.1316575856281461	anterior	0.8805541133787389	CRAL_TRIO_N domain protein
SteCoe_18621	1869.7379401720248	0.21214973563361791	0.0676507097200668	3.1359572798493387	0.001712941535474729	0.017189925804954563	anterior	1.7647259978079073	WD40 domain protein
SteCoe_18622	1818.5223014995645	0.248417165524048	0.07333967169533848	3.387214038208431	0.0007060628027045167	0.009148825903490443	anterior	2.0386346366824766	pseudokinase domain containing protein
SteCoe_18623	264.89986616408925	-0.3628679115415919	0.17433939723864686	-2.0813878979108504	0.037398415498075994	0.1489658206576972	posterior	0.8269133665041706	hypothetical protein
SteCoe_18636	250.7343274932231	-0.27121305007821533	0.13993664898971006	-1.9381130821430372	0.05260942774450456	0.18687610847176517	posterior	0.7284462182686552	hypothetical protein
SteCoe_18639	256.9547208786275	-0.27137192022341566	0.14257063531168465	-1.903420852619115	0.056985652201890634	0.19611146126014065	posterior	0.7074970242996759	hypothetical protein
SteCoe_1864	712.3289502941584	-0.22905453391080957	0.0904437770160514	-2.5325626755963366	0.011323212479180972	0.06658891666331515	posterior	1.1765980505973404	DUF667 domain protein
SteCoe_18643	516.0750425227114	-0.429867692421713	0.1192909980796235	-3.6035216348411137	0.00031393460325385576	0.005025306984919667	posterior	2.298837403005108	Ion_trans domain protein
SteCoe_18644	3027.7201560421586	0.1272703079521807	0.06095934826514068	2.0877898398556147	0.03681679647344905	0.14747697213394292	anterior	0.831275787522522	RdRP domain protein
SteCoe_18645	358.8253650019058	-0.3588387246223751	0.13026875022342768	-2.7546032644584404	0.005876334293609214	0.041995730423604806	posterior	1.3767948607383713	hypothetical protein
SteCoe_18653	140.60505513123374	0.5383364239266786	0.18639147349347523	2.8882030590606576	0.0038744965998368207	0.030964072003336625	anterior	1.5091419313130374	hypothetical protein
SteCoe_18660	1914.6736573338885	0.22993710756183808	0.07530749691150825	3.053309656965903	0.002263322550229153	0.021064343586432707	anterior	1.6764520699447718	PK domain protein
SteCoe_18663	333.3831036177399	0.250100495876464	0.12386208709709558	2.019185222354683	0.04346797167906193	0.16511058186148966	anterior	0.7822250921110179	hypothetical protein
SteCoe_18665	244.37669887717058	-0.2764871666498015	0.14599600389615794	-1.8937995511607122	0.05825162126505844	0.1986117069286377	posterior	0.7019951561192791	Sas10_Utp3 domain protein
SteCoe_18666	244.7260558004734	-0.3328944128732471	0.16045407948000373	-2.074702082689854	0.03801415424822059	0.15060375692328432	posterior	0.8221641941997255	hypothetical protein
SteCoe_18668	297.1067096581753	-0.32328093791300194	0.12974604733386405	-2.4916438269686294	0.012715347442493214	0.0722521365851517	posterior	1.1411493057558895	DSPc domain protein
SteCoe_18669	326.1415164709725	-0.5486135360465236	0.15155894799369246	-3.619803009383225	0.00029482738135366593	0.004779420622860906	posterior	2.3206247468073276	Sugar_tr domain protein
SteCoe_1867	250.61444310785168	-0.3937376708579101	0.16426669063146354	-2.396941640111753	0.016532556657959517	0.08664612775478299	posterior	1.0622508412859848	CAMSAP_CKK domain protein
SteCoe_18677	816.2709000759693	0.36754718329686054	0.08594173612940037	4.276701866290597	1.8968255652029086e-05	0.0006368681308072784	anterior	3.1959504828788723	hypothetical protein
SteCoe_18680	251.22391942336517	0.32908668101163624	0.17104647710284218	1.9239605900434413	0.05435952352593121	0.19046414351633617	anterior	0.7201867718975988	IQ domain protein
SteCoe_18682	6668.692835308022	0.19898916784825918	0.05071609000472393	3.9235904784797966	8.723898036276355e-05	0.0019364877200274979	anterior	2.7129852526883322	Peptidase_M24 domain protein
SteCoe_18685	3193.1828242583965	0.12677287740130094	0.058278382167770496	2.1752985015326955	0.02960775475402418	0.1278552062724838	anterior	0.8932815827774563	ARPC4 domain protein
SteCoe_18686	250.32239328735332	-0.4396041713120717	0.14164358536910612	-3.1035939267317767	0.0019118553807335667	0.018541780080480838	posterior	1.731848574289702	hypothetical protein
SteCoe_1869	505.5167923334839	0.4008490390468332	0.11501039962760724	3.485328634147385	0.000491532951062231	0.006970773010394663	anterior	2.156719058984633	RRM_1 domain protein
SteCoe_18691	17955.888341322472	0.2021638791946579	0.04770122462001246	4.238127654061161	2.2539160920877764e-05	0.0007215910679226743	anterior	3.1417088512642066	adh_short domain protein
SteCoe_18695	322.26179531834873	-0.39764105907639496	0.1689488342886628	-2.3536182463206163	0.01859169365956835	0.09343540277863557	posterior	1.0294885379220338	ANF_receptor domain protein
SteCoe_18696	5309.775093272007	0.1185876660409843	0.056263768885598704	2.1077092485949347	0.03505614682338281	0.14254736059359954	anterior	0.8460408196750923	Akt family kinase
SteCoe_187	1526.1944356331253	0.1992228343838703	0.0695742757725302	2.8634553816301294	0.004190478279172452	0.03271790609632488	anterior	1.4852144983965092	hypothetical protein
SteCoe_18702	499.2425903179406	-0.329415504296944	0.10066612289627502	-3.2723571229257447	0.0010665476386446885	0.012277659447772872	posterior	1.9108844170547779	zf-C3HC4 domain protein
SteCoe_18710	34477.47426671284	0.2275511744365979	0.0464759250913169	4.8961085549023595	9.775308007717307e-07	7.508702417150914e-05	anterior	4.124435107171676	GTP_EFTU domain protein
SteCoe_18720	1073.1694958714324	0.2278923983108539	0.09073235466569123	2.511699372848165	0.012015139486616281	0.069465492980677	anterior	1.1582308778511237	PRELI domain protein
SteCoe_18746	80.4685812335894	0.5246437841264757	0.23808281829100117	2.2036188410925988	0.027551161114848087	0.12169448625948368	anterior	0.9147290983625982	hypothetical protein
SteCoe_18748	1080.2420452326894	0.324002337733519	0.08467246250554833	3.8265373197606967	0.00012995845453555883	0.0025814354528069035	anterior	2.5881387297452685	hypothetical protein
SteCoe_18753	964.8228683360658	-0.26888684418772363	0.08640200206990004	-3.112044139558151	0.0018579671692196729	0.018149602438937283	posterior	1.7411328836012439	zf-CCCH domain protein
SteCoe_18757	114.26588265605012	-0.39801332107269516	0.20005264094818886	-1.9895429482271902	0.046641306222062535	0.17291907118485456	posterior	0.7621571058955899	hypothetical protein
SteCoe_18772	8933.586230984023	0.17450497028188133	0.04934578536167181	3.5363703101060384	0.0004056656243075643	0.006091831041816968	anterior	2.215252150415464	Creatinase_N domain protein
SteCoe_1878	499.74129503179876	-0.19543008330292935	0.1025312381630523	-1.9060540651244535	0.056643191511790536	0.19534216917680478	posterior	0.7092039939680853	Peptidase_C48 domain protein
SteCoe_18781	396.7184446099902	0.23781265851010694	0.12288837730586337	1.9351924382417587	0.052966685331320935	0.1875083883562711	anterior	0.7269792989477144	CCT domain protein
SteCoe_18784	150.23402812364478	0.33814182411431076	0.17344917655993278	1.9495153036801585	0.05123391702024425	0.18351025008412256	anterior	0.7363396729342411	PKD_channel domain protein
SteCoe_18791	26622.068727080547	0.15462056797857313	0.05509219558596481	2.806578433370043	0.0050070721307744195	0.03750298782201226	anterior	1.4259341311276814	Ank_4 domain protein
SteCoe_18797	1600.3270070318306	-0.173983111370098	0.07189825697416113	-2.4198515887892005	0.015526842641412075	0.08298791826436717	posterior	1.0809851294677961	hypothetical protein
SteCoe_1880	492.169692551965	-0.38962592150569003	0.10470305629468186	-3.7212468794521723	0.000198241510907546	0.003536549059247901	posterior	2.4514203129773016	ArfGap domain protein
SteCoe_18801	7285.9098083337785	0.264604164861895	0.05946422012510608	4.449804677589269	8.594842026765344e-06	0.00036487923785198244	anterior	3.4378508479065175	AARP2CN domain protein
SteCoe_18821	4360.5332417045065	0.12316814362195633	0.059933007575536164	2.055096992533241	0.03986963735984164	0.15586612539693767	anterior	0.8072482603833973	CoA_trans domain protein
SteCoe_18827	792.7547251492846	-0.2747234563459049	0.10676135809277211	-2.5732480482983298	0.010074897207275148	0.06146838713261529	posterior	1.2113481821710705	Ion_trans domain protein
SteCoe_18829	5632.4688410509525	0.11056938162354539	0.056593968847533274	1.95373082812807	0.050733058474034406	0.18238278293847318	anterior	0.7390161617736912	WD40 domain protein
SteCoe_18831	438.30346444958036	0.3114086456362593	0.11156506999297347	2.7912736993386216	0.005250105621258499	0.03875242151273902	anterior	1.4117011546605702	Kelch_4 domain protein
SteCoe_18844	709.1981757246458	-0.44590899912810017	0.11783170145341769	-3.784287196297348	0.0001541497380815592	0.002919164716439315	posterior	2.5347413988720713	NEK family kinase
SteCoe_18848	2320.460806977651	-0.3156338093029829	0.08413038758613907	-3.751721801825923	0.0001756242826925851	0.0032191252640493234	posterior	2.492262123523476	CAMK related kinase
SteCoe_18850	682.831815373427	-0.3177637996687976	0.10124246894298689	-3.1386413526495613	0.0016973304944275774	0.017112745693109766	posterior	1.766680303509768	hypothetical protein
SteCoe_18853	4678.864491443422	0.2702663440411844	0.05693889702074477	4.746603081241935	2.0686132325208974e-06	0.00013030432733702433	anterior	3.885041161360441	14-3-3 domain protein
SteCoe_18855	2697.011951008612	0.26418993778086197	0.06262466911959405	4.218624090074466	2.457976808584161e-05	0.000768486629143575	anterior	3.11436368436421	Histone domain protein
SteCoe_18857	511.3628569893652	-0.3420598795575352	0.10119374346422204	-3.380247314187695	0.0007242063235160067	0.009316085441181208	posterior	2.030766537047687	Seipin domain protein
SteCoe_18859	260.11203846099596	-0.6229735358713301	0.14906388764213302	-4.1792384844204635	2.9248684340215133e-05	0.0008674672297235472	posterior	3.061746922553285	hypothetical protein
SteCoe_18873	846.5543608633162	-0.2383929374589111	0.11740381215499841	-2.0305383026590387	0.04230185189074019	0.1619422275501732	posterior	0.7906398912047399	RabGAP-TBC domain protein
SteCoe_18880	20868.025996253673	0.20898191923914963	0.04904978746778709	4.260608048024595	2.0387149291213685e-05	0.0006702777131533031	anterior	3.1737452207307744	Ldh_1_N domain protein
SteCoe_18881	205.66422604422397	0.2947698129362543	0.15162499467339458	1.944071381972336	0.05188684374845374	0.18496417300655865	anterior	0.7329123849611369	MORN domain protein
SteCoe_18905	1168.6335974885376	-0.837596358258708	0.08603795606227431	-9.7351959134461	2.1340607531456666e-22	2.2785366661336284e-18	posterior	17.642343978373443	hypothetical protein
SteCoe_18906	176.04083040080317	-0.3166931318434519	0.16202740417674685	-1.9545652382234588	0.05063440766199677	0.18208944782995604	posterior	0.7397152210475065	SpoIIE domain protein
SteCoe_18911	264.58225396512677	-0.2916163979502253	0.15414909644687286	-1.891781428966924	0.058520108646674916	0.1993162781155519	posterior	0.7004572311185288	hypothetical protein
SteCoe_18913	2459.029792807065	0.1400775915748317	0.06168830708101722	2.2707316540696008	0.02316322757259866	0.10792658991605321	anterior	0.9668715448335423	Vps16_N domain protein
SteCoe_18915	163.0805617197241	0.408112687443182	0.17129962358066186	2.3824494118109327	0.01719789475069577	0.0888135053219728	anterior	1.051520988716472	hypothetical protein
SteCoe_18916	14672.744256577493	0.21706430725983925	0.04910664280323145	4.420263631737321	9.85805614235543e-06	0.00040173460088522493	anterior	3.396060761431444	PIN_6 domain protein
SteCoe_18932	702.1352037592865	-0.2263843329420223	0.09040432947288343	-2.504131541730263	0.012275238686141074	0.07059667301477417	posterior	1.1512157653132227	hypothetical protein
SteCoe_18936	1010.5598780196502	-0.3618205602738487	0.12684582100144634	-2.8524436786113996	0.004338449973436029	0.03361511637618032	posterior	1.473465380870794	Anoctamin domain protein
SteCoe_18940	87.55653836360716	-0.6276140273288344	0.2288189796054379	-2.742840774882641	0.006091021253151834	0.04288416348163675	posterior	1.3677030570531004	PP2C domain protein
SteCoe_18941	35519.36733827137	0.1367529801151649	0.055169813902620955	2.478764571447434	0.013183829434386953	0.07398882884149777	anterior	1.1308338470086376	HECT domain protein
SteCoe_18949	150.5270526018651	-0.5141461692019706	0.18747359217304696	-2.742499160774545	0.006097360570976101	0.042914646549974844	posterior	1.3673944600242403	C2 domain protein
SteCoe_18953	17333.394810057198	0.26398840917848193	0.046171739329332134	5.717532261358293	1.080821600222976e-08	2.463237645007867e-06	anterior	5.608493686846715	NAP domain protein
SteCoe_18958	3733.5229095059076	0.28044418473021254	0.06458463303582761	4.342274184241927	1.4101539449776755e-05	0.000510380124424632	anterior	3.2921062465533097	CTP_transf_like domain protein
SteCoe_18962	134.62379765306403	0.38746398202896615	0.18770505960648423	2.0642170373098523	0.038997142845539165	0.15327535216706117	anterior	0.8145276773600126	Ribosomal_L31e domain protein
SteCoe_18964	285.80698211418866	-0.4759522745208983	0.1368819814727783	-3.477099537863944	0.0005068696065034508	0.007125538892215069	posterior	2.1471822851348654	hypothetical protein
SteCoe_18968	628.5432133751556	0.31645667765929997	0.09648902185402927	3.279716920936795	0.0010391129260286355	0.012046263530084408	anterior	1.9191476402182703	hypothetical protein
SteCoe_1897	5279.954326734604	0.25355419613044217	0.053026301455558686	4.781668514877391	1.738461818034043e-06	0.00011578588923342592	anterior	3.9363443646281455	ERGIC_N domain protein
SteCoe_1898	313.6567334439574	0.3239335504415923	0.12907436106613115	2.509666116229118	0.0120845362112902	0.06974410439348404	anterior	1.1564924982707574	MORN domain protein
SteCoe_18980	553.2903737199482	0.44997092626040647	0.11454013928090484	3.928499904796447	8.547738461444559e-05	0.0019140899153037665	anterior	2.718037664885685	CDPK family kinase
SteCoe_18981	259.0757913793788	-0.41244533458893656	0.16005052481394733	-2.576969585500508	0.009967072020380783	0.060968754873472905	posterior	1.2148926742105166	hypothetical protein
SteCoe_18988	4223.637931423862	0.31714511845260246	0.06943599404569356	4.56744549871209	4.9370398860555395e-06	0.0002390602034621995	anterior	3.6214927152070095	RNase_PH_C domain protein
SteCoe_18991	1719.6478857433506	0.19999131479991905	0.06754357003707735	2.960923070695491	0.0030671854079940223	0.026187185817281092	anterior	1.5819111701388762	cNMP_binding domain protein
SteCoe_18992	9111.874065920307	-0.401628042310287	0.06546427707543494	-6.1350718323443525	8.512072367985137e-10	3.188891111332537e-07	posterior	6.496360310031044	zf-CCCH domain protein
SteCoe_190	257.2334571992513	-0.35077752284670194	0.14582453804558929	-2.405476660841799	0.0161513836029344	0.08522279354016832	posterior	1.0694442340501906	FHA domain protein
SteCoe_19001	969.5001022620169	-0.27099173706728924	0.10416317571642776	-2.601607863848477	0.009278788107859228	0.05813693923731025	posterior	1.2355478364688826	hypothetical protein
SteCoe_19010	4977.928120814968	0.15553447891826833	0.04953932631222681	3.139616351219553	0.0016916922089392809	0.01708817191565251	anterior	1.767304395407409	RIBIOP_C domain protein
SteCoe_19017	988.6605536382541	-0.2659020972203492	0.08768560494515748	-3.0324486828443087	0.0024257833924985644	0.022053337843138437	posterior	1.6565256693639598	hypothetical protein
SteCoe_19023	186.1493239427955	-0.32435483046144015	0.15987077858064042	-2.0288562634217255	0.04247293263825936	0.1624515499834122	posterior	0.7892761406068923	PAXNEB domain protein
SteCoe_19024	266.8173446730532	0.30352784156695134	0.13572606035062992	2.2363269130690764	0.025330364768668383	0.11496378517962692	anterior	0.939438945503943	CK1 kinase
SteCoe_19025	172.74926495408184	-0.38184012570400794	0.1780542588427462	-2.1445155436649292	0.03199160134068378	0.1346105724194998	posterior	0.870920828944637	zf-C3HC4_2 domain protein
SteCoe_19029	746.8577764782499	-0.34876790018263243	0.09544330465595938	-3.654189274353209	0.00025799589867385507	0.004322522173219315	posterior	2.3642627702502006	DUF4457 domain protein
SteCoe_19030	200.70995955874662	-0.45178100888063377	0.1565631344826182	-2.88561550823314	0.003906490816855222	0.0311149589344	posterior	1.5070307678620671	hypothetical protein
SteCoe_19031	147.91470954128033	0.3626895843064692	0.17833033304604848	2.0338075868047385	0.04197099930140411	0.16107992794431764	anterior	0.7929585733369691	WD40 domain protein
SteCoe_19039	659.8246253287622	-0.6589918612751234	0.09906800418627054	-6.65191417438942	2.893054009169682e-11	2.2880842708077554e-08	posterior	7.64052798439264	hypothetical protein
SteCoe_19043	366.4807929572912	-0.3402705419858466	0.12664918563957878	-2.6867171728541273	0.007215802301528854	0.04834836597014344	posterior	1.3156181991847409	hypothetical protein
SteCoe_1905	109.74944474210999	-0.479397360324178	0.2061076326688997	-2.3259563661783593	0.020020878552393078	0.09800961835989654	posterior	1.0087313019028872	hypothetical protein
SteCoe_19051	7815.015420857167	0.14356804130877204	0.050184454043409904	2.860807077518163	0.004225641051468877	0.032896222753578716	anterior	1.4828539662279587	hypothetical protein
SteCoe_19052	86.64005074900804	-0.7064374563871836	0.23263253956175223	-3.0367095579922516	0.0023917579181440326	0.02186369802399301	posterior	1.6602763796422884	zf-C3HC4 domain protein
SteCoe_19055	92.95121132975068	0.43666490053484885	0.22684152663952573	1.924977789577099	0.05423213693221561	0.19022224902275495	anterior	0.7207386879101625	CTD_bind domain protein
SteCoe_19058	539.605685627996	0.21372131491471005	0.09935268542477725	2.151137777514072	0.031465326493747954	0.133286410516293	anterior	0.8752141276952369	hypothetical protein
SteCoe_19076	11828.69631554229	0.24528096560443252	0.061943851434178035	3.9597306258082736	7.50343519209972e-05	0.0017454069182145687	anterior	2.7581033069664915	Porin_3 domain protein
SteCoe_19078	1099.1573914148871	-0.28847760933373634	0.11377651351842304	-2.5354759116170773	0.011229465124175433	0.06622314229816133	posterior	1.1789902157558887	hypothetical protein
SteCoe_19080	222.1127293360527	0.2816937007727588	0.1454996573789591	1.9360437395331964	0.05286234414709779	0.18732533968090379	anterior	0.7274034712140018	hypothetical protein
SteCoe_19082	120.53932451554164	-0.6818812452392978	0.2651396161955678	-2.5717818220583832	0.010117663053555099	0.061641248743399595	posterior	1.2101285718213264	hypothetical protein
SteCoe_19084	386.9190344567662	0.24349948120709392	0.11256739828544257	2.1631439023725196	0.030530113325482614	0.1306128102990334	anterior	0.8840142260521701	CUE domain protein
SteCoe_19092	8075.662461289007	0.1261509677478043	0.045963855481373245	2.7445688884590353	0.006059043609196328	0.04274167149698636	anterior	1.3691484979014017	Band_7 domain protein
SteCoe_191	215.9396649150492	0.3254494283454566	0.14743601592728198	2.2073943486506984	0.02728652085927203	0.12101274484504568	anterior	0.9171688881596091	hypothetical protein
SteCoe_19104	93.35538040820313	0.4937458238018062	0.21859117707485268	2.2587637360712494	0.023898085420669003	0.11017265027481993	anterior	0.9579262032057155	hypothetical protein
SteCoe_19113	5883.060792711539	0.14806804439606022	0.04567595917078245	3.241706295481036	0.0011881640440277905	0.013245407542190451	anterior	1.8779346745429288	14-3-3 domain protein
SteCoe_19114	203.39673857118973	-0.3523706375082946	0.1738167814326457	-2.027253264063222	0.04263651844600926	0.16274328491771572	posterior	0.7884969221658973	hypothetical protein
SteCoe_19121	320.2723494352612	0.3992770008573899	0.13638551099993798	2.927561717736802	0.0034163124936488825	0.02829788091131817	anterior	1.5482460854290314	PhoLip_ATPase_C domain protein
SteCoe_1913	79.3271369346789	0.560674064624542	0.27816886809847313	2.015588834427225	0.04384298830388606	0.1659675894772528	anterior	0.7799767136796043	hypothetical protein
SteCoe_19132	415.4007498147991	0.5249557680637618	0.1142855604936931	4.593369151763767	4.361465334745667e-06	0.00021811412355540743	anterior	3.6613162116171574	Alba domain protein
SteCoe_19139	7320.777113118388	0.3029503501302685	0.04960876992885413	6.106790201908683	1.0165471895177283e-09	3.742646324993374e-07	anterior	6.426821211186671	MA3 domain protein
SteCoe_19141	1738.9665977697944	0.1705859623983968	0.07093409251301237	2.404851550995792	0.016179036456478585	0.08532105562976938	anterior	1.0689437799062977	Peptidase_S11 domain protein
SteCoe_19142	2668.0717276380324	0.15792157978584287	0.06731448025313144	2.346026875524994	0.018974739216763757	0.09453723313923781	anterior	1.0243971125254403	Dynamin_N domain protein
SteCoe_19145	4268.260150111953	0.20521003152990874	0.06466926324365009	3.173223587792435	0.0015075637662482265	0.01574206193861351	anterior	1.802938383164214	EF-hand_7 domain protein
SteCoe_19160	237.55942322041315	-0.5179078273369903	0.14350723835153884	-3.608931739514843	0.00030746049065362067	0.004943909124561307	posterior	2.305929520739687	hypothetical protein
SteCoe_19164	987.7799554977178	0.18425529678098088	0.08067863753748769	2.283817654894901	0.022382249645582976	0.10539851616910785	anterior	0.9771655032041617	DYRK family kinase
SteCoe_19166	1487.5762907970795	0.2509618956009311	0.07954430853950138	3.1549949984957677	0.0016050085677864285	0.01646594799189299	anterior	1.7834132606522743	PRMT5 domain protein
SteCoe_19170	275.06150765226613	-0.28614815528055426	0.14555509342846107	-1.965909598492981	0.049309054118230236	0.17931300542617384	posterior	0.7463882102705666	hypothetical protein
SteCoe_19172	5246.225603851522	0.14922823392180684	0.05523801695147455	2.701549442893664	0.00690172178749115	0.046978921667224983	anterior	1.328096956041779	Ribosomal_L31e domain protein
SteCoe_19173	1296.1150957332404	-0.1765453202475845	0.08164429007016144	-2.1623719196513234	0.030589520203770416	0.1307986813038273	posterior	0.8833966344930823	hypothetical protein
SteCoe_19180	654.448660308199	0.3763717212420178	0.09771352951949297	3.85178718947958	0.00011725890588273744	0.0024076410348268995	anterior	2.618408263350646	CTP_transf_like domain protein
SteCoe_19215	855.9373125088952	-0.29604803457145296	0.14416888280730106	-2.0534808122717894	0.04002596879398008	0.1562835139196655	posterior	0.806086832546024	hypothetical protein
SteCoe_19218	1011.3808611575105	0.18283311477435465	0.0764402974385214	2.3918420113605885	0.016764056847136142	0.08741872281165938	anterior	1.0583955428463727	Inhibitor_I29 domain protein
SteCoe_19245	4054.789873519891	0.30675469672901834	0.06089922532791321	5.037087008534032	4.726699562280652e-07	4.42692730056759e-05	anterior	4.353897609988981	DUF1015 domain protein
SteCoe_19247	3046.751203571952	0.10416194648279199	0.054623513827592216	1.90690673638385	0.05653266570407129	0.19511856205668957	anterior	0.7097014132537053	Kinesin domain protein
SteCoe_19249	1204.5341999645052	-0.2560195979127965	0.12248048018140911	-2.0902889793834825	0.03659184865482051	0.14693161643005587	posterior	0.8328847435989994	CK1 kinase
SteCoe_19252	133.40906337142965	-0.44751674338157277	0.20279382344538688	-2.2067572659681653	0.027331022067956887	0.12111865604432409	posterior	0.9167889568315539	Cupin_8 domain protein
SteCoe_19253	9812.489620315982	0.23519702994297956	0.04604396918619872	5.108096328356458	3.254207482606651e-07	3.4401161675040805e-05	anterior	4.46342689171505	adh_short domain protein
SteCoe_19254	694.9753130109842	0.23333600188713347	0.09516277359852189	2.4519672248262188	0.014207760233389013	0.07767345417915746	anterior	1.1097273811131199	C1_1 domain protein
SteCoe_19265	4635.292001443755	-0.18047139192137018	0.04871780208233022	-3.7044239314487992	0.0002118716740755286	0.003726777370847478	posterior	2.428666550229877	LRR_6 domain protein
SteCoe_19266	1399.2303151767928	0.18282412672568107	0.06996123591987274	2.61322036870634	0.00896934481843069	0.05672831951549002	anterior	1.2462000815147876	Methyltransf_7 domain protein
SteCoe_19281	224.5662079331868	0.3249200887900452	0.15737375872894024	2.064639565162105	0.03895711673785676	0.15317441922669733	anterior	0.8148137576558339	Peptidase_C48 domain protein
SteCoe_19289	973.3785088866429	0.2080213693480526	0.08791853955597205	2.3660694365335635	0.017978072226742133	0.09152643907925102	anterior	1.03845343393767	MORN domain protein
SteCoe_19292	1647.9640674919508	0.3059355524236609	0.06561078519715442	4.662885095862707	3.1180686814843835e-06	0.00017755530299844673	anterior	3.7506663522073667	MAPK family kinase
SteCoe_19299	474.4459751756913	-0.3317042986389448	0.1098108420508746	-3.0206880526903572	0.002522010435996908	0.022661517454417992	posterior	1.6447110123889874	RabGAP-TBC domain protein
SteCoe_19300	1322.014484330658	0.14983840207750934	0.07082820382275863	2.1155188751145912	0.03438574793896971	0.14101656644685215	anterior	0.8507298639841732	Ras domain protein
SteCoe_19301	1293.4487321196411	0.25790466442028614	0.07539494511490434	3.4207155934291227	0.0006245660989891679	0.00833040879313847	anterior	2.0793336861984786	Arf domain protein
SteCoe_19303	270.18451616582956	0.2847757563754467	0.1414550846602805	2.01318854715874	0.044094797637116954	0.16633911314531558	anterior	0.7790056183337092	PUF domain protein
SteCoe_19307	291.2503440457451	-0.28562934872065066	0.1315582674655062	-2.171124279935816	0.029921779142058257	0.1289244696932026	posterior	0.8896646463070493	DENN domain protein
SteCoe_19310	1451.5922962003906	-0.16808449258731356	0.06537867204409914	-2.570937697754666	0.010142357121968133	0.0617388523325278	posterior	1.2094414479067714	DYRK family kinase
SteCoe_19313	211.04082608463327	-0.5212631212569455	0.15270656852616804	-3.4134950859538242	0.0006413531515066556	0.008501656094025646	posterior	2.070496466939794	hypothetical protein
SteCoe_19314	710.587830778767	-0.28273402618364274	0.08695266027479515	-3.2515856937570717	0.0011476317424840325	0.012925384087027442	posterior	1.8885565426712987	Ank_2 domain protein
SteCoe_19322	315.40124359005637	-0.3199296525724273	0.14665871041504638	-2.181456878128967	0.029149640613454687	0.1264137745044093	posterior	0.898205601169746	zf-C3HC4 domain protein
SteCoe_19325	369.45248348326726	-0.3099617171086239	0.14336103652870022	-2.162105720033428	0.030610028238999606	0.1308601687718914	posterior	0.883192523922618	hypothetical protein
SteCoe_19333	500.7869750276422	-0.28891004980000484	0.10271204336318329	-2.812815716054223	0.0049109787056653585	0.03701695703521993	posterior	1.4315992851274038	DYRK family kinase
SteCoe_19334	7591.301654823842	-0.25803736553228956	0.05071929381551965	-5.087558325848228	3.627028569220056e-07	3.661574153859157e-05	posterior	4.436332166146619	C2 domain protein
SteCoe_19344	3218.435660478865	0.1741512624180372	0.05532948976858749	3.1475306052236367	0.0016465586785396227	0.016815214740093308	anterior	1.7742975821202602	Mito_carr domain protein
SteCoe_1935	1062.4617486515665	0.19377581952999642	0.08574488750456902	2.2599110590665927	0.02382677140993705	0.10989133405783925	anterior	0.9590365543395039	COMM_ domain protein
SteCoe_19351	461.848588278681	-0.22262783502239555	0.11315951716286857	-1.9673805668680178	0.049139353012723715	0.17901839255345686	posterior	0.7471023468183005	hypothetical protein
SteCoe_19353	526.7122772785646	-0.2745813533526667	0.10355409820635911	-2.651573989910957	0.008011755696405928	0.052207211211794995	posterior	1.2822695051742032	hypothetical protein
SteCoe_19360	383.61467428425703	0.2846069853888313	0.11318063360836964	2.5146261892616293	0.011915865107212023	0.0691256135559374	anterior	1.160361000891218	hypothetical protein
SteCoe_19366	5498.234368217382	0.18470394950755306	0.05236617569426882	3.5271613223374616	0.0004200407526655722	0.006224531736586141	anterior	2.205893314411493	CDPK family kinase
SteCoe_19371	2800.9652553766264	-0.4767566995677948	0.07523660317471854	-6.3367653436007	2.346389277294407e-10	1.1040368039013876e-07	posterior	6.957016448830672	Histone domain protein
SteCoe_19374	217.81537931071048	-0.410311824985259	0.15085304263608132	-2.719943978691218	0.006529297705960105	0.045129368640535295	posterior	1.3455407422132823	NEK family kinase
SteCoe_19386	3925.1385115204575	0.15324714459435912	0.07150581002453157	2.1431425578115184	0.03210165307120473	0.13472851801936042	anterior	0.8705404673240864	Adaptin_N domain protein
SteCoe_19388	948.012441850946	0.14865195618755497	0.07816934529681525	1.9016656161454546	0.05721488371655914	0.19645708745512203	anterior	0.7067322988087682	Dynamin_N domain protein
SteCoe_19392	378.50870822247913	-0.2673944730398601	0.12645041550823216	-2.114619172781225	0.034462418226238904	0.141208002723619	posterior	0.8501406896849166	hypothetical protein
SteCoe_19393	89.44796535875624	-0.6187984700243989	0.22879379583948267	-2.7046121060841	0.006838419060061627	0.04666909575217513	posterior	1.3309706138061899	hypothetical protein
SteCoe_19398	376.8878327816611	-0.3204947830824372	0.12175157912181356	-2.632366540082238	0.00847923291727864	0.054423065739575616	posterior	1.264216997354515	PH domain protein
SteCoe_19400	6088.943697628572	0.18084849692521932	0.06803219759154287	2.6582780408037374	0.007854106681954088	0.0515153441229025	anterior	1.288063394737971	Proteasome domain protein
SteCoe_19407	4346.282106074337	0.23360940140884248	0.06536575040115244	3.5738808164087685	0.0003517290767856737	0.0054386025569787885	anterior	2.2645126774631414	Ribosomal_L18 domain protein
SteCoe_19408	342.7953631554231	-0.3362128792718859	0.13247564291739672	-2.5379222313457777	0.011151276127079779	0.06592777053474885	posterior	1.1809316104511622	hypothetical protein
SteCoe_19418	240.6224938826456	-0.41001684299535857	0.1473969669163489	-2.781718318722612	0.005407194863854839	0.039542890110532955	posterior	1.4029315921496377	hypothetical protein
SteCoe_19424	2482.2928198442587	0.22891383488853967	0.0738789266550838	3.0984997380547017	0.0019450314207710591	0.018776763543917357	anterior	1.7263792627699395	HATPase_c_3 domain protein
SteCoe_19427	7490.752931643606	0.2581239448774553	0.06308475493321872	4.091700841997474	4.282208466959542e-05	0.0011560338761498617	anterior	2.9370294392637692	Fibrillarin domain protein
SteCoe_19429	3172.3221545331708	0.24661280032202404	0.08765878840337842	2.8133265906800906	0.00490318241336067	0.037004912940090055	anterior	1.4317406131998323	CS domain protein
SteCoe_19430	356.54524466107273	-0.351835816260282	0.15734540573723582	-2.236073017904583	0.025346988561277418	0.11499035346027575	posterior	0.9393385910784995	TMEM138 domain protein
SteCoe_19435	541.4581917656602	0.2101938259824773	0.09733661688306505	2.1594527600542435	0.030815058489181247	0.13139472024320614	anterior	0.8814220854254714	hypothetical protein
SteCoe_19450	301.46575023386237	-0.5609224053698919	0.16328081002345185	-3.435323509782486	0.0005918468325774954	0.008029413762935093	posterior	2.095316161921376	hypothetical protein
SteCoe_19459	114.4297593440566	-0.45520511319969226	0.22018570774793644	-2.067369030694765	0.038699394121588536	0.15244177496262712	posterior	0.8168960031432004	hypothetical protein
SteCoe_19463	3524.3811568320875	0.2579520596530106	0.060545915759126094	4.260436999239365	2.040275889995537e-05	0.0006702777131533031	anterior	3.1737452207307744	GTP_EFTU domain protein
SteCoe_19476	14613.673719953244	0.21232970482607977	0.050450830915251606	4.208646338902837	2.5690512348012523e-05	0.0007922294064651006	anterior	3.101149041219153	RRM_1 domain protein
SteCoe_19480	2841.5450667848568	0.22221282254366154	0.0658411971812171	3.374981501810442	0.0007382065266412622	0.009449535000308946	anterior	2.0245895620482615	Ras domain protein
SteCoe_19482	298.42634186740617	-0.40332622628286047	0.1492641918364794	-2.702096338850706	0.006890379433759504	0.04692256667030348	posterior	1.3286182399439286	TTL domain protein
SteCoe_19483	14598.187894655108	0.1860956145267736	0.06953991350547868	2.676097871650532	0.007448489038936216	0.04949736912317287	anterior	1.3054178840089172	KH_1 domain protein
SteCoe_19485	798.0264324607597	-0.30626137090784344	0.09131814838137613	-3.3537842842453416	0.0007971448132099055	0.010004735663924859	posterior	1.999794381412113	PDEase_I domain protein
SteCoe_19487	6719.193248727126	0.121705601338927	0.05499225196174343	2.2131408879853507	0.026887933928764943	0.1197923933058307	anterior	0.921570758325563	ubiquitin domain protein
SteCoe_19489	259.618875769442	0.5908247864240118	0.15953496406434545	3.7034188078402277	0.00021271328137226341	0.0037385015723648664	anterior	2.427302432358684	hypothetical protein
SteCoe_19509	1265.5560407458308	-0.253401002838687	0.08010771336543966	-3.1632534770117418	0.0015601642520005417	0.01617269293068911	posterior	1.7912176592795195	ADK domain protein
SteCoe_19513	301.9808122648399	-0.3028472177025659	0.1373096592467734	-2.2055783938571123	0.027413533268367703	0.12139129396128534	posterior	0.9158124592257828	hypothetical protein
SteCoe_1952	18874.025690535247	0.144343984299723	0.05181953112816792	2.7855131290692228	0.005344307568510304	0.03927128142393979	anterior	1.4059249274470158	hypothetical protein
SteCoe_19520	900.3428929757862	-0.2458764757623576	0.08688822978655619	-2.8298018772664757	0.004657683685296297	0.03564880910961187	posterior	1.4479549736876502	Oxysterol_BP domain protein
SteCoe_19521	897.3281606741672	-0.4255256530748101	0.15616782899024845	-2.7247971354034837	0.006434100665373142	0.04475367609393422	posterior	1.3491712856723204	Kinesin domain protein
SteCoe_19527	876.0806205292446	-0.3786421155359892	0.08305097669811153	-4.559153071881923	5.136032655089414e-06	0.00024701540837112463	posterior	3.6072759553968528	hypothetical protein
SteCoe_19535	80.6593398167703	-0.644361152532843	0.23900347402438737	-2.69603257928834	0.007017080319175866	0.04756912163037506	posterior	1.322674867806567	hypothetical protein
SteCoe_19551	471.4596715892633	0.2959090448713223	0.13038909606700513	2.2694309094623892	0.023242134307288307	0.10810554040466881	anterior	0.9661520479013045	hypothetical protein
SteCoe_19555	4323.119140795523	-0.28709139971649256	0.06445468764875392	-4.454158575416551	8.42228368970716e-06	0.0003594797336986921	posterior	3.444325588705085	F-box-like domain protein
SteCoe_19561	44664.35495333329	0.225203397801456	0.05987098831107557	3.76147787357964	0.00016891236577386024	0.003128321473317443	anterior	2.504688624245799	Ribosomal_L7Ae domain protein
SteCoe_19565	1295.6899860993576	-0.2043341980651808	0.08388052025939241	-2.4360149106526405	0.014850072379228498	0.08026030007239822	posterior	1.0954992208849723	Kinesin domain protein
SteCoe_19571	908.2836111928451	-0.1939316251455791	0.09029159058317263	-2.1478370675831417	0.03172670120573278	0.13368034284672806	posterior	0.8739324492887285	PLDc domain protein
SteCoe_19577	401.112645950061	-0.2565284954020765	0.11641338351123477	-2.203599686433988	0.0275525093651906	0.12169448625948368	posterior	0.9147290983625982	LRR_6 domain protein
SteCoe_19578	41390.58224393101	0.1758513514993339	0.05795327911545838	3.034364132338243	0.0024104330117054556	0.02198735007772674	anterior	1.657827108791468	Ribosomal_L1 domain protein
SteCoe_19589	46480.98799074942	0.2950657919710209	0.053312153261265816	5.534681567352903	3.1179429206691536e-08	5.595004464535219e-06	anterior	5.252199562590102	hypothetical protein
SteCoe_19598	281.6384705166781	-0.48762767786875494	0.13576994314912344	-3.5915731166887737	0.0003286879310649574	0.005168484594963991	posterior	2.286636773834115	hypothetical protein
SteCoe_19623	723.9549936617842	-0.20262374439385214	0.10089191260184464	-2.0083249407063724	0.04460877324824179	0.16779562162109482	posterior	0.7752193756325061	CK2 family kinase
SteCoe_19633	124.41107342678663	-0.6202429999619576	0.275519316455717	-2.251177913551649	0.024374271193645665	0.11169274400624667	posterior	0.951975039421579	hypothetical protein
SteCoe_19642	368.511013473917	-0.41864186894074124	0.11679796413790908	-3.5843250525020305	0.0003379509964024473	0.00527144308048054	posterior	2.278070478507019	hypothetical protein
SteCoe_19643	911.8350158156487	0.17498918323520044	0.0829019154458945	2.1107978301105264	0.034789692727778244	0.14185585230264972	anterior	0.848152742558867	Ribosomal_L13 domain protein
SteCoe_19648	1962.48980248709	0.32468297327186313	0.07465755437546537	4.348963423566997	1.3678252076039885e-05	0.0004984392403272281	anterior	3.3023877745616805	RHD3 domain protein
SteCoe_19660	4171.423755011753	-0.7243739629527717	0.09957373594713857	-7.274749270604101	3.4706445502106516e-13	5.293724551799876e-10	posterior	9.276238660077652	hypothetical protein
SteCoe_19662	40615.61329168542	0.13778106462960357	0.0702612738641463	1.9609815913103168	0.04988117036369381	0.18036555548833813	anterior	0.7438463963374577	Ribosomal_S5 domain protein
SteCoe_1969	84.45240523085171	-0.45100554019740396	0.23464390726702705	-1.9220850242838619	0.054595060126005304	0.1910149665581042	posterior	0.7189326032289811	hypothetical protein
SteCoe_19694	757.1454834402512	0.2244009065322473	0.10185911037360193	2.203051898933565	0.027591090902731215	0.12173143701176083	anterior	0.9145972512057815	Ribosomal_L37ae domain protein
SteCoe_19697	6151.925174748834	0.10132932855715504	0.049698121621958934	2.038896546793894	0.0414603536351695	0.1597011347218319	anterior	0.7966919980651531	NtCtMGAM_N domain protein
SteCoe_19702	4206.944737259036	-0.19590178409071657	0.056409896086430635	-3.4728265372188942	0.0005150080960518364	0.007217076038846583	posterior	2.141638718967501	hypothetical protein
SteCoe_19703	201.79296538428153	-0.49634397948246456	0.17196285828298405	-2.886344088708244	0.0038974579734943372	0.03111458356615975	posterior	1.5070360071856705	hypothetical protein
SteCoe_19705	263.5353893869689	0.3589476012364264	0.1564502306968343	2.294324525043283	0.021771864866301047	0.1034674397470785	anterior	0.985196297191798	IBR domain protein
SteCoe_19714	14021.975115965644	0.2847778283540591	0.05119476855273482	5.562635331786187	2.6573080940862884e-08	5.066442592957018e-06	anterior	5.29529687390533	adh_short domain protein
SteCoe_1972	74589.94477345358	0.1830882350854271	0.04690063520087047	3.9037474503549796	9.471461583759532e-05	0.0020491751839878526	anterior	2.688420912176136	Aminotran_5 domain protein
SteCoe_19721	193.60882478794863	0.32393313652528766	0.15733601980656445	2.0588618990333223	0.03950746992160382	0.15474000599888627	anterior	0.8103973906418985	Ank_2 domain protein
SteCoe_19723	190.4392157142365	0.32316997105402206	0.1640599119848471	1.969828992007936	0.04885797267376186	0.17837461933245183	anterior	0.7486669406999569	hypothetical protein
SteCoe_19728	10993.906827820452	0.16292085087652233	0.04597803083517624	3.543449945922371	0.00039492827108019736	0.005955719138874671	anterior	2.225065790992555	DUF1899 domain protein
SteCoe_1973	9354.604455733912	0.12816631548215862	0.04617768410900708	2.775503318434271	0.005511633686790552	0.04005029344475795	anterior	1.3973942975329958	Aminotran_5 domain protein
SteCoe_19735	327.07129125886166	-0.26862794419311725	0.1306026213751949	-2.0568342454735538	0.03970217273824683	0.15538859909320435	posterior	0.8085808486789052	PDEase_I domain protein
SteCoe_19737	501.0967368948614	0.26714411605665134	0.11585326550017647	2.3058833508343746	0.021117151172667003	0.10131108652912406	anterior	0.994343026950003	hypothetical protein
SteCoe_19743	901.3849859111833	0.1837567110526474	0.08983121271811309	2.0455775391708104	0.04079795318056345	0.15796908290439746	anterior	0.8014279031587624	hypothetical protein
SteCoe_19751	387.82634520340827	0.29906668917769075	0.1264001125088657	2.3660318273586523	0.017979898648785356	0.09152643907925102	anterior	1.03845343393767	CAP domain protein
SteCoe_19757	375.7151261936926	-0.29426169373711397	0.11679892558395377	-2.51938699149764	0.011755937050600272	0.06853297291250839	posterior	1.1641004283826164	CK1 kinase
SteCoe_19758	1188.3846194630132	-0.14705203937194228	0.07127032317341282	-2.063299741382393	0.03908415863146522	0.1535043449358669	posterior	0.81387932732057	hypothetical protein
SteCoe_19768	1556.346284299005	0.1627597602624771	0.07379660925879827	2.205518138261513	0.027417756423507137	0.12139129396128534	anterior	0.9158124592257828	RRM_1 domain protein
SteCoe_19776	2003.8469330627076	0.18664299140374532	0.06738686511588947	2.7697236113115444	0.005610387847050315	0.04057325054865359	anterior	1.3917601971565927	hypothetical protein
SteCoe_19790	115.62273568539302	-0.44526085008568717	0.1992440785793684	-2.2347507301619434	0.025433718095049455	0.11522103852312462	posterior	0.9384682146603537	hypothetical protein
SteCoe_19793	3963.0431160910466	0.18602855851879696	0.05978512627177223	3.1116193963218413	0.0018606421576979196	0.018167422329895464	anterior	1.7407066878442063	NAD_binding_10 domain protein
SteCoe_19796	1102.9698844442767	0.21665426031371762	0.07521718126186318	2.880382602472851	0.003971928429539254	0.0315068943849856	anterior	1.5015944028537465	Glyco_hydro_16 domain protein
SteCoe_19797	1078.9906617636716	0.1511569401071368	0.07518426272728036	2.010486431920413	0.044379730817847414	0.16716965459239966	anterior	0.7768425548823001	Nucleoporin_N domain protein
SteCoe_19799	1766.3032902195364	0.15888752147226542	0.07617678893360941	2.0857734186031545	0.03699915232266363	0.14787196307283534	anterior	0.8301141616150912	Aa_trans domain protein
SteCoe_19807	595.0110498327748	-0.3176594869476885	0.11430750709709588	-2.778990593136284	0.0054528104156256986	0.03969973188382924	posterior	1.4012124262788666	Piezo_RRas_bdg domain protein
SteCoe_19827	208.92325456357412	-0.4026774140694733	0.1561604332698851	-2.578613581159473	0.009919768274115117	0.0607998655928399	posterior	1.216097380798852	hypothetical protein
SteCoe_19834	733.706949615329	0.30199875706519325	0.10519777432603779	2.8707713542418998	0.004094715844730667	0.032156972032086235	anterior	1.4927248520774223	TPR_8 domain protein
SteCoe_19839	154.31369502084237	-0.47237759031062804	0.18055784438195963	-2.6162119509542916	0.00889113476248329	0.056455929740727974	posterior	1.2482904360520495	hypothetical protein
SteCoe_19840	4105.810260452361	0.1968489689338408	0.06006750829575222	3.2771289257517164	0.0010486847303856316	0.012130885012272361	anterior	1.916107513896365	hypothetical protein
SteCoe_19844	28469.47191544219	0.11914205467759796	0.04515266425606428	2.6386494936806844	0.008323699184241192	0.05368627186142014	anterior	1.270136753724035	ThiF domain protein
SteCoe_19852	179.87513538421024	0.4013863072367175	0.1664610995378692	2.4112919375821127	0.015896118761639044	0.0842924559314726	anterior	1.0742112924445655	Motile_Sperm domain protein
SteCoe_19856	4384.371195422363	0.1613759039821342	0.06103229218617199	2.644106885087579	0.008190678733015995	0.053133110811530826	anterior	1.274634756483784	Acyl_transf_3 domain protein
SteCoe_19857	477.9304285970309	0.24395121124864222	0.1056767193672465	2.3084669235507382	0.020973180475550413	0.10096061674366624	anterior	0.995848005093276	kinase domain containing protein
SteCoe_19858	2214.698638734846	0.18287582726512802	0.0791151729460464	2.3115139669838363	0.020804482594431017	0.10046560862086838	anterior	0.9979825804557615	hypothetical protein
SteCoe_1987	895.3567884587475	0.1958517250363671	0.07963732715880482	2.4592955593024755	0.013920995915835269	0.07649741296622396	anterior	1.116353251820126	EF-hand_7 domain protein
SteCoe_19872	2384.2387384732315	0.180257575677522	0.059599128119774795	3.024500212742426	0.0024904429654081907	0.022477142469706893	anterior	1.6482589016670295	hypothetical protein
SteCoe_1988	614.7097665326231	-0.32268782311062144	0.11417871976410603	-2.826164313081252	0.004710909199342292	0.03587616085690275	posterior	1.4451940374191912	Ax_dynein_light domain protein
SteCoe_19884	488.05552986369645	-0.2678669268259152	0.13376498422531416	-2.0025190327441695	0.04522893821078559	0.1694418853601957	posterior	0.7709792248654027	Ank_2 domain protein
SteCoe_19885	246.32324873394384	0.35520529273349993	0.14963075616721389	2.3738788858124495	0.01760232323610829	0.09029065827140437	anterior	1.0443571807058833	CHAP domain protein
SteCoe_19887	314.13685968382623	-0.2948232716066315	0.13280637730606398	-2.2199481499836815	0.026422287475337213	0.11811210524353169	posterior	0.9277055895071212	hypothetical protein
SteCoe_19913	769.121693714645	-0.8366129593397721	0.11702153144483166	-7.149222446590377	8.727081120643104e-13	1.2292779059999838e-09	posterior	8.910349923949543	PAP2_C domain protein
SteCoe_19921	97.1576882795635	0.6019229296434376	0.2249643063717399	2.6756374793465967	0.007458727524904708	0.04952539414391018	anterior	1.3051720594775702	zf-RING_2 domain protein
SteCoe_19926	890.086346115982	-0.18412210930902023	0.08500043235918828	-2.1661314442610267	0.03030114398572985	0.13003429032782865	posterior	0.8859421081820381	hypothetical protein
SteCoe_19927	1372.74826702233	-0.25259753534219426	0.07125182181484467	-3.54513791940079	0.00039240770315662277	0.005934471737398387	posterior	2.2266179341219696	HD domain protein
SteCoe_19933	449.32372053997847	-0.3785099401673371	0.12065016884669874	-3.1372516407190587	0.0017053968922136505	0.017160699975082586	posterior	1.765465001503872	LRR_6 domain protein
SteCoe_19935	12736.751100902506	0.261076544216464	0.05467566500490357	4.775004459352243	1.7970327216928356e-06	0.000117077047562061	anterior	3.931528238097423	Aldedh domain protein
SteCoe_19940	336.2913128709239	-0.37086220665651565	0.15892491770018252	-2.333568656339721	0.01961831941743899	0.09654980245217612	posterior	1.0152486104813507	DYRK family kinase
SteCoe_1995	530.3897580725625	-0.21886376983203432	0.10697031520263586	-2.0460234170333758	0.040754066804160764	0.15791545372477722	posterior	0.8015753675281828	IFT20 domain protein
SteCoe_19956	22062.704944680998	0.2380843751188252	0.05375726589087024	4.428878053473695	9.47245604376347e-06	0.00039200547743900214	anterior	3.40670786459966	Ribosomal_S26e domain protein
SteCoe_19960	1229.258651586545	-0.28052703333299694	0.08924345436547142	-3.1433905750014737	0.001670028424924696	0.016941466501587628	posterior	1.7710489986109343	hypothetical protein
SteCoe_19962	5039.552324532995	0.27731046105927787	0.06297614878159336	4.403420444476752	1.0655737027969399e-05	0.0004182768538515782	anterior	3.378536167268908	Methyltransf_7 domain protein
SteCoe_19966	315.85110278489174	-0.483581291032809	0.1629404782905088	-2.9678401346694545	0.0029990026507506922	0.025719157672341477	posterior	1.5897432590854688	hypothetical protein
SteCoe_19972	373.7214215773122	-0.3684283965528572	0.11892521819476004	-3.0979837762373807	0.001948420948216945	0.01878747676408514	posterior	1.7261315435300306	hypothetical protein
SteCoe_19978	10354.452167372225	0.20461311176965896	0.05411202933877074	3.781286975741929	0.00015601969548832885	0.0029431489200157012	anterior	2.5311877625334875	NOP5NT domain protein
SteCoe_19979	148.23756198147888	-0.5347185940789747	0.21037967220177467	-2.5416837495883504	0.011031994156812778	0.06551090189782538	posterior	1.1836864215335223	hypothetical protein
SteCoe_1998	861.6164692597417	0.16888449698084684	0.08503557282199366	1.986045267600837	0.047028297747098935	0.1738044773436398	anterior	0.7599390399668093	PCI domain protein
SteCoe_19982	1025.593658366105	0.16774003754081304	0.07944031460415865	2.11152282536444	0.03472739812016597	0.14179426443009954	anterior	0.848341335984663	GTP_EFTU domain protein
SteCoe_19983	3703.325102006931	0.17048611497723629	0.0657422987135004	2.5932484612410787	0.00950740578923325	0.05913811337701334	anterior	1.2281325344433445	EFG_C domain protein
SteCoe_19985	1011.4168155144713	0.17167882478410743	0.08544759555590827	2.009170927130163	0.04451900979447744	0.16754651659345635	anterior	0.7758645970138267	PAKA subfamily kinase with FYVE domain
SteCoe_19989	5355.78845054142	0.2254087380238396	0.07741997733099786	2.9115061227690275	0.0035969085788937465	0.029338573641595516	anterior	1.5325610041478903	Aldo_ket_red domain protein
SteCoe_1999	3468.271671081385	0.14916757012500645	0.05930995272146951	2.515051239806663	0.011901508505317862	0.06906109038656456	anterior	1.1607665689762874	DnaJ domain protein
SteCoe_19998	126.26489695206614	-0.45943069998628233	0.2262446891954125	-2.0306805946258564	0.04228740611067938	0.16191595303701767	posterior	0.7907103595565504	hypothetical protein
SteCoe_2	1344.5076490882518	-0.22586154242618947	0.07861154711109228	-2.8731344277833184	0.00406421141139114	0.03201297324929782	posterior	1.4946739882801894	hypothetical protein
SteCoe_20007	273.50966694875024	0.4285343657048638	0.13406565671931492	3.1964514715506898	0.001391292280105298	0.014929475049933938	anterior	1.8259554626651344	STE11 family kinase
SteCoe_20010	204.09678827308608	0.3359000271301595	0.1615464826330208	2.079277875044864	0.03759181748735189	0.1495687852850591	anterior	0.8251590334297764	ATP-cone domain protein
SteCoe_20015	5223.412028474677	0.2036286269644982	0.056665283447635634	3.5935340754568244	0.0003262229634124099	0.0051434423254290195	anterior	2.2887461256433834	MMR_HSR1 domain protein
SteCoe_20028	107.39325629926118	-0.522790328231837	0.20974759120369046	-2.492473573744854	0.01268567700797692	0.07216034811623313	posterior	1.1417013803359257	hypothetical protein
SteCoe_20035	924.915930764366	0.3482491927181326	0.11853742693802813	2.9378838541872416	0.0033046079973242173	0.02758662985725619	anterior	1.5593013522136836	Motile_Sperm domain protein
SteCoe_20037	977.5015058400205	0.2010964024725104	0.07880423927177703	2.551847519001825	0.010715340275624546	0.06407599446812841	anterior	1.1933046447821254	Kelch_4 domain protein
SteCoe_20039	358.400783045307	-0.40193178405839297	0.12334703458356037	-3.258544361567994	0.001119853663923518	0.012652568856837463	posterior	1.897821290528704	Exo_endo_phos domain protein
SteCoe_20040	5936.972881374843	0.14239943589212795	0.061862674766519216	2.301863545822563	0.021342868576361026	0.10213392702942647	anterior	0.9908299692337589	Peptidase_M24 domain protein
SteCoe_20042	17372.241218470506	0.2514349942040217	0.054690064166860265	4.597452901808444	4.276872664142878e-06	0.00021590623846360997	anterior	3.6657348088414112	hypothetical protein
SteCoe_20046	19331.806582272897	0.15035846481188983	0.042803092209658444	3.512794451284099	0.00044342037156787134	0.006468925106705027	anterior	2.1891678768287526	CDPK family kinase
SteCoe_20054	232.29718867998395	0.32241830466519156	0.14675209089176303	2.1970269909339217	0.02801851860832887	0.12290621330366777	anterior	0.9104261615782353	hypothetical protein
SteCoe_20061	2543.8296294754196	0.21595246415118738	0.06695236437540564	3.2254643456701526	0.0012576850004356146	0.013836478876508043	anterior	1.8589744155919083	CAP_GLY domain protein
SteCoe_20068	3309.8343547577024	0.26004134146104163	0.06049845140104662	4.298314013646685	1.721022266641526e-05	0.0005927533787397282	anterior	3.227125961830858	hypothetical protein
SteCoe_2008	66508.83741547332	0.17164949858561737	0.05818986644890874	2.9498177098640928	0.0031796147043560256	0.026815755291002594	anterior	1.5716099662155454	KH_2 domain protein
SteCoe_20110	2156.014767279752	-0.13202001229150304	0.05943511031397967	-2.2212461892318682	0.02633429131660666	0.11784209069044815	posterior	0.928699561079966	hypothetical protein
SteCoe_20112	144.041233139821	-0.6752413992475534	0.227999572380976	-2.9615906389475963	0.003060543964411307	0.02614194232641562	posterior	1.5826621478072598	hypothetical protein
SteCoe_20115	449.0809892460614	-0.568817308803416	0.12082698068842299	-4.707701090952752	2.505260953646075e-06	0.00015284954972616654	posterior	3.8157358363080545	CENP-T_C domain protein
SteCoe_20124	14691.109505503193	-0.27421365837604916	0.07298935209626331	-3.7568994723284788	0.00017203156253833092	0.0031723333216265273	posterior	2.4986211870108725	RINGv domain protein
SteCoe_20126	343.2655557100658	-0.31942960915151336	0.15231858664616174	-2.0971151071244702	0.03598338697429345	0.14524112048082274	posterior	0.8379104093270237	hypothetical protein
SteCoe_20131	9432.032237510712	0.2975072934798601	0.05179392782714134	5.74405738203077	9.243444098128919e-09	2.1711584013820638e-06	anterior	5.66330849053147	Ribosomal_L6e domain protein
SteCoe_20138	503.38171080253534	-0.29057368011843904	0.1050666048367696	-2.7656140651910404	0.005681573109090471	0.04097410069960078	posterior	1.3874905695570228	BT1 domain protein
SteCoe_20145	1469.7725597531344	-0.2919922679608817	0.10754215323619798	-2.7151424736639833	0.006624726359300948	0.04564915001043133	posterior	1.3405673046404398	PCNA_N domain protein
SteCoe_20148	4776.799336709413	0.13369948059127423	0.061577936640642796	2.1712237837964454	0.029914260340528104	0.128918085834841	anterior	0.8896861514806588	ResIII domain protein
SteCoe_20150	489.99537807891323	-0.2589624374275861	0.11173469604460684	-2.3176546461826226	0.02046809775131652	0.09938057284711528	posterior	1.002698504233431	hypothetical protein
SteCoe_20156	374.7364710579825	-0.2713218139698004	0.1142435101662968	-2.3749429055081985	0.017551664864719214	0.09011370986885751	posterior	1.0452091305809754	hypothetical protein
SteCoe_2016	355.6055350432318	-0.4554229142957588	0.1982443297467556	-2.2972809102662977	0.021602750072762883	0.10294954061184296	posterior	0.9873755869787987	TROVE domain protein
SteCoe_20162	106.99577686352161	-0.45308541930062957	0.21044274776422567	-2.1530103750985714	0.031317863155361926	0.1329810399323123	posterior	0.8762102751212889	hypothetical protein
SteCoe_20164	216.90846834717976	0.38658304482398725	0.18310340968709687	2.111282610654898	0.03474802780569031	0.14179426443009954	anterior	0.848341335984663	hypothetical protein
SteCoe_20174	3129.862155133575	0.23002594277926733	0.05855709591738559	3.9282334476387972	8.557212544546334e-05	0.0019140899153037665	anterior	2.718037664885685	Kinesin domain protein
SteCoe_20183	5617.927672044146	0.16509506365691723	0.05304321176723165	3.1124635586057687	0.0018553291792969397	0.01814873994260506	anterior	1.7411535224168613	Methyltr_RsmB-F domain protein
SteCoe_20186	9423.61145587956	0.1213862895967596	0.048644822060634516	2.4953588985371296	0.012582978856888648	0.0718102731897716	anterior	1.143813421071401	Cpn60_TCP1 domain protein
SteCoe_20200	14783.54039983325	0.213401433433923	0.06361301735929337	3.354681829170405	0.0007945631535607883	0.009986522413853487	anterior	2.0005857189218625	Ribosomal_L13 domain protein
SteCoe_20201	1901.7649705588447	0.24734486972911676	0.06843077669329367	3.614526703937835	0.0003008968026954941	0.004855256418040841	anterior	2.313787828989854	Yip1 domain protein
SteCoe_20207	1771.3010795495247	-0.19166294694950686	0.08115888214645159	-2.3615769695256543	0.018197393951026604	0.09216962771115325	posterior	1.0354121666960394	hypothetical protein
SteCoe_2021	3647.027846985064	0.13269729600269434	0.06688920351098339	1.9838372866991172	0.04727398197021219	0.17441061005388928	anterior	0.758427098831798	UCH domain protein
SteCoe_20218	311.6441304993405	-0.28498150417843626	0.13253249531014813	-2.1502764549292763	0.031533353672084694	0.13338745481682865	posterior	0.8748850141977768	hypothetical protein
SteCoe_20222	4021.401596358899	0.25915324919387783	0.054121960442174724	4.7883196964153525	1.68183573084396e-06	0.0001125828219324198	anterior	3.948527869778511	hypothetical protein
SteCoe_20223	893.1006296972846	0.27401699543098856	0.09098653391878912	3.0116214304367825	0.002598564463524757	0.023140010656425212	anterior	1.6356364453831629	Flavodoxin_1 domain protein
SteCoe_20224	5106.393100817715	0.18322219071121917	0.06439755271169043	2.8451731936384266	0.004438728125346969	0.03423534355522775	anterior	1.4655253095845695	GST_N domain protein
SteCoe_20227	1039.774620015698	-0.20230429135001077	0.10178394620947046	-1.987585458061042	0.046857555915505035	0.173413561355233	posterior	0.7609169426646092	NIF domain protein
SteCoe_20231	125.36494031761515	0.5940097367348516	0.2383207634020365	2.4924800015548105	0.012685447399050828	0.07216034811623313	anterior	1.1417013803359257	MAM33 domain protein
SteCoe_20233	452.93766027050634	-0.33150771198275053	0.12489955590177687	-2.654194481231413	0.007949799346872682	0.05192946729750541	posterior	1.2845861324586796	HEAT_2 domain protein
SteCoe_20241	124.78330164698322	-0.7033200467684441	0.21670120512595226	-3.2455751520147595	0.0011721362188392265	0.01313210745912531	posterior	1.8816655721265074	hypothetical protein
SteCoe_20246	7683.913985110522	-0.5197516774308414	0.23692692088445835	-2.1937214880039217	0.028255438073462938	0.12365691552524978	posterior	0.907781590661585	ubiquitin domain protein
SteCoe_20259	418.7166192720529	-0.3677672705854697	0.1291447227827257	-2.8477142748155866	0.004403443951803311	0.03401995012547319	posterior	1.468266327415033	Acetyltransf_1 domain protein
SteCoe_2026	856.076263943431	0.21294185526497436	0.09662836987495148	2.2037198344600686	0.027544053375638363	0.12169448625948368	anterior	0.9147290983625982	hypothetical protein
SteCoe_20269	8912.74849191321	0.14862556730812895	0.0443404217839289	3.3519204673420133	0.0008025307021033646	0.010051167514789001	anterior	1.9977834889120691	Metallophos domain protein
SteCoe_20272	1114.0224838604177	0.2269488893697887	0.08244567186557285	2.7527083500493204	0.0059104524070631055	0.042137846164848426	anterior	1.3753276667019776	RCC1 domain protein
SteCoe_20278	263.4946406330594	-0.3369149160394433	0.17715199531911752	-1.901840932881013	0.05719195316506884	0.19641861479527703	posterior	0.706817356061393	hypothetical protein
SteCoe_2028	4093.588857322655	0.1976238889477989	0.05908128334218466	3.3449491576411536	0.0008229765509392381	0.010244091714107702	anterior	1.989526542000505	Patatin domain protein
SteCoe_20280	56047.46522376969	0.13539406076838015	0.05334955376025511	2.537866790354437	0.011153042756784805	0.06592777053474885	anterior	1.1809316104511622	GST_C domain protein
SteCoe_20283	1600.681594260727	-0.3851386361029578	0.06954724985659833	-5.537798214840808	3.0629786567804594e-08	5.542953070922876e-06	posterior	5.256258798319953	hypothetical protein
SteCoe_20285	511.6409023362767	-0.4250224806489505	0.1013567158010606	-4.193333192476063	2.748852285381998e-05	0.0008314304773661074	posterior	3.080174059804155	TTL domain protein
SteCoe_20290	152.81345830796002	-0.4894782197676572	0.18221031038734217	-2.6863365674923982	0.00722402796052977	0.048388297700487054	posterior	1.315259656095326	hypothetical protein
SteCoe_20315	1591.10373400911	0.15455619953883165	0.0680426504117186	2.2714606001328446	0.023119109492760293	0.10781925135085611	anterior	0.9673036880455096	Wtap domain protein
SteCoe_20321	3755.31750869783	-0.21401387864846044	0.08855741527724251	-2.416668078878063	0.015663292879950955	0.08349324916586937	posterior	1.0783486379120282	hypothetical protein
SteCoe_20342	13835.064112895896	0.11781609409180865	0.05348301964088143	2.202869151422262	0.0276039724596926	0.12176311256027181	anterior	0.9144842588120597	hypothetical protein
SteCoe_20343	1194.2633694529127	-0.26514355055350364	0.11373994154079022	-2.331138445841525	0.019746060618902946	0.09704427582417803	posterior	1.0130300764661329	SAS-6_N domain protein
SteCoe_20356	1819.4872938037133	-0.17799007843479267	0.08015638212507324	-2.2205353300135617	0.02638245018250329	0.11803286008740314	posterior	0.9279970692366835	Kinesin domain protein
SteCoe_20359	176.48400580565246	-0.3401276900067307	0.16564766202108036	-2.053320196957842	0.04004153331430999	0.1563157042767414	posterior	0.805997388339614	Kelch_4 domain protein
SteCoe_20373	2387.9622825899555	-0.157489447912842	0.06543374085809164	-2.4068538012276366	0.01609060985548523	0.08498611992432144	posterior	1.0706519981975147	Mito_carr domain protein
SteCoe_20374	726.8053616531065	-0.2802263254554537	0.08956383105485975	-3.1287889559325475	0.0017552833017628244	0.01749058311985224	posterior	1.757195711303909	GYF domain protein
SteCoe_20376	1759.7816741998488	0.1841056330346927	0.0651406193051655	2.826280053804978	0.004709207214225929	0.03587599388247609	anterior	1.445196058712416	hypothetical protein
SteCoe_20379	317.6844892043058	-0.28919036265031667	0.12382850779291567	-2.335410220188905	0.01952200103236852	0.09625324637386225	posterior	1.016584613939166	IBR domain protein
SteCoe_20382	551.5665474745045	0.23738422592785902	0.09864249213316317	2.406510833154949	0.0161057263446122	0.08502390120218761	anterior	1.0704589719199114	DENN domain protein
SteCoe_20383	653.4793635456556	-0.28475018800197505	0.11897841963684547	-2.393292740575225	0.016697912372913726	0.08722290137260266	posterior	1.0593694711004051	Myb_DNA-bind_6 domain protein
SteCoe_20392	592.344070994314	-0.1962746993631501	0.09341833566194761	-2.1010297172645873	0.03563835767160449	0.1442147981276184	posterior	0.8409901736288906	Adaptin_N domain protein
SteCoe_20393	1800.6895525556226	-0.20112109213894988	0.07082128806012956	-2.83983951221265	0.004513623552345054	0.03472043131728252	posterior	1.459414888404755	PI4 kinase
SteCoe_20394	291.57429588814944	-0.5694869492647301	0.18452093514500134	-3.0862999302340004	0.0020266428127872324	0.019363024896938183	posterior	1.7130267961273018	MORN domain protein
SteCoe_2040	111.47007389593621	-0.9573388659443893	0.22742188587760642	-4.209528305730473	2.5590438252213972e-05	0.0007919684325185176	posterior	3.1012921288350523	hypothetical protein
SteCoe_20402	1137.0027411665644	0.188914959703119	0.08199411558317596	2.304006310202603	0.02122228936771954	0.10172407792554053	anterior	0.9925762381044593	hypothetical protein
SteCoe_20407	8391.56315570928	0.23838089794695577	0.056730039619253256	4.202022412585327	2.6454093490153442e-05	0.0008093133415311412	anterior	3.091883300203523	NAD_binding_2 domain protein
SteCoe_20411	427.1023842802547	0.550092231585949	0.1379208665203087	3.988462699405594	6.650285692626615e-05	0.00160345867856664	anterior	2.7949422274422586	TKL related kinase
SteCoe_20416	1093.8787437249	0.3386215873696064	0.07506904776676429	4.510801687823275	6.458307791174602e-06	0.00029218369612869164	anterior	3.534344021389027	Mitofilin domain protein
SteCoe_20426	346.2709700684139	0.5596087174168815	0.1472516619902516	3.8003558659591143	0.00014448844034064547	0.0027789366587721697	anterior	2.5561213521284323	Ribosomal_S10 domain protein
SteCoe_20433	152.67173982218029	-0.5782617268261657	0.22643399391383878	-2.5537761218229544	0.010656174899975319	0.06381154201179837	posterior	1.1951007604845907	DEAD domain protein
SteCoe_2044	1514.1269670104687	0.2246097610972524	0.08934518018297644	2.513954984894069	0.011938567125487319	0.06918213362215908	anterior	1.1600060481898098	Aconitase domain protein
SteCoe_20444	442.3089145328008	-0.3236458455849913	0.11305722390674348	-2.862672851864417	0.004200840563667466	0.03277484450002012	posterior	1.4844593601395837	hypothetical protein
SteCoe_20447	2204.954244952614	-0.14467023664713893	0.07068437544981394	-2.0467074332411004	0.040686818984554514	0.1578536214745961	posterior	0.8017454500822365	Asp domain protein
SteCoe_20449	55971.935144553565	0.21978366603441551	0.04506527973431917	4.877006585338928	1.0770784099021667e-06	8.04193439337443e-05	anterior	4.094639474221379	Aldedh domain protein
SteCoe_20457	499.72508905773105	-0.3520484177600053	0.11801635402124265	-2.9830477367283983	0.0028539347764211863	0.024763479567532717	posterior	1.6061883317518386	hypothetical protein
SteCoe_20466	2019.7140629450587	0.2093197756339129	0.06290103357561519	3.3277636905963304	0.0008754609302406805	0.01069484708487385	anterior	1.970825420598788	hypothetical protein
SteCoe_20473	119.30588903773888	-0.3778196431546828	0.19796500114887916	-1.908517369040118	0.05632438043424744	0.19480900871281498	posterior	0.7103909635569913	Ank_2 domain protein
SteCoe_20488	553.6572707324044	0.2486453991810768	0.10525186852065009	2.3623846557393264	0.018157790917248878	0.09201268800354355	anterior	1.0361522818937168	PP2C domain protein
SteCoe_2050	375.8964889404806	-0.31155956688551417	0.1293949375799743	-2.4078188274788612	0.016048142737902334	0.08482476238246694	posterior	1.0714773482596551	hypothetical protein
SteCoe_20511	329.0334093931058	-0.4162411036454982	0.16147624579306338	-2.5777234391423964	0.009945356016408868	0.06092172472013625	posterior	1.2152278100990428	hypothetical protein
SteCoe_20512	828.1927507944016	0.21826941096111152	0.10727672898053635	2.0346389476576325	0.04188721542970017	0.160848096026891	anterior	0.7935840755136985	PAKA subfamily kinase with FYVE domain
SteCoe_20513	745.7878574222344	0.2328614419872717	0.1007156109440143	2.312069001067913	0.020773881116844795	0.10038593739966141	anterior	0.9983271212296512	Ribosomal_S19 domain protein
SteCoe_20524	328.62316391739796	-0.490965784445212	0.17459040844358673	-2.8121005547899376	0.004921911385728091	0.037036352961059414	posterior	1.431371785674468	MORN domain protein
SteCoe_20526	382.05434865868295	-0.33302954613885477	0.12971070573667692	-2.567479255065741	0.01024409188029834	0.06205811981381343	posterior	1.2072013864517452	Peptidase_M16 domain protein
SteCoe_20534	161.95942592995775	-0.5260099551826082	0.19226709001365422	-2.7358293878856363	0.006222327774236738	0.04355017610326165	posterior	1.3610100845020092	hypothetical protein
SteCoe_20538	407.0048098395164	-0.3517506852392512	0.12189754694451367	-2.8856256262430278	0.003906365245032121	0.0311149589344	posterior	1.5070307678620671	hypothetical protein
SteCoe_20546	976.6951378635317	0.2565057841119108	0.08334893670600352	3.0774931780675616	0.0020874961658905573	0.019785349811995985	anterior	1.703656266849733	TCR domain protein
[truncated: 4,293 more rows]
