# Supplementary material for: Genome-wide analysis of anterior-posterior mRNA regionalization in Stentor coeruleus reveals a role for the microtubule cytoskeleton
Source: bioRxiv. 2024 Oct 8:2023.01.09.523364. Originally published 2023 Jan 10. Preprint. [Version 3] doi: 10.1101/2023.01.09.523364 (PMC9882060; doi:10.1101/2023.01.09.523364)
Supplement: Supplement 4 — Supplementary Table 4. Kallisto log normalized tpm table – tubulin half-cell RNA sequencing [file media-4.csv]

	con1A	con1P	con2A	con2P	con4A	con4P	con5A	con5P	tub1A	tub1P	tub2A	tub2P	tub3A	tub3P	tub4A	tub4P	tub5A	tub5P
SteCoe_1	5.34985434891126	4.98915332238039	4.96814300508215	5.12742505166889	5.12770189280767	4.88766523978325	5.22889506523053	4.78616835089635	4.15963781809572	3.46564606222069	4.98947745265121	4.73612351763836	4.52394388611118	4.45167100942383	4.34223348687534	4.34642389306944	4.42797099973681	4.24502066512086
SteCoe_10	3.35026787625314	3.3368390122992	3.28344382342471	3.54243994041535	3.42874577320536	3.41496087272608	3.10800453592415	3.18486092630906	3.14096296778007	3.24791395614332	3.25449893356895	3.45782999530532	3.24758339047288	3.24787926057145	3.42843487537729	3.61578964865053	3.58034532456055	3.57766592456834
SteCoe_100	0.993052445903487	0.782278060442547	0.332964929741034	0.830103831022736	0.859221371655827	0.694524301231497	0.66563536590303	0.686153735074584	0.765319533144315	1.0467245502592	0.777479447212761	1.01916884225523	0.943651716882594	0.726259553977583	0.975459595244161	0.717818784651909	0.900046926094053	0.827686950089238
SteCoe_1000	3.23988047763414	3.0897621605193	3.18561767006067	3.71468682675437	3.1188055461545	3.30904316428586	3.2260410035891	3.1623371601296	3.69118103897052	3.88055286418068	3.90842541630004	3.88954143461575	3.86684617299591	4.01032975503033	4.1600893724466	3.8759119056898	3.60005313234335	3.75074855251416
SteCoe_10000	0.261594465010616	0.303700394382384	0.578262033243704	0.530920020080155	0.23876773803446	0.104957705573595	0.473709906182328	0.355392941631431	0.557576227732468	0.153589648583222	0.246990948859979	0.371141010886312	0.189455770732104	0.213950329955877	0.491492889146648	0.138419205341131	0.511177808544999	0.148127171219547
SteCoe_10001	0.338994964743932	0.472862664275894	0.221140764975336	0.290996792819854	0.355124411710217	0.283157437074867	0.298951425530564	0.155010771144688	0.0930448673247569	0.573665001418473	0.18317772426749	0.25672471830094	0.350443123417415	0.34530308423905	0.197915192919965	0.400086428637228	0.272021146632761	0.44639253667936
SteCoe_10002	3.2441578467918	3.47045465701963	2.96414101188487	3.30457790595553	3.53386833997829	3.21745608915814	3.38955609042596	3.34604707790849	3.62053963100739	3.45532521969923	3.10994724792148	3.39544065560374	3.29940797154914	3.21828992985364	3.46535174722246	3.4515528023353	3.56379674024198	3.70071753599367
SteCoe_10003	6.52209709310394	6.34760601225924	6.39046703765884	6.35069301145617	6.53645830149206	6.42109419157929	6.78199149240839	6.15508070896593	6.37686339139747	5.867353492219	6.33491154676588	6.29591367445538	6.24279480148476	6.03739299186736	5.76895104424261	5.79977412999544	5.95177721693034	6.09290323709357
SteCoe_10004	1.70810995260705	1.85109926937205	1.85671526392477	1.84813234552526	2.25074513838302	2.13770908019654	2.0387082009842	2.33235570607991	2.15258880516012	1.77085650338296	2.13134810243109	2.05842855423441	2.31032105619573	2.0817029185033	2.11236088382405	2.3713544613031	2.54396882111413	2.64829098453349
SteCoe_10005	6.67034184902665	7.06913477032635	6.79493998856778	6.41085119106271	6.89922535429121	6.85539039850379	6.8199554939403	6.45797547471284	7.31156378715592	7.22452303330596	6.12941729062318	6.41795102096479	6.37921376339087	6.08768588774121	5.87861553116016	6.45001229843136	6.60284157612791	6.54868386901765
SteCoe_10006	3.56281070389358	3.32852311993521	3.44918297152985	3.43781714724021	3.351520830975	3.4489656055918	3.44942395098893	3.20973100638433	3.02885228404485	2.61392673557038	2.92018621259747	3.3600037185267	2.82877378376799	2.79654896143561	3.0416193700505	3.29680683868547	3.01539634941302	2.90074821907888
SteCoe_10007	4.48801806042572	4.53627123511651	4.68847834036154	4.46248615532738	4.70746623310529	4.65540439707825	4.86726229191725	4.29831572112034	4.69820752250576	4.38790332221409	3.85502263387275	4.1490974277487	3.81287030782738	3.8014202409501	4.05108440349011	4.29026008489406	4.33361705106415	3.91006086892507
SteCoe_10009	0.291471307940319	0.286593423423687	0.447158926382456	0.46000687878897	0.393012040778476	0.434906400450913	0.499023561543393	0.509705769267559	0.420094539476301	0.730682541303672	0.405607300714199	0.420398111067972	0.392660844704693	0.399414425464096	0.521428782101291	0.675352367015172	0.501531085045227	0.570273420779323
SteCoe_1001	1.96240840920809	2.17839269183291	2.17221434513851	2.32701809067774	1.78135302957286	1.99583495608611	2.16009679335824	1.84202512816421	2.22311388192946	2.47023929432567	2.57890910395071	2.59485444817373	2.58468877527068	2.86526946680023	2.38089946626757	2.24636418575628	2.27924342471323	2.50072746284886
SteCoe_10011	4.51947370038056	4.00933283194379	4.2255087177438	4.31827644168567	4.239020645381	4.00235334053461	4.43357020364355	4.11688118714146	4.02985490733416	3.96031591269301	4.25029593040946	4.07775616959313	4.0768590222095	3.94860923289455	4.60360015281669	4.33659790866074	3.81025160474195	4.17891032583366
SteCoe_10012	0	0	0	0	0	0	0	0	0	0	0	0	0	0	0	0	0	0
SteCoe_10013	0	0	0	0	0	0	0	0	0	0	0	0	0	0	0	0	0	0
SteCoe_10014	0	0	0	0	0	0	0.129255528580923	0.116096379274969	0	0	0	0	0	0	0	0.179843366787921	0	0
SteCoe_10015	0	0	0	0	0	0	0	0	0	0	0	0	0	0	0	0	0	0
SteCoe_10016	0.147943754284252	0.252692183995048	0.277061693201919	0.0688316351236107	0.293414945154067	0.106624710160777	0.116555788690067	0.159319760089223	0.16180874063607	0.358306524240748	0.140122624600774	0.127021248738621	0.298266369680394	0.1341805838396	0.173496323148638	0.138614325087138	0.194122808577227	0.254241593854805
SteCoe_10017	3.42897338896117	3.29340819743133	3.39094260707132	3.45139636351407	3.2089515187334	3.1608731683396	3.26258420801546	2.81703471146435	3.06597151034911	2.85759109392922	3.42294243052844	3.45124734952776	3.28505078018361	3.29854220180835	2.8035922967263	2.94867727411312	3.52637405205503	3.2233297145774
SteCoe_10018	0.760793288133358	0.752453029114439	1.11813916353805	0.471669197057448	0.87798866091266	0.998224377413541	0.981736132580536	0.846907330646121	0.627479385876365	1.04965779200115	1.51205705393486	1.34385386217474	1.6849663167109	1.50591833617779	1.07164865766806	0.854688757878594	1.07022677292406	1.22049050947965
SteCoe_10019	2.08266046743735	2.07661681988041	1.93929586270251	2.09658352273624	1.73863969486875	1.70077240012103	1.77118212280544	1.54145283846589	1.469162352768	1.41076906346099	2.00349758592128	2.10538761196617	1.5625618153983	1.80278422639216	1.24479601180591	1.52288017640826	1.912727642185	1.35476207648849
SteCoe_1002	1.83388848237163	1.5552690636957	1.31013522145475	1.60775957245307	1.46803612122543	1.48634040060369	1.94884978297409	1.34840989613211	1.11611371409654	1.09187430892294	1.55924769768358	1.49850749270622	1.29829351832549	1.64786155322513	1.40547634914045	1.34699927201881	1.35084643203741	1.3259759324299
SteCoe_10020	2.62190182142342	2.40435257258194	2.15076387563253	2.33521955806819	1.89248925134221	2.34468313412795	2.02011385109645	2.02927323158412	2.08632889033392	2.06789458780799	2.62239600816878	2.40796822285168	2.08421584383763	2.2042445366955	2.32897965205981	2.32344943314439	2.34671720408658	2.06409218640293
SteCoe_10021	3.79683950667762	3.73812396336319	3.60644378643301	3.54599286147828	3.59406335257212	3.48160356770721	3.45570778673619	3.42374585826856	4.04050196634239	4.53901882091937	3.65880668656247	4.04887457068626	3.87250485489208	3.98567541598013	3.47628307097372	3.66632843000114	3.79613058718315	3.80426940893628
SteCoe_10023	0.890368649564931	0.782563447791369	0.785551510685279	0.718374517451281	0.637311908546371	1.06961235872535	1.16395278329639	1.11128889456212	1.07897261998425	0.419045675532411	1.1362143073072	1.46478043525106	0.967597934364002	0.777857198263862	0.8610251820506	0.820621423426558	1.03904386071371	1.59921472929875
SteCoe_10024	3.64328643636194	3.22286062566015	3.48664698791403	3.37399257643668	3.37409313320715	3.22570693586817	3.53275756439794	3.4911817463557	2.96859024412219	3.32760624810555	3.24004644831332	2.88196794620152	3.01592564066591	2.66405193589997	2.94938860363545	3.16972970247371	3.07660069843361	2.86974909884194
SteCoe_10025	0.896532928220474	1.09780568863217	1.02277224702289	1.26109564092894	0.827036485682523	0.74577583163526	0.739200926595747	0.642580297476562	0.98502822349741	0.863346124716994	0.734003608295428	0.800183541713383	0.554589149243419	0.554338088743093	0.49152007954366	0.561223912672995	0.724032142272419	0.824357275748412
SteCoe_10026	0.443507533910188	0.343968268178476	0.665878041970232	0.564546695932495	0.602953098521225	0.414414880253582	0.640043998175718	0.781239109343151	0.557488453536771	0.322393114013262	0.58571991945483	0.58382836449345	0.716309902813998	0.587363828031667	0.626328080591217	0.769727037992873	0.828054175236768	0.944109168495258
SteCoe_10028	3.21441036456939	3.4567143976372	2.79870482229193	3.02251204799642	2.97046728814067	3.04729044458037	2.98504411990977	3.49155015859991	3.08115795961341	2.97943585831788	3.40701719118553	3.30907532036305	3.46250255737585	3.77964059145661	3.30529479278286	3.23986384852018	3.16243731588384	3.69466324602375
SteCoe_10029	2.39612748849197	2.40469246575087	2.5768633170551	2.46611142242496	2.48997350013475	2.48923162462969	2.58323534430204	2.66284695557152	2.69905572262929	2.50447650656247	2.59070611495715	2.51335848903667	2.7991596850562	2.68794907686636	2.44074246752442	2.50758190097202	2.67693902717787	2.54867479664226
SteCoe_1003	0.245453962010861	0.217290570297923	0.33878088670433	0.457738503847542	0.223190606353121	0.355424461474762	0.354685623012032	0.547709196728093	0.452894869874025	0.612021488036934	0.694310370167962	0.764060720994557	0.933047416238774	0.864221517378636	0.873682871328233	1.12493555690211	0.928864203071778	0.835565298931241
SteCoe_10031	0	0	0	0	0	0	0	0.245199149696307	0	0.689067329110542	0.243249288970638	0	0	0	0	0	0	0
SteCoe_10032	0	0	0	0	0	0	0	0	0	0	0	0	0	0	0	0	0	0
SteCoe_10033	0	0	0	0	0	0	0	0	0	0	0	0	0	0	0	0	0	0
SteCoe_10034	4.08689410187548	4.01985048686479	3.71489057075707	4.04051937062739	3.9311334353014	3.80931454163261	3.93675221331097	3.56049506528639	3.97260795703525	3.44770609437607	3.56606844274241	3.58502765501085	3.57453926756169	3.66430316537823	3.35189170747914	3.39742794877042	3.6500961599625	3.33217589753693
SteCoe_10035	0.617198728553023	0.401484166325168	0.222140132050204	0.528177461964041	0.534628983329109	0.423771992457871	0.23307487381636	0.614591623974177	0.713071038728679	0.871956263518474	0.896439294054779	1.1751900533678	0.691159766979033	1.17615063795629	1.17543499632045	1.05255493733593	0.922712516312391	1.31758688462665
SteCoe_10036	0.586438538465728	0.441416765978655	0.426240066124436	0.600233651090136	0.291181596735877	0.500557638861362	0.35875763459398	0.367948722419478	0.858741978241875	0.710163025340969	0.98456857754667	0.826587496044441	0.758495503418596	0.890025753527534	1.15296843273488	0.593349942280406	0.899015908090286	0.732513859598029
SteCoe_10037	5.24371390399611	5.40003575508586	5.43983458955652	5.11147337459129	5.31015273538586	5.20269442931188	5.37914941541504	5.040123736563	6.00051844788258	5.58849671117145	5.00793041394208	5.21140572605725	5.15968087143517	4.91890635369403	4.90921137826371	5.3183141506313	5.43811752479397	5.34520671199746
SteCoe_1004	2.54033731116452	2.38175774910659	2.27014240280631	2.71433488706386	2.51001383680585	2.45148802162621	2.56962201225361	2.20557285510683	2.67304676980121	2.75568362129505	2.71280075884034	2.57297965921509	2.23486961175566	2.51204050083118	2.88906194297383	2.62050597118542	2.48086898720236	2.4692348985593
SteCoe_10040	0.946711147255283	0.858454234367781	1.36341809183443	1.08435147952658	1.26245188818353	1.16180205244756	1.33369534222211	1.41426008650457	1.05611859304607	1.02166119704477	1.13136538652707	1.13424845907843	1.16642408690324	1.08076832054735	1.12887980450621	1.1302342859383	1.0507213139239	1.22714156536217
SteCoe_10041	3.66374080958647	3.79944699201557	3.36881406094539	3.5197308266666	3.61919089022896	3.63188442170886	3.6763486862784	3.55122037973878	3.81708613973498	3.58599454991505	3.84061180911566	3.8728572143625	3.91970454966428	3.63339869251802	3.54464495362849	3.35217195079912	3.77650507842834	3.73701023148669
SteCoe_10042	2.02439912147469	1.69715563881147	1.98662017154251	2.00603901580022	2.0296843413022	2.2032572240919	2.26482263913817	2.3006838052504	1.80181140545195	2.24145719333966	2.26882026858928	2.18711125546241	2.35092704636167	2.63275615333646	3.0098212894102	2.66019174100056	1.95941176679326	2.10132557351835
SteCoe_10043	3.37065598096507	3.04745544760541	3.08681794724546	3.3323303865024	3.0744537476136	3.19518303600275	3.27723154802972	2.95810451223168	3.06819337228025	2.80443755619871	3.34077294474978	3.2934274032821	2.87886161832501	3.01530101505413	2.87998056841275	2.8401665232125	2.89573335177677	2.9268716599535
SteCoe_10045	2.55513060635486	2.46889247683534	2.22183577586766	2.47055258819599	2.17591953330219	2.33388938810736	2.52255122090105	2.35481578222459	1.18017700114442	1.50431502588763	2.79093367989236	2.5257084133588	2.56429109058926	2.66319397539747	2.50183199299909	2.44086662716127	2.40671994730049	2.66607903996903
SteCoe_10046	1.97789514279197	2.0039583364158	1.88575672353413	2.21693124535792	1.50369932715509	1.22644207479181	1.79715430636934	1.99659384998886	1.75916859806013	1.95064360695079	2.10215022633977	1.80760239670985	1.69424411044376	1.79026228367225	2.11967986027978	1.90782464486394	1.78967253797824	1.8945685935608
SteCoe_10047	0.725729902144848	1.0422468199957	1.20359107490585	1.07399689743242	1.14004031593775	1.12093611206723	1.00069188496946	1.42869862566554	0.947575066713938	1.41291355547475	1.05851250498265	1.12823350769082	1.24620827056515	0.993655584442815	1.09778163185358	0.882697805684032	1.19173968827484	1.03581594047238
SteCoe_10048	0	0.0490890454393347	0	0	0	0.0460304768535557	0	0	0	0	0	0	0	0	0	0	0	0
SteCoe_10049	1.25014853696391	1.04075808125034	1.26650125944233	0.996834208563002	1.39234420759813	1.35909238580435	1.20356975672771	1.0734536658749	1.25985657890899	0.618315144050615	1.44343795113315	1.23333175610186	1.4592162924008	1.45708448942032	1.44835733800874	1.18726306855293	1.40598115576881	1.39452015349773
SteCoe_1005	0	0	0	0	0	0	0	0	0	0	0	0	0	0	0	0	0	0
SteCoe_10050	0	0.63432269317943	0.192727846301234	0.191862960419683	0.256822035390847	0.262966058627587	0.139329199134538	0.279824444463343	0.156730384635336	0.204923894723293	0.412054068408637	0.186178162608194	0.377536725769832	0.316838360601624	0.135531055018084	0.410612217797691	0.375716656177791	0.361721306884016
SteCoe_10051	1.7944163677028	2.02668296424264	1.7238872808841	2.15148155945192	1.34757635395971	1.64290775695921	1.25089961428883	1.46288883459719	1.40762199937005	1.99399329272694	2.10744130642985	2.11079144132106	1.93100306573175	1.94747603779949	2.03845893728949	2.25332104051501	2.01639502346551	2.19264143568539
SteCoe_10052	0	0	0.00872885103114154	0.0320897724864545	0.0179625766864378	0.018367443946497	0.0183483346840626	0.0234302749227954	0	0	0.0153625342172174	0.0123138891212853	0.0400382050804746	0.0111960920821019	0.034060915144104	0	0.0218079752819292	0.00878950664571776
SteCoe_10053	0	0	0	0	0	0	0	0	0	0	0	0	0	0	0	0	0	0
SteCoe_10054	0	0	0	0	0	0	0	0	0	0	0	0	0	0	0	0	0	0
SteCoe_10056	2.394588457632	2.13553893331962	2.06187759067932	2.36058751341815	1.88677248328726	1.82041280083036	2.00448361391183	1.65258727712948	1.73528784886946	1.21076643588525	2.24185700363962	2.18641277220097	1.76251493861486	1.99604625723285	1.50323199325988	1.40809736550392	1.45201975979161	1.38857388428176
SteCoe_10058	0.972357080815044	0.774192091426725	0.92876426520109	0.834303596541248	0.691885188474275	0.782367056769491	0.771534090489039	0.847355735456441	0.804906950670674	0.731433111428551	1.21824902521679	1.14761905510065	1.09246242619524	1.1366205468909	0.957210247016	0.808961336257123	1.18073332959833	0.965981184330673
SteCoe_10059	3.25752136985321	2.91886660114383	3.29826584814934	2.81475894164688	3.09346141066365	3.01176195808202	2.87173599229887	2.85847375106882	3.32441376725333	2.69901799321616	3.36269289308917	3.43585631882055	3.40041902645575	3.29778927041771	3.42790379776016	3.56341573910843	3.41000757242439	3.26955048044532
SteCoe_1006	3.11854590794364	3.2565620849357	3.66999020947526	3.37971209041082	3.82001859835878	3.99900840628645	3.82133492198535	4.03491376040894	4.29089894172325	4.27775793929725	3.20568589153812	3.43631926263241	3.55663743836819	3.26098957029349	3.16230417647063	3.51038028903038	3.64371752469678	3.48572880424629
SteCoe_10060	0.578078148363577	0.293539036725576	0.464641493884073	0.651216269292662	0.634430529044686	0.673462882817427	0.501621121533554	0.966363748919351	0.623782133714961	0.861289713477482	0.753599602758733	0.779789047938001	1.27234590771087	1.18794139997408	0.957098536904548	1.02861355663685	0.889598353482656	1.17120460680506
SteCoe_10061	0.954239765274171	0.590991361111888	0.777692976041733	0.710859650502786	0.671888350472636	0.583781576751782	0.790397265912844	0.591788759196235	0.855966927360494	0.446099971782543	0.962546475725478	1.04059054394577	0.714257331086792	0.820690120448633	0.795902319583711	0.562528520454698	0.858095049756997	0.734908796768448
SteCoe_10062	1.3043148607839	1.44903777950636	1.61307241292135	1.27185307298885	1.35740674153472	1.22358441286291	1.19298715688991	1.19161881825369	1.39678059014306	1.64297965112869	1.16246141417167	1.3520860820259	1.08932052424099	1.2039018044396	1.22165641446514	1.42080339305669	1.18446973874844	1.28721088465511
SteCoe_10063	4.18832441428605	4.63118479861665	4.38662014231196	4.29245217712017	4.58767919371307	4.52179343253551	4.67751453091637	4.29165186194764	4.99846580651941	5.0664283602472	4.52519104462808	4.63143124240616	4.63957261976673	4.38123191586915	3.9513008709411	4.3451483986231	4.56296615108926	4.51758182132586
SteCoe_10064	1.19172354328669	0.765641602802721	1.39181664017752	1.10962501267908	0.940266185152369	0.826523342185393	0.993063258706665	0.788531172979171	1.72632617709323	1.59685986178387	1.7498646353974	1.47675807833876	1.29563151202832	1.61349756998072	1.33415570682917	1.24728747766213	0.944480992877832	1.22170523530591
SteCoe_10065	0.580778033177363	1.31717583752371	0.848151225745822	0.939764712126827	0.851318031856402	0.79887063698306	0.830873486885504	1.10749613814225	0.788093510182906	1.37629948654532	0.707103958772053	0.757464411000267	1.23957110562347	1.20650758201899	0.80279592646826	1.19201301934179	1.07361278201531	1.1274491797236
SteCoe_10066	0.796796043898359	0.667844071189768	1.73086409614847	0.981592954886077	1.04870186867313	0.869221634059283	0.922345519860112	1.21321760625332	1.61446518249138	1.85362339911462	0.963088263847561	0.689018735197932	0.93823423195544	0.648704063236985	0.876091292452366	1.15907102571645	1.23671333127209	1.22627194528786
SteCoe_10068	3.4882149274254	3.99633076369576	3.28574864170986	3.51779881015352	3.41389848985321	3.47366657286698	3.47543086499288	3.54965122238308	3.96266346815409	3.76284042424161	3.58705736834815	3.50570173153833	3.6062790616638	3.86391000601001	3.4521626674114	3.49096209678304	3.5253858150857	3.55722613779917
SteCoe_10069	1.43045865533262	1.53866609989393	1.26916385478278	1.72327021045381	1.79639288966295	1.65314287130901	1.54062067877039	1.41248511221209	1.27198954753786	1.23124489130396	1.9279276238793	1.73020599812968	1.34796715849357	1.89867501376872	1.70682969223951	1.81585350283848	1.48320212763763	1.50198141820005
SteCoe_1007	1.81612588348123	1.6589628384614	1.84306074429043	1.83769841163547	1.86652744674078	1.97800774054823	1.92639219085657	1.7272011126063	1.90866691667583	1.94920872269567	1.78179382528983	1.87273479102046	2.00132676715509	1.99529850299392	1.98882274944138	1.99621422140588	2.25633860507326	2.10179391164299
SteCoe_10070	0.785278649936036	1.01461208908367	1.31299789064172	0.780426581010032	1.34545836650731	1.32964226257659	1.20019731840303	1.53022203836089	1.2413357205536	1.0384917440289	0.880036664258855	1.08400840591182	1.10539100189147	1.09749723544462	0.702258930995007	0.901233912360394	1.23511068279186	1.20004405103075
SteCoe_10073	0.011706710332561	0.126233116867438	0.164931679791256	0.0505781775977881	0.0403637025863565	0.122065891621057	0.0904655243407795	0.0942117807465994	0.0680805359376137	0.52022666030006	0.0762083324498346	0.131767910906918	0.0527784728747241	0.0692265218583602	0.0511955085931809	0.0541636403272364	0.129139623444386	0.1226174423402
SteCoe_10074	1.14295560438078	1.54661319690975	1.79300226987191	1.43459182024154	1.44281524800484	1.38527531614365	1.05425289140107	1.66873619540542	0.224778747613281	1.4020404862074	1.56666134614063	1.3190948613662	1.2514665798764	1.5580691820388	1.79261277552106	1.83985916369923	1.79591249615554	1.60762298278649
SteCoe_10075	0.0826112400143297	0.522488800377937	0.423918763631572	0.0547712815072437	0.144829977454021	0.215274602604563	0.0765587900160586	0.128921973820992	0	0	0.18549364657672	0.10352156621696	0	0.0484958376585629	0.0982705594491554	0	0.177742373970663	0.143933527758334
SteCoe_10076	1.18768589222005	1.05468495995953	0.918860332345231	1.0836213592549	0.624571337552949	0.69492649348362	0.905031484571577	0.600827733830434	0.800308927082001	0.554779307708135	1.20562669989153	0.783886858565285	0.94587027946999	1.10420181191979	1.2411079845872	0.929931499318877	0.813010991275599	0.62369205646887
SteCoe_10077	2.10342306724033	2.28203903992685	2.21548928721605	3.04766611664888	2.21359306838904	2.53909659620198	1.80636497886056	2.12964643067749	2.26446145158657	2.0479370833469	2.24215210031871	2.59858028671875	2.24828781300056	2.18233982895206	2.6585074038108	2.63982932449244	2.85928467080631	2.71171677639025
SteCoe_10078	2.56249181110519	2.46414530365456	3.94672224379662	2.25446231039305	3.35963737715927	3.36419575055623	3.4999889037746	3.51788584498845	2.92397803425484	2.75765572965019	2.84578054622686	2.46353502479122	2.47538090163603	2.12035708091746	2.09352556956079	2.34579602478692	2.38225025315947	2.66301006010164
SteCoe_1008	1.13948298648691	0.851107708615806	1.21766593376513	1.10410239819589	1.1458817484493	1.23478527152494	1.21742370710824	1.41946935785721	1.07056701672523	0.981265079475421	1.05227645179256	0.962809599482793	1.12058256045086	1.15026298338726	0.922254533242991	0.855363129222938	1.08306613609091	1.33273779278423
SteCoe_10080	3.83552359686588	3.77766929284113	3.67680172634572	3.72871380415351	3.83261852126473	3.88046292221484	3.72711451429262	3.6722988632992	3.97266450642401	4.08117348863945	3.55303291322192	3.65338954759953	3.34500417858788	3.58166489682113	3.72489979831339	3.85933563266993	3.84458027237564	3.79985987669594
SteCoe_10081	2.54188875973048	2.23005905056922	2.5670353702985	2.68648669119709	2.32637352787896	2.33305422513716	2.55467625133645	2.36700461872984	1.91520726657963	2.15877764627816	2.41754357464786	2.04449932836544	2.44688260212453	2.35205848540806	2.09565599170629	1.91217304944088	2.18073610598722	2.37053500199502
SteCoe_10082	1.40462825798508	1.42573907211058	1.63663525144264	1.31300886483567	1.71720061027081	1.69759406747662	1.32649188199936	1.94850600998118	1.33458170974139	1.77835788663112	1.55132107632709	1.34804707309537	1.4609175850477	1.78615765582715	1.68203389554094	1.45595693334556	1.89604096518863	1.65115279263036
SteCoe_10083	1.15995667208354	1.32255024136157	1.03908442165973	1.51073276164802	1.07468028096391	1.03936975196827	1.13026251753995	1.41846360885895	0.859014331263657	1.20795458020017	1.38312545404656	1.46414692083566	1.5191880305345	1.49444402294206	1.48281326946291	1.60590181033691	1.50628198892495	1.54552599058415
SteCoe_10084	3.76929981747705	3.67443487122103	3.58771407376468	3.52777380200434	3.62372576703071	3.48856135499222	3.39414912204321	3.39806306000635	3.98791892963394	4.15874865970122	3.81742580130442	3.96739377925351	3.79601024132936	3.93237673579431	4.24406165235443	4.19178886499418	3.96115565683896	4.06229364171286
SteCoe_10086	0.106546447482289	0.125937437963024	0.281536831291254	0.128472677822869	0.145703947784187	0.233955322087584	0.108374074302268	0.272121905291353	0.164581621243467	0.854655902880551	0.117324783198264	0.142618664894597	0.148546040036128	0.189760297304351	0.0953726927243381	0.26459149127594	0.333286222710202	0.399743544238391
SteCoe_10087	3.3389799055755	3.88416972253036	3.19292996453482	3.75483776400688	3.47766600539271	3.91339284600981	3.44285063020835	3.74992867905338	3.27360761049524	2.98487594774375	3.35330087208169	3.30844517622803	3.61287116674154	3.87868003349944	3.67338539462429	4.0325120228261	4.00889176765008	4.18214174390163
SteCoe_10088	2.22664225460164	2.08182467026066	2.22565533675876	2.33464595948775	2.08408672840882	2.06616058653934	2.095068451435	1.95726582387153	2.12408334027708	2.11154215451301	2.06576604405412	2.21197313635492	1.80133679691541	2.02704079533578	2.12838810052604	2.01550710319657	1.94102615603267	1.77295662002039
SteCoe_10089	3.32492395906849	3.43639728599552	3.28130239446963	3.29441386211891	3.56501044187105	3.5292111749272	3.52406875524058	3.48959894223848	3.56991942773029	3.21499018557579	3.56240036409398	3.38163087329765	3.19239224639389	3.54229134950188	3.36398127670335	3.45641376538571	3.14766966701339	3.07205243931459
SteCoe_1009	0.992536280827532	1.83277939029943	0.860767113139564	1.63248665025193	1.2212988950299	1.10330051542721	1.51943370008392	1.16727747678617	1.34398538778635	1.18580924167642	1.19025983187592	1.14242838889375	1.48879058237049	1.8380923759821	1.44013729313363	1.51628044387539	1.64552791468605	1.59764618238437
SteCoe_10090	1.03470578565171	0.781351115200627	0.915605201120075	0.782824502577676	0.744872497169613	0.917376155462573	0.611067723623785	0.778114313895289	0.698951097673817	1.3971819217966	1.04527930222677	1.32447396833147	1.39333533646579	1.46721701831731	1.44079474526897	1.43334534318114	1.4158463001533	1.50372769210341
SteCoe_10091	1.39082384923691	1.83489008663597	1.33716788354293	1.18335244913339	1.60296939848263	1.58709612992534	1.45064632583815	1.52510538857738	1.73175245498998	2.77171686927025	1.57924888293085	1.63302736135636	1.4392523020582	1.5177544786574	1.16743942400135	1.67311106403238	1.79039217409137	1.75765649302661
SteCoe_10092	0	0	0	0	0	0	0	0	0	0	0.039746902469037	0	0	0	0	0	0	0
SteCoe_10093	2.50792478971841	2.28517919232038	1.83441328817521	2.23567210130023	2.2361257305081	2.0087672159109	2.09131794736267	1.92250812592447	2.14483033536	2.01441652293792	2.05305754778435	2.22341393049075	1.90367844132707	2.0976943395348	2.13488954865996	2.01526840318635	1.99395412418125	1.82623373354542
SteCoe_10095	1.88420491238308	1.80062610370339	1.57255805323506	1.86868630270836	1.62115872629025	1.78447224332558	2.07214010401581	1.51691385812107	1.52271306105366	1.35870703971457	1.6122847776616	1.75713956725943	1.76107867131961	1.77292611169617	1.91783100732693	1.929384056877	1.38685356391954	1.24111296876572
SteCoe_10096	2.24169181427981	1.82255079331055	2.0426494704172	2.14071809364381	1.85908175301323	1.96204691526563	1.77910855636186	2.03923654505251	1.79156654861701	1.60996415615075	2.19088069715517	2.36374643474177	1.87033401833356	2.02010062405274	2.34407458853321	2.0618272223441	1.87126388360284	1.69329579709436
SteCoe_10097	0	0	0.0383167478894057	0	0	0	0	0	0	0	0	0	0	0	0.0257932173421469	0	0	0
SteCoe_10098	1.94934754768934	1.69534453587396	1.63282612828762	2.01859256794265	1.89093039245958	1.64166562823078	2.25060480948007	1.67511087231368	1.17977299830407	1.38723290962209	1.74675311553394	1.50985766664713	1.18255514414848	1.55451754927324	1.61938721112766	1.26773039981468	1.05522097827499	1.25456398753873
SteCoe_10099	4.53732464400209	4.28070909315375	4.30810732574704	4.29472463332924	4.48234759660011	4.46634707092132	4.51956105301729	4.4441163814755	4.13291553991947	4.10889103993967	4.39421745492857	4.4699976284042	4.51436317568876	4.40137512489503	4.23543875648472	4.35955121056275	4.28738228998963	4.54107355333534
SteCoe_101	0	0	0	0	0	0	0	0	0	0	0	0	0	0	0	0	0	0
SteCoe_1010	4.04062698130536	4.03740798082878	4.11926547599847	4.13852093524966	4.27970954213635	4.13997900366664	4.48772026087644	4.01292208080072	3.81902932728836	3.34168133603499	3.68016559951858	3.89958062588606	3.81247854820142	3.66620911362453	3.97834908376277	4.10801340524119	3.80700215172191	3.50174044672513
SteCoe_10100	1.06424810407605	1.13535326990841	1.00321758210484	1.02396622577815	1.04840148796774	1.015940895425	0.932911263327172	0.765205680698503	0.275980765116936	0	0.757984650773149	0.175258212762006	0.356826094848613	0.232433822294408	0.433721594560738	0.250813472186119	0.228024735734173	0.185669423701183
SteCoe_10102	0	0	0	0	0	0	0	0	0	0	0	0	0	0	0	0	0	0
SteCoe_10103	0	0	0	0	0	0	0	0	0	0	0	0	0	0.0276859902023198	0	0	0	0
SteCoe_10104	5.32608663891134	5.8203079603277	5.42747608884756	5.15531234200579	5.66888145845829	5.56584035838851	5.61767432095416	5.38822244704093	5.96874692023252	6.02321600181926	5.27644167307845	5.50569002505014	5.41699896631327	5.19331351469834	4.75712038164809	5.26223948573437	5.68671269978495	5.56029135837873
SteCoe_10105	0	0	0	0	0	0	0	0	0	0	0	0.0484996476813077	0	0	0	0	0	0
SteCoe_10106	0.651589889908089	0.728196825076723	0.654030737280945	0.594403060791915	0.437914493623584	0.483261220101384	0.50968359321918	0.685336103732131	0.812909125132299	1.23668234863017	0.385318383754931	0.626720743280789	0.850500711633292	0.688165800514316	0.620313224648192	0.740065405498008	0.63193320802236	0.819645604298922
SteCoe_10107	1.83249947975138	2.08354428146617	1.95605438735084	1.47671065450818	1.53488660594265	1.98939952678431	1.65500590345644	1.84545534682183	2.2923628204379	2.78157045162792	1.95180606964641	1.86516196942186	2.21449617789288	2.37328226469441	1.6757060003281	2.11092391801753	2.34958108934007	2.32320859545263
SteCoe_10108	4.82614294290061	4.84931146229528	4.57909510617519	4.8334367322108	4.88737714072366	4.83246716422001	4.87580415895473	4.85563581525495	4.92337280713924	4.8825872572261	4.86053039864123	4.6775230157807	4.8964969358627	4.74510833656216	4.67836432674527	4.60366325364366	4.68245412842318	5.29133585221878
SteCoe_1011	1.79940852666046	1.81636349002916	1.73983788263616	1.79269954136243	1.64089157842408	1.2517183607697	1.99098587903189	1.39550909632793	1.04727886533442	0.941752949855397	2.14529287510089	2.38319394105003	1.64341716287657	1.38909648640525	1.62115622244454	1.5437342964886	1.8299802667672	1.54204100314859
SteCoe_10110	2.37645348944626	2.37901579403217	3.04513608016263	2.6939083303683	2.568242943059	2.54046003749828	2.24858519768893	2.41747355078763	2.86405692189914	3.07057975172634	2.69768818061768	2.50397947247868	2.38263558058538	2.30678721864468	2.65511214777601	2.70480343985897	2.63509490559858	2.80166781197503
SteCoe_10111	0.323633761017221	0.327938105271168	0	0.122296120219191	0.301497664669686	0.317988015532871	0.166485972174296	0.2694003321672	0	0	0	0	0.24844478468623	0.102625000603999	0	0	0.222593376837744	0
SteCoe_10112	0.191888764731831	0.085224003010623	0.168855275079913	0.0933388828656216	0.0783309729945614	0.13020376067349	0.153980736248511	0	1.11611371409654	0.841525233253679	0.516654687641248	0.171284397068043	0.95149058841767	0.767853221031043	0.286851768912014	0.441083076524458	0.70861673783214	0.711574865368346
SteCoe_10113	0	0	0	0	0	0	0	0	0	0	0	0	0	0	0	0	0	0
SteCoe_10114	0.14486509796966	0.0281269748992396	0.0332426781055282	0.0550343974662968	0.0258677546338172	0.0937356101866183	0.0689618574731051	0.10131904376585	0.0949144186480704	0.146482831731139	0.0294043525705661	0.0351965975455997	0.0998252174013917	0.0214697856923408	0.0646445297540683	0.0573045293262107	0.12937350325838	0.0894696329453907
SteCoe_10115	0.019147510676457	0.0279079726288134	0.0329848397243706	0.0246408667918376	0.0588945989097599	0.0175709214655571	0.0848378948951126	0.0370850647792539	0.038750599414846	0.210875801913559	0.0146940340033971	0.0117770583331316	0.0257032000715271	0.0160187050309233	0.0379181469561002	0.0678585218485582	0.0513592598985358	0.0332076991992976
SteCoe_10116	0.0747417316335537	0.0552511152387775	0.0492502859543067	0.0548031441417861	0.03419802575006	0.0852138899889496	0.0851303819938065	0.0372162021024664	0.112400463459464	0.123007355939275	0.0647118354929111	0.0908596895428316	0.151274446297526	0.140853200284191	0.074710168323145	0.131847813853488	0.100553112793367	0.134548051891355
SteCoe_10117	1.72905865539761	1.62222255166781	1.62158560178662	1.62437718273546	1.9306634589641	1.60822261787742	1.7793692718698	2.00976212809903	1.68022477585053	1.55006615127467	1.54417646623249	1.43443171111341	1.93374286571509	1.88571086618726	1.48965910727604	1.60425171573735	1.52091010116023	1.86029617136405
SteCoe_10119	3.68941977329892	4.00116532949198	3.069497374683	4.20143646545749	3.62362241157952	3.4498071402799	3.44982476022111	3.347965905631	3.62617538711429	3.54799540731132	4.1197989697193	3.94883298680805	4.09975355331642	4.31492737455158	4.14072025394125	4.10709207015681	3.74731508695631	3.99189254570814
SteCoe_10120	3.20080940338085	3.17106383960808	3.21115682324532	3.00827009963611	3.3460549606055	3.53323912020766	3.46023868230242	3.75308304006074	3.57873970347432	3.52948514232046	3.34641958687693	3.44967982258206	3.63906445255942	3.51808708323413	3.39510360567594	3.46985366790636	3.41232354926193	3.49994548343695
SteCoe_10121	1.18017856386597	1.26700585799286	1.07805632619612	0.964585665857662	1.08598751029963	1.25887160203792	1.093055168997	1.20448848268596	1.13158064209541	1.20562324708243	1.19102813676088	1.33723411319464	1.23822899679746	1.21898601703104	1.39291492696995	1.0140290290129	1.50851123401381	1.3010269215185
SteCoe_10122	3.43181703199143	3.17613902035867	2.79581131933647	3.24230414145614	2.85689842066923	2.65387221198735	2.57182885062581	2.66785428307195	2.54260841752811	3.01440718530513	3.03420846341134	3.07451425288784	2.83881799086859	3.2608821610795	3.47901334045187	3.35033708259758	3.08895328295756	2.9453133859746
SteCoe_10123	2.06673949765738	2.08765910027724	1.63149830549761	1.89587839742165	1.84529407214595	1.77147626102281	1.88892581135295	1.58953107930814	1.79719811386988	1.86587655747279	1.83049047397742	1.85187001529429	1.60989177715758	1.96302005485229	2.21223736132516	2.1446551817082	2.06328726710249	1.85403465478378
SteCoe_10124	2.9561245448539	3.06524247568461	2.93446508442732	2.79823239213009	3.00236802609435	2.87994416538387	3.06982163897638	2.62473300908272	2.67828497040875	2.19106775237067	2.64779278147634	2.98445675384266	2.51270766866257	2.39588664431414	2.6717333682367	2.8582960391937	2.71208954454414	2.37339898823722
SteCoe_10125	1.87139976926873	1.75899452254689	1.503932942967	1.72346280557196	1.61713644667035	1.4875939938362	1.67540767154573	1.73509335017872	2.0679722917143	1.89970708296358	1.90970598074288	1.97768693715861	1.79616996415342	1.99602910789368	1.8748713070855	1.7003749913802	2.07747270151113	1.8243035090589
SteCoe_10126	3.82042040541671	3.24327090204388	3.16367546368501	3.86911847621641	3.25743398722793	3.10692463715188	3.3184430587363	2.85942139762533	2.46014152030922	1.74702200928922	3.80420174894869	3.47210748445795	3.13145828961816	3.09108482742571	2.64355982439414	2.61645593067561	2.4318085654459	2.62203176837745
SteCoe_10127	3.14774075069616	2.79559843164652	2.65289403569602	2.90948897503186	2.90883791917825	2.97747183653864	3.00527723795129	2.88735882850824	2.12196852692081	2.20238654611788	3.1187223625481	2.90177368901242	2.75927097393284	2.80102720080581	2.82041971512759	2.38135300962004	2.19999433197379	2.30293493991715
SteCoe_10128	1.30641103590221	1.57947153389874	1.23746265569926	1.36929371419295	1.68431654381843	1.49172396421917	1.24408111019662	1.73663498931938	1.1662950094077	1.79274117887313	1.42407034267418	1.49719879988289	1.33429222947702	1.42950366907422	1.48057868757091	1.25890201038334	1.6085577552299	1.59773124179261
SteCoe_10129	2.53191566985342	2.55888013543219	2.48960381000486	2.42303353327969	2.56561487111259	2.66006838981688	2.4686070759981	2.2632368157826	2.70403569771922	2.79804865196119	2.24993297210747	2.6523418559482	2.27487441111668	2.30502715922732	2.43439441471519	2.63759574319797	2.54315941309083	2.3578023832075
SteCoe_1013	2.632262671351	3.04629840754944	2.60301240712825	2.77852974360241	2.89725978840091	3.09912835309439	3.28127333880686	3.22366908282739	2.87888177168095	3.01451277597582	2.83253229657281	2.81361956254927	2.92177858174426	3.11589471935154	2.9741771082746	3.02683822793812	2.68233989012783	2.62389912454281
SteCoe_10130	1.99954351491539	1.94530580499391	2.14032746086117	2.31891102333239	2.22767021686386	2.33181682622138	2.24370256860107	2.28850873688079	1.94664507545608	2.10527457522436	2.30319238781835	2.44713426257051	1.93082753423634	2.18669873787881	2.05712410526535	1.8749999871591	1.70393088836699	1.76423724665388
SteCoe_10131	0.892030187516597	0.898677916938354	0.685830493887612	0.672303193180551	0.682289266407925	0.764770563524594	0.885114547606418	0.620176665761745	1.23442542400145	1.23219717637033	0.825033365323975	0.82976175343597	0.977000557643483	1.10894828728518	0.984915761068306	0.924243102495634	1.37695083748393	1.11911406104876
SteCoe_10132	0	0	0	0	0	0.0499372270037359	0	0	0	0	0.0422655749143068	0	0	0	0	0	0	0
SteCoe_10133	3.18433274997696	3.27939395069141	3.30409228638976	3.13255094965257	3.25646711348131	3.4091200906211	3.23907861805677	3.38093202082739	2.97387619708208	2.90458674277916	3.36538452352512	3.46540140115292	3.15319597685046	3.47817705458867	3.66778542534854	3.76116351531084	3.26278650519513	3.72466560261063
SteCoe_10134	1.47196557204468	1.35470054491321	1.95831426212901	1.37921131115963	1.82283685287358	2.01740054818198	1.68511316991039	2.18369050903701	2.07131317299369	2.12483952685443	1.44543881163178	1.5217094689299	1.93855913059787	1.74145396429917	1.17258653140167	1.45875012618602	1.898676674775	1.94599670621596
SteCoe_10136	1.06009777750593	1.16663690690175	1.0583209067675	0.900408567380866	1.3035914974007	1.32040828713606	0.811080062109984	1.34549874452344	0.944007237162243	1.64962498140941	1.01719835030417	1.34204448783264	1.21026923024467	1.15722909167659	1.2829754147209	1.31395638947999	1.44257848667465	1.53688662012316
SteCoe_10137	1.55019735351442	1.29955115313978	1.73965625568959	1.27637587616648	1.50932918328491	1.4568913695285	1.4838703024484	1.43341609909475	1.72391287955675	1.34068862871436	1.7641349260265	1.53022850069453	1.91596120409212	1.85651568481725	1.615088294976	1.76553112509946	1.65018765335388	1.83608701386678
SteCoe_10138	0.682805172738793	0.574408776025272	0.618140339005916	0.493468650291805	0.568780430641029	0.73648295516954	0.817077254337128	0.545779749526767	0.240753775835108	0.310186549686717	0.625207079079577	0.684976740214264	0.673135523912279	0.83541200904331	0.550544805445645	0.450350371711897	0.667603437334408	0.688108729537191
SteCoe_10139	0.987225280994745	0.489242801150854	0.782427290977052	0.855302577351174	0.563923325700301	0.615256626140295	0.744520878401755	0.582354786123306	0.769864747459297	0.198934879073809	0.771276176164704	0.672831073279571	0.365508137561373	0.632820842205609	0.300215214008649	0.433082336899805	0.745858162375585	0.47126654487316
SteCoe_1014	3.77279992050492	3.84107636236369	3.53514332803107	3.68944371591197	3.6093774037183	3.80976526746208	3.81391341141997	3.78147674451498	3.5869520103536	3.76293941075203	3.56003354979709	3.82238610018842	3.72380714637811	3.6051429784377	3.51767444149407	3.36823605562401	3.12268394874697	3.56955335829365
SteCoe_10140	0.348388636532	0.633328852152536	0.904028023524307	0.835141465107191	0.758376664015213	0.959101324651656	0.851432510862898	1.11956890427112	0.832012878402897	1.1802213898368	0.967282467714046	0.815436390186538	1.32928615265631	1.07754970660545	1.33808195831627	1.00516996632617	1.35506310913902	1.37153486816658
SteCoe_10141	2.32952400384058	2.36752804966476	2.73079547934522	2.29411511265238	2.54699735834996	2.58247222271472	2.25909245250556	2.22508209256308	2.61189616465021	2.2046295088668	2.5834833026616	2.46811422398631	2.45862572035279	2.80488221095746	2.82137296738843	2.86205234442013	2.6670549108372	2.59353658535199
SteCoe_10142	0.933316464953733	0.860076962376842	0.965705463411326	1.08088603449671	1.21279652012162	1.0671834935159	0.822656104187188	0.912093058883615	0.605241613331909	0.774989196452231	1.02699284206919	1.24286072615104	1.15903659028456	1.10811379472058	1.03806485075477	1.01487066391698	1.10786453576775	0.997263811900713
SteCoe_10143	1.88921850088258	2.07667184203525	2.74927895527797	1.81062036685016	2.44499855459444	2.36937429785742	2.21834284808746	2.57328301337061	2.87202616045086	4.11056877318624	2.18338439980721	2.18241533513302	2.36719268292978	2.15645405978436	2.28507314261901	2.47337240219944	2.4494236014377	2.71196682087694
SteCoe_10144	1.38741346264467	1.57299621981439	1.06459420002532	1.73869536489123	1.46360625639488	1.58468530495579	1.36842742587143	1.80226587640001	0.800013129017037	1.45563248019775	1.68767814522941	1.6731693683495	1.52837884134243	1.83135056561216	1.58857084374448	1.62687793561954	1.78995627047054	1.9872111152882
SteCoe_10145	0.819288196001339	0.922662915943892	0.875925275818323	0.811556520728591	0.685503746819405	0.646611361260614	0.780959039010856	0.515658753239645	0.72237927250018	0.718620131041444	0.697708524359516	0.832100980240141	0.739635600308172	0.643475964410205	0.895251816480994	0.881388010105641	0.87177269919494	0.774558761965423
SteCoe_10146	4.39580633074085	4.63161557754894	3.43989908832183	4.08728596932198	3.89698032149987	4.01650840008193	4.3558252905314	4.58385301504573	2.65025424284015	3.19882414234241	3.38586623540097	3.59836074620673	3.52110344642309	3.6979892896203	2.91137142199333	3.04622821806003	3.03443706335998	3.24132343102621
SteCoe_10147	3.17684739846054	3.30518217508134	3.00783822003104	3.26741228424929	3.01405986071752	3.18599368027843	3.24362445676043	3.28875603791579	2.95883800880422	3.23474224090709	3.27347024491845	3.03961146633771	3.33360307032512	3.29312606657325	3.19552546371966	3.0574100318607	3.15607651740062	3.74958767171123
SteCoe_10148	1.67766423228424	1.71084281363462	1.52349968148561	1.72314321257312	1.71117257553383	1.56790103832262	1.68732557884473	1.56623315787796	1.92830118742194	2.17309301257289	1.46642017234221	1.45474729719141	1.61523603766895	1.85380626624533	2.20085989476039	2.19160207107528	1.72561266655605	1.44299575791122
SteCoe_10149	0.751131891334458	0.795148548536562	0.880150278215273	0.833561625925241	0.323530132442437	0.870278537062534	0.954069423076487	0.983285588980128	0.953196261747618	0.722082258829361	1.07939167148681	1.14916563951365	1.43734775768115	1.40930234044753	1.53419642603776	1.17189415959507	1.25747436844006	1.20936599491089
SteCoe_1015	0	0	0	0	0	0	0	0	0	0	0	0	0	0	0	0	0	0
SteCoe_10150	2.03271867330265	2.10644210992903	2.01020187877533	2.11565614088419	2.3626197765066	2.34694604861619	2.55487813318642	2.55595324033554	2.20059873528361	2.16720258927651	1.78541698575856	1.92328552872003	1.90272435282608	2.28961880619289	2.38745265969875	2.26862689951215	1.76420532780995	1.83133888943557
SteCoe_10151	0.676800838732028	0.436487521623357	0.30330626183327	0.390042276910349	0.501376017126702	0.5900952955292	0.22262216202727	0.69269368044218	0.853486132529971	0.751261129616222	0.838003429636156	0.830073130091166	1.19781058398989	0.953302756619187	0.852845005570713	1.22210118763204	1.2217022657972	1.36016225222657
SteCoe_10152	0	0	0	0	0	0	0.0666426215851385	0	0	0	0	0.172499405491179	0	0	0	0	0	0
SteCoe_10153	1.75881957770957	1.85191620314208	2.1916276853121	2.02334055208576	2.23799995125186	2.15526011421497	2.24797954024202	2.20172459130035	2.2811648743638	2.0976896506395	1.82487582080777	1.93028042722103	1.93948252352842	1.91856470564023	2.02596511947197	2.1109045682865	2.02299268504074	2.25704815653146
SteCoe_10154	5.02737664875858	5.17825445963461	5.01873725962277	4.96499276956145	5.27224619050317	5.32483703009488	5.3504060773636	5.08677470229611	5.46122526688613	5.31302510947205	5.01856077198493	5.03939266640252	5.25191204300732	5.01942410112499	4.60229597480443	4.77539225164791	4.89336737129178	5.05703336951225
SteCoe_10155	3.39554793450796	3.26943617320816	2.92710808553378	3.2530746613096	3.27766764793946	3.07421900565467	3.3476347406687	2.89788218222737	3.3497176531426	2.97903253268024	3.13716024831789	3.16637156719115	3.08927649729433	3.23208160241067	2.95241049933785	2.97638130588792	3.46451406857389	2.96499660483242
SteCoe_10156	1.71698367481246	1.81486502623036	1.89119729658889	1.62411791388353	2.22989719189756	1.67604908948183	1.99363993192295	2.36392122390706	1.82648358604672	1.93375200913444	1.96891896709354	2.0871335900829	2.08467064917989	2.11862626210417	1.58541233780865	1.76167669093194	1.70002695712868	2.04707297847602
SteCoe_10157	1.14142721871607	1.31487088846185	1.19681713056109	0.889816298353603	1.25676935191847	1.32273302808874	1.46603965441262	1.47849762908814	1.15582013834089	1.14360902741049	1.19535410217074	1.50766023964447	1.6902328833336	1.66124687967746	1.47722796316485	1.60176625875774	1.79314976557837	1.73255757779887
SteCoe_10159	3.01142209400553	3.04013124723421	3.02848066069692	2.9569590937433	3.05447877255834	2.97372594041999	2.56037510432112	3.09120775226977	3.06466865424203	3.25966435260396	2.85349435721837	2.83399762945007	2.80720580059889	2.50096579319715	3.22228093578724	3.36949910689358	3.27457809223535	3.52570789420686
SteCoe_10160	1.67137804490478	1.38366894383574	1.708491113942	1.59185484307442	1.56072261955715	1.3502804230747	1.51796442903913	1.33733768390668	1.17656420513741	1.52201723756969	1.21271725747784	1.26779508605204	1.31105461092835	1.11580059669702	1.30783966207934	1.2330350535772	1.05764899733117	1.20811341568954
SteCoe_10161	1.58296810752024	1.32632505268323	1.28871305607011	1.46848305577023	1.26218086512661	1.29665102558054	1.57579563397458	1.0543515881053	1.19661463626151	0.982571039912289	1.63807597787427	1.49222125039932	1.43148660233998	1.55731954264721	1.43249920711814	1.11115564346169	1.10558121119738	1.24782639228889
SteCoe_10162	6.17339808886782	6.06250453376416	5.88572962850252	6.03375438341687	5.92631830007143	5.82255190576519	6.19905261876979	5.68849605068061	6.01833328166498	5.32254742461148	6.07738459696558	5.97511364474745	6.07901865270244	5.97655796142659	5.67990890442733	5.61305351155827	5.63497014088366	5.55664788836144
SteCoe_10163	0.548352506452244	0.43060127368068	0.429891951265155	0.632652428739154	0.570557076175867	0.343711980234165	0.396766548979415	0.696313525809543	0.507547924334685	0.904330990874568	0.528461411338367	0.73523370898833	0.688473909214642	0.69170939631977	0.647318671424652	0.6477979523565	0.795389876505693	0.864388001861523
SteCoe_10164	1.18388544584346	1.26848437273323	1.47755135379726	1.34028312632564	1.25397774436974	1.17864594521119	1.31346775005605	1.07691085100454	1.04249864898789	2.32219321457922	1.8594138392192	2.14566255531636	1.2103711282559	0.989657069408891	1.43336943391142	1.45636630802248	1.60765635016957	1.58420147032693
SteCoe_10165	1.82173482224055	1.60286732629591	2.4195918330318	1.75906150625644	1.97527576217422	1.83993420217246	1.81641861292063	2.11744035041327	1.51396075115333	2.54375340119016	1.64269364513676	1.3410697194671	1.64638981429954	1.20365815101785	1.54881868957625	1.36340298429324	1.35417331310003	1.86393759987336
SteCoe_10166	2.47065325821247	2.88924971571946	2.89597062532935	2.9510919893897	2.58173451509537	2.42921102146801	2.49011818032195	2.54676705167497	2.296691417224	2.62681131595815	2.5405697159519	2.53843485594097	2.36568579983048	2.63614342592002	2.51160503339928	2.49588862519355	2.86609702533461	2.44673022443579
SteCoe_10167	0.398949129825316	0.298096159627268	0.514805250731878	0.624608119515785	0.225532760442159	0.37464268707859	0.609584536030607	0.637169829291091	0.704904195832766	0.577913904728597	0.630504047694461	0.480446982966469	0.524197011561436	0.877014631643654	0.712660633171221	0.717117923984265	0.703427452831218	0.917006243261209
SteCoe_10168	3.46901993722022	3.67303626433259	3.35254786008364	3.67962350876352	3.5328003413148	3.52915071915185	3.5908490720405	3.39654715883768	3.49337732059313	3.088109509663	3.79080879375615	3.77408172010631	3.39658951909497	3.56133582343943	3.22499908801362	3.14992808412145	3.29056774866237	3.37448084209806
SteCoe_10170	3.87142360506657	3.21099047960291	3.02179892905423	3.32027931927794	3.46643016328298	3.26349850628428	3.72247244345627	3.33372586260815	3.57439174978821	3.28726837243716	3.68059215734575	3.53126007489466	3.40998286715986	3.4564661344451	3.82118772747316	3.50657003653933	3.44898177959175	3.61834534538358
SteCoe_10172	3.18118047443129	3.05907812369973	4.00787910501676	3.17654305321967	3.24634047749945	3.1091767352243	2.87595645636371	3.08061787861393	3.51961979066499	4.30236033294911	3.07234136355118	3.08022053876024	2.80164295659017	2.68444704559969	2.75231440913047	2.92571146610527	2.9429845921937	3.0982950563524
SteCoe_10173	1.25379214255053	1.14481887587036	1.21014752911576	1.06589623434281	1.32789184666025	1.01811018431613	1.16879923713809	1.14042203314939	1.18676867805997	1.01060025057906	1.4796550482873	1.28825424937769	1.54249328760043	1.39680406189787	1.12728721343478	1.165107447624	0.992324058946192	1.02699030845457
SteCoe_10175	1.17175833358041	0.724478387871008	1.03799226021992	1.00182262389781	1.15560715934781	1.23756848484753	1.14995895015836	1.20124046398343	1.02362367109255	0.68537660807741	1.21045412501011	1.38565922586864	1.55003331994022	1.62243040733443	1.58875298826082	1.28945388770628	1.17055903025346	1.32652124751994
SteCoe_10177	2.92426977494971	2.98049681361836	2.61629492040004	2.76349706339507	2.32529926089971	2.40716446283501	2.59089387085112	2.37430831891511	2.91456683454484	3.00868303220937	2.62875191653226	2.46810368213422	2.69089812171483	3.03588538891457	2.82322518771985	2.7240006187375	2.85221060812997	2.70785369484524
SteCoe_10178	0.833413855766356	0.829071434124083	1.01864824884945	1.07598794141708	0.614569411095659	1.05676668988566	1.31746515312995	1.10301704257019	0.920503984807968	0.794234108081904	1.11254026586667	1.31653691048501	0.966351807466662	1.35047025349563	1.25048751631854	0.893873741349582	1.44569358247981	1.00988634702286
SteCoe_10180	0.57213933547356	1.20077381553597	0.395854136896689	0.707934732903514	0.695052337156643	0.800446497642596	0.645539915680013	0.516960139860074	0.807254084703432	1.01846950919374	1.44153846246318	1.54320018777575	1.51461655249187	1.45823106738845	1.5847431074632	1.77656648221651	1.54845580984683	1.08932643835209
SteCoe_10181	2.93743679737042	3.21459580069591	2.49055396442502	3.13507832973951	3.04170509741111	3.14915382769642	3.12774409343765	3.1757121810566	2.80733897671367	3.02177466207946	3.10613351434402	2.96374318033865	3.03198323612169	3.26181732723371	3.53157904257383	3.27196292583117	2.83439701262225	2.95575495735507
SteCoe_10182	1.95666270746451	1.6339974743196	2.27123606426812	1.82521612428815	1.91036408165861	1.90419382996345	1.93088927764953	1.65234847155157	2.42211134359666	2.49035786302779	2.12190801083114	1.99093545940351	2.17991233056301	1.93609608736576	1.72662009843578	1.66030038307302	1.65083885150815	1.63761233904796
SteCoe_10183	0.944017774167509	1.36454015524654	1.03164865621313	0.854438529682804	1.40401908392404	1.39866322495862	1.30498074230314	1.54813010004253	0.932365447090346	1.70635383358615	1.25564428260062	1.7855504565848	1.6998960083356	1.46432011109177	1.23530969397999	1.75412165176963	1.63907214146876	1.90416504022122
SteCoe_10184	2.17899772888548	1.68245319515901	3.44144353080437	2.57670439191652	2.31892733763016	2.08068235001234	1.89407484505695	2.60313036110268	2.48152325223118	2.44523478109763	2.36975976109347	1.73891503542898	1.8257798956795	1.09508297652934	1.69513491347319	1.56500812790719	1.80068298261865	1.67157718779143
SteCoe_10185	0.180173490405192	0.259230404828149	0.0830410840504585	0	0	0	0.167749366968733	0.076171333337571	0.348149422996039	0	0.145405297629928	0	0.0683119065988812	0.108461867037521	0.0579197751029613	0	0	0
SteCoe_10186	2.63743194602203	2.76791442233514	2.78364396611611	2.67947134823562	2.8184494046981	2.89762064957505	3.04902697387574	2.69685021755228	2.88730140388415	2.79133988714625	2.31065400320347	2.44727757630505	2.56722216225577	2.51409979929943	2.09716003619497	2.30134745108245	2.237648072642	2.72686766147273
SteCoe_10187	0	0	0	0	0	0	0	0	0	0	0	0	0	0	0	0	0	0
SteCoe_10188	2.80503733099822	2.98488215952164	3.04735501205737	3.06378918682388	2.55372892939233	2.47547130969572	2.42017446092109	2.67164423726459	4.38418503942227	4.37666414421954	3.37967193090913	3.39984722015858	3.80817782064649	3.85539108124222	3.75039847852942	4.11293598666881	3.3853187051623	3.48216639731161
SteCoe_10189	3.41882838656552	3.1625380091299	3.01390041147303	3.10393253933556	3.15940586437374	2.93720592738704	3.29879079745326	3.05789376561269	3.42363014238045	2.93696945044846	3.55040873527783	3.38345337600334	3.61266367355222	3.67116815314898	3.47512804653952	3.20334996336035	2.927205130648	3.54254087965292
SteCoe_1019	1.40872046423202	1.64598369172154	1.25820501418673	1.36483170971349	1.07143892707302	1.17461041251012	1.35417834949516	0.98464034087039	1.58233073696024	1.83889273449368	1.08859529478051	1.19224519756231	1.32033092018872	1.46829790619081	1.25181941906688	1.29604370212589	1.54040119336443	1.28075881741144
SteCoe_10191	1.30495822823886	1.23251880672664	1.16750691363851	1.1936812475175	1.26581985222991	0.936719866969694	1.14416110328058	0.990731463511336	1.75863647703482	1.80874895391916	1.3052752090678	1.47603703558798	1.47405800794349	1.40357627071277	1.31531017552097	1.4779702693363	1.49963328570219	1.07423723800919
SteCoe_10192	2.69433846457167	2.60822615715295	2.3218607091518	2.64159631319396	2.59956194868218	2.50453177931035	2.59532840957815	2.48236846094654	3.03413130513045	3.1842421652365	2.80075537498454	2.88076346060275	2.6783102068541	2.87215111389706	3.22976374536478	2.99739460898974	2.47932704906361	2.31744668511658
SteCoe_10193	0.59831987866349	0.963016827322549	0.313937168999964	0.628870252206873	0.928234171920674	0.500437645875658	0.498718860263	0.656184806383521	0.739499600196121	0.900427150108122	0.782598502746548	0.95978701001978	0.817165176130462	0.530483210381216	0.43924752059158	0.410790467169792	0.330368619772726	0.271741831928892
SteCoe_10194	0.638931676972624	0.556470582226566	1.05928821939985	0.677412802865439	0.799671020604532	0.654817265413716	0.587772482909234	0.326387503155592	0.84642669745632	0.87454934436689	0.790485149344121	0.818709647026753	0.639913338441946	0.574662024047923	0.682321499037078	0.582231399077469	0.551449984415443	0.712913828534384
SteCoe_10195	1.23619952154831	1.69239995693351	1.2588488090219	0.932168384276759	1.26017763033249	1.36616028725397	1.38187096326569	1.2149745527628	0.974269191056206	1.30981898377272	1.3042664585519	1.51227753533884	1.19238587974362	1.61517559853525	1.46990261787069	1.57724014199362	1.44755523185408	1.65540184353487
SteCoe_10196	0	0	0.0468061302311576	0	0	0	0	0	0	0	0.0419214572951378	0	0	0	0	0	0	0
SteCoe_10197	4.12024117462479	4.42382530359964	4.22082194194672	4.12711792785904	4.35961806091689	4.19414579259614	4.50516285330301	3.98388051915817	4.17687767123635	3.5565607768895	3.65922426944256	4.04383120999297	3.75346942344092	3.74666070981546	4.01764734658847	4.22175030294068	3.95740418799889	3.56455670782573
SteCoe_10198	0	0	0	0	0	0	0	0	0	0	0	0	0	0	0	0	0	0
SteCoe_10199	0.104240468029208	0.565112942574393	0.252712433212226	0.278750604970425	0.0483316688851862	0.37641961856564	0.409292696982219	0.298603412910457	0.451343462592272	0.265557045986998	0.120834119157163	0.242654078049536	0.588892542968798	0.59450363125145	0.373010041625782	0.434485724162885	0.477245812087224	0.329584942293377
SteCoe_102	0.300736338191387	0.397170837090128	0.42778378853974	0.374504973253321	0.439397302194038	0.339010664135199	0.375891509773412	0.409202853419345	0.215657763038279	0.822560677305413	0.432688869520687	0.478914801492371	0.553020850593087	0.572175230806125	0.398981032784541	0.429259616637907	0.607801248575374	0.480766459650076
SteCoe_1020	0	0	0	0	0	0	0	0	0	0	0	0.146722398813701	0	0	0	0	0	0.106107577620717
SteCoe_10200	1.59705597190778	1.32076700726904	1.40942342976892	1.54570311155166	1.2511926411121	1.38496436061869	1.48284044636789	1.36455382297373	1.46337174295235	1.32150401351933	1.46906193161835	1.47343572447017	1.73905210092927	1.91771330198694	1.56877213251182	1.64058385513337	1.36387087052395	1.21578269681284
SteCoe_10201	1.12808246473931	1.33761351863542	1.24082622863507	1.18674288087094	1.15950163626857	1.10395337581573	1.33953736275977	1.28965073526801	1.23905249028579	1.15148735822897	1.22736655509119	1.34612224874818	1.23316106585167	1.32597683695391	1.22671875078196	1.21518931127404	1.24963916366206	0.999475727658182
SteCoe_10202	3.82281531299333	3.90737051996287	4.1023168836081	4.07806814172209	4.31142082231663	4.11522725037604	4.0680509074116	4.3706039870428	4.03545366603585	3.44588640804518	3.71362501538387	3.73644854675415	3.62621687433378	3.7179893488547	3.6926499688268	4.01427676082485	3.95478224655912	3.90707884702795
SteCoe_10203	2.0963167378451	2.2174886701339	2.08451224145904	2.29019904829077	2.54324961428219	2.3762025885555	2.39335020643496	2.15537480625914	3.17240556748303	2.52668858335224	2.02913341059564	2.21999764835155	2.17639492771672	2.18492729081014	1.65561740787213	1.83291309147885	2.06878543806312	1.88802875674444
SteCoe_10204	2.35563010703994	2.00809684137713	2.14352519605424	2.37010742512425	2.37887843840423	2.4560858362698	2.3118027534198	2.62612689639126	2.2049751120864	1.84099260539333	2.45292839844564	2.51329076292332	2.84356067828414	2.7811386228149	2.45042978536418	2.40091438177179	2.67397946170471	2.6418607802016
SteCoe_10205	3.00640640496868	2.96751495156786	2.77027383445092	3.09121346796555	3.17238210944274	2.76598240563082	3.1440469008191	2.82077108140069	3.17802202813848	2.54945622704178	3.09768573665946	3.34677892254052	2.94692238417433	3.03436881483969	3.22891763651609	3.16722199803576	3.16693994898064	2.8614364739679
SteCoe_10206	1.21341265027646	1.46748700450951	1.21136657849857	1.33059370640668	1.09188348632276	1.33806881054028	1.23456840443249	1.28966320547051	1.05498733953352	0.999187739356321	1.49709881469627	1.4770545429966	1.36088305351395	1.42062883787251	1.65644981142389	1.0095213217846	1.75228243317996	1.68715054819562
SteCoe_10207	0.683068740508784	0.537999664634977	0.307313303932837	0.728779845191837	0.501155027225266	0.566687630349164	0.537657178642085	0.342165126660793	0.428475716273089	0.133227386261771	1.14025439776868	0.934047351163741	0.693925999239874	0.747952505373846	0.491839877238454	0.323918738972195	0.416085458464734	0.466780602114875
SteCoe_10208	1.92330643500147	1.87280437330757	1.86401363256265	1.76463705185876	1.78517971112558	1.66403994781398	1.74468855405316	1.39628316299431	1.52553421628057	1.73484314108045	1.54644862135008	1.62294664454148	1.44766019268047	1.56730363265528	0.943869165720209	1.17641668133398	1.23265988496703	1.02774256220279
SteCoe_10209	4.05266115061677	3.97858490883052	3.5326749393332	3.83508224756826	4.12118124996584	3.95275987578946	4.02164116156545	4.24679844789558	3.45527505992505	3.45713060500231	4.06013742354991	3.88176922222973	3.87243903796484	4.04851696231323	4.29859779809435	4.15050779661189	3.43744154990566	3.5998622416146
SteCoe_1021	0.438154585408821	0.889035838987674	0.855367041973835	0.134844789633617	0.640679584349786	0.344055291682383	0.266601574347503	0.633618171397835	0.967056891435087	0.943858230787364	0.628976221511246	1.08830791679237	0.746835390986504	0.796914056587854	0.288468052216892	0.350161850694193	1.05810581012148	0.640239752759828
SteCoe_10212	3.7655491175544	4.17124625978136	3.86263647331862	3.79879822415684	4.17568746402012	4.19234271460744	4.23007089923139	3.91905592339053	4.73578494657391	4.67003755382067	3.97014303688739	4.05444499659415	3.78435226993361	3.87836680564533	3.66348601873513	4.02042005315953	4.05107283255336	3.90071709764185
SteCoe_10213	0	0.025532327819007	0.0226707681708505	0	0	0	0	0	0	0.0693963152294917	0	0.0630985306501183	0	0.0146950347525808	0	0	0.0285756804760101	0
SteCoe_10214	0.979687593870945	1.33972784447077	1.43759044372263	1.13900459719849	1.28892740901202	1.30792100934934	1.0707753147625	1.29345744563422	1.75353992111174	2.72904843376889	1.3273020763482	1.53936382987451	1.37880145402798	1.39022298918801	1.46592473869471	1.22980036433697	1.55364409731283	1.4249536173051
SteCoe_10215	0.398093105564437	0.412019522796206	0.571392965692309	0.478387139849203	0.419963059895902	0.699442245331241	0.655431970800573	0.789185602125371	0.562510832871703	1.69055968958496	0.507158155338661	0.665186560485062	0.607205562014241	0.682787729819876	0.470859709993424	0.536666263333382	0.7468328958032	0.768564538495324
SteCoe_10216	0.309437201534357	0.504277044436651	0.349249545281581	0.276861791484148	0.325254384651442	0.394973288702331	0.287104085101945	0.319484481144667	0.433208979981216	0.925749201605175	0.413134835241324	0.553220970926411	0.546112520469925	0.438727649158928	0.456014296504719	0.538883887492609	0.484913770081898	0.567416415360356
SteCoe_10217	1.48327012588169	1.11236027491046	1.59318515439489	1.40515977669568	1.79505306048229	1.71830275481139	1.67958672414473	1.91860122799134	1.80609400651613	1.26262577631118	1.48545100422805	1.70016746943825	1.70230695788578	1.48350858220487	1.75630023725783	1.6225146672755	1.67388814621645	1.70066117915034
SteCoe_1022	1.97023317141514	1.85052583028573	2.06685848443154	2.28197814416039	1.87528787008979	1.6894831410133	1.82953087906698	1.60486391775413	1.96030484023349	2.18696770819449	2.5292009758519	2.40990354958628	2.46285685056409	2.51303336791735	2.42344278248338	2.28505643144743	2.60436455256786	2.52020820944955
SteCoe_10220	3.64396789299538	3.84940113989119	3.37341736717487	3.54971348654909	4.13911160222186	4.01451016690762	3.9234928751272	4.36851436788771	2.87002622274032	3.63295558036073	4.07133509970212	4.1950363235111	3.66937651732496	3.95942422229555	3.8874004582582	4.11356762576755	3.75705245336897	4.32554539398071
SteCoe_10222	0	0	0	0	0	0	0	0	0	0	0	0	0	0	0.03330136472433	0	0	0
SteCoe_10223	0	0	0	0	0	0	0	0	0	0	0	0	0	0	0	0	0	0
SteCoe_10224	2.51597412560843	2.61638203442156	1.67449177772362	2.33177930864536	2.13952544593094	2.26326494356562	2.18055275317803	2.04513159741414	1.93224359048097	1.40123544163186	2.47187535873909	2.33467384280041	2.08340538586182	2.50099632739729	1.93601798285924	1.59981998022838	2.19145660204118	2.26691376700392
SteCoe_10227	3.95729815847476	3.44348578503152	3.78807846679728	4.10743734100388	3.65711565432568	3.43260555534705	3.5063945812192	3.38614236935325	3.86693611447088	3.32194583159947	4.31810807938257	4.15801905093641	4.10663525150475	4.21364503134008	4.90752502130742	4.68065940899436	4.41606423156675	4.60326824560542
SteCoe_10228	3.94296753297868	3.73584717916258	3.99796790934172	4.00807235161256	3.78978298755762	3.8838872444346	4.01490766899778	3.78602663345732	4.18698944228241	4.31499869721964	3.83802021843407	3.64644150787714	3.83750266628741	3.80900508621102	4.09100322934045	3.82816966964619	3.69203275322199	3.75932137872847
SteCoe_10229	1.91441042564151	1.78331769628962	1.96429378708247	2.09416865436563	2.07778685849657	1.80744572345215	1.92686977047951	2.10993149596475	1.68280184792621	2.06334076715883	2.21575243606361	1.90717050732193	1.82298810862576	1.78021861474153	1.77463998987633	1.38114319885822	1.51935449678468	1.90036710094764
SteCoe_1023	0.503246540315781	0.195878675945151	0.226459317858387	0.212691426194481	0.17978042057018	0.339624079171649	0.125827832528858	0.33993848143947	0	0	0.375904375794377	0.087572583594793	0.0974422770300281	0.0800469059708727	0.159423040448195	0.240881747921397	0.596478330249912	0.329294951901552
SteCoe_10230	1.1229416437713	1.19071452783628	1.14740610677358	0.937708093419063	0.841135408402729	1.02327415173543	1.26752880151245	1.18307763237862	0.496570662129215	1.0015528182624	1.49106029397822	1.54379522828619	1.73427754835775	1.52042137642899	1.7748677769478	1.30619711629654	1.45450813088957	1.41006201578115
SteCoe_10231	1.1368232741959	1.07774587307202	1.13750647102953	1.21810893075132	1.38011290745066	1.31023468323854	1.21941337388452	1.30567326449012	0.735582902180388	0.724389831837582	1.48166089806468	1.07453389230732	1.55225104713594	1.43745156544665	1.17139779812188	1.14138006787568	1.43047865316635	1.11836682732105
SteCoe_10232	1.07292367548731	1.45222792443098	1.18944874362915	1.21896460000478	1.4871633580897	1.19374418130238	1.19140922669554	1.75139757099409	1.44834488778868	0.789723637383091	1.34805243035444	1.41094019353108	1.31212697368618	1.46764589823442	1.24570420332195	1.23044462609656	1.20137908660229	1.38082138791772
SteCoe_10233	0.178408026852881	0.78495620198534	0.296621807751294	0.121359508154618	0.637570960716908	0.650659874715252	0.167464724315139	0.277205481447196	0.819087248186308	0.454990459237377	0.389489788467281	0.409514300676494	0.136180657446763	0.298458944817221	0.115195570034849	0.412522355564504	0.206231996533982	0.307853082547786
SteCoe_10234	5.3700898988683	5.67068629083146	5.31228355026941	5.10784603587524	5.51872895912485	5.45154975034234	5.58442759746879	5.07561089755043	5.8253425441854	5.50117312435875	5.22104052259906	5.62508836746367	5.39135660791046	5.21251222943301	4.80205934846026	5.33856007172655	5.48664513043864	5.40957937712617
SteCoe_10235	3.58395287362598	3.25958982514834	3.21836706272641	3.58405966212045	3.32017402901268	3.39622092101789	3.44524174772684	2.94474787571103	2.92624188964939	2.68652810938286	3.18568070758495	3.05928617483457	2.95026570699074	2.9657108743633	3.23596720730565	3.03698541683716	3.10216798028895	3.04188834480253
SteCoe_10236	3.54663750544661	3.81022249391829	3.73501380079134	3.64943993419484	3.92627217554108	3.89588822762056	3.83221133940054	3.61727569746013	3.5093553144157	3.03503601483103	2.90201239560142	3.05532828392863	2.87947125217529	3.0628092533679	3.26463643087319	3.42902212315016	3.324536661584	3.1280137226755
SteCoe_10237	0	0	0	0	0	0	0	0	0	0	0	0	0	0	0	0	0	0
SteCoe_10238	0	0	0	0	0	0	0	0	0	0	0	0	0	0	0	0	0	0
SteCoe_10239	2.54993322378898	2.17093778962904	2.55725325055162	2.75901508794219	2.53548828547021	2.49164610713091	2.37060557543075	2.37354720732523	2.57601250383129	2.28936371433719	2.6463274490251	2.74441387670476	2.31332367815687	2.49250923168291	2.72217264515254	2.5192718114953	2.50956833443126	2.42369089876113
SteCoe_1024	1.53142969823986	1.78944034391033	2.0697224525641	1.56184516857869	1.78629499108306	1.73556275912475	1.69195945124793	1.65315737524585	1.69131190558666	1.96146809754918	1.49253431070977	1.58703169682006	1.80899314017944	1.51235236476477	1.28540275221982	1.49165804542123	1.85986583619901	1.54254092817295
SteCoe_10240	0.811428482710735	0.69362751138871	0.469462179290253	0.646346576544197	0.496032327561135	0.519328001627917	0.490178103796198	0.470931716339045	0.55082072049299	0.396506439219129	0.634042373969158	0.681443382943064	0.53812353659787	0.643056829567336	0.601519459328608	0.643695679175127	0.655178014298159	0.675254588727015
SteCoe_10241	1.27099511137618	1.1747564627308	1.0910577003671	1.14625543673373	0.955232400081955	0.861334889119805	1.08217232979683	1.22879990989848	0.652276194948439	1.11229028935779	1.62235475587188	1.62096403855224	1.40443609942659	1.38443439768404	1.40872338415452	1.41232736842349	1.22660554267476	1.1990233429676
SteCoe_10242	1.32725055825202	1.10244054049066	0.908262836479707	1.27379623304164	0.752154173349656	1.09425542500439	0.738796430852038	1.22928932631318	0.879606995683042	1.59270523554426	1.72025414720305	1.44764626392126	1.01919945534878	1.53382060637732	1.58781922186325	0.784460376331539	1.01671160960792	1.22744270583332
SteCoe_10244	2.23237618238985	2.49201413837387	2.65090024280783	2.64456725946799	2.4714323349296	2.79777724749644	2.05456747989277	2.55465965723337	2.70418348914877	2.30728354289681	2.16654968125871	2.52846332729738	2.91988999316843	2.78346615640462	2.56029465704908	2.98286605640823	3.21520689934852	2.68115069432836
SteCoe_10245	0.961866104694082	1.14980505483679	1.94074383398784	1.13023754352391	1.69872314230044	1.45017466420538	1.81874659611785	2.32451461924614	1.06721024448237	0.949124647271667	1.32754737145206	1.26169752675171	1.53680718158779	1.20766745882993	1.41391725331197	1.52440685768453	1.49175087835461	1.38383168538311
SteCoe_10246	1.60366899464399	1.46331194836727	1.51584079069206	1.96165902864321	1.53448314146913	1.66945077329155	1.83828103412109	1.67833565339469	1.169742472677	1.75447942921165	1.79140885520743	1.6464569270384	1.629603713428	1.2969358696705	1.87845796756407	1.35313452459531	1.34230459126783	1.60848369646877
SteCoe_10247	0.317055314825609	0.526770477763187	0.304795379680431	0.272630382046969	0.337769692503924	0.356487635957304	0.331744238016328	0.434067218946034	0.3511521710732	0.647449011505646	0.284925364545965	0.261100125586724	0.564413916388706	0.384830859178828	0.30276073851472	0.558799444671265	0.371109401475106	0.512918903753925
SteCoe_10248	0.0769575852449084	0.0765419977194942	0	0.0509220719740467	0	0	0	0	0	0	0	0	0.0550722932405027	0	0	0	0	0
SteCoe_10249	0	0.149304635270173	0	0.268002703931122	0.445880061960304	0.137202039053903	0.455854086513854	0.119239529795522	0.291542517759151	0	0	0.186410717767036	0.29569491091429	0.167314854253521	0.253109362681236	0.179345690728108	0.164617361553916	0.352787503247996
SteCoe_1025	2.57524894762595	2.81453411166235	2.77984853079371	2.72865473640007	2.88682698100016	2.85654324333052	2.86563362391623	2.65445833986799	2.5130959731402	2.13796002210244	2.30697091955771	2.68495427693174	2.54847844472048	2.33218811237318	2.21722076977831	2.5613070037615	2.60281666266087	2.6353015295226
SteCoe_10251	0	0	0	0	0	0	0	0	0	0	0	0	0	0	0	0	0	0
SteCoe_10253	0.412054275413794	0.301730755200543	0.562917026962565	0.334763150191596	0.439107903472315	0.0460304768535557	0.504980180186254	0.56887322386436	0.424447380919385	0.818736476308614	0.415959109792255	0.492380560623258	0.448268192915905	0.184475931007272	0.390953969988087	0.842994567192066	0.334105337444944	0.756465990025327
SteCoe_10254	1.84790771416693	1.31042517466855	1.38663528188612	1.86845142240372	1.38310813410145	1.25762537872923	1.35772827783825	1.28964571018945	1.25951306127661	1.12801939498687	1.55287214189013	1.51889036641962	1.26991262553547	1.37885187918255	1.55786400565529	1.21560784399011	1.38391910568963	1.14263605544713
SteCoe_10256	2.93136016257403	2.75685915441575	2.51723574336209	2.6810098875783	2.77378432031903	2.77169261875681	2.83609521622254	2.58445206656541	2.61430324996664	2.19187779975795	2.63523498729716	2.54638430659183	2.17395784230605	2.51104852868358	2.47326742107694	2.60544832162767	2.37666225017437	2.09634780801488
SteCoe_10257	0	0	0	0	0	0	0	0	0	0	0	0	0	0	0.102598285381934	0	0	0
SteCoe_10258	0	0	0.060019916910566	0	0	0	0	0	0	0	0	0	0.0485653877911658	0	0	0	0	0
SteCoe_10259	2.91072053318686	3.21889795612277	3.40506968460079	3.13782619854392	3.38031462611588	3.64360092948619	3.43421565427127	3.78930454853779	3.18781136877373	2.66897175453747	3.31806732370601	3.41800941965944	3.56932454529041	3.53266338121124	3.27815120504113	3.47975429219854	3.76877167810617	3.6739873142325
SteCoe_10263	1.50454182706542	1.86070161124587	1.82513607673799	1.73722612398361	1.84099020672363	1.7906413183289	1.79820888099621	1.81372899251217	0.520539007967111	1.11835350112036	1.72594420550474	1.61250326365282	1.58228206295535	1.45448181402636	1.31549067577428	1.29659810859238	1.45954656729163	0.900851938613854
SteCoe_10264	1.29601856589991	1.52776312175294	1.88531829775147	1.32973199528031	1.78820963383794	1.6248196525456	1.49012982956264	1.98172886317113	1.75156853862781	2.3858878817952	1.26315798318664	1.3853178423699	1.38593735090879	1.30726213078744	1.41073149189757	1.46230735013554	1.80599136309173	1.64718577440903
SteCoe_10265	2.50384794721614	2.26087483346037	1.90123577855986	2.21684643241912	2.29133799845118	2.24928204420365	2.40690676730186	2.28420672594798	1.95689035433591	1.45613288419356	2.29903225574898	2.31787356191849	2.1846923530842	2.22501472331717	2.30333639020315	2.00109599199276	1.81269250623531	2.34287062209075
SteCoe_10266	0	0	0	0	0	0	0	0	0	0	0	0	0	0	0	0	0	0
SteCoe_10267	0.809071468806092	0.961926831199394	1.14409656133972	0.84547929181298	0.993258263582153	1.00240678928628	1.06166855206364	0.939407523972408	0.900288140159571	0.908695228301669	1.01352459856566	1.31004621625528	1.10508035442234	1.01783500647338	1.15908774581183	0.87461535311095	1.43888452065067	1.25038412574006
SteCoe_10268	0	0	0	0	0	0	0	0	0	0	0	0	0	0	0	0	0	0
SteCoe_10269	0	0	0	0	0	0	0	0	0	0	0	0	0	0	0	0	0	0
SteCoe_1027	1.30113520808084	1.9773303165388	1.55850839284876	1.51244078683639	1.6413075874353	1.8202182150896	1.73762452033648	2.01982423741245	0.85445850022407	2.27390690985597	1.46105865365174	1.58556450615143	1.4772487123721	1.38238330937855	1.67067375093157	1.49561568404971	1.64849227538283	1.43074008341424
SteCoe_10270	0.568691428001579	0.679389372243333	0.694241283812108	0.42762093569882	0.495377250474995	0.67343017871703	0.792475081960426	0.551816078589344	1.21961057286638	0.374544793059623	1.02628687079248	1.09285887591414	1.10378262018979	0.950269478668381	0.826931296893876	0.797183500647687	0.925337671659484	1.21824642271036
SteCoe_10271	1.92482235635694	1.79511233844267	2.29159907491878	1.73889066612791	2.13719606599166	2.14726719970934	2.29664927538349	2.38755414901269	2.03366937332942	2.37618611940598	2.52272601182444	2.3207327139152	2.58563396714263	2.16411973961658	2.57717922593183	2.69166441248383	2.43959832251119	2.50194990375833
SteCoe_10273	0	0	0	0	0	0	0	0	0	0	0	0	0	0	0	0	0	0
SteCoe_10274	1.18656168849138	1.22174361445856	0.763147606295887	1.04485186335554	0.888803184465972	0.794993104206687	0.951583693264556	0.791246785674778	1.15028677725812	0.67412481092393	1.06180637589971	1.00593187875334	1.24413035208397	1.22605762246189	1.14018775704223	1.56519552413951	1.38968211508141	1.35962926820384
SteCoe_10275	0.927919843508044	0.930514177621535	0.482672428965728	0.208569911325056	0.35571826318654	0.364567588758695	0.197241986707831	0.450368402218938	0.222948854412364	0.698959541183547	0.754680846987059	0.472078590734779	0.355007879205153	0.523663320173657	0.731394600079954	0.854185316373659	0.514508481148869	0.101546836075466
SteCoe_10276	1.90297075729373	1.73214099220514	2.05536429208418	1.86216150605093	1.94924401425375	1.78861558984031	1.96563817035695	1.70108472530998	1.9685524863893	2.21305703484314	1.51422324202509	1.89007547071125	1.77245095648675	1.6907874094766	1.89105335372233	1.88857433590267	1.73075356908495	1.53985062760887
SteCoe_10277	5.58987036076779	5.52741603653871	5.29349415763433	5.50685332204741	5.68260809729126	5.57729539908736	5.71215758936553	5.35114494040373	4.77656432337272	4.4788181603037	4.28617247876098	4.38317931536562	4.30711450511702	4.41452589539837	4.77783576035853	4.88315713813041	4.43537180405921	4.45008559367935
SteCoe_10278	1.62844107359387	1.42131987002152	1.74417352503334	1.51282634838833	1.67336460469706	1.77477776660827	1.59492483640015	1.54900107685855	1.8694145954471	2.16044472664046	1.5644201089104	1.58403469068184	1.77562683402211	1.79878545751623	2.17278143311116	2.13906467293447	1.8857152560672	1.91208560218314
SteCoe_10279	0.897118407552992	0.494007545043062	0.440690804048397	0.925783266045217	0.174433501890885	0.462623983340717	0	0.414548223322047	0	0.479900367860374	0.785920108436123	0.596877635209492	0.579887775076553	0.692602497051698	0.896092199056859	1.06851369654048	0.21915319746408	0.326585713704882
SteCoe_1028	0.706499494081111	0.412988219117734	0.853928220063889	0.444281196124556	0.805922515015804	0.821027077383739	1.23859189619732	0.705721970020982	0.961993640726757	0.544148434817061	1.69643967869234	0.624236686910204	0.739087424173476	0.825685619606239	1.28524221703792	1.07720878893454	1.10822306662009	0.730763654179134
SteCoe_10280	0	0	0	0	0	0	0	0	0	0	0	0	0	0	0	0	0	0
SteCoe_10281	1.65427748309718	1.78430276385846	1.6325572141522	1.66746065002466	1.69322666358187	1.39710550191294	1.56119282784435	1.34032462303684	2.13211390437617	2.69093574510377	1.24705744788935	1.79400086902081	1.86800154956958	1.4794177418012	1.19282405875917	1.42913164681146	1.06405134837649	1.47485658116368
SteCoe_10285	2.11868104872593	2.29463842444199	1.37152733188553	1.91674556252971	1.61976814909758	1.61011239499767	1.66705480281558	1.56528482293625	1.40468511880958	1.98913152528295	1.7963118030091	2.19300334075099	1.7098489922782	1.75273035496276	1.89126352658149	1.44666915026351	1.78510359141289	2.06546010262278
SteCoe_10288	3.04683356081705	3.48717124468475	3.41515785427043	3.19658453606483	3.45153976868263	3.32101024738837	3.390147346922	3.13748529469108	3.34404443387105	2.83298503874614	2.91847227019385	3.21527975298855	2.92187183462273	2.79783508260881	3.0118648651555	3.33233345350595	3.18302878800946	2.82503179135218
SteCoe_10289	4.35214298258368	4.72183821744742	3.95772308690164	4.40590731206825	4.55221347573985	4.55478773728168	4.09494370920533	4.48614264483414	5.18158361403441	5.3605427716323	4.32791138692223	4.35143023005444	4.61937673304988	4.67690813154033	4.56205758997037	4.59654785984197	4.84739746403759	5.08866230435182
SteCoe_1029	0.425434261745287	0.220195470465499	0.362353726372872	0.253874230265344	0.319282362819404	0.120775201693091	0.39656316760253	0.300746805625138	0.33778828524782	0.426964509767883	0.677248030486045	0.503798216183432	0.499048709204275	0.395961406874956	0.517145710459317	0.0973810394497059	0.652645329198936	0.537453720837292
SteCoe_10290	3.49748927267469	3.28817911589078	3.16021759910202	3.30842692147218	3.41623021315299	3.52744974731819	3.31184121626732	3.39837624008499	3.65137568727303	3.54802149191683	3.15518710588818	3.23462445605274	3.17071689127104	3.32104713279844	3.6341078358138	3.77157548928556	3.3620733325352	3.31471854291823
SteCoe_10292	0.393019717953649	0.471946436012739	0.44338376448793	0.371572604467465	0.253364740184744	0.366597735235084	0.365927060304749	0.514211825019699	0.473092642742257	0.805954198271005	0.590030773157733	0.487002997911797	0.35011160050273	0.601922124444467	1.02651425604464	0.762191816076617	0.462410004551824	0.600367328443226
SteCoe_10293	1.83787889790585	1.82897684862004	1.91578107289945	1.77135155198108	1.81711331857971	2.12724389413601	2.2137948426177	2.34700124090256	2.20345229843971	2.52069143975138	2.1386591344447	1.96848385689456	2.24630984739146	2.53070138383042	2.66848684867247	2.39767981790848	1.96084310014289	2.10005612707884
SteCoe_10295	0.411268845849973	0.500252703468383	0.998984647069433	0.387983709169703	1.01978210664536	0.987711051461707	0.661970339454328	1.26549347497292	0.265267471402186	0.884926253941264	0.886228183892063	0.824745821364434	0.909887567136947	0.965114681841374	0.938250239946366	0.933514824678842	1.05644923103108	0.539400011665231
SteCoe_10296	0.0832134083729672	0.18116539198326	0.0727345298696282	0.0722247212280194	0.0750863723806689	0.0262661954511819	0.0262057049613328	0.0659779793622604	0	0	0.353443615131955	0.305605314374254	0.228438299300958	0.317539454853448	0.406584156516619	0.221118099598162	0.472857871501048	0.411352733124117
SteCoe_10297	0.960506738457787	1.4543074840014	0.627777474566498	1.13320150864628	0.899283094299921	1.34850505712063	1.11705098448826	1.32282368718056	0.89483135660729	1.6688882474186	1.15492018350836	1.14163141324679	1.42215623610344	1.32969654315481	1.24491666143802	1.75912138316315	1.51325990196694	1.18495926077566
SteCoe_10298	0.501154795431863	0.456005065019274	0.465477795172447	0.531930007708013	0.511840743234323	0.648452139450954	0.537187786271144	0.548684963837687	0.324104538243216	0.613089696305739	0.775693639076391	1.01624017034237	0.669329750198898	0.765405224752004	0.695344029270057	0.542455739120136	0.770074234391336	0.551812056670941
SteCoe_10299	0.194384028114093	0.249850113150032	0.446396527097132	0.130952859950171	0.0625983960157541	0.235287551736944	0.123931928476632	0.157600205374838	0	0.182233565310049	0.155565937417294	0.371638007641186	0.224416908818945	0.504255057284445	0.292609521014794	0.369130102210499	0.148819635373411	0.413098574052873
SteCoe_1030	2.50251116363828	2.40231551507658	2.21327872036063	2.79165836255236	1.98924449911558	1.93554753709306	2.18724088803017	2.12539202457968	1.9022867130245	1.50448909707606	2.1961762168416	1.91569521286709	2.26981295555432	2.18877181667313	2.56035215372464	2.37980403914639	2.71500539580061	2.72094561938094
SteCoe_10300	0.287879730965439	0.220149173668649	0.070111676825517	0.281138711093957	0.0723758673685837	0.268239428086573	0.23770830197511	0.259319212121863	0.358352732951934	0.295444584082578	0.537231472361452	0.188361730944617	0.541130225095169	0.448249492152417	0.412385722790969	0.825190697293759	0.440658910296721	0.463556571049744
SteCoe_10301	0.23670078167479	0.351988085238377	0.0455304419257487	0.0990889596842175	0.176097580338539	0.0481845375777646	0.179538558098338	0.259219387126385	0	0	0.11761069767403	0.287849483644254	0.105509255272763	0.114575334155127	0.172444814298722	0.0639947599467106	0.260158514441185	0.0463300628896009
SteCoe_10302	1.42276001961471	1.64173096857033	1.10145262966974	1.48605865042471	1.34054710167643	1.35868277087413	1.23490902691704	1.0340878931953	1.03510764369438	1.19297568921724	1.60717093792832	1.10374953717432	1.46247452748441	1.75949897871911	1.16213562929171	0.817252316452406	0.517801092505863	1.51562879737537
SteCoe_10303	0.435619618671873	0.306443327949437	0.583742418166085	0.346047369046788	0.426909878830831	0.408009843046796	0.378597559152895	0.905409473945414	0.447869686145316	0.486332214497864	0.835942301901692	0.333879771615464	0.881151526346471	0.64259649822034	0.443537077539066	0.828336072487778	0.979909853788329	0.612823835588242
SteCoe_10304	1.34939858791981	1.40453951699413	1.6700398043	1.37663684669214	1.55481484074002	1.39010635719149	1.35718261290718	1.38571921918514	1.56743063542307	2.07040910428869	1.15227758103082	1.53841885983593	1.26422346445954	1.02677124594749	1.40879843915366	1.42319758765815	1.41389132579651	1.31568180244134
SteCoe_10305	1.40122097925105	1.10520786242679	1.00279904446639	0.97858674344664	0.524939079054613	0.882432062601188	0.498521969431103	0.77194336797398	0.786343962096451	1.020251362565	1.25075051686339	1.04370352405292	0.940436448943357	0.970027984070264	1.18219118956654	1.19370539178534	1.23054338221828	1.07568978786355
SteCoe_10306	2.91112385128475	2.60642758608333	2.7591892019429	3.05591016464877	2.87553152964866	2.92061889714938	2.8500139143265	2.86683864011972	2.90391889753864	2.90305710280252	3.22740492189153	3.2464824955016	3.04273281548613	3.14889770345219	3.18954133463105	3.37814676969221	3.36147723713642	3.1537248352808
SteCoe_10307	0.178401403557966	0.0314610633659412	0.466620609651061	0.155873021361707	0.210350084949419	0.190449285396582	0.261541394491982	0.0975289609342923	0.183319170488809	0	0.0958440471060236	0.338534284299415	0.23686873355476	0.228286765028389	0.156801329785746	0.246077386202953	0.498126604630537	0.416135891955986
SteCoe_10308	0	0	0	0	0	0	0	0	0	0	0	0	0	0	0	0	0	0
SteCoe_10309	2.8326024875049	2.95048336406901	2.64212625386946	2.63900524301279	2.86278922040464	2.58471532107583	2.87497468441266	2.49071795082744	2.78520851234036	2.64886658861121	2.48323045142009	2.70865538779596	2.4087822927807	2.49649808677035	2.64151029147418	2.77214774692145	2.57220505902592	2.20463855016575
SteCoe_1031	1.72488252434857	1.89471518737162	1.29619638851718	1.62007227015971	1.94374495806449	1.31032738416943	1.79010303872612	1.41529580644996	1.27756125078824	1.00028476774847	1.70273641590382	1.53591697128141	1.34899402193541	1.74961046465234	1.43278010753086	1.426636304655	1.40439883315808	1.19900210022376
SteCoe_10310	0	0	0	0	0	0	0	0	0	0	0	0	0	0	0	0	0	0
SteCoe_10311	0	0	0	0	0	0	0	0	0	0	0	0	0	0	0	0	0	0
SteCoe_10312	1.83068474643867	1.54199538279681	2.38848955276377	1.7174018856662	2.2412783254423	1.90277190012193	1.81067272134595	2.0491390493388	2.15839806954341	2.20217298866372	1.72970728533795	1.56091947509743	1.43783513654467	1.14016507215997	1.46684398769851	1.44398804117661	1.55593744288793	1.61178115380419
SteCoe_10313	3.43985819169433	3.33989102306883	3.44467366844075	3.58190141350735	3.28998296971289	3.22091904439923	3.27325461554501	3.10369730640185	3.57244516673989	3.47758183704716	3.17296972955419	3.06694080580335	3.06661040499453	3.20934670450762	3.52137603774437	3.46526285615677	3.20193983312572	3.21450087143618
SteCoe_10315	2.82371312385472	3.09827272576311	3.18804249856678	2.81374669889929	3.08661330619432	3.20375072106736	3.33597145144909	3.68996804807635	3.11148307960968	3.02262494458653	3.0980467890641	3.22502317252797	3.59417374781847	3.48489078401495	3.27955631441272	3.68925786460517	3.58970936221886	3.64378179506269
SteCoe_10316	0.540044569273117	0.426761056156687	0.769505117961691	0.503738273753502	0.382361471989544	0.703903061937838	0.258150493932537	0.368698985062238	0.674958419911374	0.238062516955685	0.51019605932158	0.494477558285514	0.859100009556134	0.670552371782687	0.691464136252572	0.804151636932109	0.879538589609009	0.914815293838364
SteCoe_10317	0.856936253431384	0.64323065544357	0.899522193198402	0.783636558807527	0.786647134677285	0.89087498898603	0.905986499438577	1.0197303726221	1.12682970547633	0.870264052193389	1.00899001299186	0.787254115605599	1.00793337222834	0.935413189723694	0.905103072456286	0.807368875471443	1.02148193185498	0.615981479502848
SteCoe_10318	0.137794824008733	0.102216667882469	0.190934039133227	0.17570334183057	0.192150074179651	0.114509245363483	0.153185281914811	0.197729592885477	0.0863269701818306	0.241812253922121	0.137286263813582	0.039753877448981	0.0922075093656208	0.128427591585727	0.0845451830501068	0.101506483699202	0.129142403583145	0.100702926588188
SteCoe_10319	0	0	0	0	0	0	0	0	0	0	0	0	0	0	0	0	0	0
SteCoe_1032	2.38661227122059	2.29636247639176	2.27363635898066	2.43042578880319	2.47715668821548	2.32718638059484	2.6501538109102	2.29374335769363	2.72478521571246	2.49684763179006	2.54380976527118	2.26121588890962	2.19385076709695	2.34302733174436	2.49947882047485	2.39349607752668	2.18997621516121	2.10299682397846
SteCoe_10320	0	0	0	0	0	0	0	0	0	0	0	0	0	0	0	0	0	0
SteCoe_10321	1.05364660997184	1.12529977589017	1.08465069958207	1.05574589548536	0.970274506101737	1.04202408218433	0.930659830179294	0.860424934572619	0.983792437227894	0.717794771019976	0.910881156207927	0.842647878314227	0.85688927528844	0.698050195058824	1.07835736813081	0.963615742592616	0.87083788533296	0.799426030570897
SteCoe_10322	1.93973826421949	1.69797984863488	2.12704526753128	1.92079870539398	1.62529550079078	1.3104392247792	1.63464626860785	1.77007985723876	1.85586003481791	2.03436025376372	2.01887447961415	1.74454882301407	2.01719090243632	1.55494906650748	2.06372296346457	1.79088207381928	1.6124646006246	1.35147229442614
SteCoe_10323	2.53275177458695	2.4464424574026	2.11686261138253	2.23080779289016	2.3184146255629	2.2139677654071	2.40998112884279	1.90758928865736	2.73561160017531	1.94037292291242	2.18843703550483	2.25562604677484	2.11423384689359	2.39968413546568	1.82856281592456	1.89006936753929	2.40829154076191	2.16148624225228
SteCoe_10324	2.65769784687963	2.42807519075427	2.40505625013882	2.46768744522833	2.49797883738332	2.37955116811532	2.67796070587316	2.34387422570697	2.12894981781258	2.14950672018419	2.47551778358731	2.62419524799862	2.58187896132693	2.68676671314257	2.62933955648377	2.66884200760709	2.6016731396717	2.35488810432812
SteCoe_10325	0.332092602639067	0.355009354759427	0.242419516812324	0.305724504311427	0.471548158573914	0.282766722374378	0.409987302663778	0.221865804028563	0.218371384081082	0.280842984509493	0.417839690902976	0.430390930361925	0.548818287058018	0.398223799105464	0.423476053268295	0.545750688427898	0.298858886750183	0.0672547344260683
SteCoe_10326	1.06809466214354	1.44641528196845	1.05518080592612	1.01792223945366	1.51933602977347	1.30535293383864	0.948253245821678	1.18285999047062	0.636646181702003	1.28999613014161	1.12425268687031	1.0241051903685	1.04707401439034	1.18566816857599	1.37659861114655	0.996329749113445	0.584861756580634	1.06588786315739
SteCoe_10327	0.981761924565487	1.29695393065489	1.42111811305392	1.57222874436839	0.920195091895544	1.15421835694205	1.44397354094044	1.14165440345383	0.628825835018636	1.33962064477545	1.15391094848268	0.949257981877076	1.21422098213344	0.931781040915683	0.974039952218866	1.0601323584017	1.02553169759637	1.26639560736735
SteCoe_10328	1.07671605292659	1.20123260007074	0.781589126428636	0.910817438383799	0.972148978020325	1.18719627859734	1.15459127349665	0.936917890239142	0.673405326553997	0.732098676336195	1.03022956872232	0.865787719910335	0.915946538545233	0.855735297448865	1.02587183184984	1.01448472630491	0.745401491433453	0.983926213960196
SteCoe_10329	0.578593542445499	0.642425323860265	0.897527846418791	0.27915541937008	0.648507042527718	0.962230462857319	0.714155913866481	1.08622835946331	0.324661743149403	1.38825940563658	0.732799373188746	0.864126002520928	0.832614788223666	0.649972882849013	0.628306135925879	0.914474066940697	0.938414966344246	0.846877867798277
SteCoe_1033	0.256932258539832	0.569322043308614	0.292497451676663	0.388796061016032	0.272778915912477	0.371257624775956	0.115133838741303	0.479124540325533	0.47224686213947	0.537546950401328	0.497646683525411	0.453392741224535	0.518471714706642	0.464713213358711	0.554973848322419	0.614461826132718	0.682223060595856	0.723121202515033
SteCoe_10330	0.0217937499721593	0.0627129093641779	0.0189589817419853	0.0280940376107658	0.0576550062096662	0	0.0588635060436925	0.0171363531137216	0	0	0	0	0.0148543687666274	0.0122633586211826	0	0	0.0238744731977308	0
SteCoe_10331	2.97600813870649	2.52790229207079	2.73727387695038	2.9459960035166	2.82071086886087	2.77433297360501	2.67948573134277	2.8716634975955	2.16740699980451	1.83411888605162	2.66147800760043	2.45362063097766	2.63383057824482	2.6837594494394	2.98430947864915	2.74973301037183	2.66184519425168	2.87366839097643
SteCoe_10332	0.52660644390675	0.674089410157207	0.737341760776371	0.712575550864401	0.839170382569501	0.60717676810537	0.735566173191194	0.632223177991087	0.45665812538646	1.07667539337071	0.682060568718294	0.715973766336249	0.751363726637226	0.7840959651411	0.428330177564448	0.668305681382162	0.530113842230116	0.590502417581725
SteCoe_10333	0.740588764522656	0.773469082841126	1.63895761923787	0.737362083053379	1.30244146954092	1.02127818291275	1.20945162393685	1.49518761601708	1.10398241477817	0.961969012146068	0.935380505935478	0.957899198579747	1.42411648377121	1.01330609434834	1.05187631276937	1.1630928297503	1.1921003566691	1.1946264768945
SteCoe_10334	1.89103026864733	1.86337717524083	1.50929623517565	1.93604070430604	1.79512327580787	1.55509273792516	1.74618697724163	1.80720093936873	1.46079929458232	1.16588221553128	1.74571321292442	1.85077802334342	1.97299390484298	2.10218825602219	2.56644475463121	2.60517819117666	2.24777585551819	2.33853166155982
SteCoe_10335	0	0	0	0	0	0	0	0	0	0	0	0	0	0	0	0	0	0
SteCoe_10336	0.24477629247142	0.619200971480842	0.321668054963828	0.0978320029007417	0.356122847140934	0.527080739083255	0.459077209921863	0.362757068003653	0.0786575707960182	0.282311219726777	0.335757312539471	0.607697316545884	0.434960509388683	0.565608995080638	0.498193636674542	0.548264820307432	0.2674290357101	0.444595080790707
SteCoe_10337	0	0	0	0	0	0	0	0	0	0	0	0	0	0	0	0	0	0
SteCoe_10338	2.70344222009655	2.4131152143238	2.86770253558389	2.28899817930797	2.25862459101706	2.13869850670001	2.64477332062609	2.36358765927286	1.9475779983223	1.77698464166413	1.77886383367803	1.07982270705781	0.929091794373874	0.500769058081745	1.5194298474768	1.19958846509842	1.7059642332747	1.58093490559811
SteCoe_10339	0.911954004434317	0.717827129043846	0.703998258230616	0.765237750276235	0.674095641977994	0.685673103960477	0.787901434904748	0.610449863555206	0.279327199331067	0.494939357390694	0.459861256580576	0.60891119083905	0.7091092013402	0.789367849578972	0.683128311620103	0.822210250783902	0.723700549329843	0.52396471635151
SteCoe_10340	1.87373271732391	2.07635431861629	1.83687199803653	1.7000582213411	1.84782084229054	1.92686697006164	1.80462194358387	2.09135023316617	1.62306055466701	1.93473122510962	2.01820073162563	1.91536407859538	1.69064899871932	2.12374938040533	1.92721704297122	1.90768310455163	1.77386953759169	1.68224370031026
SteCoe_10341	2.19695515901494	2.22814044161101	1.83265239300029	1.88861672549726	2.10600268743918	1.90787221794177	2.20953760257063	1.93189792801294	2.29317199856146	1.73216041676611	2.05197664968508	2.2234058320403	1.81726188452898	1.94265688313376	1.45746333315773	1.69897803000657	1.67944409006873	1.68967328220529
SteCoe_10342	0.181139244093385	0.194130366780232	0.233423399479059	0.217371037243491	0.13153037609175	0.14267774346848	0.142535007960838	0.232311343701697	0.175888898182614	0.6581199531797	0.169001408522192	0.217901582620654	0.185830632067621	0.214069599573832	0.301867977773282	0.321904062494406	0.319350767410891	0.256318398062343
SteCoe_10343	4.16408135731572	3.98072805204587	3.97611129108707	4.21412917317365	3.93824675711126	3.93926873495425	3.966103347418	3.62940136021938	3.90769724584166	3.46906172489116	3.69638085034469	3.85169599347133	3.51802679847674	3.58391489804823	3.55474599943192	3.69949388823005	3.70181360354997	3.41890692089128
SteCoe_10344	1.35482189147469	1.60848370201132	1.01520874489484	1.23496320022709	1.36674938320487	1.2810343075151	1.52202060241083	1.19038418166168	1.08281979743034	0.79118951179902	1.26373506131987	1.20998002938772	1.155565905165	1.15818107499137	1.18311263327438	1.73500849614614	1.34118439477393	1.0296284462844
SteCoe_10346	2.4055426046552	2.3178296387748	2.30908937022078	2.38759321935909	2.47798825850672	2.2708545559287	2.44140187914313	1.99004026205643	2.60644474148048	2.24023781459002	2.19356208837215	2.37232865984715	2.20841564364685	2.2835717194374	1.98629918228346	1.95615331162122	2.23474625331842	2.32306320075552
SteCoe_10347	1.71249837568265	1.73936933021931	1.7328282531035	1.84336982944128	1.72215561698414	1.73680729543002	1.86700500578414	1.57525014106886	1.93807487490696	1.37531466471068	1.42499271592086	1.3895275655697	1.66674478790512	1.54468459441409	1.80256828630355	1.77382553608573	1.4989363006625	1.30845253830077
SteCoe_10348	2.61873856224306	2.52691141690883	2.30874554016087	2.77193230034117	2.72453549283777	2.83623225561865	2.71767737296748	2.43042541227082	2.41001519160306	2.24760320856964	2.1075681822771	2.0111678878408	2.3022207365629	2.59163423776604	2.60001189183674	2.34127280517641	2.1843848028267	2.14526902555271
SteCoe_10349	1.92916105660208	1.9122333970837	2.28688813138822	2.0051899875009	1.94416686913176	2.18388287087536	1.85143432181356	2.083220312468	2.3622537688442	2.52491436072647	1.82436647245922	1.87941192446531	2.18851512864728	1.89288348489408	1.91608951756973	1.59080274352885	1.92025829357755	1.79659148795574
SteCoe_1035	0	0	0	0	0	0	0	0	0	0	0	0	0	0	0	0	0	0
SteCoe_10350	0	0	0	0	0.0412415659328539	0	0.0421057331002316	0	0	0	0	0	0	0	0.0269728175197026	0	0	0
SteCoe_10351	1.14791661868973	1.42956357697994	0.996350376455217	1.10362603151144	0.832910448987376	1.13188303089051	1.1865610222017	0.941002310308032	1.2179693948721	0.627963647414835	1.25893674537756	1.20940321868812	1.40839224604537	1.31902338383272	1.0512760041621	0.887201568620423	1.39335343278292	1.30451459081243
SteCoe_10352	0.288676950075839	0.449328239358818	0.554338067885298	0.645104602289609	0.30415410511134	0.563056021311005	0.289077521171617	0.659067918171819	0.172194230768902	0.880472743555753	0.28425861089188	0.623419742593097	0.742733229661917	0.570791699895427	0.573613787460392	0.369185167077924	0.384504475337447	0.814701842582704
SteCoe_10353	0.545817029901554	0.429339825701284	0.788577262473998	0.359691511950044	0.481711978451256	0.733074434190382	0.58296817194371	0.832394400292929	0.569414633186522	0.999634234466546	0.819322921868494	0.871417790335493	1.16675999206503	1.10822760221268	0.863557505731203	1.09902290552233	1.25728917251739	1.37297558325835
SteCoe_10354	0	0	0	0	0	0	0	0	0	0	0	0	0	0	0	0	0	0
SteCoe_10355	0.925614193269067	1.07591826399433	0.627342668190775	0.929837570703938	1.18560413347375	0.922452311319622	1.10744851103762	1.20571251311819	0.730758222364161	1.0546155820963	0.674442610398051	0.913677589788386	0.794541982779076	0.975553422533567	1.02870232409016	1.12150382805631	1.14034259658854	0.774096013406856
SteCoe_10356	1.4459753123761	1.10350194320435	1.5906905023253	1.32483648405213	1.49754852531685	1.44795541083768	1.81261009139135	1.79728413336503	1.7776406616366	1.43442164727632	1.43060357921766	1.45849466399429	1.58779838034121	1.44261961288702	1.26952258303266	1.3503424148704	1.11572027442572	1.87911149261903
SteCoe_10357	0.8103788468858	0.641407926138577	0.734892634861561	0.759713200035229	0.536290329444562	0.720062621298368	0.475006042598174	0.875801276655811	0.386209086588345	1.12542618131804	0.386088701616079	0.48793263801095	0.40759602139386	0.671792024164986	0.880200867187715	0.557497588288658	0.802729499365377	0.500326336559508
SteCoe_10358	2.11470287971282	1.52874526865899	1.56938369345804	1.70840529263949	1.69970301166788	1.86336581615393	1.83290182900149	1.07625796365031	1.17219267603426	0.623258822793839	1.22399921201247	1.07387875405888	1.22798119908796	1.18950644808067	1.04582147897569	0.930324607002425	1.12021888634784	1.24026689308554
SteCoe_10359	0.874497998052976	0.672424067966	1.24455890547731	1.11875437622931	1.0535955334089	0.62027425011097	1.11963312245847	1.08908780153682	0.911731311705435	1.0517435216729	1.12144144184363	0.905863263938156	1.04326077397009	0.947862947508575	1.16253983270046	0.856527721454951	1.10390937618593	0.869390083439975
SteCoe_1036	1.99439673797642	2.67089529944709	2.25288587019692	2.14848585899801	1.95149415286009	2.32901742382235	1.99048184770001	2.59290907763864	1.56931662587568	2.01360670838425	1.89040948570109	1.95261748424643	1.95700511404929	2.19470795379465	1.56805075378572	2.03118397743324	1.95178175368353	1.89067991004823
SteCoe_10361	1.04260787597811	0.932308000415394	0.993251129136469	0.662554998624163	0.86892315432717	0.916009745822594	0.957243793984981	1.03547337874368	0.513223436097986	0.930555345286159	0.853843511731329	0.902084131353381	1.17719644408767	0.90217488051447	1.0534714461138	1.14323719435952	1.07270828802264	1.46096115235293
SteCoe_10362	0.936580842644853	1.13997129567705	1.14150840547082	0.932963644811322	0.789046139543747	0.998096292903755	0.99466782876357	1.07862087923213	0.481064545701612	0.894867126046759	0.686140896669034	1.11435068005141	0.899204715964356	1.10990807005655	0.840943537228174	0.700965281579272	1.00871752358613	0.950220507623931
SteCoe_10363	2.8620138175695	2.60501908754739	2.48657066010312	2.88147473305018	2.7284388193766	2.87232802880983	2.84842843159311	2.87009268079711	3.00064416851278	2.7322381034933	3.01126911117202	2.89686282967266	2.93759173144412	3.1922438577411	3.45209911673021	3.31436778228644	2.81789295365844	2.9175892213748
SteCoe_10366	1.06100985177257	0.944183951227466	0.975518869577097	1.04755652750834	1.22974951442799	0.842481763855949	0.913579769958666	0.836963417904063	0.603912367509686	0.789240934741736	0.855738088007682	0.887085589752226	1.17851251546248	0.994429937663035	1.19153905106321	1.14972681480066	1.1835472618397	1.40282123037349
SteCoe_10367	0	0	0	0	0	0	0	0	0	0	0	0	0	0	0	0	0	0
SteCoe_10368	2.45884975990153	2.53178734923404	2.27987386230706	2.74535673349864	2.71255335175391	2.49455799135565	2.67313227622341	2.75743749249509	2.34555980926333	2.07433143515981	2.31521299781708	2.33589033008555	2.38559429945611	2.56618578163079	2.5074394292724	2.48457922705551	2.21629048602211	2.23482825713352
SteCoe_10369	0.416686724053331	0.340931158206904	0.238900545301256	0.305480888424061	0.538096213687893	0.275666765822331	0.200148042234897	0.433457004025294	0.536792377546799	0	0.336219019696557	0.325126366223547	0.463926551157104	0.341893760428677	0.444582733157062	0.541177620754174	0.265484455772659	0.192798368213604
SteCoe_1037	0	0.0225917455013073	0	0	0	0	0	0	0	0	0	0	0	0	0	0	0	0
SteCoe_10370	0	0	0	0	0	0	0	0	0	0	0	0	0	0	0	0	0	0
SteCoe_10371	4.1581678377636	3.62237709292246	3.72491172401824	4.01294039138822	3.69295279960526	3.68999079548666	3.80381111096937	3.28743701100012	3.59885933889571	3.18764729985334	3.5190044671588	3.35436335770124	3.2188760702781	3.40256251448469	2.99009463824471	2.8871344022228	3.1654891719678	3.03407278855199
SteCoe_10372	0.676874724704951	0.822767741757189	0.77447426702909	0.558476728068007	0.594508149029307	0.695709623898991	0.80418066615387	0.592453676886891	0.445449820321105	0.83900060907622	0.636509375195729	0.784740827343345	0.678529226728736	0.77821955745921	0.652200093449614	0.57006139205145	0.410324913175579	0.428568470774272
SteCoe_10373	0	0	0	0	0	0	0	0	0	0	0	0	0	0	0	0	0	0
SteCoe_10374	0.933294314321954	0.90606593098576	0.476929363494086	0.848339034995637	0.719104991496441	0.622275549505792	0.77063046135485	0.796975565261544	0.457985605351078	0.415628550422188	0.771152495566561	0.849804559386278	0.771641578885038	0.865901135921336	0.6713593838913	0.844178688066963	0.685772548334105	0.603263015937006
SteCoe_10375	5.55657316873263	5.61200871214673	5.48498376764914	5.68970091546358	5.791646171891	5.81922709475277	5.69943997634595	5.63151855985688	6.34424379321417	6.26997668194996	5.69263407784391	5.6004877185549	5.65909951619525	5.72210567731538	5.83892437154811	5.94854468979931	5.74601508158984	6.11015933820328
SteCoe_10376	0	0.0696440035509937	0.119626485335588	0	0	0	0	0	0	0	0.108026229968865	0.087572583594793	0.0499075439239692	0.0800469059708727	0.0423010596763759	0.0869023773111383	0	0.0629728859621725
SteCoe_10378	4.5655924616265	4.37286130996581	4.33965498310198	4.39700162738962	4.76311713123676	4.70978428785839	4.96100406458951	5.10633535903594	4.56082644179138	4.35331801528012	4.05807091281309	4.12252909392997	4.45455098569294	4.39814286465848	4.43971503615433	4.22414739570189	4.04053127586884	4.16412418095569
SteCoe_10379	0.501154795431863	0.530270345870673	0.691615918120647	0.379432648300114	0.4604673452905	0.586956245694418	0.732851215482857	0.728561136710292	0.276868727269553	0.410569352532866	0.880166843497614	0.590422555262867	0.701341743796099	0.789425975137052	0.73911286775195	0.646977208827496	0.652907398476879	0.82499773378695
SteCoe_1038	0.147106596997673	0.460344902846325	0.188104864549432	0.307279731267382	0.278265779797908	0.363464018485452	0.255654454526513	0.405302545493823	0.452880772548117	0.73587358883727	0.243910731429729	0.366511672737455	0.240944980929904	0.255252038170873	0.244316366406496	0.217862462936468	0.450694451095031	0.246804783937155
SteCoe_10380	1.64233944263829	1.58737912892227	2.1596816523482	1.89146732095443	2.00240423561834	2.26973483300437	2.16499556165005	2.36830659350101	2.89162498571234	3.3585748799154	1.98860340042353	1.94831841797584	2.39095033735215	2.28475927372188	2.76338575304311	3.14854695884244	2.69865806774033	2.63767361605084
SteCoe_10381	0.38899800357429	0.537545975113737	0.453124860283043	0.52057214045098	0.427357165992491	0.581542711559665	0.309768881387419	0.560678872592204	0.341717452777877	0.775213406978619	0.29530006281445	0.587640745645255	0.562376356505643	0.800835490687316	0.609926277744719	0.635373588243342	0.719338787318636	0.545603286672002
SteCoe_10383	3.40245900235387	3.34633124120463	3.13260557544421	3.53168313176847	3.30523033043212	3.29774892461502	3.65901290071699	3.83903888897549	3.57388079902363	3.61337733949942	4.0515924624953	3.72609093843067	3.61273434186235	3.86823787644035	3.6439806553493	3.54747506532218	3.78271571420283	4.02294877183786
SteCoe_10384	0.765842764810716	1.11580221150508	1.17346509296624	0.911034364358038	1.05358403253141	1.15541552068841	1.08344578757262	1.22751672445402	0.980016249169895	1.84358879985885	0.898302121653643	0.898712616864829	1.2777616971048	1.19033851110227	1.02137098984281	1.13054814300049	1.12289070738563	0.890972071145462
SteCoe_10385	1.23703438179996	1.31185045419929	1.01032768845806	1.37594414284817	1.32093406914117	1.29525807567285	1.35744117920431	1.43047655123006	1.53780102605593	1.55450863060249	1.02847033493323	1.20555754662763	1.18336866609082	1.36807102325961	1.26936413574926	1.46902253968987	1.13586419279593	1.2628028821398
SteCoe_10386	2.04332055544244	1.64866509758881	1.99977314035867	1.91914652960067	1.7370063768782	1.80524441003244	1.94501931276152	1.52172097176278	1.68806807686671	1.26859445630311	1.77505609383237	1.75266522852017	2.00556346704017	1.87842724244622	1.9534841275194	1.86190922578017	1.71338129544306	1.60464169491159
SteCoe_10387	1.64959204208753	1.80083891712567	2.05573949583582	1.97906440946223	1.849937483957	2.22897306208758	2.15423009559192	2.39270271275575	1.82871707535295	1.89624058275542	1.83204433834405	1.87315332881519	2.29906296743784	2.21161645539191	1.82984710067575	2.02180674281978	2.30188388434224	2.34035006945611
SteCoe_10388	2.11303940830368	1.57951016600101	2.03024532945646	2.17763727021322	2.29258655226975	2.37380553430857	2.22245571464611	2.58219618947463	2.39297965672116	2.68208487646632	1.64092192697619	2.14452081562623	2.26387627390467	2.17508563923886	2.1606493330588	1.53142025526642	1.80191580319274	1.63496988923986
SteCoe_10389	0.573087720276145	0.558260137754182	0.588224254538773	0.585175679145598	0.408785563898419	0.350535611128027	0.26721316013506	0.320687162284511	0.253341645408409	0.323035744381083	0.681728397000215	0.611606405428189	0.496510804197396	0.552207729290539	0.51054827643839	0.521128623053413	0.455740593879734	0.28024294142923
SteCoe_1039	4.25907695919474	4.43121642208586	4.03942262286439	4.40000416659893	4.21468680195492	4.22715796751145	4.3005154043251	4.35713426031545	4.84676423236314	4.83587593218394	4.39193786243603	4.2247803240868	4.67454666403682	4.7347387040411	4.69356302136183	4.66564275351597	4.402848254988	4.81425430391806
SteCoe_10390	0.234974843939765	0.23120484986316	0.183666762870219	0.356957005883927	0.0578312543872691	0.11507000415629	0.114785240210442	0.0991377754831055	0.241315543675245	0.240271070228683	0.267741608383208	0.186440151079952	0.16662675089039	0.34359641526806	0.191549865317575	0.280974081779188	0.50494092845878	0.0838909697358729
SteCoe_10391	0.0962767655125496	0.0325520366793554	0.136746064736241	0.0215907404754626	0.0588161618879933	0.0305522375183708	0.0600432848915743	0.170247400433929	0.0671319470904473	0.24406538527192	0.0257036644863882	0.0801354050784483	0.0882650958738308	0.0731291604338519	0.0193472537010168	0.0404436055728387	0.105641325446575	0.0853132913955639
SteCoe_10392	0.915391140433263	0.957333493127709	1.50322394824527	1.20407170516283	1.12116846425103	1.28870023803081	0.947161723806222	1.45136771896205	1.34870909250472	1.51592552723764	1.24729230984381	1.05925245711181	1.24094026824183	1.26369911819158	1.09424002455391	0.926090185386206	1.33647298473698	1.06545344441706
SteCoe_10393	0	0	0	0	0	0	0	0	0	0	0	0	0	0	0	0	0	0
SteCoe_10394	0.361899821314174	0.767337275824158	0.701416073288159	0.803083961562543	0.866546365164878	0.853591642580845	0.429407907562852	1.02710074026806	0.141403920945706	0.884926253941264	0.375904375794377	0.437692791493863	0.59816730552328	0.628634128821998	0.753028461129493	0.374284639371551	0.869916860620699	1.03671665370068
SteCoe_10395	3.05426703799314	3.00141916251565	2.66710511661623	3.15780676301649	3.03509361908749	2.8638850623225	3.11753118845816	2.76093264475294	2.56389471141011	1.72976494660084	2.71484550258961	2.43651198935128	2.3311560357508	2.4418461016307	2.74823434522775	2.93738075148806	2.56273446915201	2.61955503943638
SteCoe_10396	1.74304178735067	2.02308869630887	1.5885443113153	1.81156712638111	1.51344466639409	1.49859968962865	1.67845972567802	1.59165785996551	1.38423490071922	1.01431282595582	1.84677634271457	1.76653035549656	1.78158211247573	1.80636971767978	1.35702928333744	1.36422680574763	1.65346261494273	1.95761922628759
SteCoe_10398	0.140219641120646	0.441473284086736	0.542673337307559	0.198500559301752	0.364695961956069	0.6055865742768	0.322348482970111	0.636327809454654	0.382565382123549	0.187572963650779	0.13597102186871	0.171193520454482	0.529291986079509	0.174825253973145	0.347604677125975	0.379770323647009	0.4845641297225	0.0949755807041834
SteCoe_10399	0.413839353052453	0.573759227291982	0.38163627120866	0.338983713601406	0.444907757542439	0.413479289526354	0.490891766853115	0.55875406602972	0.311911327626482	0.546296723500666	0.512119602292828	0.489606136671478	0.395083244862428	0.385602784426009	0.561580840402828	0.565450004278682	0.564039044063135	0.241991270047857
SteCoe_104	2.83703153998661	2.73378616790385	2.61146366151264	2.77812351854775	2.90456931646022	2.63845412771507	2.65677628291776	2.32548942131789	2.49201497850574	2.38744642898551	2.84528577251817	2.79779798093893	2.59460067373662	2.67694026241743	2.41339621734337	2.37172000950906	2.48090667605767	2.46404170757118
SteCoe_1040	0	0	0	0	0.0311473717047008	0	0	0	0	0	0	0	0	0	0	0	0	0
SteCoe_10401	3.21176263758143	3.35478204385672	3.50575925952309	3.67858920109284	3.34954492389437	3.20951035815396	3.56873194340158	3.7528397500845	3.03105591565634	3.23750852059783	3.39179783046731	3.03866784042517	2.32290682003523	2.24213141631688	2.50702311846142	2.52424742464236	2.4245283083506	2.84223313814679
SteCoe_10402	3.47163283536304	3.02986209207399	3.29389813050543	3.57264929760471	3.14954891695226	3.13302299097933	3.40555534718713	3.00138830125176	3.47145828641139	3.12754855549342	3.67643474467003	3.35295477529465	3.21907003069473	3.35935777151112	3.54105178483131	3.4519387597325	3.04681787648847	3.36750655766722
SteCoe_10403	0.860605547247348	1.07524133025568	0.584764433270838	0.81967683136639	0.776070365114921	0.987716381355542	0.787481128940012	1.0854548194656	1.06335480806568	0.966370236861428	1.7275385456105	1.59237819641464	1.85859275397066	2.12672820432904	1.36661678541827	1.10577018159402	1.36282971210374	1.23363602654193
SteCoe_10404	3.892311491497	4.10320931454129	3.96356719745323	4.01634265617486	4.12654246559879	4.26141877551583	4.2577924473526	4.4007838146271	3.69335037575273	3.48920582312388	3.79338449631648	3.98147292592609	4.17125145088538	4.19624639712118	3.91983108739891	4.00309067167671	3.67134510707182	3.58201131115958
SteCoe_10405	1.71560765844716	1.73238932380388	1.61772789816547	1.74414820626506	1.5838207208324	1.41759428336729	1.76149581691529	1.36863321676052	1.40370681713942	1.47186372512638	1.85942189809763	1.47530360296993	1.16856130119708	1.4383950679913	1.70377951614884	1.59276858990171	1.17774966219403	1.30482568891074
SteCoe_10406	1.60708045941288	2.35482930779967	2.00611279879664	2.05033001212021	1.74273678731074	1.83590782753869	1.9578894399192	1.87814503566735	2.46810413786102	2.75789220550929	2.18886716328844	2.43259818081684	2.85469772495744	2.43089707909143	2.11900943445507	2.61870843939206	2.77411702640082	2.52349233658118
SteCoe_10408	0.100633456241255	0.187848808494823	0.389217465465842	0.144317219441593	0.321851741530594	0.227875212368165	0.169860153573859	0.245595619594704	0.211920622462178	0.271298068631548	0.118033017345295	0.121999743617329	0.265904271553478	0.144467178026782	0.0943536827469422	0.0784082951438092	0.190536440257069	0.197646749087755
SteCoe_10409	0.711808471709232	1.03864996158419	1.01150539294576	0.913651706111541	0.77486180147257	1.03783386070963	0.822917701079003	0.938089794981481	1.03714008640942	1.87122444787889	0.732593671214377	0.861044747090655	1.01639238523433	0.761668829191834	0.825337257896628	0.790952166802682	1.04059463800887	1.03066396819694
SteCoe_1041	2.95441986710475	3.03001531470795	2.7497138772596	3.09148018908959	2.56772809481261	2.59447528333386	2.65001541753558	2.63268441785718	3.16305199148233	2.75968506709187	2.44400690269245	2.2978204654512	2.27103113756594	2.34882421426434	2.33221366568863	2.20791138494056	1.9306930688835	2.26902879381144
SteCoe_10410	2.23463421008729	1.94965722493613	2.10812342509462	2.35359224606975	1.86381550048289	1.94674152386246	2.15830908487371	1.99139562868379	1.20841908527097	1.67241939417291	2.02312740665082	2.02542025042484	1.87445727148396	1.90010408808827	2.1670799165531	1.91848615887769	1.41158043086795	1.65682824813722
SteCoe_10413	1.17487095265097	0.963538666159799	0.707827967002538	0.951213647246285	0.924282686295542	0.826407424515673	0.890435496604111	0.757322636064212	1.4625510958146	0.872340947048527	1.29528566386152	1.02397427371422	1.46905009863307	1.42318131768308	1.34313872164971	1.56698729501017	1.00397551342598	1.11609772859511
SteCoe_10414	0.785521270028235	0.947120732665079	0.746419386764187	0.700742144085791	0.932757234446578	0.828125857234592	1.08481320102705	1.10519132166142	0.687242271203838	0.450207713335178	0.784662429174871	0.88307912008184	0.817503143579737	0.858487691469871	1.06578529232949	0.967552289561341	0.913014231894055	0.660909265042807
SteCoe_10415	2.68356971784183	2.63138133380099	2.78459514093787	2.91997672945844	2.47341277097426	2.74707267342585	2.61230617149784	3.06037520889277	2.31846519158434	2.49188829359457	2.75117970398017	2.62228504721154	2.12339713992058	2.58229598480047	2.75412962343329	2.66663521396366	2.43088453564695	2.62931489970907
SteCoe_10416	3.24863742420558	3.18243822921896	2.92124672631751	3.04119397602981	3.13052296140141	2.94188034464302	3.19148545687201	2.75005048958122	3.08568957866384	2.93439710098347	3.0229735659325	3.10109790201503	3.18668521216666	3.19102274145713	3.14867326264802	3.04343684879531	3.1996927954119	3.02636637043154
SteCoe_10417	1.08045688797683	0.7658791803529	1.01759737702051	1.09264580811342	1.08330102247301	0.916629928336932	1.01525803700648	1.0213095595449	0.830900832010775	0.877523061979037	1.16548243678359	1.01814550328997	0.99285125691262	1.21761925477807	1.16834193875087	0.830296772464848	0.71234831127882	0.969289445461836
SteCoe_10418	0	0	0	0	0	0	0	0	0	0	0	0	0	0	0	0	0	0
SteCoe_10419	3.53206098733122	3.37539126231436	4.35963552386602	3.52021543629836	3.66012458491918	3.73298321744418	3.73315731693378	3.89913164617299	4.13547242192803	3.991555958405	3.53347593778804	3.58231089661905	3.79076475640209	3.44292139515073	3.24542984839795	3.5681285022268	3.73832878542724	3.51973056140806
SteCoe_1042	0.355783911934566	0.191401699786367	0.282227258635351	0.217568479231703	0.134894303426591	0.433733194636585	0.580348054258134	0.352584671555768	0.200267490511172	1.07178987850851	0.404948005034363	0.427676927118517	0.675184501734736	0.416034223640917	0.524781528500318	0.466736618094506	0.783235907014332	0.591192615210154
SteCoe_10420	3.56481697398923	4.17938734605816	3.42000878855238	3.75009994272692	3.79977976726432	3.71915472762676	3.59717143078771	3.70468477114361	4.18591869597977	4.22402857724469	3.825563071961	3.82170605162479	3.73990411838584	3.84782268090442	4.00963204371777	4.25299202578962	3.83703910044031	4.1617150161175
SteCoe_10421	0	0	0	0	0	0	0	0	0	0	0	0	0	0	0	0	0	0.241094350671754
SteCoe_10422	3.15910511410272	3.44805670198745	3.41650440552465	3.19354712287696	3.45618619778367	3.39242640035069	3.63754366290908	3.30250978777052	3.17101378200884	3.12295986362507	2.95571935434261	3.3849468371916	3.17184815988426	2.80707995739911	3.08171778915952	3.29648782726812	3.27426724867187	3.37650582460186
SteCoe_10423	0.43240917320836	0.178129001330937	0.219823020011281	0.120645315387654	0.058650657909885	0.31475825648575	0.114183834339718	0.278070140100212	0	0	0.187920036033395	0.0817900282446001	0.0891748410765267	0.143444231660175	0.180243006825738	0.153250257436109	0.0715666990348871	0.161750600643771
SteCoe_10424	0.791446984214544	0.639235214285186	0.729824588551425	0.735241146740899	0.876178855080776	0.720834972667251	0.932143599160391	0.70870679227832	0.707857686814722	0.714862056536589	1.05152291758736	0.941631866455813	0.675209412687083	0.761295101989716	0.509085211399596	0.583067771987178	1.09034591672406	0.514724746175382
SteCoe_10425	2.0022849389307	2.24517689772132	2.30569729334	2.23256720365688	2.07799980704418	2.31773133965663	2.54858152049237	2.90001003575157	2.56767586371695	2.51198464818876	2.32494772562782	2.33818122380707	2.46369331957497	2.22286584277682	2.03182482313778	2.39358120372322	2.38839269573369	2.5804559312334
SteCoe_10426	1.70023134040237	1.75501883378588	1.5579754622768	1.61694406960241	1.56819070629475	1.22323070460891	1.6696643977892	1.54740976862979	1.36307912149886	1.36843364774953	1.89501644769719	2.0311663187964	1.99392209434214	2.33226214731644	2.0868490615834	2.23426233825854	1.99739608480409	1.93934938586067
SteCoe_10427	0	0	0	0	0	0	0	0	0	0	0	0	0	0	0	0	0	0
SteCoe_10429	1.23101464397428	0.984019372382841	1.30768079064176	0.973841619177917	1.1349757908556	1.03779161746001	0.970098229082841	1.26365219091317	0.579597515071458	1.04628126818244	1.21220185964995	1.34616072994116	0.928551065161368	1.30822718311666	1.40800749543799	1.13717581436188	0.770943971117504	0.88734586782259
SteCoe_1043	0	0	0	0	0	0	0	0	0	0	0	0	0	0	0	0	0	0
SteCoe_10430	0	0.0235217029559484	0	0	0.0215833882645948	0	0	0	0	0	0.0185339530205308	0.0295206553857527	0	0.0530419394698851	0	0	0.0519610887908068	0
SteCoe_10431	0.429228505947695	0.547226941009449	0.530998051548085	0.667875849683826	0.548658250107005	0.679878307254411	0.31397802397078	0.769176466739382	0.527527618614137	0.556181707094227	0.923695110994875	0.155621430237189	0.751539431365662	0.667586991579023	0.763349962714881	0.345820157572354	0.776172994890489	0.500847584234754
SteCoe_10434	3.02841739294389	3.02644495460956	3.06504971099017	2.92846243496242	2.94973932592206	2.86324556166653	3.21354997543454	2.76805884674375	2.6679026501356	2.79831183152421	2.63320314315244	2.8221762694847	2.70641155777843	2.64169983708381	2.75122322997298	2.77210951925569	2.80825370021434	2.5682052485968
SteCoe_10435	2.80277939031356	2.81354729420177	2.6204080178019	2.60141482573771	2.85220280934766	2.73107042772977	2.92965241891607	2.66567098560364	2.76578420940074	2.78051732483607	2.45407825846329	2.59128634615955	2.86702914683729	2.88394660152483	3.07609400449273	3.00857342390109	2.59265854554224	2.34531310601977
SteCoe_10436	0	0	0	0	0	0	0	0	0	0	0	0	0	0	0	0	0	0
SteCoe_10437	3.64060699911079	2.66825946090105	2.93813343051659	3.22284935753191	2.97755679958433	2.93819032406805	2.92858677735151	2.85353597573907	2.86208626696277	2.68954413562193	3.10502878419294	2.93385143807202	2.90064232683244	3.02006014146227	3.27132958185071	2.77782183623434	2.64633843515115	3.00808872287101
SteCoe_10439	0.173508058816596	0.223207151516991	0.285851768939443	0.284424945801109	0.335694391322094	0.300727232370672	0.0565690749773083	0.18273909321072	0.233563708533703	0	0.661781408278734	0.33367742824383	0.302570140634273	0.253399811063443	0.202949142434173	0.27313765354949	0.353108720827698	0.449026875489978
SteCoe_10440	0	0	0	0	0	0	0	0	0	0	0	0	0	0	0	0	0	0
SteCoe_10441	1.28949825719623	1.14413984484975	1.1950153531237	1.2596438115844	1.40249344090931	1.14500764188541	0.962301935983103	1.49560817200014	1.76052282003858	1.51155673489372	1.24464651251125	1.30768998563461	1.6715936485686	1.56176204410409	1.5323196557218	1.54200656127908	1.97120477085634	1.856338662361
SteCoe_10443	1.06904493118053	0.788133305447555	0.87206951172346	0.648872010741734	0.652572285483663	0.930128346210401	0.829674514837205	0.724041491261935	1.13945870725218	1.24802280895573	1.42096966638722	0.985719528343176	1.03982287318137	1.07473669855738	1.48839085736278	1.26331867808243	0.760935359239021	1.18569429663468
SteCoe_10444	2.34254300322573	2.1640402298473	1.58512182593919	2.02313417956456	1.70207765271075	1.69696334582572	1.54931222860807	1.6181469868625	1.36464432202031	1.59497143793319	1.74410109257383	1.96315939028936	1.84216471120865	1.93408693828771	1.64684562649916	1.6897582806649	1.73208016498936	1.81305438374302
SteCoe_10445	0	0	0	0	0	0	0	0	0	0	0	0	0	0	0	0	0	0
SteCoe_10446	1.0725186850199	0.883122721614272	0.832635114730932	0.918116496214919	0.904596800069861	1.02579681876256	0.976485926588102	0.963485415354925	0.680623974250845	0.573665001418473	0.999850058899495	0.959270038997059	1.10451870562329	1.19439452712507	1.2844359199005	1.11665844175595	1.29670478517492	0.973168249007184
SteCoe_10447	2.53661059237638	2.59992881683445	2.46685552259697	2.46719909420883	2.67213607445964	2.70259711961904	2.6589513335469	2.70411082897149	2.76864271123154	2.90805745770219	2.68511170271874	2.70792173227275	2.68607740984806	2.79342537013038	2.30040197979026	2.51422058819667	3.09055547450047	2.885128071213
SteCoe_10448	0.986160109376193	0.716089279941406	1.22599138030845	0.92782807515993	0.62052017217365	0.730499025303538	0.374844790346162	0.768170110921291	1.07769204271483	1.26963509701525	0.853730466956717	0.814956540077692	1.11627290355394	0.759821863357539	0.773555485285584	0.642980702719026	0.829696727002541	1.12173175725211
SteCoe_10449	2.67500952549119	2.91938170313902	3.43815113822979	2.99770523721179	3.09316583615442	3.21465913008056	2.80194558389866	3.26870394250149	3.2785036207895	3.49561625655465	2.93899578219981	3.05364585905609	2.81266214043325	2.73268271233342	2.5440161388236	2.8779082778248	2.96863206881101	2.90272538796196
SteCoe_1045	0.171948676061246	0	0	0	0.158664033206757	0	0	0	0.340716870064577	0	0	0.219320870067715	0	0.106496475395971	0.111864879803135	0	0.199311341132964	0
SteCoe_10450	6.56125200172378	6.38690954547895	6.22808152623962	6.45442928931716	6.4894838960864	6.342357324988	6.50758617156095	6.07635382873378	6.09627289659352	5.59983953814569	6.02286728863687	5.97362295617098	5.76323893720847	5.7769004419836	5.6399757005837	5.73973797755449	5.82242138207323	5.67360985816946
SteCoe_10451	0.853179459275202	0.803754110511594	1.58180353414471	0.832867169476633	0.952184746288542	0.783845159336352	1.08845613240326	1.09537670464095	1.55576976115367	1.18297872168794	0.934168732721067	1.06740474844006	1.19295801012474	0.851596836660021	1.09403686903234	1.0810000464348	1.12197289679843	1.04264422231503
SteCoe_10452	1.1096786159446	1.07793901572612	1.35287555154147	0.996099984684533	1.10097909203316	1.03682676836604	1.21229495592021	1.33867678473854	0.980804636334366	1.47055587639896	0.909585050271536	1.09858786876159	1.43501716863287	1.15310465490263	0.979295985297198	0.884012863092265	1.11161793392766	1.18486870219861
SteCoe_10453	1.25360118909255	1.37723964023148	1.39691891266517	1.29299314081129	1.14529264024312	1.02961367724827	0.882611155393195	1.31533053446436	1.20376310647421	0.98902873843781	1.22730949315767	0.591623673216237	1.32753949718016	1.05537741166693	1.16540184210919	1.10423068075956	1.14907362566265	0.778684269623419
SteCoe_10454	0.10612303296158	0.228592156647893	0.122152749686569	0.196996915162167	0.264001649318328	0.295581429695885	0.215139854341467	0.365363353660408	0.074198750738861	0.0973858561320842	0.13490082030901	0.0885359129049845	0.26808850896645	0.321252057031009	0.196321108563771	0.206219859787406	0.187366624297093	0.18030980814911
SteCoe_10455	2.49503700672032	2.57499444353024	2.72293745965751	2.73073074430349	2.46410934082304	2.56907850381804	2.61970697462151	2.47176173539444	2.7700138147229	2.9549641665397	2.41328476234254	2.4425015087154	2.4747448640757	2.68117521792626	2.48502418237929	2.46923690152176	2.50196250484481	2.35654647449974
SteCoe_10456	0.19889356682428	0.446916039409886	0.29642202932432	0.451885105658101	0.333756777608309	0.396940755680899	0.547220118173965	0.506851131990789	0.598510016504449	0.394963547052565	0.457801169273074	0.241941452682332	0.547321394644037	0.58597059283706	0.46428768936771	0.360175611945953	0.397119724183511	0.507946884528489
SteCoe_10457	0.570168655284336	0.659979725129609	1.01684622267302	0.92620696375484	0.445199085000103	0.698565588095429	0.452301390285188	0.5601429562578	1.09158162052789	0	0.626008201951019	1.02811479096493	1.28550857466211	0.647546793182923	0.512621519075897	0.585105279547562	0.637022773658487	0.880603787922548
SteCoe_10459	2.57476777060213	2.98825465227731	2.29424582465471	2.84312011881572	2.79426456422595	2.62128100746851	2.85796273268363	2.87505519364738	1.90110270968801	2.64140465234241	2.60737768216967	2.85909960870085	2.64563097328331	2.9411891440048	2.71469048160207	2.99658377388216	3.14706322510016	3.08975946332192
SteCoe_1046	0.561835120325512	0.79222661479903	0.76255376484561	0.785182374247793	0.716745314799623	0.909944470375282	0.802704233390749	0.759220409126229	0.735068784059441	0.872822473719354	0.637375207417746	0.813103884302043	0.838341105265976	0.877255201528547	0.739570097401511	0.789866565682242	0.767047395616906	0.955018460096322
SteCoe_10460	0	0	0	0	0	0	0	0	0	0	0.10014107298584	0	0	0	0	0	0	0
SteCoe_10461	2.04227205629831	2.31725377099056	1.69434257374951	1.96504925822299	1.19219414512105	1.89409471465981	1.94713279216887	1.88279131706973	1.77335384483484	2.28149566375392	1.88773784328286	2.19918297353575	2.18950527969046	1.99469801102857	2.07381822803739	2.35176288389696	2.35422244472461	2.37645175056826
SteCoe_10462	1.17562628054297	1.41112554486216	1.15850683887648	1.33312189502811	1.34503303246174	1.35476318251437	0.93952865212051	1.53328304902473	1.13107834156395	1.53065084939047	1.17249611401684	0.921596851182028	1.50638179107432	1.25927653573166	1.41830095368324	1.83101697294975	1.7817382255529	1.52377961017272
SteCoe_10463	0	0	0	0	0	0	0	0	0	0	0	0	0	0	0	0	0	0
SteCoe_10464	4.44522184372881	4.47600368939511	4.35598482765708	4.74064915501005	4.60592018654078	4.67266324713982	4.51219353034002	4.55146374193392	4.4644897170673	4.76706217270843	4.05238073449478	4.0745336218194	3.89172647021791	4.01119315699517	4.80355881815088	4.63858591458311	4.2019890903906	4.33401715673374
SteCoe_10465	2.84567374172033	2.48836730666795	2.62297051643969	2.82325414341533	2.70167400239188	2.49639898871524	2.74385353340884	2.32618232426821	2.75225789325505	3.12511291714633	2.5952929812809	2.37044321275446	2.48114602111076	2.41006036633262	2.89297608384933	2.86689408610922	2.7393919125188	2.86772075343451
SteCoe_10467	5.02718959011693	4.89083165024478	4.94108027421828	5.12812230946521	4.95017153138462	5.00279740751219	5.04379841049233	4.88051295174697	5.2850682067134	5.68816894306265	5.23420698859356	4.97107720663522	5.13404854612676	5.4014682651253	5.80201906175288	5.54807531798737	4.87336781549409	5.05181677649864
SteCoe_10468	1.33590481642559	0.93206058421538	1.0993431998622	0.825496030294475	0.960861494094537	1.13811314755148	0.924927473261899	1.00878316859562	0.997876263488252	1.73756484762986	0.872111828682274	1.13685467625268	1.18959089856694	1.2372674773739	0.780185349990373	1.05413412717807	1.28059883779169	1.27067732901019
SteCoe_10469	0.606627086898019	0.236960776325563	0.608121293326209	0.425373585606543	0.367604846249596	0.306589198723086	0.261296034185522	0.259117343653208	0.101373720266144	0.704092035075777	0.494456753280169	0.370158034729827	0.538046998083868	0.571314448219457	0.486560588821249	0.440349467997202	0.51226977204051	0.472549846418658
SteCoe_1047	0	0	0	0	0	0	0	0	0	0	0	0	0	0	0	0	0	0
SteCoe_10470	3.87358428281836	3.16998616168619	3.4280220763018	3.54822891849769	3.41801716817751	3.38422040836041	3.52412565826047	3.13486958382	3.66375340564723	3.22137213106223	3.2201547859386	3.17850572010494	3.05361951324584	3.2962411047069	3.43674916973809	3.37308831346343	3.20624741513152	3.07073788899471
SteCoe_10471	2.5342142823757	2.59620280065987	2.84521328313385	2.55773562004751	2.77817849903736	2.56092940733549	2.6770215299532	2.74047607946718	2.63873068480381	1.55326848716344	2.42038288961231	2.41227541698256	2.68644252607455	2.45703365439225	2.7506741700961	2.41810741451096	2.29685704840772	2.49517949361409
SteCoe_10472	5.2211528900538	5.76602259680531	5.5332359789365	5.18847611819189	5.56954740369284	5.58467145510398	5.53625112799597	5.39131489298366	6.01107740708534	5.96001990729038	5.08298756679162	5.47444428181767	5.46596925105867	5.17517993429711	4.59053290031539	5.23555491497435	5.59794293097986	5.49506897376615
SteCoe_10473	1.771986036865	1.61053544111872	1.93305939023228	1.51416673534915	1.85585456863451	1.32806362346678	1.53836368158362	1.87980446176237	0.827553764406744	1.03335529162546	1.99451486135804	1.24070729433073	1.61057670332741	1.68417725237739	1.87548724435119	1.66376582120321	1.35522620867923	1.42456575214392
SteCoe_10474	4.00023468079135	4.45241415835816	3.82607907992143	3.95053237788599	4.34366343508019	4.2956816108037	4.18308214224738	3.98498237061002	4.67681782678101	4.66649702918989	3.91359461954384	4.03753143088076	4.17393718568664	4.21475755593777	3.85597738837727	4.31922288961365	4.3769530031124	4.42003675836947
SteCoe_10475	3.08436216171496	2.84674363627357	3.18043849993782	3.05267244194726	2.98601158182234	3.03001159714341	3.06903535148243	2.85370307940391	3.07870881145926	2.86811051410759	3.1658543865928	3.05307145392196	3.07568501340991	3.19387386484242	3.4723343888263	3.28294727259782	2.85066287324175	3.09072387539204
SteCoe_10476	1.84954439923061	1.82908974283015	2.67931368880528	1.82021891640012	2.21885774094958	2.1692490739724	2.18426438323779	2.59999683476528	2.65564653082422	2.5228620659394	2.16487998471475	2.25417782581856	2.65565448053068	2.08474043577394	1.95947187849013	2.12546156687844	2.24059185741351	2.19431658296991
SteCoe_10477	3.18792039290558	3.16879258219596	3.01617392153133	3.08744786552254	3.20513972726933	2.97469353975965	3.14355027880744	3.07302108679884	2.78380625795491	2.54443307129609	2.72261699137662	2.76109795432121	3.18087198675061	3.17606230140053	3.20854443695265	3.52513780003216	3.2999950119403	3.32625228555733
SteCoe_10478	3.5519450490786	3.20575445898312	2.87919475670892	3.39424422013336	3.02211889296737	2.81775304100454	3.25752057218715	3.44491767025063	3.560364250181	2.99224312492521	3.98414555125962	4.31350513676466	4.71713753701949	4.77383018926358	5.17730130244384	5.42879755809877	5.26728907369703	5.3458823800879
SteCoe_10479	3.87535352516071	3.62330108741704	3.93591544692891	3.81380004003418	3.58104177692289	3.3636109210992	3.52880198781598	3.52258888404045	3.40481182836281	3.20312937014155	4.04519745018194	3.87693715307514	3.44318197005541	3.21407252007536	3.77423072122181	3.86321518803361	3.70644680445309	3.72205851474502
SteCoe_1048	0	0	0	0	0	0	0	0	0	0	0	0	0	0	0	0	0	0
SteCoe_10480	2.29103188591665	2.34902924227444	2.31489627554313	2.51826372671116	2.05809986972459	2.10202701103643	2.33046186609155	2.20754212059338	2.54372646863198	2.30728354289681	2.34564860036431	2.41594411170517	2.53643224164192	2.23580919591752	2.7330228476131	2.58685687199201	2.45324186361707	2.52875068610853
SteCoe_10481	0	0	0	0	0	0	0	0	0	0	0	0	0	0.134483476169881	0	0.145332714445099	0	0.107025903580557
SteCoe_10482	0.0392101389921591	0	0	0	0	0	0	0	0	0	0	0	0	0	0	0	0	0
SteCoe_10483	1.11109493342875	1.00766291176584	1.08466252309376	1.26871074344478	0.619780233505509	1.12396752857449	0.942204109922359	1.03286502672521	0.993465286046683	0.92249402991622	1.43328958428149	1.27011012474754	0.942095564340661	0.874988775928026	1.00482729133731	0.990646996632776	1.09117494104547	1.28298160543371
SteCoe_10484	1.88663697242737	1.32437537291779	1.91739036485319	1.80785684008629	1.86482102087433	1.67363542769725	1.99233298234671	1.96603369364052	1.76475060628753	1.45019892696021	1.67806747493568	1.54064659938304	1.72995095368963	1.67000523365955	1.95639866211975	1.69421261713833	1.65648470987767	1.76499925908839
SteCoe_10485	0.0796842028190697	0	0	0.0527765689596127	0	0	0	0	0	0	0	0	0	0.0466808479333536	0.048442267392033	0	0	0.138835162307984
SteCoe_10486	4.62329425736798	4.9732635169898	4.42856573883005	4.83063404774458	4.6377573140321	4.62651371436767	4.64240868154471	4.34897684182268	4.99343442641097	4.93634984291536	4.86908173163038	4.61185438215133	4.77486366291415	4.70609674422942	4.1645474793781	4.27970799319041	4.9987672225559	5.40907535635879
SteCoe_10487	5.61866049064802	5.42152572418323	5.11703507755362	5.46258893831318	5.40482566012533	5.34365786495353	5.50095804094621	5.17111002372537	5.25801268263596	5.08873711524399	5.58349782576011	5.51857229068062	5.4094979611507	5.31467618579624	5.71278039485361	5.39011315987344	5.16266406406642	5.3865453387978
SteCoe_10488	0	0	0	0	0	0	0	0	0	0	0	0	0	0	0	0	0	0
SteCoe_10490	0.861142635721463	0.811244153270514	0.91153995237545	0.684233015841609	0.782246693868656	0.775276829417712	0.640584846806772	0.57162875808093	2.21788292863509	2.0449254705736	2.38862897578592	2.42266127679885	3.30448947108795	3.52134549665417	2.49173467295865	2.36975497447305	3.07925936001961	3.13195080820817
SteCoe_10491	1.91918654324771	1.33504406124172	1.7356879986678	1.94468448678545	1.80105853884458	2.01606103180598	2.02403902230758	2.15892182631121	1.61671861171071	1.68055593173918	2.07752399202358	2.07893933139087	1.5037469810303	1.91446682534149	1.96424216660491	1.73862345425	2.37251292660899	1.87634761638761
SteCoe_10492	0.778020385199016	0.939650286320522	0.801215445257754	0.925919988618633	0.708746485934777	0.548803430356356	0.706375294197364	0.82082655686267	0.793598388129922	0.674781741816119	0.800295798291486	0.852672176238693	1.06080776659115	1.00663453656003	0.955454630784649	0.934945072764352	0.772767945460098	0.937460047566174
SteCoe_10494	1.01101257529459	0.701291902413833	0.67735842362859	0.850179418356186	0.728813439749427	0.630848671574163	0.569249244308658	0.769703419876701	0.802526410688463	0.103510718461887	0.716207296287299	0.758332766806388	0.698691329915626	0.527973731024496	0.757747636135225	0.752865341656973	0.47935951677764	0.510916411289988
SteCoe_10496	0	0.18729810070351	0.127941900782634	0.156615814940423	0.089868992922283	0.17633326004235	0.289782726925224	0.116749493454371	0.281215855753277	0.25341837540499	0.250232150464784	0.329861916338433	0.254332518503912	0.236380696978302	0.115526131368084	0.229568732963669	0.208690321455823	0.280726590133139
SteCoe_10497	1.29519315624105	1.36682415156839	1.48135714534092	1.15785011382297	1.5557055468009	1.39554413476426	1.20517014465308	1.32589820747623	1.73283822579662	1.18080994198595	1.508569977506	1.36899991028435	1.49080040427137	1.81971000853333	1.2278201212898	1.41593736778993	1.62397878161363	1.28730687261955
SteCoe_10498	0.440972730862636	0.519151028660794	0.471728457754125	0.430926523326781	0.691521803479679	0.7035689528381	0.530624039625367	0.582673047183105	0.728177722582612	0.714288622401416	0.589700333177597	0.917056142376027	0.933290873997333	0.869323656889098	0.950819714163725	0.858084592260224	0.70880443174327	0.938942172517773
SteCoe_10499	0	0	0	0	0	0	0	0	0	0	0	0	0	0	0	0	0	0
SteCoe_105	0	0	0	0	0	0	0	0	0	0	0	0	0	0	0	0	0	0
SteCoe_1050	0	0	0	0	0	0	0	0	0	0	0	0	0	0	0	0	0	0
SteCoe_10500	1.99914345308361	1.85617014005162	1.79432401273389	1.95518679789774	1.84004368129068	1.74342001609836	1.9741774619344	1.58790643864408	1.95039266344959	1.37726004022778	1.50754224624531	1.67861977352867	1.57347264784846	1.7577562652851	1.82947554857553	1.95098371945894	1.46862941448395	1.52875186236921
SteCoe_10501	1.63338015610509	1.20542422698715	1.10205819069196	1.35572076293639	1.46666829745266	1.22719941197446	1.43089673135708	1.19608129424678	1.51100531062408	0.77853538096579	1.66917719833638	1.99855610317102	1.71719678765025	2.03712852265757	2.22956101421256	2.1692408415911	1.90956995456535	1.72988210947905
SteCoe_10502	2.05005771094019	1.59815342857494	1.5785033394143	1.66541093310317	1.73212319533715	1.60251694321047	1.70243702757921	1.58669771909604	1.60698042856913	1.40540195839069	1.83514823799192	1.73739977901068	1.38151438020267	1.58589941925488	1.54308079768881	1.43073382604454	1.69648691959815	1.69139757562502
SteCoe_10503	2.49610657965421	3.15133336795895	2.79588560967093	2.93643764176769	2.92082270289369	3.05940458793094	2.96547392342863	3.41230834321629	3.05040938226855	2.46416126777032	2.97699062549414	3.11214760309356	2.98356456923624	3.35433589438373	2.89831233897831	2.93938480295624	3.10055536647936	3.39296867558822
SteCoe_10504	0	0	0	0	0	0	0	0	0	0	0	0	0	0	0	0	0	0
SteCoe_10505	1.84817983202874	1.8345779281756	1.87580851836072	1.75279123607586	1.71244165348541	1.87850422708292	1.85681063366747	1.90842459967863	1.68105845433278	1.60411629706487	1.71226382980483	1.88635840758123	1.89622709386363	2.00872083548557	2.03819407046234	2.15920996820962	2.07480114090835	2.01325150129199
SteCoe_10506	4.7405667616937	4.30687015700461	4.14469969919125	4.5348412861975	4.43342157036458	4.25709092185612	4.44233762350274	4.1891030425687	4.40359506470312	4.13998840099496	4.19221099084571	4.18780670996777	4.09248298630548	4.04658880780666	4.75325128861126	4.56502078614344	3.86244109751111	3.95276700053393
SteCoe_10507	3.629600833655	3.48878723953807	3.3029058357122	3.65803063430364	3.31380939446515	2.97063883219148	3.73574231407537	3.41392260882194	3.12297978773038	2.93433880795877	3.71608619119264	3.37279940661617	2.66253836583807	2.5572020177414	3.79005768764662	3.42557873084847	3.4848182152433	3.53424390219451
SteCoe_10508	1.04085421922371	0.537558055561461	0.556942847957309	0.657485899321047	0.932000045624729	0.655095771145973	0.778563149719258	0.452045769675404	0.790878728856341	1.11268359990748	0.859065819782638	1.15905224865492	0.483279830002142	0.771623144312244	0.75764663056331	0.645446696367656	0.759939133840729	1.20058020711045
SteCoe_10509	2.2784608767542	2.40932893087783	2.49565588194361	2.61795157957194	2.4557538945415	2.38138179558788	2.61924415989145	2.51680862815727	3.05020388689904	3.50415653462484	2.85693990620063	2.71910813415754	2.79470222093262	2.55264440862759	3.37490445554124	3.31921077906059	3.03383289404247	3.08014835143761
SteCoe_10510	0.349531422565281	0.754576319083178	0.313949989531658	0.378500603568082	0.635867847306935	0.23236579139468	0.32836774852131	0.644279648294952	0	0.339489924097541	0.290078760808429	0.43226780032106	0.598351953811695	0.644034192448262	0.416872234445341	0.430550510595284	0.393841714670168	1.02475692327994
SteCoe_10511	0	0	0	0	0	0	0	0	0	0	0	0	0	0	0	0	0	0
SteCoe_10512	1.36327428641827	1.63317084671676	1.37400003112664	1.38086319274061	1.54978977862128	1.11447191576114	1.50752100875248	1.78540063667468	1.25006883095794	1.47689368214853	1.24207352416576	0.840879067303441	0.826973763943321	1.06139661011266	1.18003281105183	1.33847603166107	0.852387163819097	0.788497002601862
SteCoe_10513	0	0	0	0	0	0	0	0	0	0	0	0	0	0	0	0	0	0
SteCoe_10514	0	0	0	0	0	0	0	0	0	0	0	0	0	0	0	0	0	0
SteCoe_10515	3.02670664593532	3.09959640771788	2.97257721827204	2.99054147132065	2.98084736811438	3.03508539833346	3.19508394352181	3.21309873697726	2.49461326914673	2.47267975214399	3.06965930717731	2.76283093260673	2.76484239546254	3.34073546704783	3.17751246986579	3.00640669211851	2.48253585088875	2.91352786607345
SteCoe_10516	0	0	0	0	0	0	0.264979148437052	0	0	0	0	0	0	0	0	0	0	0
SteCoe_10517	4.46729055431792	4.98393618348854	3.74882338834173	4.3820144657352	4.35507030003599	4.51894301591519	4.51059364520843	4.76862245862998	3.54645608375834	3.1249248454252	4.17302692740346	4.24918953888483	4.06620333287069	4.11392996447376	4.14283896816027	4.39815175526209	4.16646443200549	4.364281008309
SteCoe_10518	0	0	0	0	0	0	0	0	0	0	0	0	0	0	0	0	0	0
SteCoe_10519	0.684351291033902	0.461276747579685	0.584346473662078	0.359094330516417	0.744041575846298	0.458560779175265	0.573006137151567	0.306865011436446	0.69964443874126	0.175716726818586	0.845690115299239	0.735702794207884	0.623737053640478	0.388287126680161	0.722239392756773	0.387441679285774	0.734237749379172	0.733708093440209
SteCoe_1052	0	0	0	0	0	0	0	0	0	0	0	0	0.0418179804398038	0	0	0	0	0
SteCoe_10520	1.33298583603228	1.41083197328984	1.25562551908974	1.13989237336017	1.23337805718386	1.33611459248733	1.28590412978785	1.22073263827472	1.38673421275818	1.97553350430955	1.47549369981713	1.69118847245027	1.81457633374629	1.71518565024872	1.72917094549852	1.79079780035952	1.85856756144184	1.78262054256134
SteCoe_10521	1.47855304295028	1.41388448075609	1.48793421371607	1.68464026186765	1.27609157573215	1.47975743889573	1.53015351108852	1.58630531369326	1.21035427660845	1.19991355513559	1.80810094031974	1.69987759456408	1.35584631848597	1.33552822245107	1.76001918383142	1.55793606979576	1.1989468323369	1.28939062367411
SteCoe_10522	0.964717077463552	0.650972016612804	0.817736419861967	1.28195560581114	0.858614889797863	0.675851607864112	0.825068409718175	0.743455036507564	1.19123934772071	1.17925715207747	0.798395604950615	0.954336286686996	0.81215610358451	0.752800157973133	1.14814086393751	1.00296142553067	0.961943397019278	0.733939440037163
SteCoe_10523	1.22289779021021	0.891816935038425	1.76492523870727	0.958932207348184	1.58216866094994	1.28175376660209	1.13493794841824	1.39076447958945	1.54544829800811	1.61539424318562	0.945904343412842	0.836834931660355	1.10990203744437	0.826790986200523	1.22589342387396	1.18869988242806	1.20289747556678	1.29000511756882
SteCoe_10524	0.514124505493902	0.368087133348741	0.502663947943453	0.520101715067466	0.629827823970649	0.926020880917791	0.439097947509888	0.466693324762137	0.877895371394824	0.983130657029234	0.971748344736895	0.663386476943773	1.26072228540112	1.35370717831892	0.747418515684879	1.02041763414048	1.30426863464533	1.1004155740042
SteCoe_10525	3.30766877083421	3.07527304038248	3.28566475571448	3.34087170288144	3.47006766011503	3.49621233432771	3.6620975434514	3.59449893399372	3.5549183305774	3.53504348822995	2.95765181445458	3.17737884627297	3.3581655817385	3.62121904763113	3.8380629855975	3.94675010343769	3.30509790779675	3.11234956063335
SteCoe_10526	0	0	0	0	0	0	0	0	0	0	0	0	0	0	0	0	0	0
SteCoe_10527	1.7810113411622	2.09928900671903	1.75721410214676	2.14145981759919	1.74916042043187	1.87558108614073	2.40544993173326	1.93894467534479	2.23202746381472	2.20104220436745	2.27317089463651	2.57451081523205	2.40413348391963	1.91976941841563	2.41212595385815	1.84605617223924	2.66159533072198	2.75173937935863
SteCoe_10528	0.350297184343043	0.38270308071453	0.15716060943454	0.335196688660103	0.18317522161092	0.208272932683254	0.325729202353819	0.394370253674932	0.252804570369013	0.141925772520578	0.312345050887279	0.216578018230051	0.174576049703599	0.296760585486405	0.203936588413468	0.29390046550292	0.314094044505504	0.137624590066553
SteCoe_10529	1.96340845876654	2.21134190870924	2.00075223272635	2.15633819772255	1.96888928750215	2.13002490354374	2.17910450058537	1.70325750650432	2.20916729434072	2.07519988240388	1.79277789506539	1.92459049099403	1.64256577976233	1.65342949075272	1.32206488762604	1.82952217245465	1.58811222535549	1.73343334937216
SteCoe_1053	3.25702082717063	3.42175148206735	2.88748676648162	3.38827875660455	3.10417865154026	3.14297158994281	3.07484509222422	3.07823982727513	3.26647323095335	3.27757400410191	3.41115259387538	3.07286437655865	2.99057968204438	3.23964108966564	3.47457672723674	3.33810310424339	3.11499582056107	3.4572189909188
SteCoe_10530	2.65247800714631	2.62158979875587	2.26464982019545	2.68822428288629	2.89056437676539	2.50075651605629	2.61658504912452	2.3472233152637	2.43682244521784	1.89965395895127	2.90964543095868	2.99454873838949	2.50380209255043	2.6188047822407	2.69346414322623	2.57841154303547	2.72901590351628	2.8237829437835
SteCoe_10531	0.863233912867867	0.934125017823842	0.593769315422977	0.999629239034232	1.07854900622653	0.966064996083329	0.997553554135861	1.02251020504164	0.924998331596819	0.85472694824695	1.50452988559964	1.38389546542796	1.24531296618005	1.35766040730926	1.47116426781618	1.54475451493799	1.22135005901104	1.31739390700091
SteCoe_10532	5.27725699910277	5.31280564277869	4.55295602424779	5.11650162791038	4.8216133619775	5.01662647563074	4.40447151712276	4.41056581544686	3.94436115317704	3.54815615600881	5.36233751537621	5.29154359219397	4.22000014562369	4.64395619058756	4.02183466100158	3.94562915275754	3.97089024048	4.07933205106532
SteCoe_10533	3.03635546572368	3.1889515193988	3.91169001162569	2.92180455507675	3.92684948467204	4.01285205467505	3.43565212287216	3.99225992221758	3.98862229934043	3.95347459244066	3.35084426128364	3.58660766501215	4.41170285534956	3.92687604461171	3.40438706153529	3.91229981721004	3.97679314545318	3.75906137824588
SteCoe_10534	1.49342258037469	1.80455785783418	2.28968840805273	1.56627451358846	2.0962445912635	2.40016965951221	1.85134653190776	2.30049959358126	2.13898798772422	2.82937074015907	1.62254106125916	1.8233243552473	2.44620325867099	2.12507249211011	1.68635199967882	2.04976583299019	2.16228717754594	2.20437486439643
SteCoe_10535	0.0698222886201426	0.132319142842547	0.0755600734335799	0.0344458735239126	0.136304432632619	0.0486076121236588	0.0948173196888113	0.0945532099285969	0.071502373989659	0.179043783821941	0.105358555555541	0.105432596645616	0.158237969470292	0.0870561860284714	0.0893194173242057	0.0842643493001158	0.0943568060602718	0.0907827265175692
SteCoe_10536	0.325570542312578	0.357818510971844	0.334884422378099	0.379669275667651	0.207216434162446	0.374579305815166	0.111194667046231	0.183188794651308	0.172130633542901	0.334701617023648	0.311916084835176	0.274288498634371	0.41963415984746	0.321399449720561	0.290245733250813	0.164022668513429	0.36557793783788	0.215775969758965
SteCoe_10537	0.674205973075338	0.976300918218834	1.3535293119616	0.829343785304107	1.29697838730381	1.28861091989382	1.0736388970002	1.32443212478659	1.11683630964211	1.31576955887148	1.10513967052799	1.14070071847045	1.323202458485	1.37186440073953	0.85699587573031	1.04858664102196	1.13877271221454	1.20386936184664
SteCoe_10538	0.114926679072879	0	0	0.0377567645427826	0	0	0.0655201836608316	0.0781721561503037	0	0	0.124193696503315	0	0	0.0306322445317053	0.158317545752333	0	0.122631873106379	0.0539443107196626
SteCoe_10539	3.88864011347351	3.72139351931813	3.58536617078876	3.60159313249631	3.77191702818947	3.67480464239125	4.01081086777228	3.62942387372326	3.9553238420586	3.63976579240615	3.63815927358752	3.66636972582931	3.65940004616808	3.69919501216814	3.77812902918538	3.69156442601852	3.83505716344285	3.57500056836265
SteCoe_1054	0.0344942096985888	0.0582008183532185	0.14165934216953	0.0442874440518413	0.0610246617457987	0.031668844790635	0.0470907799378584	0.0534060766773741	0.0352260585985897	0.111834138257794	0.0265092836849139	0.0523521473548861	0.0405020458294087	0.0241259377796059	0.0149140651041468	0.021013169582577	0.0647999690018242	0.0301791126052991
SteCoe_10540	0.997021983849727	0.908779207690886	0.555497162451723	0.865049498517531	0.914759780034356	0.967765069693357	1.04032685824089	0.766561574171858	0.732430491955144	0.30560688926006	0.882507237452258	0.807652366556209	0.630517121628129	0.773077673732876	0.465712036355267	0.355778401380033	0.610580391412349	0.602750082057201
SteCoe_10541	0.771081554871118	0.794610776295299	0.972068475107888	0.880586482504846	0.777430108403805	0.661073097065195	0.916854172502466	0.634833739718418	0.91567067574936	1.19027625975538	0.987978957870881	0.892288422838592	1.04511103442015	0.977653727422765	1.14793173811424	1.05469983507498	0.566249742506095	0.796277291741726
SteCoe_10542	2.53454252962382	2.75911702665879	2.48445962735407	2.8389602908286	2.76524010513042	2.59573234216677	2.72893750772228	2.36449597463123	2.84257306570577	2.96053847433209	3.00933572656819	2.91657246598718	2.63884644529654	3.03308097147629	2.36460961089778	2.36735162330605	2.8608387786341	2.8061254485117
SteCoe_10543	0	0	0	0	0	0	0	0	0	0	0	0	0	0	0	0	0	0
SteCoe_10544	1.58529316080442	1.32596791262881	1.65793570467988	1.7650428043961	1.72991121376519	1.84885131543292	1.92426257661811	1.7245631213009	1.75167234159142	1.81559360587102	1.56960265844092	1.39024963008126	1.59498576964821	1.57484000407783	1.71367978829755	1.57751184677583	1.58399908210114	1.65399350268255
SteCoe_10545	0.360902055054917	0.201652963904596	0	0	0.469792679640027	0.186996961113123	0.341208198465068	0	0.38755167504577	0.499101077389118	0	0.251445832441688	0.152815068081111	0.232765891928603	0	0.252037433094408	0.572481895888553	0
SteCoe_10546	0.08740242467574	0.0442619589048408	0	0.0582284359095026	0	0	0	0.0359430597327506	0.175670508963401	0	0	0	0.0313732777523049	0	0.0266392782662944	0	0.144750261771324	0.115196848513093
SteCoe_10547	2.19020986634416	2.59004283905992	1.84108393239131	2.07603567358565	2.06647730499028	2.0112590534152	2.14697767312381	2.37164038373762	2.4763074575383	1.90963654633282	2.36265538837446	2.61994121152972	2.60333255246201	2.76501046960588	2.80035828847229	2.99112767639347	2.4162764039442	2.4283068963505
SteCoe_10548	1.23626647154547	1.28539078781512	2.09930061439201	1.24293214774748	1.57698406048536	1.59691321805698	1.79550817409578	2.180817904116	2.05319932225597	2.34948839032774	1.31121845447001	1.54708540141654	1.84057588151982	1.53889696421287	1.67908799998571	1.75010431925485	1.88788010450404	1.92525032066581
SteCoe_10549	1.95830502678431	1.84419675300904	1.9251329835212	2.26009435516545	1.81469725118489	1.96359028703619	1.91562530649771	1.98342088968481	1.84631054598366	2.03337092862856	1.94230661808137	1.96160633528938	2.03712701049826	2.1151712359582	1.99461200148487	1.96128268021567	2.06298001159814	2.08765216846253
SteCoe_1055	0.731543176272206	1.26945079138244	0.45798333710524	1.10033777502371	0.422088996150872	0.694111171216574	0.651941873197968	0.951233918845122	0.625868552019432	0.53054833860836	0.777687512672337	0.609436592389129	0.663297313606453	0.983038432925002	0.584534911841328	0.485440952695083	0.445461030870005	0.369357047985551
SteCoe_10550	0.340883937494085	0.112670131083396	0.220695758443741	0.293659596464973	0.337259301482815	0.444523695276257	0.23171429828726	0.312076107504525	0.223132718165356	0.285781222170534	0.329578898205522	0.318511404296696	0.56405845111505	0.471458049084783	0.571402930802852	0.59645815960705	0.398502481968973	0.516809118950014
SteCoe_10551	4.91288104221359	5.36403514487	4.73232386651258	4.87332430005857	5.18854810606207	5.23995912253601	5.03447988113673	5.14435473968406	5.49569524545936	5.30578933058533	4.83225157729302	4.73999311978048	4.77539132040685	4.80285932495185	5.14188088431379	5.10760351478204	4.85038110234668	5.46202914708194
SteCoe_10552	1.75336332231745	1.77999632305773	1.61990874798774	1.78543044080812	1.67523946578733	1.73627895642485	1.79615174496308	1.95251581281954	2.10669185148407	1.73530064125035	1.69769235158506	1.71905131608186	1.94527105992148	1.91743863346859	1.86191506681413	2.05764564432604	1.89015020275964	1.40775480220939
SteCoe_10553	1.46737139810622	1.03215604304765	1.10944698480142	1.46456402318244	1.08680090905516	0.955453779786193	0.987448597654653	0.892169527766204	0.949832848727301	0.454617317969956	1.18300049188525	1.19616754080982	0.897598768440683	1.08283417964347	1.27252925793165	0.936058927823749	0.860758937473389	0.818164126978616
SteCoe_10554	0.984052202987703	1.18235071613501	0.958456392315185	1.40778470284602	0.645102153142944	0.806114859911399	1.32880570377545	0.952509155701403	0.457453672226238	1.15229545255286	1.64470860750416	1.27630038150055	1.07921140259426	1.50984572912529	1.15305517242314	1.00410098804244	1.19435953747569	0.988497560143446
SteCoe_10555	0	0	0	0	0	0	0	0	0	0	0	0	0	0	0	0	0	0
SteCoe_10556	0	0	0	0	0	0	0	0	0	0	0	0	0	0	0	0	0	0
SteCoe_10557	0.0300935611357219	0.048505583896527	0.0432188210341884	0.0259457577934413	0.00908944142903291	0.0185049628827612	0.00928552251189807	0.0766098924363651	0.020603638352209	0.128785284276426	0.0678387159156826	0.0605487583792141	0.0663506908372242	0.0605246365188478	0.0291098050386903	0.116289978374496	0.0540491164417625	0.0687428503425985
SteCoe_10558	3.37369407648223	3.41877999738673	3.34754402499845	3.30379368585956	3.43144283930629	3.24915085706939	3.41733892794397	3.08810341362531	3.40027941590084	3.51348289281338	3.52540488859673	3.68584661129694	3.24181118593658	3.01455200191519	2.96869313673898	3.10742199501697	3.64699017471192	3.31496345711814
SteCoe_10559	1.97334372992472	1.97991441990071	1.79225144480999	2.20633113390751	2.166407173593	2.1219228314476	2.02107677313004	1.90307461367395	2.54400934892108	1.79240596606212	2.287927205057	2.38568403476196	1.5311468075795	1.84016834322736	2.22106257603159	2.25164624663337	1.87042241022941	1.99984246342367
SteCoe_10560	1.94308113209883	1.36881394598977	1.29907846202893	1.66823771122229	1.46121048604715	1.23592316635212	1.27488994737452	1.27843503370595	1.39128062502319	1.06303627649246	1.72415556219032	1.51095946300911	1.2803790438398	1.42715268554361	1.28582808929693	1.13384554872015	1.25041700761806	1.17621303840762
SteCoe_10561	0.240092805057688	0.0850400850667486	0.0757181039534579	0.0931388191516048	0.196219896147166	0.129929592505698	0.105017690928887	0.0463248214876798	0.117019527814813	0.554321216747809	0.130704272217972	0.0366029747287959	0.253364672495035	0.0968479617699712	0.115220405687787	0.104924392029207	0.181597342361167	0.170369664815392
SteCoe_10562	0.276191524495461	0.212856358357314	0.298571231085553	0.144781408183707	0.19531471477473	0.200114723673977	0.137007692237944	0.565852328961186	0.287576843729828	0.369178308880203	0.172046503037388	0.183066924086573	0.446378469697861	0.128595349782443	0.213041152837457	0.095020531879334	0.237940226875135	0.193864240495867
SteCoe_10563	4.11721860499846	3.62525837686617	3.59215653553916	4.05494318867691	3.83610635122253	3.57374948756107	4.02578398174972	3.43645786493684	3.65844770381302	3.08778235379331	3.89224697550877	3.63090874911727	3.52096010042429	3.55675990726254	4.12006277422225	3.83315991439892	3.50751196029981	3.44235040574297
SteCoe_10564	2.03244224493057	1.94758378095768	1.36197987001337	1.68468898782356	1.65463047722146	1.78837452685448	1.75643986197774	1.99928972217539	1.20007803601145	1.22216835855068	2.05924886569711	1.78375275106398	1.88928986966655	1.95740759375519	2.2837452597893	1.94376497133256	2.01849380451812	2.03433904528526
SteCoe_10565	0.299285798482824	0.309585067366487	0.286191669384042	0.207627141339262	0.193646779910078	0.286074903703222	0.195044788579016	0.418305364955848	0.137279274880925	0.742911342024939	0.20912481409028	0.259705144927516	0.532419441122155	0.322266010511632	0.442542018260724	0.463343552037162	0.50246802911237	0.547734452648621
SteCoe_10566	3.63455802712416	3.62575592990474	3.6571033198444	3.94187551331461	3.52680502660426	3.53000307477084	3.56618441357035	3.37137830740558	2.78968008252654	2.1693036302004	3.51628748356651	3.32093701786803	3.18283113338999	3.197714555874	2.79005676764938	2.57076248086038	2.88911596497644	2.75373190009177
SteCoe_10567	1.18766332488405	0.793730898214794	1.38957008615723	0.93103366656274	0.845224439795352	1.25821746816141	1.18458725573846	1.3928874470397	1.40818970509471	1.11356237657957	1.27448372410569	1.19476692625053	1.5143878592493	1.56424351044083	1.66605527964645	1.39031227063575	1.245756259607	1.2441402518627
SteCoe_10568	0	0	0	0	0	0	0	0	0	0	0	0	0.0683119065988812	0	0	0	0	0
SteCoe_10569	2.72225590423225	3.07801547707302	2.83430058019422	2.93304666946225	2.84935787323599	3.02038205651765	3.1358480602603	3.01897374860228	3.2891300089187	3.45075389992543	3.07903139056409	3.11862075156929	3.62194060100758	3.59613525879634	3.31112980222615	3.20778491786805	2.98139755715408	3.4088118197781
SteCoe_1057	2.17376297930391	2.15541379668879	2.09307398827163	2.02876914091301	1.99203697562644	1.96019276397346	2.21249852492166	2.11649592473011	1.85268434610292	2.60593606357617	2.17347743598512	2.04843581424212	1.73310625859567	2.29929114304225	2.28038120518338	2.00763152540023	1.94914045394432	2.00964605323614
SteCoe_10570	0	0.313115758020856	0.0453538561883551	0.159493969579953	0.252846990205449	0.0479973607815201	0.0934381774167283	0.436552716137377	0	0.2579526761833	0.0796143311604883	0	0.314375698859354	0.166666601248679	0.030761829300462	0.123666902075915	0.0575017964442108	0.211999414882361
SteCoe_10571	0.497905169710211	0.415975789884553	0.847737193509823	0.385837168560861	0.701182844321283	0.489891587974895	0.596369368423806	0.585018500230738	0.405417496378504	0.3666515296871	0.628624160437449	0.833871048261392	0.969677305270583	0.926649995992733	0.898596407738498	0.688871174903987	0.74905203363109	0.636945079950484
SteCoe_10572	1.10648600243102	1.13482423607911	1.1037506356127	0.790234750203774	1.04104464553135	0.997728634080738	0.518956987022672	1.18844695594365	0.676931878497644	0.833074468041207	1.26574607547848	1.36594240926439	0.995429217327355	1.36796210987417	0.999080471633492	1.16431757870654	1.09133474471476	1.27214086439946
SteCoe_10573	1.75311969511573	2.17287366210034	2.00876971015663	2.10610312151973	2.0435570069546	1.72442415339832	2.05566806247692	1.89388209418272	2.16109425234974	1.93639884149741	1.92394316405775	2.03225365005529	1.91842668795617	2.16442896510788	1.99637425237726	2.05005782166251	2.38922717834087	2.08525125106354
SteCoe_10574	2.28087288221185	2.1270474129957	3.39293644981374	2.49070213328547	2.49630758490509	2.610613736425	2.76012137873146	3.14347148852056	2.53928494161814	2.54284827271509	2.2741676477172	2.07442276353472	2.3429230380198	2.05304119343104	2.29657595242694	2.17199982199142	2.45070948787194	2.34086151436098
SteCoe_10575	1.07302882630224	1.2636180594649	1.76616484814145	1.06888695850408	1.36370022001157	1.55551178791679	1.53696383886197	1.78715959551501	1.62155367231574	0.900868356892699	1.22720106452029	1.38644996568594	1.63204364195081	1.54274900883601	1.52640766902538	1.62483190423808	1.73426168808221	1.75983188293122
SteCoe_10576	1.52697295658401	1.64987844382192	1.61880860036402	1.34817517348817	1.47448338868877	1.36621240503424	1.56784907191184	1.31055415017588	1.69115031442185	1.87998908883786	1.31338040764864	1.27667328746903	1.09262859566711	1.05593217606715	1.27773583994376	1.59396641532274	1.49389755821344	1.46510174631745
SteCoe_10577	1.30940306430179	1.48701859280527	2.20084264365007	1.61233852429605	1.69489293514678	1.83296820320034	1.64126234024369	2.15752112551323	2.08490269995362	1.80288037066248	1.37845443245029	1.67736012121352	1.97600102701325	1.72706741781715	1.62275167235898	1.78102390333754	1.78963026385892	1.61828501572593
SteCoe_10578	0	0.110388740090289	0	0.0376819828420002	0.051856337287557	0	0	0	0	0	0	0.0712879394680473	0	0	0	0	0	0
SteCoe_10579	1.84984807131582	1.70355032229014	1.99294259105045	1.89271894441664	1.87763126592498	1.66105995583466	1.67135362848255	1.61510991085927	1.5043226179208	1.95551777704418	1.79062656694432	1.70233422157443	1.76254584591758	1.69025253023392	1.77681693999286	1.78812117989171	1.84619920366143	2.00230853992993
SteCoe_1058	1.05669893729373	0.696157214405836	0.585046990079522	1.05864995806608	0.70059521181387	0.713345524337309	0.635798177986396	0.783191427531759	1.02281630892303	0.71216709121155	1.11408125944089	1.10176541286783	0.834463764957192	1.11240995369002	1.13471030578378	0.872749994745479	1.18400192648465	0.944374364397735
SteCoe_10580	0.251583851916001	0.707878174512974	0.718086126397044	0.4935707536864	0.522200521205014	0.531956539730678	0.459786881994921	0.573843973893672	0.503615652405198	0.577505039547358	0.447625444820112	0.62337069565855	0.360981167230143	0.609960867731264	0.73532643715885	0.659430610370563	0.530767872465278	0.682897037491774
SteCoe_10581	0.149458298812085	0.327542798184887	0.365421657043015	0.127584554088448	0.15428279907643	0.267849774209955	0.167035098378611	0.306710460894174	0.246120433020593	0.183226125531694	0.329092658542386	0.311285020121903	0.434252335667994	0.444700153657237	0.403221801608555	0.432552861560075	0.525010425539207	0.426035881534382
SteCoe_10582	0.402870429491329	0.362718799710218	0.455782496759329	0.340858479355701	0.352924217790949	0.303950784446687	0.311790222891175	0.196973465097716	0.297529693373525	0.44203074190624	0.591576150180179	0.644789005597459	0.711277179831771	0.527564431950493	0.670500409762827	0.575124882997928	0.553725594161702	0.367573681956073
SteCoe_10583	0.602271223779159	0.725666258024361	0.721577699591169	0.571536255916624	0.709864538896094	0.750849537072765	0.48153051702895	0.681516254496503	0.745377201477262	1.44808024723161	0.632456191718066	0.759624415500704	0.782476855808261	0.808120643281366	0.692259628433656	0.806683132448666	0.889173551166274	0.78495792610199
SteCoe_10584	0.918991419466531	0.830329393753872	0.491929585598616	0.698261966410455	0.530918576112063	0.459618512198676	0.685001831155386	0.748622419906563	0.69671323317235	0.661922932268286	0.72174268233985	0.969135526560632	0.762533517899634	0.646763034943998	0.553807961940621	0.732315157723274	0.853969050980708	0.791207679803491
SteCoe_10585	0.224660776330009	0.220319010140165	0.386044674837379	0.213447260416454	0.298513241807637	0.236632315436895	0.367562780858711	0.205251946644799	0.0764755433381872	0.38741376801273	0.201626780712791	0.288078972883981	0.322782304296926	0.187246304557863	0.279840761626745	0.172752079525498	0.425644962090144	0.411778402039963
SteCoe_10586	3.03671400974969	2.43534944469687	3.67519286905043	2.71452936077823	2.64968496697294	2.16977880745717	2.70576480742731	2.48666437880117	3.37270354293188	3.48797583129798	2.43676023680371	2.35052779680309	2.2020740149752	1.97326752341558	2.29032685341331	2.17777944740914	2.18375940244598	1.93923714032749
SteCoe_10587	2.22137827400873	2.23636806033107	2.20238534559631	2.31060320025478	2.26985071093378	2.34866448801234	2.2052860895543	2.16212910568938	2.07535761241311	2.36610482720931	2.27996593186982	2.27563457116421	2.54455364842349	2.4533037034274	2.42131487732305	2.21580154806145	2.38148835860483	2.26528428018169
SteCoe_10588	1.51724015715556	1.66742258030749	1.56205014309784	1.51336566507677	1.75868125561017	1.72718783873763	1.8133417631446	1.69847888689472	2.01740948959008	2.1331277509592	1.86958069098781	1.97816852033391	2.34786162720596	2.23418165011311	1.94697027848738	2.0428881606749	1.67510969577312	1.85569924438371
SteCoe_10589	4.24804075534497	4.32052244274279	3.97562652680388	4.06262596397837	4.17670342332232	4.13088594570847	4.02883152476285	3.95458838563626	4.40736682517181	3.97898169400142	4.46774542141621	4.50231790985786	4.35033912921334	4.41615892540754	4.33745434467322	4.28249020243527	4.00107897914052	4.29277538558156
SteCoe_1059	0.293074879956482	0.0405966145907619	0.0710657321464254	0.198140521943191	0.32249650826152	0.146473712179032	0.112213517677213	0.154246634495624	0.0858194504397209	0.111212361384362	0.23292911406702	0.235142918132366	0.0834064026669805	0.175194208580811	0.160360259596361	0.0999884813730941	0.0458495798582593	0.140462448822741
SteCoe_10590	0.682931006828841	0.755570044499783	0.85338735030973	0.796637817609634	0.902348206034873	0.856400363847674	0.781021148772176	0.578415224587474	0.905818261394882	1.16136031814152	0.782987690621531	0.883692248573878	0.980189691040215	0.79623233358779	1.07356123691834	0.952297402359188	0.751430662904834	0.756950992708871
SteCoe_10591	3.32253727707666	3.56866676816917	3.40716508857833	3.12682917391506	3.40287285658123	2.87687513856117	3.00096508680305	3.35283646141817	2.76314310392581	2.78601459739053	3.3929378481761	2.73135718807775	2.72986061177605	2.77052487621373	3.20202008967779	3.49973827814734	3.51069045382201	3.08668159166085
SteCoe_10592	3.96596582158262	3.8571211696799	3.5770700666947	3.72667203495229	3.97779924369831	3.84743167997663	4.19134775923629	3.59571324796467	3.88381274417535	3.10828136635657	3.51516193869577	3.59827698027888	3.53622618649863	3.38902784721547	3.58710971114088	3.6673117200714	3.33533766245689	3.49927267018973
SteCoe_10593	1.30494520123476	1.24202775352921	1.53766391176473	1.15809518574131	1.1389256678959	0.936824440698191	0.92367420637246	1.05782600426149	1.36333424690572	1.50992032335552	0.944062843052956	0.92304475718594	1.10305114226561	0.996675075969757	1.12027391980237	1.24252797876205	0.993721765421994	0.827537300789498
SteCoe_10594	1.12140314185365	1.34235816831437	1.80447668655746	1.21411604380389	1.43641973701548	1.45906894260076	1.41798076159737	1.52688391659867	1.29776849044947	2.44302013830062	1.27811096446645	1.21017184521872	1.03790767208072	0.991075089866638	0.929031250307837	1.22684417749073	1.08029561871982	1.27929046393141
SteCoe_10595	0	0	0	0	0	0	0	0	0	0	0.150935340154332	0	0	0	0	0	0	0
SteCoe_10597	6.13129236294832	5.47633375526648	6.19424494089325	5.8883574234405	5.89127129426791	6.04240517322828	6.27503074789641	5.49842483936712	6.46623021975704	6.1824931577893	6.28731126087038	6.36664374168	5.87769210904301	5.51138631235184	6.13411772478418	5.71309080487004	5.42255843275939	5.01928843654063
SteCoe_10598	0	0	0	0	0	0	0	0	0	0	0	0	0	0	0	0	0	0
SteCoe_10599	1.65130684510478	1.87271987035077	1.82260240242171	1.47249747472383	1.58448066866447	1.73164899901352	1.63476266080079	1.71518816914826	1.76394244743846	2.14808178498826	1.77033300536033	1.9918218260221	2.17632772375875	2.12715083453498	2.20352429643071	2.11416219339207	2.16545782067551	1.99684407043822
SteCoe_106	2.44666861164741	1.88665069000844	1.869233701733	2.39915255442768	1.98534112214427	2.05221114066064	1.93054809682005	2.03321699788695	1.96154487045262	1.44113253037873	2.46907180248286	2.20803179929196	2.22881584324824	2.25345957100056	2.16345979328198	2.06630359966245	1.9511306625668	2.02352785182068
SteCoe_10600	5.54818626673068	5.48236972257132	5.47110119650797	5.34288816283092	5.5022199153327	5.33060792600858	5.59649284218658	5.07891265679373	5.73047011270079	5.04013003602774	5.27660378145813	5.38920316637693	5.03248096377076	4.98095373728195	5.08550167193052	5.31929686218167	5.350294951126	5.16877717279675
SteCoe_10601	0.496097385975208	0.45229911752179	0.190750032785799	0.644682219552837	0.361449231604066	0.720615411212444	0.544128145046991	0.640672639630548	0.28313430145197	0.362129839253081	0.455362811923862	0.991678910344172	0.538354580801234	0.608627461943942	0.566563182329943	0.471038901167431	0.540386992431872	0.693487970933351
SteCoe_10603	1.61758406951952	1.46643512911063	1.41770929439272	1.17881220780755	1.24156202727104	1.39838348227423	1.14377510123756	1.33514013567554	0.779696525144013	1.1761516946208	1.93380054354816	1.81170172984894	2.03206829540744	1.67855727821616	1.75016543902601	1.62235151090051	1.22168843697885	1.19639865210762
SteCoe_10604	0.0929439814568499	0.066835184965353	0.13619366761502	0.0716331258114866	0.154176403032808	0.150450424615439	0.0779795275369219	0.159572169909824	0.196474592144567	0.233269832147434	0.0592122179670103	0.0731937219020166	0.0964990474427664	0.167519930672108	0.114503444369088	0.0920694563637054	0.143605939035926	0.163646476429399
SteCoe_10605	1.01443356510691	0.730847561833229	0.701589484603372	1.00412939181729	0.805987243630971	0.935710715658929	0.524961299864111	0.91026553099517	0.987604298197053	0.808852303247846	0.835247500933747	0.905489342853943	1.11956370994994	1.28519139294771	1.15725332062752	1.02143356512889	1.01816246756448	0.968947372194369
SteCoe_10606	3.66674797526225	3.79867487171925	3.39338105773979	3.80835467457788	3.8518488360954	3.68879101736582	3.79595412471712	3.53500964327842	4.19420992105079	3.68877060839392	3.61061537473142	3.4981242212241	3.47866944771692	3.59675674245407	3.69537385918519	3.90415715212855	4.00099530032903	3.59369290399996
SteCoe_10607	1.16182059901841	0.891824917058689	1.02931908270772	1.15772697740607	1.03099614565231	0.796621075114297	0.853930420003789	0.74411399767172	0.518807945861397	1.10686337338942	1.20167191896487	1.27434438325057	1.11127808459562	1.04499010259156	1.14566096600341	1.00791098042568	1.1423146910272	0.982520787243659
SteCoe_10608	3.52749101880626	3.8028929023186	3.85146252057532	3.73788624864172	3.82680601378353	3.95198008422921	3.98953255908579	3.68517704442674	3.69021778756771	3.63346538179563	3.37005963817985	3.60210586929478	3.52158026279284	3.29598017310317	3.21452934692065	3.61918493325825	3.39844495401308	3.38867419514708
SteCoe_10609	3.24005044976221	3.26360324513914	3.69355945724815	3.23548825538257	2.9354785584697	2.69552577865097	2.97477184833107	2.60122650935175	3.25053598276984	3.55717098280351	2.66477164226352	2.79041479027818	2.46694402502288	2.44496643828155	2.4884754213633	2.4739132479974	2.48356054057238	1.88671235726786
SteCoe_1061	2.00560306213036	2.10711706886782	1.87967627414425	2.09590480235374	1.53060125530089	2.0714244007741	1.98291427348901	2.19031230431	2.08520075002551	1.90216429074133	2.51715291345233	2.19098315240877	1.86246973561555	2.20683968221662	2.27936213558757	1.78064746831737	1.75873954461517	2.31704905348922
SteCoe_10611	2.6070848828505	2.64731994981606	3.08768734979163	2.23865503936402	3.16877105342346	3.64184665175765	3.424760626843	3.67804810781047	4.52258212433048	4.37376073429079	4.71551721758214	4.2772614016897	5.57754275815925	5.30082523764855	3.84211150373679	4.75728825244084	5.68311022575404	5.55806661731498
SteCoe_10612	1.50416036216864	1.09680098864639	1.316921487254	1.24453346219464	1.65107331044668	1.43106226269223	1.35552378387879	1.91379245271266	0.140996005868433	0.164540700110432	1.12486664414444	0.74581079150837	0.985640160012922	1.02426776039831	1.70258026567503	1.71405711252619	0.689765399392829	1.58282936337196
SteCoe_10613	2.7638308077205	2.80271349673205	2.55763924664057	2.77800404463604	2.72708844612059	2.60748925815044	2.59067935152567	2.72850217309359	1.86767719134028	1.88810443655525	2.8748166954996	2.99988621573996	2.94331548396929	3.16560254524027	3.04777993433007	2.90795007362589	2.70786992899258	3.00677561053254
SteCoe_10614	5.32853483935971	5.15169262430525	5.01875823980708	5.37174415577548	5.16436250208639	5.2703991521494	5.27535948560564	4.9825937344157	4.9262376414742	4.8877673690248	5.36262707331209	5.20567385473701	5.1657387239389	4.99941373378635	4.79064210905125	4.74207245401642	4.99275349965922	4.88194968544023
SteCoe_10615	1.75957253454412	2.06452935893758	2.13464609343788	1.98312501134197	1.79081841445895	1.73193298013956	1.74831142869185	1.9601728619418	2.38005582638937	2.66427613044044	1.92591907736993	1.93390925000188	2.27338764442596	2.12005134655438	2.0708444065989	2.12097440502501	2.12721661538051	1.98468536263891
SteCoe_10616	0.891539842268093	0.892175980305441	0.987737951558639	1.12855268173792	0.885845976236762	0.8548735055296	0.782136419733662	0.745741126352911	0.579777083369967	0.495295188897228	0.778492858042584	0.701254718532596	0.663849878365095	0.696405990013999	0.577271509203776	0.713475530747432	0.677687855080227	0.433420649807639
SteCoe_10617	3.49126698192915	3.89038136562223	3.38856890525307	3.64678615043368	3.48891621785207	3.65562082364134	3.51735538277297	3.61805504955345	3.60443877610531	3.33654162761513	3.68491092720499	3.62053225276141	3.45408199457984	3.60239519515334	3.20841194874888	3.46482473340559	3.54905590323287	3.81535562018661
SteCoe_10618	1.03231367205238	1.22496528030139	0.84954258335844	0.937942055063195	1.02612282110429	1.05660264060874	0.670817550114189	0.53861859825143	0.914830619922269	0.403885049280774	1.19860813967935	0.901056104748036	0.864033834350135	0.741880001103153	0.794945901799883	0.848594321871556	0.588552072678919	0.712875903042291
SteCoe_1062	0.443073022240613	0.453883008048496	0.529740021707457	0.414073453327301	0.429760228260471	0.400321582174718	0.278804307853464	0.411139206429954	0.437433937211628	0.495307824462242	0.591396961766283	0.705655470135679	0.79936215324174	0.615774005360416	0.717854222106023	0.430234815921103	0.780422053692994	0.715929323988031
SteCoe_10620	7.1126088102636	7.42469372564751	7.27552450071736	7.06828830613739	7.4607037217233	7.46413375978231	7.4837897468134	7.24800275539268	8.06002538393528	8.21428317371104	7.29909300606943	7.3427224180529	7.45090051110714	7.22201124701317	6.63515126046797	6.99242678314355	7.51359074328723	7.48097926943999
SteCoe_10623	0	0	0.0801926676647007	0	0	0	0	0	0	0	0	0	0.0658338989903829	0.0537122007272606	0.0558105657305792	0	0	0
SteCoe_10624	1.39295666660562	1.40712668394755	1.46810009721481	1.50791159585874	1.28727566929311	1.51979239911773	1.18547847538057	1.58254370932645	1.35953126806516	1.53496703453652	1.51335937525175	1.49933462718442	1.38998614737778	1.41127501007809	1.09686183684178	1.01757845288724	1.45889298620014	1.5571162401945
SteCoe_10625	2.8465136008837	2.5072155840418	2.7497909218114	2.54765433739242	2.2552449140776	2.23499471356199	2.22027183997136	2.67776560807046	1.99158263499035	2.0670479613968	2.42257127772638	2.46813972331367	2.17249870694649	2.03832337684277	2.08779170272301	1.81557422560758	1.93456861815582	1.70966406387441
SteCoe_10626	2.31981054130328	2.25321553537156	1.80796307320564	2.2551163144262	1.47172128525971	2.16753479403977	2.10028533443531	1.99636545032206	1.9139568014761	1.84660392641705	2.1381139084409	2.12075437254663	1.72073406030068	1.9103419090994	2.00779041226338	1.72363821943935	1.63596946229715	1.73356809354479
SteCoe_10627	3.37662839460536	3.05511397363792	3.73390306573648	3.25922165444988	3.34117945547191	3.41793893533267	3.40792275500254	3.16979663616113	3.92374457243305	4.09104890415435	3.44111377487796	3.55678778780302	3.48329290135127	3.3496896610594	3.4595062678799	3.50392518386921	3.55315612013878	3.55125545066059
SteCoe_10628	2.01131274472369	2.06022977972364	2.11811200970932	2.13933393610255	2.08437927048136	2.22972375048298	2.13005851571878	2.17994446475765	1.84463755834453	2.59804349378625	2.61370373051068	2.32442931077921	2.4973343688378	2.51540359457467	2.6622188470155	2.09129612218522	2.30766358144915	3.15394096103759
SteCoe_10629	1.09763604486757	1.14320382251046	0.430159592228419	0.897660271233476	1.14805308960644	0.915139342983787	0.853104933332561	0.998277672140025	1.47617023214002	0.498311521628962	1.43514943506013	1.31191925823642	1.25137447277593	1.4082450549798	1.17671364714918	1.19619857656874	1.0345873960998	1.32233864512799
SteCoe_1063	1.54005996868321	1.44126294062197	1.44639821584721	1.41802793196823	1.65516364397954	1.4912035695124	1.58970969234596	1.23839683758925	1.46616873232366	1.39030270752198	1.66548963919016	1.14716506334284	1.40375999068953	1.67434054803329	1.32560874398252	1.48330489990849	1.68714162686167	1.47254166488011
SteCoe_10630	0	0	0	0	0	0	0	0	0	0	0	0	0	0	0	0	0	0
SteCoe_10631	0	0	0	0	0	0	0	0	0	0	0	0	0	0	0	0	0	0
SteCoe_10632	5.20866337994397	5.25218447071804	4.94813541069068	5.35811952228635	5.29315694719301	5.29429404132944	5.17334082727753	5.20277504906657	5.26272490660931	5.54720806843802	5.20430339071326	4.91039892433407	4.96935264160733	5.00363782800743	5.06346719851966	4.85264462527455	4.89584093845648	5.50363763734236
SteCoe_10633	1.35663533650266	1.1879076143412	0.917387945919223	1.22224675437525	1.14761082590564	0.919575986503894	1.24171254299455	0.842545473940806	1.05312854067965	0.544194479141199	1.17415213097727	1.09691163136594	0.930840360691907	1.13909829065684	0.978232788929603	1.13374118996187	0.879910091714527	0.800162197596879
SteCoe_10634	0	0	0	0	0	0	0	0	0	0	0	0	0	0	0	0	0	0
SteCoe_10635	1.41323014103214	1.34863480048197	1.45250784251671	1.66918058478611	1.47794179242359	1.40368200129942	1.47019873979085	1.4165201379484	0.873323670582871	0.863270253109873	1.59496463321564	1.68208021580609	1.50216135773765	1.39171660964916	1.31803143546834	1.17735980499972	1.28592732020417	1.30593721066997
SteCoe_10636	1.39139845471623	0.910728575780697	0.854661263739315	1.24955794504441	0.947579172867054	0.824035183137486	1.01646271613959	0.983530265500025	0.564797973742542	0.640141777984878	1.26152434631954	1.14086183833882	0.987887521191675	1.0534884774074	0.952858257227348	0.589429944461211	0.712181543915347	0.733309802284829
SteCoe_10638	1.34359528632221	1.35254212466134	1.14806732538704	1.22766965083215	1.25820646097665	1.37717474387493	1.44873505896549	1.149553140784	1.2917790464876	0.797838413296576	1.53382285003391	1.61306902427128	1.37957347691815	1.3650907371751	1.45737180089341	1.41967043060673	1.60359264948869	1.67813840054458
SteCoe_10639	0	0	0	0	0	0	0	0	0	0	0	0	0	0	0	0	0	0
SteCoe_10640	5.72930428498002	5.31900580736432	5.34030703542603	5.65203826205174	5.28071664546395	5.15016718137957	5.51589939707814	4.98193721110047	5.10601156574078	4.78235341206576	5.50743773720612	5.55832254930455	5.36119616853974	5.48522782911387	5.14159563392199	4.91230502762798	4.85070197363957	4.8296399918602
SteCoe_10641	0.188216812129123	0.142617727951808	0.203530243667852	0.12626911596316	0.382896703096124	0.288818694653821	0.251454962135525	0.219736326124107	0.357397555710385	0.251649211366932	0.421271024683953	0.229900081898556	0.640697614552995	0.584272729931823	0.679021042407952	0.736260993120193	0.45463741147204	0.439055046774067
SteCoe_10643	1.53914281334137	1.43804602313906	1.47735047878247	1.56379955881468	1.82119932504065	1.51800355908361	1.43608726130351	1.53570840638244	1.6103222592194	1.19454472343305	1.39272292772559	1.65819981919388	1.93407972201035	1.57325968674829	1.79545378821507	1.5019212467337	1.75960166475356	2.06386244023412
SteCoe_10644	4.04238672039757	4.28446519352222	4.05539583431218	3.8804930226082	4.24216667704385	4.20635761906669	4.54430084597728	4.0341247870974	4.46842525342606	4.04232253191179	3.72479286340495	4.00761122689955	3.99108145351734	3.80958808115782	3.70510889406306	4.00745104595366	4.18544120348619	3.93851345285831
SteCoe_10645	0.832952411238735	0.376787077696882	0.757465808798988	0.675354651413699	0.406631923370494	0.595709191019097	0.57026373587296	0.809597248480419	0.392506471040671	0.878436446616243	0.750496189957053	0.962745886024063	0.515083673111019	0.652540235510921	0.595747502527299	0.588614062904082	0.572338456291084	0.480392408511872
SteCoe_10646	0.0928434083770274	0	0	0.0617761338445914	0	0.166578248525544	0	0	0.186575739854965	0	0.0742562381967684	0.116699460083036	0	0.0548942221115503	0	0.115982953128205	0.104702400715826	0
SteCoe_10647	1.2570629756697	0.938608027678839	0.846987909779462	1.00427429710589	1.12750479081525	0.738624189002904	0.43469270220938	0.876922946611228	0.929474074741567	0.434603699959931	0.783363348980961	1.0453975385073	0.816885192312619	0.963990455826786	0.973224230625279	1.06044525244126	0.971889527809909	0.874997151996845
SteCoe_10648	1.37996640868172	1.54441512621368	1.93497449030616	2.06681585457692	1.68752935598838	1.66343952613629	1.34363573942623	1.90149039556258	1.29579185336615	2.06357299850316	1.77742659043684	1.53889225926971	1.69221096390023	1.90693098831315	1.39469906546552	1.69186803548571	2.09675760852345	1.78328976128278
SteCoe_10649	2.08685127063495	2.23896025759533	2.18753431460152	2.09577439716891	2.50809490852429	1.83055864881989	1.87476959855621	2.13849605073613	1.07434560102007	1.71696150171285	2.15279960219664	2.26352587261492	1.90142900605559	1.82486344883597	1.65891522706156	1.80623481063314	1.83975485659067	2.23940989386829
SteCoe_1065	0.872760005427139	0.838445710954716	0.875679520215423	0.897493436087978	0.631727779824067	1.09932593476973	0.674885104523914	0.796985556131838	1.36334614324768	1.46024096036541	1.20854272113284	1.18746995737045	1.26572078979985	1.19808221103626	1.40119669771641	1.03854677095687	1.02825194800166	1.13663455895345
SteCoe_10650	3.19029423446303	2.85764309174169	3.00835242472417	3.40113696120002	3.00275978747421	2.73757304586568	2.88863580480549	2.71580049155257	2.99879143558044	2.75306049422607	3.09678018397539	2.9106042785958	2.51027043531983	2.71378913273026	3.2155463560608	2.94961116628472	2.58728888509311	2.62076257568556
SteCoe_10651	1.72859372390952	1.49742475958375	1.20142892524038	1.48608240944247	1.33866450286605	1.52483821819014	1.7273446127429	1.65532210270427	1.26485531052656	1.32606692650883	2.24233176227953	2.27374315787838	1.82439555749182	2.42024564859424	1.91572853754744	1.99695238587246	1.90507816106374	1.94372334068469
SteCoe_10652	3.31970822237426	3.33560001802349	4.17702494703865	3.50111289269231	3.50624635832134	3.68950059330504	3.70509130879113	3.96103601190958	3.86070980590546	3.8873546937635	3.16386208868992	3.27232000112802	3.13231904071651	3.24945975935375	3.34963932303331	3.46331879064257	2.9831461098294	3.05496659382991
SteCoe_10653	0.390851602610355	0.33079345668357	0.189121750313542	0.308850988303221	0.279705600743632	0.199223474725389	0.284925637825829	0.224238906069979	0.284648708701342	0.568551804260703	0.292400317646142	0.180598557627498	0.419235984942541	0.340072084495756	0.227312177284587	0.219040491240904	0.268838863095106	0.248114541730461
SteCoe_10655	0	0.139775494566332	0	0	0.186260750179317	0	0.0673697487245401	0.165898106551013	0.146692895422254	0	0	0.0909584335044476	0.148301493983421	0.159934618472101	0.0440011422242239	0.0902717234400023	0	0.0654287216371192
SteCoe_10656	2.1302972299166	1.74639670757941	2.25902731061507	2.20634365286315	1.98609727495951	1.80926107058432	1.84293606638281	1.74357546889015	2.03360228253114	2.20453581694516	2.05948176908084	1.71349079873802	1.83949154148747	1.9038595804587	2.10049725078988	1.80038047846642	1.95635588016862	1.84165151053676
SteCoe_10657	0.478881308110085	0.365595682988872	0.576318638834575	0.386698679412069	0.769135013225622	0.828911783977862	0.707219988232788	0.844510319480387	0.298642284296114	0.26953090925494	0.502620215618666	0.529571749488548	0.736072871743458	0.410954638178216	0.634908974137028	0.604390899788149	0.913417672707493	0.66415275357189
SteCoe_10658	2.75436101165525	2.97695105554016	2.92167704436245	3.04228237369352	2.90319506982401	3.12398886714664	3.14208844326614	3.32839354686046	2.91734174240884	2.58113729468433	3.16120787101553	3.38536263337355	3.05517434255896	3.01169013179057	3.03823030717856	2.95884132069149	3.08761511954282	3.06339163810605
SteCoe_10659	0.731517315953159	1.02440720684426	0.945675925380707	0.694009429005043	0.867056985297393	1.03306874022359	0.7629934488084	0.870894974204857	0.730585752420225	1.14204645661408	0.551571749671509	0.829065845136446	0.876476843858445	0.734965313804489	0.82067262519144	0.989667174596172	0.557774682664976	0.634116087595897
SteCoe_1066	1.57840092044174	1.94718585785288	1.5789537404346	1.57815893276318	1.61493128721253	1.85986822807785	1.49773756062544	1.666736244253	1.5305358293945	1.65302583837155	1.65267054648675	1.65667131806321	1.65384355306606	1.498930110863	1.53009025223215	1.60542224513252	1.28322013536031	1.34947779836014
SteCoe_10660	1.43629047218657	1.58293279032102	1.3822076597146	1.35104824570735	1.7102102725167	1.25812668148534	1.9515881800112	1.63999506549817	1.50209829099527	1.89331498459804	1.98528783836745	1.97724398708377	1.95591566211363	2.13060689555275	1.9629233770541	1.85448628327199	1.71009405202059	1.56795423442826
SteCoe_10661	1.81983031814451	1.90509293668195	2.01805088594952	2.07180529318255	1.82545447594509	1.9002448428465	2.16347172563931	1.80127681407215	1.40829518738303	0.709797303274523	2.06714814160053	2.15546712578946	2.00892484348645	2.26201942444953	2.03296815490146	2.01002841839211	1.78798191630606	1.76214778360927
SteCoe_10663	6.30943996690429	6.61277112887123	6.09093298568552	6.08244674804635	6.39522779087661	6.43479375677449	6.31464079377522	6.19776769825919	6.62901612132313	6.16081777047331	6.20370890064975	6.32821044984475	6.08088242498911	6.00962486771388	5.67285724371383	5.9904116852659	6.2146311834219	6.47762777226687
SteCoe_10664	3.52787020236338	3.46358375165942	3.48764718587752	3.55951838298213	3.31112347411061	3.44819791731013	3.45651374962813	3.22011869816385	3.5799091790821	3.42006697066	4.24644624535573	4.20214911594113	3.96816867714026	4.17404656689069	4.19033175923368	4.1423290707491	4.01784146350827	4.12987790125603
SteCoe_10665	0.816951946330925	1.08746602824871	0.976529944677484	1.00335080538391	0.865476778214935	0.910062799066727	0.760750835583591	0.832692193780681	0.660124221626943	0.75373406472614	1.07955525070597	1.10365604216888	1.1204888039921	0.964354315075441	0.887759311836975	0.770068525688749	0.951333324338495	1.00935887138835
SteCoe_10666	1.04987519589315	1.38145044684161	1.27905331648865	1.39122535876293	1.3499650131586	1.35421577198767	1.27621064246956	1.51252119156601	1.4981434016026	1.81497145938736	1.34059983366091	1.55176321724628	1.46345574032155	1.63408499931277	1.66638911615364	1.75423925921139	1.78362819287279	1.82800173809728
SteCoe_10667	5.99965062881123	6.14201484548269	5.99320423896065	6.04864299160666	6.24240329949354	6.26759320455171	6.40249253925345	6.00889550279883	5.9986931911412	5.5736707990524	6.11986484962529	6.10886070244206	6.03177100357794	5.85937428330685	5.25244925393527	5.37786140567609	5.86474910558499	6.0762723812744
SteCoe_10668	0	0	0	0	0	0	0	0	0	0	0	0	0	0	0	0	0	0
SteCoe_10669	1.38570244488245	1.69546382046227	1.59645442945424	1.42494697166619	1.63810713796516	1.68056718724126	1.3548242161165	1.68431371939056	1.46432941246443	1.71207619587238	1.76128222641459	1.66166125967882	1.58193370131645	1.2753507155083	1.6647307346695	1.43724740017681	1.31974232490513	1.68987765202845
SteCoe_1067	0.524603247984045	0.329754200809616	0.632664189588292	0.335611187159036	0.577724411385984	0.578571208915537	0.520207334682497	0.459444242378175	0.534740338499435	0.494595034880774	0.529010206671868	0.39960130441344	0.614336580812744	0.355011386173804	0.565831639496271	0.42503595231659	0.492172952464868	0.709848864256464
SteCoe_10670	0	0	0	0	0	0	0	0	0	0	0	0	0	0	0	0	0	0
SteCoe_10671	0	0	0	0	0	0	0	0	0	0.181319251134739	0	0	0	0	0	0	0	0
SteCoe_10673	0.628177246588719	0.485784590982787	0.745289794727663	0.587167526913822	0.657314737506857	0.506458229224846	0.739853551387031	0.978464983971471	0.685586940793217	0.103510718461887	0.774631367916964	0.781180761368239	1.09691439583506	1.05937323879461	0.63074718899363	0.577326209820641	1.10553646571165	0.891556557679555
SteCoe_10674	0.860914946977286	0.796634400105335	0.670078107365869	1.25032650840483	0.746421452458711	0.923586457526417	0.84235570531219	1.10114356059598	1.0967046964216	1.29914524152005	1.42444773552285	1.29757315874868	1.53505979007352	1.61405632631415	1.52662007856183	1.26772117228363	1.2150352259237	1.38294248489038
SteCoe_10675	1.5517558104245	1.52318160626141	0.898973311003221	1.5319394413509	1.67976513789263	1.22025695246507	1.48471212440577	1.33398465582968	1.54301414214642	1.20300513023233	1.87662380458977	1.56621761170836	1.60383305332966	1.89868957583542	1.97468261362824	1.78626224075027	1.86784049707995	1.64244224203521
SteCoe_10676	1.12433730736453	1.26675591301233	0.943143261237131	1.10476472254208	0.687568280782054	0.753839690616951	0.944431181660014	0.852624381210977	0.920341452094348	0.348696060033477	0.862178340099907	0.920985817663462	0.934247292353755	0.820434347031317	0.789702326583978	0.914432730883464	0.974044782409965	0.829060212681707
SteCoe_10678	0.982759333353151	1.1420547713122	1.34470107648713	1.00588341981996	1.08345544243453	1.05755076979041	1.33517762897752	1.11956268552248	1.52625119270461	1.00612537986423	1.0932367112348	1.00660153697039	1.41341674045714	1.4425661923456	1.0957629403776	1.38139280501129	1.68159741593585	1.55914884842512
SteCoe_1068	3.0350372917861	2.98333374438142	2.7773376192769	3.06467861906873	2.83194558205931	2.85798399938574	2.75030398020795	2.37122554345658	2.21338914376258	2.31092673911049	2.72214631463104	2.8324925944168	2.34402334518353	2.55055809359245	2.56494619494145	2.4313060702988	2.07740915153704	2.14412808620364
SteCoe_10680	0.143667307562731	0.267765206502067	0.184592443071149	0.224836491761061	0.0674921533948079	0.194839289222087	0.193837843759704	0.553135843136325	0.395511620546839	0.359909985711025	0.396026556225841	0.256523893005555	0.656322429611531	0.611586182776625	0.346835668740354	0.327051635422687	0.577743847640633	0.56605779638378
SteCoe_10681	1.97536035369357	2.15001089601872	2.24954635451695	2.04556969974108	1.98739114693161	2.21373917979503	2.25559195923212	2.10476666557165	2.35648928616262	2.17929751195413	1.78861876687506	1.92886455430793	2.05034273457478	1.95896622691012	1.99394831197585	2.32167968916464	2.49986469506307	2.45621771926804
SteCoe_10683	0.243726737697042	0.195555868753287	0.0768515704915587	0.287363962193606	0.194479439082474	0.126794049751624	0.420674855617057	0.171806676131941	0.172781113764595	0.222726129377798	0.429952493295781	0.292318902232757	0.192204838661755	0.204013001948569	0.209026162495968	0.183444614573896	0.232595576988614	0.361351844064334
SteCoe_10684	0.0671926952145474	0.0443825264799145	0	0.0148713344249183	0.0205909121427774	0	0.0210305315326872	0.0701959276633796	0	0	0.035043296756964	0.028158580850952	0.0156253912011841	0.0256303266505894	0.0132570069251783	0.0549336981557087	0	0
SteCoe_10685	1.68100598893589	1.54212599248797	2.8095541024557	1.90907192789765	2.5741838506501	2.26649285196919	2.30465049777538	2.89963940275132	2.35337831268431	1.96111259250378	1.74221070529303	1.55803731806317	2.01906538468987	1.63034855264333	1.86549614900252	1.94676804914731	1.8568545185284	1.92585016344309
SteCoe_10686	0.861672911400546	0.993671848738281	1.07347483794023	0.962004431102956	0.979967928620129	0.83184724502526	1.02028425960975	0.886545925606157	0.558259290783439	0.889956717725577	0.503369808414901	1.02876237740403	1.09583831776752	1.14247162425778	0.915704263896206	1.13949074598542	1.23708235284863	1.20726585985233
SteCoe_10688	1.72797768404005	1.56651359234302	1.90616269625622	1.67085592230658	1.41378627279475	1.53330015645114	1.53497742974097	1.52743652574661	1.4898198929573	1.89897212398807	1.31402813554727	1.53878799425694	1.40215152336197	1.27052945453095	1.62520909101875	1.26787952168076	1.56435598425315	1.26126673490922
SteCoe_10689	2.91906648448117	3.84116623138005	2.36478395909185	3.05106406706639	3.03962082506756	3.51973408420948	2.96768603295238	3.72083607270852	3.11444594535039	2.97875072299317	3.146281337281	3.22290287317017	2.77604405090298	3.54010934708371	3.08631711579284	3.46024172504355	3.47086149231525	3.52001530075787
SteCoe_1069	0.551760741566829	0.566425085338687	1.11400643237228	0.618859375473126	0.792433831498755	0.822306932655555	1.0137161898798	1.39108341946531	0.86768704496521	0.788360848152957	0.547009526713207	0.46744999725996	0.807492787807827	0.440489925317569	0.787597085455533	0.835617860089059	0.512058936704775	0.899174306202184
SteCoe_10690	2.69987122967135	2.5357937515918	2.42563852952166	2.74429306177532	2.2924284559095	2.60667426966578	2.53946654980412	2.48266284621841	2.41932355220459	2.32624888111343	2.80360140931685	2.68549111478826	2.38032973615755	2.75032875663943	2.66893721053388	2.51006841230675	2.43318918659989	2.54056146958694
SteCoe_10691	0	0	0	0	0	0	0	0	0	0	0	0	0	0	0	0	0	0
SteCoe_10692	0.138575436279603	0.140210605656299	0	0	0.127061684626027	0	0.129457375552907	0	0	0	0	0	0	0	0	0	0	0
SteCoe_10693	1.68204710561353	1.82874489620853	1.94796533868946	1.77568976487397	1.9181333975453	1.96556629978394	1.82776038202165	2.38527396017589	2.8228834737759	2.12164619642144	2.00745953720419	2.21462152371091	2.47666980870945	2.00092267592477	2.27389474984343	2.72469503839321	2.42403270901135	2.48151709375288
SteCoe_10694	2.94281836546508	2.93144141115683	3.48303423542394	2.77531954802772	3.29145698049704	3.32455927211305	2.79050565962682	2.98644285872198	3.78358621888598	3.70827733893148	2.66838091258095	2.84425669949457	3.06366492850114	2.7669911863523	3.15254943071172	3.3350187560804	3.59815348580471	3.33115848546904
SteCoe_10695	1.56229224264695	1.93709118379382	1.43521081571952	1.430344110817	1.72820246002697	1.63201551275084	1.65518658249163	1.41939978175329	0.924998331596819	0.85472694824695	1.25627981932431	1.32076877495089	1.30219677438979	1.25231770626508	1.11038157654088	1.50529928964446	1.1378241533114	1.03760609906389
SteCoe_10696	1.43804994035407	1.24282221958939	0.884865014305946	0.885735329668738	0.785969019204993	1.30428691890513	1.20784317581088	1.25289973222124	0.668722138142148	0.352447009873416	1.09324391141244	0.99980728554764	0.965498237567809	1.29023612977224	1.24750646845018	1.34434480944311	1.0543507829831	1.15404923666215
SteCoe_10697	0.590210377739507	0.90929401369343	0.660305108648766	0.813143142652305	0.835053719959213	0.55585665834105	0.465212554626639	0.821247632294303	0.201001816867998	0.782415186141377	0.830686591228498	0.728379000331271	0.394866665323523	0.475896655891452	0.648882537670824	0.425823791067577	0.670239219937034	0.716604636629488
SteCoe_10698	0.275140323086829	0.787780513160592	0.807763758589926	0.437589598768172	0.538570845511323	0.178245732164447	0.653957750941234	0.486467929000383	0.284140786780984	0.459836018992361	0.344326694718586	0.811954547746254	0.228317895974443	0.469810545194865	0.338494895101182	0.462236012832483	0.385061092983959	0.585838252652497
SteCoe_10699	0.223542193176251	0.224857145105461	0.507574445255527	0	0.205107494955533	0	0.59519310437944	0.593041233044331	0.236273950178543	0	0.262945429164106	0.279331453585916	0.167439827642194	0.199112607500478	0.142973241169518	0.148533410766828	0.358506551644839	0.375917100065016
SteCoe_107	1.53051919186743	1.4340149153036	1.07735542688836	1.565567523377	1.3224622333407	1.1957062140851	1.20949953671462	1.04317830463908	0.763481297160691	0.72414415841156	1.54626900282785	1.46716972135283	1.25481646489887	1.6529619103472	1.61075676332805	1.52743497200154	1.49523942215291	1.37082317491502
SteCoe_1070	1.51799919809585	1.69328380075253	1.05678821257022	1.38610891709419	1.38446384089855	1.26938621278057	1.37199027066439	1.40368467510065	1.54935255409147	1.36148268388028	1.34339166296394	1.19692699815743	1.55455030313201	1.66289383547559	1.96922054519443	1.85919425475556	1.7342601292486	1.75085352739762
SteCoe_10701	0.821470058647489	0.568700662656112	1.05927331798911	0.603418604749828	0.641168273005752	0.93064844891355	0.67745592035618	1.16095082193166	0.817762003971435	1.09652880118857	0.792450060743965	0.777936188500471	1.07356488416824	1.11429399004409	1.16769333656423	1.18283871344196	1.15016656151622	1.26942288834967
SteCoe_10702	0.0170146592113143	0.0959332297219246	0.11259845212279	0.0747404398599597	0.0741748846090644	0.0611179566559876	0.0901987519219406	0.126131009042861	0.161969272445706	0.349614104384945	0.076096645878102	0.225693634787469	0.189866783747656	0.191404220959789	0.373623518438772	0.303423242262004	0.345770937826929	0.227516044758078
SteCoe_10703	0.923832993325248	1.37171212687993	1.13962319708098	0.987715225027283	1.07217235424942	1.20170675182752	1.1322369032316	0.736656651492249	1.01088204823748	1.14034500001682	1.10830238673681	1.53461159690097	1.24286483026107	1.11505123793089	1.4053464567726	1.34825588643134	1.24582231725826	1.25740876869251
SteCoe_10704	3.77145199265568	4.11588204359933	3.92531997056761	3.98306063628876	4.19229377533498	4.02806229596907	4.16756591554618	4.01740774103743	3.64924406771594	3.64917767878695	3.71920815235698	3.77425167537166	3.62297087573713	3.6383277400927	4.01268507522069	4.24392596203124	3.68785136302967	3.87808653544747
SteCoe_10705	5.73370328993672	6.24120120980048	5.71839648904079	5.60676055877506	6.15540530709978	6.25994622639247	6.11435652920379	6.11850700083476	6.71502276121838	6.8242878432468	5.69098139634028	5.6013540247971	5.5989851287713	5.66382045787985	5.33023161579432	5.82931682829281	6.15902731220746	6.04667060163482
SteCoe_10706	1.83084427743506	2.01196875029019	2.05501130832275	1.96433086269838	1.96227326403921	1.99630623980965	2.04289947422905	2.02983039846872	2.3417088699459	2.20695422147465	2.37898961851681	2.36331376888599	2.35475337359782	2.40560939585201	2.36231615668784	2.25076960733714	2.27964074078567	1.99830096449242
SteCoe_10707	1.0713139031643	1.06021375908163	1.51237469888101	1.38038444753897	1.26381611338617	1.32824733737103	1.43060800113282	1.59808984419698	1.05227612468745	1.01294736500452	1.26251166142176	1.02023394826261	1.30496284463647	1.02353738036473	1.16615487252928	1.0784724563791	1.11075810517285	0.990932063639422
SteCoe_10708	1.24095665501627	1.01140300407495	1.20758789366387	1.19002641395468	0.841920867203343	1.01601626376902	0.786472695314791	0.845231563314464	0.781145417618277	0.942415800251071	1.25821413996323	1.21892298742407	1.03141563390524	1.01155018470283	1.08454148880368	1.20505157234774	1.08452521610006	1.19437432735064
SteCoe_10709	1.09573115295838	1.33594386283219	1.52674366218889	1.07307094353231	1.34692576996688	1.40104394729874	1.44210754214074	1.16814553384994	1.02027240010974	1.21096275740596	0.990853767631983	1.2446461103415	1.44003177774798	1.20481027455089	1.30934431419304	1.27819053695636	1.50309538527859	1.39476786704642
SteCoe_1071	0.910597544805348	0.920174397715058	0.80850656288188	0.874873761756361	0.826953169496611	0.902617286560586	0.713601180817638	1.10395485468835	0.575327515575935	0.67139416305752	1.16547425430823	0.861891286685538	1.26959487850419	1.04196146846223	0.933877173851145	1.18666135023387	1.32479287251313	1.05637238052963
SteCoe_10710	0.262811697768826	0.265811414068612	0.335005112044904	0.0947176907357757	0.437021924208376	0.534097905611975	0.350150351411344	0.115343455231121	0	0.362998485718803	0.395815059001541	0.329175635429508	0.287503834622359	0.163727804908386	0.502963944700949	0.328050308069465	0.942680869692136	0.675907838168611
SteCoe_10711	1.30269689958972	1.16554506574407	1.56953325106704	1.21937310374477	0.918300218026276	0.982685292269832	1.10565807642121	0.829386107259487	1.08728700412656	1.58493376313989	0.880124739627766	0.691491868627551	0.595064151416599	0.668387642823707	1.0091135826218	1.07170026657447	0.864848940652804	0.775448449369091
SteCoe_10712	2.47946876067281	2.33704832754858	2.37601297196161	2.57367290555063	2.2074665502192	2.27386247552245	2.60920264757802	2.1684975237211	1.92226628558353	1.98812588425096	2.08700208965673	2.14622853982283	1.75272240015823	1.86725887575569	1.76104560879851	1.75601773320971	1.99296500966542	1.83212776548461
SteCoe_10713	0.941190516175243	1.43115468987328	1.24172508695116	0.95751885116376	1.36283278904877	1.44930718956177	1.35495388075357	1.57437234768779	1.72274793779385	2.43727807351473	1.68514736216485	1.90556330690006	1.9065898494641	1.85294048443983	1.69792252547029	1.83971477512838	1.86159128099814	1.59629889632425
SteCoe_10714	0	0	0	0	0	0	0	0	0	0	0	0	0	0	0	0	0.0997214509965728	0
SteCoe_10715	2.49361139287142	2.66795466980625	2.59720946841788	2.51468568682158	2.53780810660385	2.70862908956263	2.65523585391918	2.36471816001701	2.61530577964537	2.47612438171881	1.89978299020908	2.2733562031832	2.28492236826754	2.04136248293837	1.69290093031592	2.0728568221032	2.29804068553545	2.01231155025307
SteCoe_10716	0.487411102091016	0.515702511591824	0.615269748570203	0.439176589318569	0.379754297830079	0.338866890194983	0.386573313554807	0.379751042216667	0.307341910734938	0.927399859759692	0.268608228497166	0.3034660908928	0.382668343778406	0.252455158161179	0.307042941827736	0.36580220375994	0.220652588316387	0.317285390487658
SteCoe_10717	0.718913263434196	0.569174067162972	0.709772276177012	0.545635836672667	0.567009786892387	0.611935713238759	0.317803348467717	0.495416581910113	0.646875540464095	0.910519614674806	0.472141330545159	0.834264691430582	0.633082542358099	0.640956270452177	0.675299435286315	0.915173488260734	0.558764586810069	0.839912517998244
SteCoe_10718	3.03060578816292	3.58038239235308	3.08592812440351	3.184907195667	3.31377480797493	3.51276488902516	3.10453016858785	3.29526655407774	3.28959137474778	3.4921759907872	3.35470218324669	3.3075923527207	3.43631245871022	3.55544801807416	3.22457586130241	3.76199230823648	3.58517005362098	3.43855763524851
SteCoe_10719	4.5645296117599	4.60459316478227	4.7487922901983	4.37012070896611	4.47923187549986	4.30774168781304	4.30403838311044	4.58285693894464	4.16647689095622	4.27094272657968	4.24001534067083	3.58385762909308	3.65501814144172	3.19464886705611	3.75806309275377	4.12360564022107	4.11470320395247	3.77943940318493
SteCoe_1072	0	0	0	0	0	0	0	0	0	0	0	0	0	0	0	0	0	0
SteCoe_10720	1.30229860097433	1.36463358140668	1.88963683518515	1.28241065199087	1.52125233540699	1.21099307938934	1.09075218837003	1.65922585320546	0.850693671214681	1.27040756530925	1.15356982068937	1.31402958265812	0.952189494868289	1.04949267822293	0.949062894834859	1.31995448897686	1.07484269632673	1.23473788705257
SteCoe_10723	2.6970585893512	2.87247754746516	2.69201336861092	2.99268246133798	2.65991546262665	2.54973970620248	2.65904633509899	2.4962206659672	3.1706083962093	2.71354715169604	3.12430959275258	3.29144317751251	3.31874200626041	3.40385177710348	3.161808118755	3.27698111029959	3.48377372389558	3.04381031724914
SteCoe_10724	1.6402695541624	1.51634938833436	2.1185990028392	1.66357612573659	1.69755662477364	1.53525603246713	1.41329908652525	1.8240780982374	1.72790977983384	1.73615796085918	1.46830224492636	1.57248739625173	1.77694369737102	1.67531890399648	1.57865633430584	1.6699201358069	1.43864461465925	1.61870310492092
SteCoe_10725	0.0449910568939024	0.356396489934147	0.431613923528506	0.337727191041605	0.152976202247985	0.382041653233549	0.25890572593935	0.32146871590773	0.615433871960428	1.07816187526238	0.249476961995813	0.431055672313013	0.660659176626824	0.721293854716376	0.562707841126163	0.497700305225677	0.501644586336516	0.558015379307432
SteCoe_10726	0	0.285952526472858	0.0929751222651442	0.103412826729243	0.183465669044607	0.0982748333431713	0	0.0847600636329109	0	0.143818963540133	0.19694930892381	0.067490867647721	0.240535559300305	0.147411128303078	0.0323183992277769	0.129585282104552	0.0603433140293902	0
SteCoe_10727	0	0	0	0	0	0	0	0	0	0	0	0	0	0	0	0.19179753072483	0	0
SteCoe_10728	1.72694321183057	1.30734585491247	1.20238125965542	1.69298735822808	1.62194762417535	1.30486632298345	1.67021167743315	1.47783527304226	1.64709385327742	1.2434558984714	1.46598300192578	1.53405406062594	1.60307737553312	1.65279973100266	1.68042375288967	1.64726529939605	1.4903742442831	1.4760219663153
SteCoe_10729	0.0867813451876169	0.25969652952112	0.123448720157144	0.128364360331114	0.218686932031092	0.177882248938652	0.153980736248511	0.304843042453522	0.361497703272943	0.0792675615032368	0.333980771818375	0.232348673161315	0.285404170206124	0.377515751436687	0.204827243153518	0.341141704956539	0.261883179651418	0.276978153529707
SteCoe_10730	1.55413522278116	1.57370126132717	1.405404537167	1.50167543178564	1.32341042094934	1.56134831242702	1.4031519041345	1.23714825923085	1.34517046463895	1.68975999059798	1.28540893969607	1.49545415997198	1.20868097107943	1.29148010154369	1.23709701575894	1.41979014237787	1.52673224447104	0.953716837914833
SteCoe_10731	5.50155360292789	5.51587540766938	5.25562900115652	5.47437044031623	5.52028973651579	5.48251180724582	5.52283223486916	5.204639881109	5.69519460697653	5.47528857976618	4.77687858731625	4.66067147255509	4.80977066040145	4.67972239514654	4.83465496969107	4.57110509344221	4.89719888176975	4.91224653701695
SteCoe_10733	3.38155444710696	3.10565681278088	2.91879382488637	3.20908676990116	3.19176904794511	3.085218035591	3.20170903634555	2.73764538440711	3.23549386908789	2.47429227306963	2.74539257437645	2.65199402031913	2.94441332574538	3.1058093692921	2.53946396050931	2.47463435095128	2.89852913447102	2.66172054363612
SteCoe_10735	0.757345468725034	0.729779660195859	0.573715782684915	0.488388249638196	0.684507648231828	0.696648992055993	0.731517952267946	0.49344347384109	0.511983236335834	0.692931102026027	0.770019132098758	0.857144048922303	0.63692145061532	0.803655306192179	1.07561635079183	0.912983314646903	0.831752218700398	0.872845536342507
SteCoe_10736	1.16657131511503	1.30151615232834	1.67135334287042	1.17422624032679	1.32158361316406	1.43641807677172	1.45424456787189	1.75144306050075	1.28613983497249	1.55195626290713	1.19826620798134	1.13050868536771	1.60395809143459	1.35075878777185	1.36334530806645	1.71494107803141	1.74645030571888	1.6457421473652
SteCoe_10737	1.11447322831377	0.937518728800106	1.22597436775782	0.921724090850535	0.829668477845213	0.843309613939481	1.02332645077896	1.07299456552292	1.12337511857912	1.21239826885106	1.20436639005546	1.52765740405455	1.58793086313394	1.47745651006691	1.36104001159982	1.23072705647106	0.965374670768733	0.873076365809728
SteCoe_10738	2.74538027114028	2.33732023507326	2.39107913717229	2.60564878212835	2.44741465689698	2.43298824681719	2.67914653983484	2.24595894673134	2.25776099539221	1.73002376876927	2.56827724732156	2.50333783367704	2.1954825244155	2.45370204658155	2.44272301860978	2.06759822718277	1.98542183709044	2.06593369351963
SteCoe_10739	1.02884942965605	1.13548728674277	0.893930205638676	1.22311482723911	0.905469947586711	0.758919434465239	0.777050088524219	0.523323047758412	1.04574584173275	1.23641263498458	1.06549175180705	1.05891795645979	0.996990025008457	1.10745521039729	1.06544941417542	1.15152484947614	0.824949385771305	0.867270405006003
SteCoe_1074	0.34928047198788	0.362897016959748	0.335970296036096	0.308977561317543	0.406213133467824	0.562327484078934	0.427374861780887	0.249817249829336	0.184552857670778	0.947101585990983	0.415874362017575	0.315597400076729	0.547854507308954	0.300554325938829	0.243646715136646	0.496178587027677	0.409373894818182	0.588968692913773
SteCoe_10740	1.85230854975633	1.70731490335913	1.57343916293612	1.95889107727723	1.68748540515516	1.77780060743042	1.79871468311145	1.86110859722664	1.78064633497855	2.06097127473499	1.52053422982654	1.85935848166691	1.63134867016218	1.67831191287926	1.79643185112531	1.90165460837659	1.58606893186781	1.83731359681729
SteCoe_10741	2.76788534821145	3.10656128784908	2.66916971650003	2.73522042899356	2.39778628222517	2.5182923536074	2.61385684811389	2.65514087496535	3.54124151098847	3.93462234619408	3.57066120111138	2.79008669867355	3.06005029775629	3.44542907188249	2.58059831764694	3.13590851274573	2.8681048701662	2.89552921730877
SteCoe_10742	1.35454760674603	1.38495375157043	1.69752929784696	1.63945179216859	1.99103985025874	1.86001145387478	1.85770880504874	2.19611270192356	1.51973395253558	1.48445972520625	1.44469844886821	1.54552168146284	1.56816128494955	1.37275184607524	1.32270971313648	1.34668246457773	1.11943461573753	1.18159689413231
SteCoe_10743	1.0824204440501	0.635857310585284	0.758162111181185	0.952901067806976	0.711477858423016	0.605438799911305	0.942239112960275	0.979089635326891	1.05346724499143	1.02823290970664	1.51348378289045	1.41604510098415	0.979913283348177	0.616140754574648	1.48205419339584	1.20868331345241	1.25327407818578	0.807592746034944
SteCoe_10745	0	0	0	0	0	0	0	0.028585023990991	0	0	0	0	0	0	0	0	0	0
SteCoe_10746	4.19996385614637	3.80086356182204	3.4844995269838	4.076014874239	3.63192985831615	3.5551457073532	3.79387567560093	3.38372653995937	3.18944415971999	2.93487319462808	3.83131697539294	3.83429152060506	3.39192062233601	3.57035320877879	3.60145673867332	3.46614153780531	2.81515386715511	3.08832874278608
SteCoe_10747	1.6670951947751	1.46856639816671	1.13891921230813	1.66323473514681	1.33021717801545	1.27984554882101	1.19540450017206	1.15207239309641	1.54439543220971	1.05817779177086	1.81300523173751	1.43352144145648	1.38990935626558	1.61863649324426	1.4328816065969	1.22415009265155	1.03661527910395	1.19473728502443
SteCoe_10748	4.75170759418767	4.87622761684563	5.57163339630565	4.56874923125677	5.21872650043907	5.12873998735192	5.18969098436359	5.56740949395949	5.35814060555603	4.56006912800059	4.57032302611968	4.34465146149526	4.34079369929463	3.95680130804282	3.98924117995555	4.38329199456662	4.44246132289544	4.10201839792257
SteCoe_10749	2.63803663152054	2.9419258574279	2.91148377364954	3.10265970248279	2.57930467398536	2.15294311920557	2.59477243727867	2.87998981465811	2.24404783510956	2.36259535948225	2.98587260363443	2.78213517854825	2.53306942577234	2.6617476620467	2.74363037063656	2.78271085874551	2.24648812645259	2.51733320070461
SteCoe_1075	1.68636093810992	1.73929077331677	1.08521574636747	1.71288895978831	1.39569340594069	1.26013946882083	1.21296350183141	1.44777288233564	0.776239016830146	1.30721946373797	1.40733424460211	1.67629754978987	1.53114937341968	1.86824527419251	1.64960375554115	1.65104644378805	0.892560481670781	1.42475113725572
SteCoe_10750	0	0	0	0	0	0	0	0	0	0	0	0	0	0	0	0	0	0
SteCoe_10751	1.4760402864067	2.01704721398081	1.74023831490629	1.55303974211745	1.44025578893415	1.36292005684467	1.45189394219143	1.39740151629573	1.56356052209643	2.08688150900753	1.8894857726508	1.88392754797308	2.08451081944367	2.06275600877956	1.43982095434175	1.88156040320107	1.8771195875561	1.73263571833178
SteCoe_10752	0.178841140499909	0.360835330538452	0.120464963299724	0.226666131733099	0.50772284784533	0.274957535716297	0.239220753758565	0.208797463052815	0	0.516031774611983	0.608375230130283	0.21842490406568	0.239902874448535	0.45930269256474	0.252074940073606	0.472747907527451	0.282279705074097	0.447305695950452
SteCoe_10753	5.73388506949821	6.06608828956661	5.67293452736365	5.57850819191815	6.00528762508077	5.88722249568132	5.67784358202641	5.67584297950824	5.9420203452792	5.64085394214466	5.00825022999028	5.06773024866271	5.39889661091654	5.34115764747687	4.99278765727956	5.43834701996503	5.61432959236171	5.81496664973259
SteCoe_10754	2.23774105358134	2.04667557963812	1.9063926233922	2.06396887303451	2.11217233792209	1.8948773552764	1.94608237233066	1.97819304162984	2.43120863396595	2.62232473968092	1.9565022834245	2.1119684241515	1.93958292648482	1.98311422335863	2.15358318280176	2.32653644153426	1.87314729372961	1.84575053172856
SteCoe_10755	1.81142206692536	1.80457539544294	1.25411026059085	2.01692609721918	1.83561990764252	2.14410721843324	2.2870811294212	2.19903751919025	1.10221271498929	0.790162607960654	1.20954065862142	1.15014776375243	1.01064056290283	1.02383404575815	0.673707092492732	1.10218144103537	0.215572320783944	0.0913234818171182
SteCoe_10756	0.562988586963333	0.583160086797377	0.909135609241736	0.533934317354438	0.841135029157487	0.778226792642533	0.87157590573114	0.97168090497316	0.903293216509263	0.941035822697625	0.842222084014211	0.904718432447451	1.09612934745149	0.574512292771705	1.03813632167168	0.799202943044728	1.02320321022447	0.983517692676944
SteCoe_10757	0.973304476968838	0.82882079990904	1.45157061096317	1.01985648925922	1.02670938786657	1.00534421134502	1.0586088150206	1.25820647898695	0.723677177288884	0.814875048205819	0.826047559205788	0.53663483937787	0.901180579164036	0.537032112292815	0.511854867821534	1.17927156068687	0.948517850408103	0.85987149166732
SteCoe_10758	5.90785304760649	6.10162121117584	5.96121360336256	6.025702222285	6.11626911060886	6.196009820299	6.13847852394218	5.9237044888026	6.51170168625846	6.30932948467293	5.9589930800813	6.05938693488851	5.98543875327072	5.74908416381909	5.43333275197542	5.71871372011023	5.84579976283225	5.986227336469
SteCoe_10759	1.00420100709252	1.03492161125478	0.688169797221763	0.920730311842864	0.728442805343266	0.875037066071791	0.665491878629364	1.27182980830442	0.8529945464658	1.5558679631436	1.19881340334414	1.29025894287412	0.622596823323353	1.19520163524754	0.80582667246248	0.727758457924907	0.643107149662771	1.70695010379982
SteCoe_1076	5.99283497011713	6.00218182925672	5.94314450379433	6.19484893752852	6.18657111736078	6.26977061304252	6.1477721333226	6.01919699793701	6.57254487815485	6.51066972682751	6.13493199456342	6.11404654974831	6.22098266305972	6.03978592715522	5.69779477963663	5.75821882385384	5.81446819344292	6.37242786920382
SteCoe_10760	1.69123556962592	1.82353075899973	2.13024122305986	1.90534730333462	1.85248866271266	2.09831203506551	1.73603920013942	1.93075508326841	2.01559893053566	1.85694403231007	1.56393342751069	1.66499427956639	1.80867636849352	1.6683630708774	2.00151631826919	1.95695828024397	1.63850608197843	1.3975753798444
SteCoe_10762	1.21573086376852	1.96508704344968	1.54935746346764	1.51811158074343	1.60175213229852	1.41918963144288	1.13858735815427	1.65506821897058	1.30945285827452	2.55405844767381	1.34042893328803	1.23661434908985	1.40772031357023	1.53179858090845	1.39465972508074	1.65250429289014	1.79205135660431	1.70475958381022
SteCoe_10763	0.117712136285127	0.202495818977468	0.180795922417712	0.183532642195008	0.318208190404946	0.190655198787535	0.118218988327375	0.294361910597231	0.111541536974388	0.273626263635856	0.270024688173481	0.250055569676569	0.440434248460068	0.291052333370882	0.445609550564292	0.191550024340215	0.119160226591109	0.339189605223886
SteCoe_10764	1.27086196935585	1.16487759566755	1.18227393438633	1.30584016907112	1.34614766179562	1.44398770938133	1.44298532350355	1.27340253850068	0.809266735266886	0.833221623432645	1.18918294994384	1.18013345836168	1.33374968998844	1.31404033090988	1.31702377733284	1.15264391007754	1.28442943902191	1.19695261898574
SteCoe_10765	0.469542180155242	0.701034665582749	1.0014098779597	0.66985167783116	0.36091955827568	0.75273913129801	0.478206767993159	0.872385751820019	1.01202805783521	0.363710265760333	0.783256875183706	0.895665273331289	1.26795637634745	1.12882018324712	1.05497584827953	0.698734040959846	1.21698676924691	0.873729412014133
SteCoe_10766	1.62529682864085	1.94855024476107	2.22378903804471	1.85484727186892	1.97864984956336	2.00912166421981	1.76572188774746	1.70835158052353	2.331938144579	2.34133649416541	1.9985130759021	1.67642063896863	1.81331985895696	1.90714912118023	2.08875241145127	1.98605528451147	2.07093944488216	1.92343173551501
SteCoe_10767	0.564762734266844	0.362707509536017	0.506448348906762	0.676595725779008	0.519715117842582	0.71606073638409	0.552282626281478	0.683495464526039	0.550019668843858	0.217276529059201	0.65628064047936	0.651238150916341	0.730831552882319	0.622058786275953	0.786330069453289	0.468959220320706	0.644970821766096	0.567557364021407
SteCoe_10768	1.73905803530019	1.66197810934761	1.40162564063725	1.88044156960474	1.6428871522637	1.78301992546409	1.49305437710769	1.56960298299296	2.03651586657994	1.77698429164645	1.901296696587	2.15570806145362	1.94075593692724	2.02039319550894	1.6537137538727	1.92879371973451	1.919916577976	1.87040238306613
SteCoe_10769	4.24152635604957	4.4055419640972	3.95852081388563	4.23915290878171	4.37204865401876	4.2410485509134	4.42513568805184	4.15263665384756	4.43918643877099	3.71540185443009	4.2382557641527	4.32026140581739	4.23380517797799	4.26860566692514	4.03583584653678	4.00699145472609	4.43087133116382	4.16224587181437
SteCoe_1077	0.758944031950504	0.740110121613524	0.660925656375812	0.555448932557439	0.781462549172206	0.592189773772617	0.810639727511802	0.731480524221429	0.611394783873036	0.748630840848555	0.672187714269318	0.781965268197253	0.98890757344061	0.883096327080428	0.946998508701171	1.15946791064394	0.98424464066455	0.779370604535876
SteCoe_10770	0	0.064832658914031	0.0573695338883738	0	0	0	0	0	0	0	0.0515808710450057	0	0	0.109722802027364	0	0	0.0729487231732708	0.05857581393892
SteCoe_10771	0	0.0909034851959018	0	0.0607995535300402	0.0833591770061758	0.0435944407313621	0.0434384095658771	0	0	0.124947513766134	0.0368246375318131	0.0583991119497849	0.0328441954224268	0.0532652072302139	0.0549552029448045	0	0.0521784194751534	0
SteCoe_10773	0.154297053239575	0.242714457846729	0.255487455170903	0.225666359337848	0.0489184228981834	0.344543308147508	0.186327237950296	0.395058904185645	0	0.143249478481367	0.0831514783089668	0.298347167182565	0.208707614993355	0.409529557877731	0.442121420049867	0.393524895698547	0.221344535446058	0.29706473463746
SteCoe_10774	1.77820169864573	2.18147607580599	2.21787853516238	2.19943958315361	2.27252037835183	2.48623420865772	2.47778751049401	2.27677205852915	2.33561219880775	2.55466572264832	1.81815034648989	1.83948393835366	2.01645338605434	2.04916027804702	1.96805098249907	1.96622376511483	2.05073697030664	2.01412874706243
SteCoe_10775	0.373830557206741	0.112090979087863	0.0259390521351717	0.0753550924906996	0.0528963509924228	0.027432359547617	0.105241558185258	0.023482911257419	0.0603526823339939	0.152710644089386	0.1710886209137	0.232348673161315	0	0.0497057681087382	0.0676048784935468	0.105150663091299	0.261883179651418	0.101092687085862
SteCoe_10776	1.61187689435935	1.23253792712263	1.23404900971818	1.60615601908494	1.47923863660574	1.40068115827426	1.2904288627174	1.60372433378257	1.28721825399604	0.988284979713371	1.29897206889894	1.45995610308456	0.902343024413728	1.07935936469157	0.878486743049198	1.23425609755026	0.838707280807726	1.18757289093091
SteCoe_10777	1.15152072842668	1.60774104411052	1.68499861565353	1.42951820366914	1.36928001811285	1.42431967246979	1.83676244440361	1.96792409981552	0.898302501418494	0.832735716908376	1.31727565130949	1.54843634861237	1.37290011047797	1.5153381773596	1.23589015086122	1.56276814449163	1.39653257507274	1.49526077048413
SteCoe_10778	2.69491407362445	2.80126071425763	2.2832277821519	2.65871821325833	2.32914184059082	2.41844877212342	2.56357603712975	2.19389876160805	2.59955303721138	2.83014552108144	2.32379875162452	2.29732874652249	2.25996014059965	2.39355477655444	2.22531115291771	1.72674519096292	2.14632376686018	2.67128863168757
SteCoe_10779	0.770888244056929	0.577897550851005	0.560018921327629	0.654705285026684	0.449156419373611	0.418432470902869	0.513200582669258	0.385362167314009	0.560988548981531	0.434731295619008	0.900943983187127	0.821485082454357	0.869614879636948	0.891430263109412	0.740392737424597	0.850823236992468	0.855962740493445	0.787980543538343
SteCoe_1078	0	0	0	0	0	0	0	0	0	0	0	0	0	0	0	0	0	0
SteCoe_10780	0.628291387778955	0.69939242229871	1.16624857264616	0.497286192352419	1.13866425400097	1.26584470794411	0.767908005571339	1.29913641159384	1.10796896477129	1.36967609675522	1.26727081241194	0.942272937909428	1.08828582459843	1.24360098503243	0.975994267325936	1.15551458860152	1.50806621874316	1.50794345670352
SteCoe_10781	1.88632840893714	1.91441993868221	1.91172062627182	1.73228042832866	1.95066738827547	1.82773711289384	1.76598621326013	1.77231887332277	2.07132239062643	2.19616216304708	1.7831028782572	1.55239376175579	1.53998489436042	1.58594678262013	1.66606123227269	1.74265176656125	1.901159625099	1.39465588277463
SteCoe_10783	1.12196072337015	0.977447511741476	1.89921157039829	1.34743923724644	0.978744709420833	1.30789599661004	1.03456017078435	1.12497766982788	2.16834666154308	1.66118253750197	1.29677003300327	1.23667324129593	1.50586950888813	0.967354400749471	1.28659790273924	1.26265904685962	1.64410755451156	1.3937658779775
SteCoe_10785	3.4006492683611	3.40651104570822	3.17732825401782	3.44725224944285	3.21089408061406	3.36282025892389	3.34756390737661	3.26746195815794	2.75387008395982	2.83927193440035	3.08883439681081	3.2540761452845	3.3713218466865	3.43888725534006	2.95407280424103	3.2834706427135	2.96182791002591	2.97097726412605
SteCoe_10786	5.91424945445834	6.36242302317104	5.72642620144656	5.82337374038422	6.18748538932583	6.28130113264762	6.30124192529063	6.05337396549907	6.70827017555388	6.57186960028232	5.82779824164548	5.88729437510504	6.06274492616567	5.77082943972049	5.64259839025547	5.91194278267684	6.14279816293504	6.51096216262763
SteCoe_10787	0	0	0	0	0	0	0.0622739170080073	0	0	0	0	0	0	0	0.04051996906962	0	0	0
SteCoe_10788	0.502009470440736	0.611905183896096	0.708949291845618	0.762944919120643	0.715698908266221	0.385884164903399	0.629090233715734	0.337924012332677	0.764420255714123	0.52859419373082	0.406738098022495	0.605699221870687	0.528602974181886	0.607107816804138	0.48889963776653	0.552711906368992	0.753430188144616	0.539658367068344
SteCoe_10789	1.76173239657453	1.76597930533352	1.34772030954092	1.56076591138273	1.54316338470776	1.66391807017909	1.5330452762961	1.46944904541129	1.48186657329356	1.12619182375961	1.50667730530128	1.83947589714975	1.64756950863813	1.74755357780211	1.47758262197633	1.55277184459082	1.7433081839733	1.74565708567434
SteCoe_1079	4.09888855094233	4.24836613213365	4.18464768807112	4.34989194889168	4.21659020492644	4.22300053056792	4.34996185762339	4.22728643301687	4.59295747903218	4.57512652935309	4.2330526419267	4.14492773947487	4.3550119743696	4.19225658192817	4.27479064011027	4.1958869714422	4.20271425153049	4.51743194263611
SteCoe_10790	0.271529633690763	0.219108976525152	0.610356059713202	0.29524281473137	0.655127716833327	0.57400066471081	0.556628753407654	0.537399876715689	0.707016696315221	0.519790993464777	0.343234701137694	0.527465910533523	0.52024400153472	0.422873599417683	0.456157901374784	0.402965508137694	0.60132182471472	0.779785820021564
SteCoe_10791	1.88748946331477	2.00294658303186	1.74738363251617	1.76996142842123	1.78671432218104	1.75134693185184	1.47245546923456	1.38030994610012	1.51057974687476	1.81249483012019	1.43545025397791	1.60867108835804	1.95539567022102	1.82535253665614	2.00561759252479	1.60043267052884	1.8568545185284	1.75319411979039
SteCoe_10792	0	0	0	0	0	0	0	0	0	0	0	0	0	0	0	0	0	0
SteCoe_10793	4.95026457261175	5.5546441939941	4.67840570746627	5.37488994356094	5.18794866946184	5.36441834316602	5.10214017980333	5.16413656196464	5.53712094743745	5.7062295180813	5.154544535046	4.90022626940863	4.74585162328043	4.99792795826067	5.30331094661074	5.19562118152455	5.70964722375263	5.98170075597621
SteCoe_10794	2.23827864684764	1.99890593096657	2.49936289950211	2.20482430845776	2.36022537207183	2.29008091571563	2.13164730853841	2.54417842583328	2.16044383088186	3.07837641693181	2.39286657178063	2.41946187273539	1.96733424599445	1.9603358649983	2.20185221789499	2.18140099864399	2.21663179467703	2.31166047747208
SteCoe_10795	0.393848017208653	0.812395944839355	0.769482630877841	0.813846812313864	0.3986421904444	0.941291425764378	0.477099311815222	0.646625847427804	0.86750255804968	1.73894352258365	0.841313785168728	0.890404428432518	1.198730348749	1.23603171757244	1.15407565608536	1.08102984207143	1.32465207684676	1.42760328362911
SteCoe_10796	2.74690702929119	2.64378100975536	2.36994760027735	2.63130345252116	2.60981887611794	2.55472760225526	2.83451848669394	2.575508568055	2.20419061724848	2.24846725759306	2.89693776785329	2.93970527328696	2.70677226232008	2.97095742778555	2.70489648748347	2.4554477515055	2.41705947189035	2.27883707929664
SteCoe_10797	0.373824762260815	0.212430981781059	0.198405636464395	0.219050572891	0.219741292103855	0.200774562628667	0.184648274497341	0.309451158608937	0.212742667972185	0.1816753373524	0.327552474884712	0.373187630815559	0.481163091366667	0.385121564568019	0.230350781317024	0.227417523372112	0.207004712901821	0.333597111210034
SteCoe_10798	2.56537092752376	2.66194846747843	2.386094194502	2.45438353611118	2.3217972340377	2.32247299603464	2.54636140153054	2.18760625309013	1.81424455256844	1.10230763466272	2.63353615249192	2.37522290291874	2.0272395070115	2.08962823425132	1.65632148753743	1.63697127251407	2.01875229269678	2.05484383567408
SteCoe_10799	0	0	0	0	0	0	0	0	0	0	0	0	0	0	0	0	0	0
SteCoe_1080	1.01881412540827	1.57244288005674	1.06173504248729	0.559003144581477	1.0432987570266	1.02068581113392	1.1720831489458	1.42716628983976	0	1.15822301364959	1.13968079345446	1.32597462789428	0.744217456294513	1.04859136685214	1.12975397665515	1.51678660279483	1.73067197140282	1.26254518850875
SteCoe_10800	0.62143129239136	0.435093992771805	0.57276353643274	0.542054099473657	0.453852219374367	0.207105299113486	0.267063939152931	0.331522703167584	0.205932523806524	0.519927549912928	0.414992098131031	0.269239243367813	0.450196937116	0.22290041062573	0.456192305433098	0.156794885778033	0.218712647347228	0.347436564062616
SteCoe_10801	1.90357201768829	1.84664702473052	1.99563365758051	2.13014013837354	2.19016248408761	2.3599777750165	2.44632992233209	2.30414351979511	2.2263934240872	2.07111778862895	1.95409840692172	2.05599195030475	2.37638847733388	2.35132379705558	2.61879885180458	2.35153323623249	1.79706248555848	2.04129402166926
SteCoe_10802	1.49501975989172	1.55882528727845	1.33700031700174	1.46528394322916	1.88124065099688	1.89533635643944	1.77831483924473	1.66251927217211	1.75379863614564	1.84181100207051	1.6080836147953	1.59537617040836	1.97121462712338	1.76907605268768	2.09600180594898	2.08857560302353	1.39885003368152	1.48026125313135
SteCoe_10804	1.74595813295782	1.96230878255163	2.37215267604365	2.04296123490066	2.11157925735056	2.19873649946642	1.82414576501369	2.48531355770366	2.163057597741	2.17266443392799	2.02918443734945	2.48344404815171	2.44599370680847	2.26849806522911	2.2556746827347	2.01235407671631	2.58297213787637	2.70696806095212
SteCoe_10805	0.715771976591467	0.662884076645153	0.827723662682749	0.990457929609413	0.621357714429945	0.374592353125191	0.616986807493189	0.587317716075955	1.00559560950791	0.88642583885638	1.12629776350217	0.933626260714136	1.00182416279687	1.00429468043705	1.10629835596973	0.968251211963987	0.794990178746568	0.909107504965215
SteCoe_10806	0.92769803147515	1.16342423960879	1.20928226591356	0.986525043569824	1.08190762672189	0.85133012360215	0.99261025912513	1.28191262217413	0.98822495480135	1.08072088539052	1.36472313405457	1.06282744283409	1.13809055588405	1.14536121153283	1.28683971169225	1.1148057213251	1.07233498124019	1.17118795397407
SteCoe_10807	0.257541994453558	0.135266991027894	0.0819001926379087	0.174632271950232	0.124251560740306	0.127189363349631	0.165660710302379	0.176886960646634	0.265722320322745	0.126697179364688	0.0373589964977129	0.266313748340583	0.239902874448535	0.177579716310594	0.108564661953896	0.114113533593075	0.103203069710433	0.0832223614721638
SteCoe_10808	0.847599423817731	0.84103591445605	0.923639435851971	0.992530148068724	0.741162028736626	0.873345260567191	0.752256426210307	0.278966924623624	0.791123079171524	1.35978970842674	0.798395604950615	1.10937984807668	0.698279125831102	1.10349360820215	0.917574869388915	0.948750862960789	0.936918858669994	0.708866499410237
SteCoe_10809	0	0	0	0	0	0	0	0	0	0	0	0	0	0.0140075274010768	0.0144029157261617	0	0	0
SteCoe_1081	0.454642782070565	0.501972887952339	0.437805165425426	0.389023249452931	0.456239690237222	0.484281361550994	0.534546122397167	0.443569192636746	1.05081746854612	1.2929084721378	0.898329949432815	1.06200177803988	1.35578333336109	1.17730507512632	1.11209752871371	1.05892417975351	1.21627284954963	0.943689592162198
SteCoe_10810	2.73775491069644	2.81514229082035	3.86363906851748	2.81588582478298	3.32351816967138	3.04147523902467	3.09516565228188	3.6258411397396	3.26723543297311	3.25518428883074	2.71864873750528	2.41034466075165	2.44889060576912	2.23704918202628	2.28690730630633	2.65315998305499	2.78792520101312	2.47354554842321
SteCoe_10811	1.24570584326268	1.20535376951283	1.84886308095987	1.09102090151217	1.57230258528737	1.51162016800095	1.72699384501525	1.75583730849292	1.12135216413232	1.73914280208877	0.977398675989145	1.25788362579198	1.36343114739701	0.933565642134408	1.20789838357544	1.16036226624433	1.37067513122676	1.52236753143325
SteCoe_10812	4.92979087735508	5.11941058322514	4.75077614556521	5.26665032414006	5.14151313114628	5.1906560924503	5.03579095225933	5.0916345157679	4.91877233128699	4.94162043248839	5.04924801667235	4.85128284607962	4.71535722716182	4.92073632907488	4.88729675581061	4.67591197998593	4.90587474257206	5.14657212616418
SteCoe_10813	2.69905638299141	2.31867741507451	2.41510571216643	2.61940680839562	2.41674728671364	2.50450170001904	2.51047664820008	2.29314271123208	2.24789089880614	1.96272768427299	2.57703347680699	2.45994069345621	2.48937313033046	2.51624148452301	2.55599757601245	2.44546322332936	2.45454443715031	2.41937133454531
SteCoe_10814	0.928731302331542	0.971406486385224	1.63314899528408	0.760895725467489	1.20953620069697	0.979251516899522	1.12198271830004	1.07169074977809	1.25747661400034	0.62480205720407	0.998145946609038	0.751861898450524	1.11579067475188	0.957802484083552	0.86204551123772	1.04071042716816	1.22258287555435	1.10948103654221
SteCoe_10815	0.0870825838853075	0.272894330202075	0.305077964246286	0.0291058264969506	0.252110800249835	0.32053626837929	0.0803618610738953	0.0693870068411999	0.0899891915236524	0.223572323463909	0.162645795389137	0.204164700978207	0.0900647812694256	0.165753644936584	0.147978772000226	0.0545501891696695	0.18375649265148	0.183439150152732
SteCoe_10816	0	0	0	0	0	0	0	0	0	0	0	0	0	0	0	0	0	0
SteCoe_10817	4.27058126646872	4.64993790437704	3.74601002003651	3.92733734757328	4.16544324165254	4.39656654737513	4.3560227782157	4.51038562109196	3.53592076238741	3.99210665931053	4.06642629028142	4.14799928000098	4.09449984432487	4.14956889844515	3.91482089660267	4.27001814478916	3.9263851836759	3.97213509907244
SteCoe_10818	0	0	0	0	0	0	0	0	0	0	0	0	0	0	0	0	0	0
SteCoe_10819	0	0	0	0	0	0	0	0	0	0	0	0	0	0	0	0	0	0
SteCoe_1082	2.07213600282587	2.06370484357694	2.32956457850037	2.11749537873386	2.53435525825345	2.32062317418967	1.94191528867572	2.2853463212219	2.2846532946415	2.38945979969854	2.31517432844218	2.58197924177416	2.26774011428019	2.09893459762808	2.22917083961404	2.12184799299893	2.2733961364989	2.51747483462806
SteCoe_10820	0.274777348266154	0.21170917506651	0.188572181229312	0.482085917600863	0.356860805860971	0.257456762612208	0.412700968568593	0.17319486669582	0.153230295266063	0.746464125842764	0.721441149797116	0.529964349014847	0.668121991810816	0.241213397038799	0.50725496688506	0.260225897523311	0.42788162079019	0.354369345034579
SteCoe_10821	1.82865961198732	1.93776934336812	1.80545250386406	1.93255777649673	1.38650041219202	1.67072141592527	1.5261544232779	1.82939821974032	1.7089792232442	1.55447659859686	1.88028612623324	1.83197605829919	1.811182897134	1.97579924061583	1.83438556710828	1.9216641879892	1.68568451338831	1.67130528225547
SteCoe_10822	1.22755836839475	1.42078972609185	2.27430461911063	1.11096604551684	1.56476435751104	1.70635617605518	1.91271329207456	1.97637726124681	1.56847475859704	1.49521905016626	1.64666576360443	1.53690709167283	1.91906770979489	1.60483875541061	1.46628411288697	1.48037997266486	1.63401443167924	1.86105512575695
SteCoe_10823	0.242879753301282	0.326645746414276	0.186599934626773	0.226885686965628	0.328365361597485	0.22588359131076	0.165913248910096	0.360068865294035	0.396530940424283	0.498690052634385	0.241991030092913	0.218137366040669	0.49957318223033	0.366994156063039	0.328261983290247	0.572109175167636	0.624985767909203	0.395776804228046
SteCoe_10824	3.107849454583	3.2298986572871	2.41167598124873	2.87707753598211	3.14010539431913	3.1998740727158	3.259109267155	3.20394856319802	3.26745153884981	3.08835956248424	3.15799758944412	2.78748857858287	3.4546649122545	3.41667276527216	3.89414363242984	3.9310468228816	3.63107287435579	4.13062810613864
SteCoe_10825	0.941613118166949	1.11965220523146	0.969526957857972	1.13268082291572	1.25130449110924	1.19724421585798	1.39925037528478	1.18465447941212	1.18517973055734	1.58997122245666	1.40250523155242	1.52359465493917	1.61151073507045	1.54342144977871	2.03850199504063	2.20392720417775	1.66295467332375	1.572677133963
SteCoe_10826	0	0	0	0	0	0	0	0	0	0	0	0	0	0	0	0	0	0
SteCoe_10827	0.703652593076275	0.727259414619021	0.580228590528245	0.461448742524213	0.500860683188012	0.405615781724206	0.244248376923392	0.510919687846341	0.318390597561017	0.405684409979403	0.586354137075038	0.560985571670438	0.832591724769696	0.756023053374285	0.163084160793974	0.557148102689501	0.552352697640406	0.356063689801602
SteCoe_10828	1.79293230872734	1.6279724562085	1.31280722282856	1.61569114046989	1.60540792457469	1.4349250721954	1.47769618130905	1.38391505434479	1.22007148621696	1.11678639089342	1.42391717027077	1.46528568982858	1.4112158263458	1.49993540087382	1.72695460473186	1.60519316295992	1.31779203406598	1.33181345262716
SteCoe_10829	2.73709683607763	2.59288020065778	2.71482145139273	2.67625884426218	2.93093789696035	3.22131352119149	3.06585601394667	3.02417174312226	3.31773417288887	2.79867807106736	2.33397996342902	2.74381031527616	2.81723905182195	2.9645384107879	3.29468349821549	3.28001734918809	2.98484272235559	2.68257897021385
SteCoe_10830	3.63024491456582	3.90011697410122	3.41892222155178	3.7258485712691	3.73086711356571	3.65550293078051	3.82386950012047	3.86417835412119	3.16256048608411	3.32835034903817	3.42869393812245	3.68113083010227	3.47953684172813	3.47486554202598	3.02321314449023	2.86165106917087	3.06501091825383	3.79346780793247
SteCoe_10831	2.71133943433303	2.14810954080343	3.44295298940255	2.40023534415132	2.46902847398662	2.228802655116	2.4401893012927	2.85574005804702	2.94978577691506	3.20680976537824	2.65976100580169	2.34510952072623	2.67589704274165	2.23951240610417	2.46083050962988	2.53106580675375	2.5317303006465	2.61292289100784
SteCoe_10832	0.112138668292519	0.389907321825079	0.272288959017358	0.660613579886883	0.102333785648405	0.200423749597475	0.198834491966617	0.25233767842924	0.224778747613281	0.292958377761812	0.250211519148929	0.141694112933465	0.158797928442171	0.130041475903172	0.502496232280662	0.374258535051864	0.433884100769799	0.499063774809214
SteCoe_10833	0.921392916397634	0.956294236907016	1.23393596120186	0.829696748508323	1.00760737488104	0.677608556925053	0.684215808443068	0.792679501729648	0.70942819477672	1.15566685463717	0.450084762892062	0.458003095086704	0.677905631177328	0.573438767740175	0.76428234971965	0.7556442865847	0.55442640055743	0.617974959374663
SteCoe_10834	3.14264834607429	2.88086335484552	2.77824287078964	3.06081633545106	2.52864268758534	2.63864069364136	2.8145509556415	2.35117902345579	2.58727367134523	2.3488293839466	2.6693600181497	2.70755443775125	2.71280275306468	2.77156140662557	2.71639147050723	2.65987419708236	2.95519103700144	2.77147390188305
SteCoe_10835	2.35095417166363	2.24362741677111	2.17805808700382	2.30612104572583	2.16440406381746	2.31334596617823	2.23387684658745	2.24357465368169	1.82139259397135	1.52597647409238	2.12976242617831	2.34071450943186	1.87036424917531	2.16207883513733	2.16353295200505	2.08735458479089	1.7830132575599	1.86445635933795
SteCoe_10836	2.80012186222746	2.69664937997809	2.78356119098329	3.0561767619278	2.59746346134978	2.72031839710305	3.01246685618905	2.72165211717801	2.57033032237066	2.71815219753638	2.6090900405993	2.44237502542356	2.83802873672038	2.94889710289328	2.72371228336058	2.35402539673072	2.52690744332777	2.52837988312491
SteCoe_10837	0.148413570000899	0.442653433922067	0	0.099376249459781	0	0.418737278307619	0.25884244038266	0.175120723416894	0	0	0.0610576829777029	0	0.156876385608439	0	0.174904611517971	0.0955792234964171	0.086256405607903	0.0692890780652728
SteCoe_10838	2.17821407328743	2.1434499362307	1.35126508368597	1.74085647463599	2.03935995441353	2.36546254131481	2.05747490272847	2.11324468410852	1.90580443049603	2.27307020948002	2.24360949074587	2.20554915579436	2.63638317138506	2.43247364091157	2.04296192184797	2.29026759337937	2.40515400599836	2.86528819529575
SteCoe_10839	1.30578047540395	1.55092736405203	1.3313978469107	1.20061114126532	1.0714040757008	1.06868062009013	0.76692220291702	1.24778465275825	0.889248838690559	1.33070806328578	1.19358008220275	1.45756665412188	1.37983266733016	1.08647968460561	1.42118063766462	0.69868412972554	1.01076177498873	1.23918523655069
SteCoe_1084	4.19483783949653	4.3596977962199	4.42549502416828	4.19809051957991	4.44667355591936	4.44801617752143	4.45285274741451	4.09579612965516	4.07740233014151	3.95269002085975	4.06276429464715	4.21615997320086	3.93595301558168	3.88139599611515	3.60811467135137	4.02493972439207	3.94195602721596	3.93248788860617
SteCoe_10840	1.71761246976942	1.53741103752515	1.49794108342419	1.53144760656388	1.56296363008858	1.4436346521472	1.66039256572085	1.66701879204275	2.26694743202205	1.99420766227798	2.30444324928255	2.21885854073048	2.29049111538631	2.21114461281499	2.10447010622632	1.94273496644219	2.3707439520231	2.22333248903587
SteCoe_10841	3.06302634937268	2.66259864163337	2.59139673827104	2.9313284133192	2.7091111836462	2.84945174993989	2.90267010395396	2.59149972006348	3.11949814419027	2.72916193730952	2.93126805875405	2.93900924661913	2.96107516843022	2.96216893795123	3.18362801224063	3.11574017853687	3.00482304171871	2.95302601467219
SteCoe_10842	1.2486599919798	1.42180621537177	2.25364944610908	1.49109164926692	1.52918257262988	1.6534322953631	1.51538599127573	1.69280648445871	1.63099239875124	2.35172132194855	1.18928390958096	1.41507883849201	1.53589440194485	1.30772822165416	1.10720822818497	1.45133927074216	1.70232510018035	1.54870981007054
SteCoe_10843	3.65032387284414	3.81518356368045	3.82664040517556	3.98627487705478	3.92986884869526	4.11017297937269	4.11714115681762	4.21441831253061	4.26985854059885	4.50131256041873	4.25236616612859	4.13017965435028	4.20422815107351	4.12286343475738	4.02603719790039	3.98202557331404	4.25473923626715	4.77653218921921
SteCoe_10844	0	0	0	0.202362374228427	0	0	0	0	0	0	0	0	0	0	0	0	0	0
SteCoe_10845	0.297488536995183	0.218407552592369	0.328090100948353	0.176407923050068	0.125543390206559	0.128513812671359	0.0445347407638055	0.411248973899414	0.59924553817333	0.520580015022702	0.749659784168276	0.9332910598075	0.294731593178367	0.580000120684539	0.438833617013611	0.476984958559687	0.659842264867624	0.300862279478823
SteCoe_10846	1.07513603941683	1.56006907073233	1.25974208439467	1.19712484361547	1.11829519050178	1.32673527176937	0.914658971642287	1.4094198839709	0.906166029700903	1.21939740506942	1.53394605861418	1.33198166723311	1.33945599755525	1.52058051638233	1.17363996291509	1.3081131638266	1.47866999571202	1.34508656217082
SteCoe_10847	0.686778197032027	0.683449356047244	0.33543470013077	0.783662770082569	0.481002662785207	0.3090869815359	0.247129722288376	0.510103279608687	0.513397500108844	0.192919144008417	0.893391739947282	0.71956814365387	0.528732033193987	0.716213006009877	0.240193071391274	0.565420410351684	0.520564282331947	0.51884175402571
SteCoe_10848	0	0	0	0	0	0.0509671872477408	0	0.0438183723993797	0	0	0	0	0	0	0	0	0	0
SteCoe_10849	1.72228453337982	1.40669271289511	1.92093691233989	1.91290939975744	1.38818811110147	1.97886321015608	1.63392622047825	2.27162036054548	1.63233726460669	1.66666896147036	2.2323280922811	2.08164571428914	2.35638554312612	2.16015570359455	2.14871496621859	1.89920546027454	1.82234952451551	2.12972495822074
SteCoe_1085	1.22732218235201	1.26992843435107	1.38258257677984	1.37556115445098	1.12018596493265	1.03941818844194	1.02866442226339	1.38894600577783	0.923429378697719	1.28953540933362	1.28825331608533	1.36353648943814	1.30066266400163	1.54707035999632	1.33618614531614	1.80782855330151	1.28692423175311	1.23713619540743
SteCoe_10850	1.19299252651599	1.24384429221893	0.896352525812163	1.25678912342969	1.22720380756782	1.34020457768034	1.05149661822459	1.1647433472567	1.00584147221135	0.943797532981589	0.955774496927505	0.919530042187108	0.502673170828578	0.642732565410841	0.841160748720432	1.04524073924655	0.711958431817355	0.973714743813122
SteCoe_10851	3.11977293909521	3.04189465936476	2.825428706849	3.16333499641425	3.04075331253127	2.99500324829231	3.03192346478669	2.823184004343	3.53907002682871	2.54379223263053	3.29277765811321	3.51155629371972	3.45902410591465	3.49755955154553	3.54359405010605	3.40570673413295	3.50196199365824	3.37830753515055
SteCoe_10852	2.49054524176382	2.60245298522046	2.61058362138549	2.54244965314362	2.40092362074728	2.46613615141916	2.22012467878382	2.40374998997256	2.96578764404591	2.52345096299582	3.42077681029141	3.39692877268795	3.92725295860906	3.86997290913404	3.09579827797547	3.21546599583053	3.17241723910276	3.24905828003512
SteCoe_10853	3.75585490494612	3.69339746894691	3.22415519883301	3.56889205219997	3.55852318388693	3.45156488196334	3.99271926643463	3.5534420904077	3.23201809465483	2.51478738339509	3.64716238658653	3.64762113869026	3.33795154361874	3.317519952686	3.31183193952304	3.14097088558033	2.89414089620008	3.24774734270235
SteCoe_10854	2.06565761198045	1.78327323755508	2.25044606881406	2.02835761825816	2.02581953834378	1.7909963295596	1.69502934559257	1.69644579934976	1.43442734865132	1.52826689430022	2.17749259168755	1.8902149774395	2.00659406656159	1.72446112717239	1.91179049256269	1.93087993965564	2.09726233065908	1.85093338860181
SteCoe_10855	0	0	0.0471838509857256	0	0.0487212613429611	0	0.0497352018146914	0	0	0	0	0	0.0377925984430592	0.0310127993956689	0	0	0	0
SteCoe_10856	4.27726335662952	4.41233176164942	4.44988842864874	4.23174229681067	4.41767967277455	4.33586985102889	4.37577225091164	4.6949150983992	4.20284210681131	4.70674314212415	4.35087375902557	4.2874988627546	4.00658538349272	4.08184531285557	3.81023941916165	3.90871453133194	4.14618051028202	4.61113941529608
SteCoe_10857	3.99213059217159	3.53961931630328	4.23055725531779	3.74697810084498	4.5250394116227	4.2955607846924	4.45658053524893	4.61912095462535	3.94615767746604	4.57984951578237	4.2591966173198	4.02733985315605	3.87514720446249	3.76556431897852	3.85461099603892	3.9214631646497	4.11332369636206	4.7334043248251
SteCoe_10858	1.77854079117487	1.6252718670567	1.3345821742668	1.72401155176938	1.46768510603369	1.33936960487844	1.13589224241848	1.1946989325762	1.30578553158317	0.761145267532576	1.79891449694249	1.52310924393206	1.24147836432196	1.50635839571533	1.35336922955921	1.722928020609	1.41247854417976	1.40665062281682
SteCoe_10859	0.608686722092482	0.985449723729471	0.580736174661984	0.805511593230946	0.611880279943812	0.536482577903694	0.553246324519267	0.770464166534644	0.296719988512805	0.601627947441774	0.499348085958598	0.64875007853688	0.496317044674685	0.604510557760812	0.617996909513404	0.706362280226366	0.780480639798029	0.426353650296514
SteCoe_1086	1.4209015947009	1.03845528052032	1.32032896356246	1.3911877417289	1.11894853942508	1.0498783849338	1.30839127482866	1.14391875127351	0.895848555513258	1.22293057896597	1.25842792954094	1.31649097879985	1.4210312639635	1.3747147120602	1.32554900076619	1.16972496845209	1.16106646309913	1.4269865206309
SteCoe_10861	2.38657588334177	1.88928271013675	2.20518390447882	2.10972829648312	2.00677236768806	2.18189112571986	2.23641577962643	2.10331470215585	2.18929769757741	1.7952908483692	1.73903294270448	1.8862657854997	2.01230945921047	1.91446248924383	2.3971469214559	2.36907017491834	2.06535964554677	2.06346982834979
SteCoe_10862	1.52474622180495	1.46253902572673	1.27435361349602	1.39672840807211	1.54471572585374	1.68796109922274	1.21931119757927	1.27721413908537	1.38958858848794	1.35613534600355	1.39571520754424	1.73046065868074	1.72037054664693	1.70134281370531	1.64863133779797	1.43406787858103	1.97449582062517	1.64633105808519
SteCoe_10864	3.40274979328229	3.67993240535091	3.41291974914092	3.35160593472138	3.76132683086107	3.49240877271357	3.5016319317795	3.43156272281716	4.0820025928156	3.80191398933548	2.79095003316927	2.54422239700615	3.0451241824555	3.11104219327946	3.0433023009891	3.48001560388574	3.48848347001992	3.65067351977378
SteCoe_10865	0	0	0	0	0	0	0	0	0	0	0	0	0	0	0	0	0	0
SteCoe_10866	0	0	0	0	0	0	0	0	0	0	0	0	0	0	0	0	0	0
SteCoe_10867	1.87428520861344	1.44950547812523	2.09699583692944	1.77948587353898	1.73986564421666	1.65816730874995	1.92309613382068	2.05380844670116	1.57034226879666	2.2929044675479	1.6917288951975	1.71133687796211	1.70859138114238	1.65451893697128	1.72123828067212	1.60718771826938	1.51410972116172	1.62464911851864
SteCoe_10868	1.59521548228981	1.27833917989745	1.28043236780655	1.39176950876326	1.07605935352304	0.688904843503735	1.30486997517956	0.95739569794826	1.43983107510306	0.60227910168141	1.62739140204957	1.1745762051446	1.21402540748862	1.38265308790881	1.67102730118885	1.33706974025758	1.16070342594499	1.56058128423714
SteCoe_10869	1.64150800963711	1.88287690981981	2.28247604533173	1.77085637192264	2.05833022476915	1.98682485796331	2.14132685572389	2.27886596332369	2.05910144450895	1.67502225402944	1.64200964782373	1.59620950125744	1.79423991319166	1.7569234560979	1.76631099392666	1.84930623822227	2.00072799469013	1.84987422999673
SteCoe_1087	0	0	0	0	0	0	0	0	0	0	0	0	0	0	0	0	0	0
SteCoe_10870	0.625485090386119	0.544638070866966	0.603684668054967	0.675589392978742	0.594223825278055	0.432062108094961	0.709073015448565	0.61121759275489	0.315688694906852	0.278003851977413	0.533452938698454	0.646714609451958	0.584751863162627	0.543843939079362	0.393439157628371	0.22987853292337	0.503750759668905	0.456131352592739
SteCoe_10871	0	0	0	0	0	0	0	0	0	0	0	0	0	0	0	0.338003433473389	0	0
SteCoe_10872	0.890520315230615	0.572496605153852	1.01360978906706	0.691727349148164	0.420544400700677	0.526478439714277	0.663924143751688	0.413100546990149	0.248435937642416	0.707676647038895	0.38925545813923	0.410998809917486	0.335245941993676	0.176137499312158	0.348273125341893	0.190250679881102	0.472145733090559	0.286361563872294
SteCoe_10873	1.3981690295981	0.946011287270489	0.941066839679322	1.30190189597822	0.914350679760357	0.82808403493174	1.01929346407965	0.793231704569474	0.924142215725021	0.829569783988207	1.33523075237194	1.22769535886896	1.18645242987378	1.2084165197167	0.759789397346303	0.91028980813742	1.41448485905923	1.31348645622869
SteCoe_10874	0.254657191085761	0	0	0	0	0	0	0	0	0	0	0	0	0.162162297397207	0	0	0	0
SteCoe_10875	0	0	0	0	0	0	0	0	0	0	0	0	0	0	0	0	0	0
SteCoe_10877	2.39451217979149	2.43674575949732	2.54723860246502	2.56532138571343	2.57213181323576	2.50095088563695	2.22273369430405	2.79999654936097	2.37412737471733	2.79821533663047	2.39161140899891	2.51857623548854	2.56935382566211	2.74255783257383	2.46267512313799	2.53559950833187	2.74564693323212	2.78966669715099
SteCoe_10879	4.87183113161625	4.98167617746077	4.79439339911137	4.79794689824799	4.99288418912471	5.08390807819629	5.17391613354209	4.84707043062194	5.09320977883643	5.12754401923462	4.84352489568951	4.85241345225237	5.08114541154948	4.92078312240281	4.02609240079735	4.30694480178847	5.17798632847434	5.34188886531298
SteCoe_1088	0.982665473019812	1.17127275976553	1.0704877674855	1.06550727002908	1.03001682942513	1.22274124825349	1.19700952812335	1.01105542409796	1.00746853116119	0.737292890104158	0.973176686795925	0.97374562909129	1.07257291651508	1.03762438011073	0.819917512395883	0.935163852183714	1.16313272368891	0.820280012412668
SteCoe_10881	2.82162572338706	2.74661350045599	2.87656274906811	2.72218144750998	3.00824243198658	2.94192361502721	2.66947706219505	3.06772902908584	2.44852537281582	2.7544142079304	2.71366805560687	2.66044115310585	2.93609842720535	2.93439436798671	2.77929192966096	2.73699004599539	2.74066715439829	3.05889167758035
SteCoe_10882	0.10124270404804	0.222526396157981	0.145438176767756	0.207758435834241	0.119159960558796	0.230519454833857	0.206733008671651	0.286983671572571	0.196924413579034	0.253801749018966	0.152065721369775	0.0846650414862548	0.197793743175132	0.230452272200594	0.168715698910093	0.195290759154958	0.145845054874264	0.24877474119953
SteCoe_10883	0.634800539792608	0.558548343702131	0.529829297153656	0.599835349494299	0.426587764709352	0.679837253243467	0.382395350716691	0.469747361306298	0.362169155600359	0.770303044816949	0.399526407738941	0.717621154949853	0.401787617550185	0.539983139721528	0.34960204281065	0.451983319102141	0.584701857155669	0.536019411250104
SteCoe_10884	0.428649512981979	0.673104974254444	0.61686259291708	0.594137733451079	0.532529285158448	0.766963267873581	0.574073560548767	0.6549426436824	0.552971704134592	1.03549266980226	0.528531223429316	0.66622519497058	0.675848874300878	0.766377319147459	0.730106754442916	0.889302031667155	0.709394971137648	0.899341603298163
SteCoe_10885	1.01287920900611	1.34485909824347	0.93747093339757	0.946831510727461	0.838843367676669	0.926159535900696	0.982067629536923	0.959184207735782	0.90497116909932	1.05218621066985	1.32426373939485	1.19115233972664	1.41355301463817	1.45180949652469	1.42578758001037	1.35136273172997	1.536796224857	1.25760070499533
SteCoe_10886	0.288604892749736	0.286323615962151	0.460312141561914	0.2323742111664	0.509489465739403	0.556135611377114	0.401120053570868	0.643839712897981	0.749743979011546	0.83535635178231	0.766725898933948	0.921567771735093	1.31409044320503	0.546362493148929	0.627064299253135	0.980937365670239	0.753079561778316	1.12814679763943
SteCoe_10887	1.55401185038122	1.58982062938791	2.05427092079435	1.36249238746391	1.51559543977167	1.69951826347409	1.51502316580263	1.61466144641017	1.6487347094704	2.36879689679454	1.41233894614273	1.72247617843273	1.54539259423736	1.34150616699811	1.56651332369624	1.5360386715631	1.93734729685405	1.79687525982691
SteCoe_10888	0	0	0	0	0	0	0	0	0	0	0	0	0	0	0	0	0	0
SteCoe_10889	1.66581116262068	1.93589978623454	1.66822755913395	1.747642629872	1.62132827992631	1.83315719638095	1.83765828535039	1.88747428820577	1.56541473374178	2.90185203833976	1.68379014506577	1.92095498220484	1.73265280849729	1.64379648887304	1.41540735345956	1.74244713083457	1.86095648877503	1.67386043645132
SteCoe_1089	1.75918059070961	1.47218848698954	1.95969846856875	1.72782741225793	2.00463720189709	1.65642074863824	1.74514781884064	1.72931636783068	2.00425824344845	2.06094704585014	2.03088114894589	1.93326089785229	2.14157922278144	2.16790779453853	2.14016536409256	1.8680668456663	2.10015128167931	1.81351105911067
SteCoe_10890	1.6771507134883	1.94919740129673	0.83336526096157	1.74085647463599	1.55687760997582	1.46052389179621	1.15825715194281	1.48047259466291	2.22669463398088	1.28446905608375	2.01504410669634	1.79158517563288	1.85063186891043	1.65349810806241	1.70030453124703	1.58100090837506	2.43604263687472	2.32501972538602
SteCoe_10891	0.621634238460198	0.681433908138662	0.602821146016228	0.775730275417774	0.649034434515256	0.743079779449151	0.582139182022228	0.59522678286311	0.878582180087132	0.86588361200624	0.519331836496085	0.579676719752738	0.418783037714893	0.540827027712831	0.553922564931193	0.715545783649789	0.747891641945737	0.600061695161988
SteCoe_10892	1.80862976579895	1.81888868304229	1.62831159894158	1.52880517704997	1.56225550726543	1.61565965593432	1.42121534975582	1.73800489510333	1.76117009970747	1.29033242174645	1.40725840933884	1.38987621057701	1.80357515485524	1.5839460252452	1.59385953935842	1.3293932487657	1.51544467999045	1.43722299298756
SteCoe_10893	1.04557418596168	1.60186180943274	1.50728692353374	1.38975069581726	1.31917824034119	1.27747071249743	1.21998503207415	1.42453827453386	1.75953569821753	1.39220216011519	1.68431573765727	1.99974943304417	2.25221695492724	2.12947909051997	1.64565849041531	1.74555515262528	1.43340492416108	1.23847863799678
SteCoe_10894	0.202760263547507	0.271192285001876	0.317798469297365	0.273626265434408	0.326913523288207	0.320982506134266	0.128748702631328	0.312628322704114	0.479022905297126	0.649451609231465	0.398353682141382	0.394730724472711	0.668863969871951	0.579732226670983	0.471601991946718	0.465155335628759	0.516912169489812	0.581022185779222
SteCoe_10895	1.66102116849203	1.59353994242794	1.42209263679942	1.59902962585312	1.33953741166919	1.56433291325235	1.14992586883699	1.21832303916977	0.810801606611097	1.70528629282165	2.01758051627931	1.94864784278419	2.06881905826912	1.99713317618386	1.47375090208599	0.851106188565546	1.22762051639913	1.71276970544674
SteCoe_10896	1.62933830280665	1.83292675429857	1.88616280762219	2.08266969425418	1.65217771176002	1.95108023374364	1.57475359991882	1.89149371349713	2.61053904208271	2.93257434632276	1.2721270309164	1.35861610685699	0.974369110340598	1.35086738932753	0.980805639356749	1.50609816940343	0.799016403852494	1.02874743189952
SteCoe_10897	2.30333360761366	2.19258637817631	2.32168158338072	2.42881470273946	1.95753423655684	1.72340292912034	2.1649740169256	2.02190562937859	2.45853353117022	1.90359252164609	2.20682682335982	2.35159102230283	2.12848465014057	1.93448871850234	1.91689210172136	1.99637516696414	1.85328897317775	1.86700064034232
SteCoe_10898	4.26582092968336	4.26990051592045	4.26208193681325	4.29005322714713	4.57118457431807	4.55368862831625	4.61980384979676	4.36367564434501	4.74954233785155	4.48558173879897	3.82934875220414	4.24059170647142	4.11163776844591	4.15840684519844	4.42425560632164	4.52667263209252	4.11337440459521	3.93836208565994
SteCoe_10899	1.15060968566524	1.07713112646104	1.08644051419435	0.926935521639784	0.803049362753109	0.931903183578232	1.06071322226194	0.936561222486289	0.861472735631693	1.03261556381723	1.01863557438937	0.961469786152942	0.803122929774793	1.10964991775947	1.09354812333298	1.07871038137711	1.065506346795	0.837153502588693
SteCoe_1090	1.68358317450353	1.39375912951902	1.14728216421277	0.910462619062483	1.29602551394017	0.823453868434398	1.14992586883699	0.944605314285516	0.753649245358752	0.405684409979403	1.75518880272078	1.54474021998849	1.38021281809923	1.58982859669683	1.33467072700536	1.36307148836205	1.03312179128385	1.10907989732859
SteCoe_10900	1.52564566956511	1.11868755275113	1.17214270655232	1.29310452869642	1.28164704861326	1.28218275097065	1.13824269868386	1.24418787976296	1.46880483159328	1.04579192909003	1.38450237646148	1.48357793639953	1.60052075974744	1.41482034006322	1.6092370316252	1.01218765752041	1.21628679295437	1.46553819260171
SteCoe_10901	0.657786139324333	0.615478757480002	0.736417660688191	0.889530626090559	0.379475549567785	0.780069393593564	0.633375069157783	0.578023764599322	1.1979918346538	1.10417112156361	0.783728698051466	0.854424550078812	0.94789210848505	1.05061356902269	1.27640930421172	1.34237534978394	1.47206224715386	0.948737436609742
SteCoe_10902	1.36176490741652	1.9014521549129	1.51686337272678	1.52100207895658	1.60464488082822	2.4340208497597	1.57490183222695	2.39156973166044	1.23420151624641	1.95522227585963	1.46631279682586	1.5638706142427	1.79176479080933	2.14037737239705	1.99514250191242	2.17601704437056	2.1917062803811	2.02196160370628
SteCoe_10903	0	0	0	0.0696935645536445	0.0950849156524359	0.0977292131574179	0	0.0847469852848688	0	0	0	0	0	0	0	0	0	0
SteCoe_10904	3.43143021147111	3.4549511499999	3.46116478148976	3.33377757209712	3.55544096219861	3.50435478198735	3.8594875726519	3.42152070825737	3.81882117166887	3.09082781500026	2.86061548293453	3.15680392514551	2.96636240329145	2.94765881795395	3.29484204100446	3.53872560756663	3.18136023981435	2.77311788314431
SteCoe_10905	0	0	0	0	0	0	0	0	0	0	0	0	0	0	0	0	0	0
SteCoe_10906	0.0368248062093277	0.047693775658015	0.0424803202650613	0.0625737623838203	0.0330891368052317	0.0665607766995282	0.0113919364106102	0.0570366070979829	0.0739404247645037	0.0654049395048591	0.046810341211301	0	0.0331895687378321	0.0206997150291931	0.0282159231653834	0.0444733654374283	0.091270861544188	0.0216266456795427
SteCoe_10907	0.795176529632263	0.97291826289417	0.939693411128595	0.735250562475	1.13313798038241	1.39476287755472	1.25158993784219	1.66280176296061	1.04558697757156	0.947026886614168	1.24612230812729	0.94498093148199	1.71563841035916	1.37969710755869	1.09527184835626	1.45577976236996	1.83262016904976	1.60323640203695
SteCoe_10908	0.281885705638261	0.27882796424898	0.354896486940922	0.248639666368625	0.178707211391058	0.471246524884969	0.262187122386926	0.443746260845239	0.581529595985404	0	0.191798400924353	0.632080829177332	0.540299998973527	0.518014553761445	0.175077327631005	0.238003541353261	0.472542715162756	0.176297631802222
SteCoe_10909	0.852197339125067	1.03122514286025	0.882956180775159	1.05164976541176	0.727122384945841	0.950934748258531	0.787509044931788	0.875655325121141	0.55877566513621	0.485780785304602	0.724188083103407	0.912061497470484	0.57739018301921	0.794872788237535	0.799900934580833	0.729932446504789	0.896814684460669	0.867376771773407
SteCoe_1091	1.23643580244719	1.38571612231761	0.825529394907388	1.28281502395555	1.04424119050933	1.11274906756723	1.20339114524857	1.28069130998672	0.293763985213487	0.864242647819849	1.34077460111451	1.30207005501201	1.0256000555982	1.48680290000324	1.09735997050175	1.00692145641041	1.13491004365552	1.28952433651859
SteCoe_10910	0	0	0	0	0	0	0	0	0	0	0	0	0	0	0	0	0	0
SteCoe_10911	0	0	0	0	0	0	0	0.0938082101483717	0	0	0	0	0	0	0	0	0	0
SteCoe_10912	2.43257741264322	2.23442144688981	2.72425298782057	2.56629680762357	2.5399185420281	2.31348197307628	2.43282759308699	2.51833301967711	2.36702161503271	2.30567197025723	2.56643407688559	2.0381524997653	1.86000919828001	1.85289573177907	2.02568795350217	1.81081347274617	1.66430438035576	2.08903246891231
SteCoe_10913	2.23871741837208	1.9277570281729	2.86529155139165	2.19071631380052	2.38325177013022	2.78641743299839	2.47627530823413	2.36767919779006	2.72277974807257	2.20686722870667	2.27581338173659	2.11909950624258	2.68780227413294	2.32359406327118	1.95953562339823	2.10963750326797	2.65475266421658	2.64528088443145
SteCoe_10914	1.12204340168696	1.35987498314127	1.81265338025392	1.46777340876169	1.61428504037737	1.61095278175135	1.59710033118495	1.64030392851387	1.44973534378937	1.91661350519519	1.07575080674765	1.35666514214468	1.74724415223168	1.57592172139653	1.47455087974058	1.58280523041545	1.52921827665149	1.64521781148744
SteCoe_10915	2.61205811178311	2.63956684665719	2.58518556719823	2.61709983049924	2.58784715610341	2.65828664346896	2.80961423473399	2.38258874409257	2.24049434114476	2.0365119141093	2.25986749720609	2.40941845802818	2.14726349361682	2.22038786168527	2.41155149222425	2.51731298424007	2.22348797526936	2.08554116945176
SteCoe_10916	1.17570693951579	0.992005223466091	1.50552433499057	1.18006950090619	1.02379305955617	1.11158138629573	1.14180432798179	1.21010514776171	1.34005083834364	1.55419501354626	1.18657909294768	1.12576897279454	1.34566245599102	0.954467650430086	1.18224978478729	1.02088519074568	1.13409481869712	0.855796108303422
SteCoe_10917	3.8885889420981	3.60097257841596	3.37699742485695	3.35556099716246	3.32656129695973	3.35855215582833	3.56662570272393	3.43965830774291	3.23499174315594	3.27210839543931	3.19244573674143	3.14094420425989	3.27157187874113	3.79881585214027	3.30846024906269	2.93141541927978	3.49728175147775	3.78233877071918
SteCoe_10918	3.05991025654264	3.29346980121256	2.62152457900132	3.05217601143988	2.99979079836944	3.02659428231243	2.94505559443004	3.17791289529805	3.44225646553336	4.06518574578642	2.81465255949824	2.92909479077798	3.10997708034266	3.03073890346353	3.10744078381959	3.17123198529658	3.2892236128559	3.59180387162638
SteCoe_10919	1.63971179485479	2.05741435509444	1.77286021685012	1.81241044029573	2.07455914942337	1.98884513621149	2.22928507061675	1.86775328256335	2.20363867121048	1.93487705781667	2.18515935188565	2.08524187449919	2.66920215700788	2.69674475256442	2.06464294554257	2.07830353574595	2.10591435487928	2.2318241922653
SteCoe_1092	1.10415292820355	0.968566172845236	1.23030692849301	1.39302165217883	1.03421658163752	1.30339725191925	0.880028336615383	1.26507998175805	1.78263794345866	2.1007993950814	1.31363535283866	1.47406286412552	1.81211915255599	1.72460684213424	1.68197870899379	1.71297776369546	2.09040356756644	1.87999391910411
SteCoe_10920	0	0	0	0	0	0	0	0	0	0	0	0	0	0	0	0	0	0
SteCoe_10921	3.01925573375297	2.50353044216959	2.63257167836424	2.79359787182337	2.76399357706028	2.88532193426637	2.94288311588377	2.85467222239571	2.96273070044652	2.97373683218351	2.77455138941993	2.76422454879065	2.95123390913085	3.00590775358248	3.46749876042604	3.0794395717647	2.58973309952651	2.85795147181731
SteCoe_10923	0.352153394304592	0.501327780740294	0.848951000156278	0.661189586972977	0.721186827575703	0.88179521698031	0.422629444547337	0.770875137024073	0.40317283352222	0.875140107223258	0.3661447066068	0.598937852936614	0.849630225320385	0.985044934775176	0.627162784592263	0.727254266651559	0.801093588911628	1.0023793734594
SteCoe_10924	0.0812279485412997	0.247894475404154	0.323525009305251	0.142421508763462	0.229655595773087	0.270609580860848	0.234082514686162	0.372068557748141	0.129894545246529	0.523440401650822	0.0870620841573259	0.117638671987147	0.481508847310439	0.27875369560157	0.161086706088205	0.25299131685033	0.245086039180638	0.367823457879687
SteCoe_10925	0	0	0	0.0235812392044723	0	0	0	0	0	0	0	0	0	0	0	0	0	0
SteCoe_10926	0.37453001064954	0.112330731158285	1.10790004462757	0.242594807351769	0.469296649883471	0.309227811881106	0.651093785941355	0.762252958311873	0.317808372913766	0.402856916678153	0.695758501760228	0.371154351913081	0.270305952655795	0.0658847932737246	0.233397958154504	0.138172786712641	0.0953270517723936	0.257124793032342
SteCoe_10927	1.47372085158483	1.71893110404189	2.07692745908634	1.34795196642328	2.04817050028616	1.91605131008142	1.88465731395651	2.2732948070548	1.99401224907134	1.99308868794174	1.96714142797468	1.46053752656543	2.14767014789483	1.77833563072842	2.11209689589944	2.19052253964293	2.36404760413462	2.31165308011216
SteCoe_10929	1.01899451723016	1.31401526876666	1.06521275340219	1.06196113554698	1.13466554528452	1.02739582903688	1.02361544799078	0.981639573708345	0.854039784048129	0.517706878617498	1.26240175533516	0.750735470372443	1.01747427257416	1.1411056710967	0.623524881003612	0.534401809966592	0.373777942684412	1.12927662639331
SteCoe_1093	1.7648394232774	2.00880854468298	1.91096589345967	1.84250325808536	1.77151119247812	1.98529048987093	1.83842796886305	1.65437040493173	2.18637681631533	1.85292641251245	1.88105298525456	1.63509887222808	1.60486631668244	1.73504568930488	1.5391111115721	2.17602739340899	1.62667631433834	2.10839618464786
SteCoe_10930	0.214465781451371	0.212345768885907	0.189614245085337	0.45979338987676	0.0525324109591664	0.053855236188741	0.199131309989837	0.173669857114864	0.117254660090838	0.69118219260099	0.383182604308807	0.13958437251919	0.34867133509532	0.293267658850371	0.327795975421346	0.315644130865758	0.0645935581860283	0.316663653973356
SteCoe_10931	3.21522643053825	2.95169092368105	2.94953164050834	3.15281488490692	3.11637953703608	3.04416838422996	3.04837831400073	2.85589836787688	3.11049671779877	2.96117327856432	2.91450481401212	2.7682454270124	2.61951480712885	2.74782903487331	2.94190512783476	3.06259897700537	2.79981743555618	2.62822273602251
SteCoe_10932	0.466698310466826	0.493394576492415	0.727570117351187	0.384137170761992	0.626921391037091	0.564625333133689	0.417703668372949	0.591220468975679	0.605140554948146	0.46294326289203	0.383464478423739	0.462403514657155	0.795386959262476	0.610802853084182	0.591163200309876	0.400711513794528	0.547659401308361	0.796734487993791
SteCoe_10933	0.21396169984309	0.333141605799855	0.748289013389146	0.347434590982882	0.358643936406966	0.3667837236383	0.312686167433779	0.601229453175619	0.287576843729828	0.369178308880203	0.405879360293531	0.406955287534771	0.641974104266356	0.625469009488391	0.420260621488574	0.586369810174282	0.237940226875135	0.618275927409905
SteCoe_10934	0	0	0	0	0	0.0531600811208122	0	0	0	0	0.0450383799185996	0	0	0	0	0	0	0
SteCoe_10935	1.52352697400224	1.34403772109564	1.42382430204396	1.34801230933533	1.70338877148383	1.54636370749251	1.34649254560686	1.67689694269911	1.46725910254786	1.45264003749901	1.47557544595745	1.35509626700622	1.61491969726027	1.74698407533261	1.38162784704517	1.40178242183938	1.9370688531279	1.78556766142034
SteCoe_10936	0.173052110668618	0.143705943994545	0.17538223605042	0.168504198614754	0.132363597702997	0.160346656027155	0.297852381299938	0.138546440668067	0.230641059277935	0.357739311047515	0.256027489957154	0.210045031690699	0.296001951574312	0.366564230547585	0.482406565857364	0.406103110032742	0.271647671723558	0.287202417232574
SteCoe_10937	0	0	0	0.0375194013088988	0	0	0	0	0	0	0.0448422549294909	0	0	0	0	0	0	0
SteCoe_10938	0.0663616593439896	0.768415448447261	0.542011296714098	0.51329836039993	0.402534104319165	0.368190871107273	0.409545534882018	0.535925469317934	0.452833200662123	1.19312044361619	0.149531359784839	0.230163762279187	0.425192872532288	0.487495331191065	0.185206919089178	0.61809487426762	0.379254927357999	0.683251981410142
SteCoe_10939	0.173119579246732	0.203355033253162	0.323932681556851	0.127092754459996	0.115468153416455	0.231113035005668	0.207716151501991	0.28399061302615	0	0.249585739131618	0.183212911671815	0.239295520770981	0.226899665213043	0.261073277157183	0.160432580582019	0.276073486441628	0.128792289695691	0.206463208301765
SteCoe_1094	0.687573796216744	0.764756945702588	0.744982618140786	0.520194592894794	0.739712379426733	0.73514437580788	0.576345889799903	0.434658224685943	0.844231358829696	1.08054840612216	0.52894371731592	0.759756524669596	0.613685936715976	0.596806296139966	0.685725153175972	0.721267501478707	0.664432752450616	0.616305924313096
SteCoe_10940	1.63136536467273	1.63813960927763	1.28601457709358	1.60883285286319	1.75471466452089	1.64828144936289	1.64412884928946	1.73232105162377	1.24497975928614	1.01187841264713	1.63919400814802	1.44524051398061	1.05091982004511	1.4703957266991	1.47952796698623	1.57361109978534	0.970773116159344	0.888545258557368
SteCoe_10941	1.97768432997408	1.65080521109986	1.2121621988632	1.91668574711151	1.6763167821616	1.21875903766858	1.53905844031182	1.47591729097426	1.3583290705309	0.824422568337369	1.79051485926692	1.69050169658446	1.57335971993655	1.52417200080432	1.599699127784	1.22296731182976	1.4433526111301	1.43098162749649
SteCoe_10942	1.11507011894134	1.18884876088747	1.31937570733147	1.36613079475925	1.32830117569954	1.53001394891004	1.37414652562329	1.97462487554878	0.903440578748662	0.9571854650988	1.7508805724128	1.52974472568503	1.28087931794133	1.50663312569307	0.87608995556893	1.17275164608998	1.27484841720058	1.46135740247282
SteCoe_10943	0	0.243547957443819	0	0.0862803313902865	0	0.120528011897461	0	0.104988996823962	0	0	0	0	0.182619890739882	0.338230085561071	0	0	0	0.31821014326226
SteCoe_10944	0.641203370470801	0.578287882838198	0.585968025255211	0.639416235754148	0.530166584970269	0.586400299403678	0.495930259222629	0.776220371687958	0.924605368740045	0.871620087228518	0.650831202524995	0.505412483831242	0.856813445145274	0.776032981059708	0.826962364152309	0.585028766777378	0.670434847056005	0.610022039947587
SteCoe_10945	0.254538562519694	0.165036979951204	0.221294719547141	0.249408885689871	0.213280648589801	0.235542832991204	0.261527118450897	0.227583210768964	0.154577005115532	0.440200250671872	0.164981399403682	0.140186570094737	0.396886440121265	0.232843632239171	0.27708798576224	0.160033067774868	0.243184891445608	0.215505375379647
SteCoe_10946	1.48569463578941	1.54911869175946	1.73241937846585	1.227103672326	1.8307618878949	1.60773161090789	1.6053301281619	2.06367972466596	2.03275864624478	1.23689785436732	1.60416907660045	1.65516486769605	1.80293698185569	1.86137372689249	1.82749046788349	2.0264052925611	1.97496523506463	1.82702701059988
SteCoe_10947	1.19362469090304	1.22061683165308	0.709321770646255	0.83241959004962	0	0	1.15225121878662	0.962677331253057	0.984829209133917	2.76545739472672	0.822437589367018	1.1066546861245	1.29312901188983	0.873524098276628	0.999186323452439	1.1173019909127	1.63904259870103	1.73312615044521
SteCoe_10948	0.356827029444814	0.568318640632434	0.578975068491558	0.596353918279094	0.613797786570986	0.647900742654718	0.403185872154764	0.442810598033339	0.43355363636606	0.443067515078468	0.406873577803104	0.597281722021038	0.272154980834463	0.394170411631064	0.397735256709704	0.543557861277636	0.331389213760224	0.513174158950833
SteCoe_10949	2.51592446963161	2.31756466586858	2.5782099502662	2.52629180580793	2.60187888649501	2.58395655970776	2.62441083335309	2.43273524656424	2.23364469263636	2.23364637315847	2.08083268169473	2.20809237882869	1.75097091708505	1.95486193053097	2.26060340442254	2.32006276845672	1.8968618612915	1.97241508998752
SteCoe_1095	4.18749102752712	4.49351547249518	4.35486904453331	4.20941103409902	4.51405983799092	4.40590461792208	4.57811808246627	4.13576930920816	4.32458247763558	3.14259290849199	3.85652441235549	4.1555999216121	3.9316340895135	3.91283104660743	3.83713172559106	4.21028587872674	4.36086526931331	3.83542873499578
SteCoe_10950	0.435284141240124	0.684952649147566	0.45411791061414	0.620052458221963	0.333427576816131	0.702197691403385	0.592253977067199	0.581848183653642	0.869439831654655	0.484003362794088	0.577442224037557	0.749413780080413	0.742244822645549	0.763015091068485	0.181415688578224	0.605153728827133	0.557317040797136	0.525762608866144
SteCoe_10951	0	0.203851869843153	0.18072387104256	0	0.0973842477411382	0.191096530334151	0.099322602612344	0.374072986159463	0	0.279364274173531	0.0860334518405722	0.359788895357693	0.0782831298985644	0.0637572613940666	0	0	0	0.267546720578501
SteCoe_10952	0	0	0	0	0	0	0	0	0	0	0	0	0	0	0	0	0	0
SteCoe_10953	0	0.119807787800915	0	0	0.206868358376548	0	0	0	0	0	0	0	0.0880714445736658	0	0	0	0	0
SteCoe_10954	1.39654760744801	1.37299132432607	1.01935721059818	1.16377836404972	1.06174586389973	1.21776375156239	1.0965764967865	1.36100632752122	1.13617227195206	1.74247883576423	1.17038770378591	1.13891247184239	1.64332133163808	1.72278286638879	1.65744398952106	1.68249374919191	1.69833618318741	1.53029128100452
SteCoe_10955	3.48702265760134	3.39744963628857	3.19071125280701	3.42708805036849	2.99014187682296	3.18600409565411	2.86737217049896	2.95495563515962	2.24111355139239	2.06890745107169	3.40765351687362	3.26257677354162	3.01460650739939	3.01139409522134	2.67015199113271	2.64875408926805	2.79323942920742	2.86093662433909
SteCoe_10956	0	0	0	0	0	0	0	0	0	0	0	0	0	0	0.16578335114745	0	0	0
SteCoe_10958	0.778775459136991	0.977447511741476	0.705709723322051	0.758418489768545	0.956984932623451	0.971723423341579	0.840064913406541	0.834310443044815	0.893538749309039	0.578558326711313	0.82396478144525	1.16552524727384	1.14966569234494	0.859564918194283	0.950511337306619	0.877089833024031	0.816888064028199	0.997460590676991
SteCoe_10959	1.20154968674329	0.674763290176974	1.53960114758739	1.08598425321487	1.04993149321328	0.834917810144671	1.1259399722729	1.28760566098539	0.693075762115349	1.05858992506075	1.04111668315617	0.718711520898191	0.939697718025538	0.623535075574576	0.856623204841391	0.830152313064425	0.596466907601641	0.431081884809732
SteCoe_1096	3.96856623606787	3.62793653067765	3.7214763909539	4.16936867173844	3.66644644867788	3.59318593282369	3.77643669457262	3.51397934840428	3.09004424215321	2.43182793427791	3.60627606325645	3.55119822476249	3.43069302684501	3.49259853021198	3.42705134326949	3.31521702061054	3.24433486858375	3.06329260032334
SteCoe_10960	3.6775821065216	3.57419073183997	3.97610911699814	3.88368024243147	3.61741881613639	3.37592666411377	3.67562577497611	3.74955968303749	3.74843752523713	3.52374437336408	3.42507597170111	3.08252680651924	2.87403088646009	2.67681837849489	3.31604002966841	3.21853688875097	2.70195184764338	2.87999483101034
SteCoe_10961	0.616041151737209	0.697290560030811	1.02506770741518	0.498569537928201	0.852654814389352	0.745684178522072	0.691863381290532	0.723597020101054	0.645273339319451	0.925184503808646	0.778492858042584	1.04769900091748	1.20765039032369	0.930013372322353	1.06539454327522	0.845123458626387	0.843606536288029	1.05984375868613
SteCoe_10962	0.493124403109799	0.50972535817066	0.764151180537236	0.632818683883718	0.510379584334	0.468589424500292	0.735159676995577	0.731709833725386	1.07205756191692	0.827981132749814	0.798198900222219	0.717297748818816	0.705454128750713	0.66935061406516	0.938330832343402	0.780419624580482	0.724809739714333	0.744568684066859
SteCoe_10964	3.66621871236894	3.79098566105614	3.72414333145549	3.5830015317978	3.71977190554879	3.71732386294442	3.92723068546799	3.4151749293117	3.55128467912049	2.9601215066812	3.03984929978228	3.1492929123496	2.88088297702935	2.92083668044579	2.78510545251422	2.93573272833556	2.96048839879214	2.91082249545837
SteCoe_10965	1.47404621978578	1.27543105632899	1.17035862074523	1.40623702997931	1.17339296002542	1.256600915685	1.02291502844026	1.28286287870966	1.32446761276276	0.674061977671126	1.47324938050044	1.51969782884926	1.33611265647343	1.17882422356069	1.41602189213345	1.20670305289632	1.12892722110844	1.15668795646177
SteCoe_10966	0	0	0	0	0	0	0	0	0	0	0	0	0	0	0	0	0	0
SteCoe_10967	0	0	0	0	0	0	0	0	0	0	0	0	0	0	0	0	0	0
SteCoe_10968	0.632391760830357	0.849854730686371	0.499926365416958	0.899033627896939	0.905772430900749	0.743946908513249	0.91780787981871	1.52268006336883	0.815053576617521	0.996796686223857	0.537479092616015	0.668967921853354	0.501173484350801	0.419696453658511	0.54796441177861	0.84495963964825	0.615426557664008	0.794684513955953
SteCoe_10969	2.10584220027401	2.5400485013013	2.36455971141383	2.06329383463809	2.61379671302883	2.57903989217421	2.57083210269202	2.18776414110424	2.28030312142456	1.28087311745618	2.45387412844814	2.4377205731249	2.38574368079425	2.26410537388692	1.78993990076598	2.15044003165108	2.44339029131706	2.31862135637222
SteCoe_1097	0.158333663513962	0.204887163647887	0.175107709052545	0.16715090829642	0.207655779378573	0.282168025240939	0.136246038238789	0.183416654214443	0.140116119586956	0.446591132172821	0.140003383405766	0.178529969716186	0.174066531247722	0.17503759478214	0.20239820523514	0.125478427389461	0.237095618828592	0.211605411522208
SteCoe_10970	0.504524967622895	0.205199002621051	0.211241271279215	0.223374485663436	0.463960552970169	0.578148735921727	0.277063915552375	0.456172901408954	0.214383794772786	0.100633759758719	0.449750748989279	0.391375039119051	0.45966816790267	0.54163727549425	0.487794758590751	0.419677326506693	0.545285901165054	0.412880905314336
SteCoe_10971	5.41306942414249	5.29803002815439	5.38496870567769	5.39393958986596	5.39741511528213	5.39680723985027	5.28185079777544	5.05578208877697	5.3893669973914	5.48655331025809	4.75721312135726	4.76612666762113	4.71429780571241	4.60041831434787	4.96810995275983	5.03358365295518	4.79157830948228	4.77379123078655
SteCoe_10972	0	0	0	0	0	0	0	0	0	0	0	0	0	0	0	0	0	0
SteCoe_10973	0	0	0	0	0	0	0	0	0	0	0	0	0	0	0	0	0	0
SteCoe_10974	1.99725587521761	2.18045048497612	2.01372617455355	2.00121743344089	1.92489430235502	1.80731839591902	2.07397586883663	1.97971194376508	1.79255748892508	1.42499927177537	2.3621249189679	2.36619017708091	2.62232729221154	2.66312122481212	2.2743651843415	2.14198289522721	2.45296914016944	2.61608518861031
SteCoe_10975	0	0	0	0	0	0	0	0	0	0	0	0	0	0	0	0	0	0
SteCoe_10976	0	0	0	0.0296813193074221	0	0	0	0.0351786416549219	0	0	0	0	0	0	0	0	0	0
SteCoe_10977	2.4383320346458	2.28101908021606	2.12266837159104	2.44676771147776	2.20554526353721	2.09601424852106	2.13620891365517	1.97858720998617	2.01847771544486	1.7311463206012	2.29068628550056	2.31354809167605	2.28860892138704	2.24757305900798	2.27333800635959	2.03825818849893	2.19508087720472	1.90351388102839
SteCoe_10978	2.09621795174232	1.61714919478427	2.29933112026868	2.17022859885145	1.60998898501981	1.7630953669773	1.22885470120657	1.94917777644438	1.24775131205613	1.85130021429601	1.7502699530753	1.2510343571203	1.26063184876589	1.28906705975185	1.4659065011293	1.61385944929023	1.4284847653803	1.56335407138522
SteCoe_10979	2.55298960860958	2.51033586869615	2.62155266506403	2.51190567822634	2.70289474833073	2.6538570519113	2.65913879573989	2.4325023811342	3.58180989507871	3.25656820083402	3.55265268288148	3.62579464611908	3.81125852189356	3.80968346776089	3.57713759777922	3.38651968670367	3.80008071299661	4.12646804347153
SteCoe_1098	0.188762078970111	0.184732719373719	0.192321444045779	0.111835461753487	0.0940737590251407	0.164983287107398	0.211189617697837	0.158784547902935	0.139759503957526	0.357208157048119	0.12322086513724	0.152666732123623	0.0943361353896674	0.174599023759426	0.207593588160022	0.125156223272323	0.148505365179193	0.14862610877676
SteCoe_10980	1.45758761428536	1.46815244330659	2.01800678520212	1.57939813485082	1.59799605433772	1.27095102837473	1.41537993347343	1.73154423485218	2.01923463005033	1.97798419659907	1.81172412915344	1.71551707075753	1.30871600623709	1.44786576132241	1.49111353450962	1.53862891102688	1.56748628293609	1.3475502733898
SteCoe_10981	1.46329832237504	1.38738182199327	1.64682777936607	1.53181634038586	1.56950884203458	1.14989807945346	1.56161793359161	1.76041298470293	1.47093315892622	1.39256489188931	1.37809297629644	1.75689006281056	1.79365794578554	1.56306166975254	1.49332010074503	1.55741844094008	1.54638512431451	1.64043389650207
SteCoe_10982	0	0	0	0	0	0	0	0	0	0	0	0	0	0	0	0	0	0
SteCoe_10983	0.739210977432138	0.838661603712118	0.913360446127229	0.934082254513116	0.748627877254026	0.676180555234198	0.696456826002665	0.623073652536502	0.634957166929598	0.893138330064221	0.907813923139762	0.908992047600125	0.750802621309024	0.842027011591981	1.02299910240441	0.721011799393569	0.612301757212675	0.633967090454148
SteCoe_10984	2.12184957763329	2.21420524195971	2.36848625637295	2.15576460575639	2.2468536079505	2.29965768501464	2.11097891096032	2.12141025164862	2.70231291251369	2.4451589252231	2.32545556377061	2.3331690263044	2.35113715173775	2.10682098687247	2.1321760891199	2.44098151951696	2.46303842167002	1.97923504120957
SteCoe_10985	3.73069328623204	4.35464718096391	3.54324650850442	3.61775882920021	4.06897185017219	4.15621127906789	3.87780983649733	3.9792259472241	4.58476085926177	4.30573729544495	4.48206924563402	4.28066425257909	4.35923391395622	4.43548714978271	3.99857115803525	4.48020243152558	4.47834485217145	4.52299848792898
SteCoe_10986	1.20237366820638	1.15021415636757	0.904844200248516	1.15161409428498	0.924564634517002	0.939517547571572	0.903959547008192	0.862823837677945	0.993528602833758	0.319985420778775	1.50609942575408	1.71300888350403	1.57815674596126	1.81529099571731	1.65654043877853	1.08825141489305	1.52452204318829	1.46171799958363
SteCoe_10987	0.220069211237753	0.216392682703768	0.39316904801107	0.493239000656307	0.385379700763833	0.249372527250709	0.353318899333669	0.197029667832798	0.451215276206395	0.224800019161818	0.388723884548277	0.32248902907418	0.225013071274672	0.202873987725974	0.317743552495632	0.233889186465436	0.291765706074817	0.500804025479417
SteCoe_10988	0	0	0	0.00999862237032461	0	0	0	0	0	0	0	0	0	0	0	0	0	0
SteCoe_10989	0.754236751077135	0.654846830692081	0.818631767573482	0.531031776912278	0.565607495638757	0.446621209405722	0.472606315519806	0.747597430547513	0.575067918821594	0.121589435205655	0.78973792900664	0.565096314980566	1.08038718341523	0.711246308394056	0.919914510743683	1.08763370601233	0.713364226954725	0.255301673467205
SteCoe_1099	0.744928860063584	0.911377754998768	0.869748115186233	0.888519192164303	1.0139333124909	1.11010482782127	1.16914696710682	1.28266726039413	1.02888221818955	1.52012660091708	0.861953141779307	1.29068256241866	1.25429413900676	1.31966571228813	1.43306340262451	1.29982111327431	0.892541450746582	0.80790330328117
SteCoe_10990	0.759273784889614	1.03837652552004	0.469583591573835	0.971716634566046	0.269622115340794	1.06865874122544	0.666707907596676	1.00753171687418	0.675034511030828	0.281549001552521	0.645181987773654	0.837433155205671	1.26610292914413	0.953150147012765	1.48048948987507	1.80217257404821	0.646358587860825	1.18457140724201
SteCoe_10991	1.97056753399898	2.72693353728746	1.88372449987432	2.51498097171603	2.35261073665235	2.29976338143742	2.33177410840221	2.42263699458168	1.62781095412329	2.11212047902132	2.39458159057257	2.3890474210876	2.45336439876939	2.52356567293637	2.35008579956739	2.69786057385294	2.5035553387035	2.3585002500459
SteCoe_10992	0	0	0	0	0	0	0	0	0	0	0	0	0	0	0	0	0	0
SteCoe_10993	0.153484782768352	0.0793148234268132	0.0700952407433618	0.0527765689596127	0.0723398309123685	0.143357998692135	0.142549962432446	0.234927471987699	0	0.382930502284378	0	0.350443742484383	0.111226307311527	0.0466808479333536	0.048442267392033	0	0.24733254280689	0
SteCoe_10994	0.0322246051877488	0.0619843707956223	0.0552632550593548	0.0277905616362915	0.0289434724330116	0.0677368983260699	0.0861851109989378	0.041798176401573	0.0436745082208352	0.057286120477463	0.0247788539322451	0.0393738852575081	0.0431986134730959	0.0416951667512702	0.0487140577110047	0.0131376863913658	0.0465421621849324	0.0556492902552205
SteCoe_10995	0.912432012775446	0.660199300088287	0.523487226215272	0.900506324513774	0.745906994968071	0.758220857583664	0.684469956566458	0.695686406579109	0.483473319153711	0.322035652280456	0.764176058793658	0.737597202869139	0.832098143010886	0.648886138636739	0.850806350716436	0.51950406331909	0.569028824055307	0.69394136761092
SteCoe_10996	1.96040096191253	1.92067476610351	1.74937824063598	1.9819767110335	1.70786224876558	1.43860500192509	1.93318268798049	1.40397584152642	1.36233396912877	1.55983765917886	2.10593812701627	1.98338477918004	1.61637885464367	1.3563288717443	1.76860781379545	1.54121031514492	1.49880096124869	1.73309910027831
SteCoe_10997	0.849886607022127	0.920464426536115	0.448109748441616	0.744761960999141	0.833908886395601	0.662514358711355	0.770049570031167	0.580683051736665	0.726539078854697	0.67221782104837	1.06997723650593	0.864243614848271	0.684706555839461	0.728195906192778	0.721644377514075	0.595728897480131	0.681912872498439	0.682085860264887
SteCoe_10999	5.10175695985941	4.5092659040846	4.66372935910716	5.02330682694761	4.71348197466844	4.5113584799213	4.76833574059832	4.31838729552581	4.7464164840968	4.08787640546042	4.78311643286251	4.64475930376231	4.43645419922177	4.58527105090077	4.57562884246908	4.41572468986537	4.50487479957706	4.31076342884862
SteCoe_11	1.33820377067508	1.40190376360434	1.05181366816626	1.16454236901668	1.26095339295183	0.97179813230839	1.06395712382312	1.4719694272829	0.478929585905519	0.600029910460217	1.34411184264143	1.04766629028441	1.06991716719196	1.1992401813907	0.779293852128118	0.826545456316411	1.35767117324324	1.11102888681626
SteCoe_110	1.63831940937886	1.71349694942537	1.46440439907071	1.79772763769567	1.3566480200576	1.62651726930556	1.65901277362476	1.36238504415705	1.18453717746669	0.9866635588688	1.42986399079927	1.34718931553946	1.0514299820273	1.21481847226499	0.982283442785757	1.19405280121624	1.14474389979537	1.04893615434639
SteCoe_1100	0.508386984759882	0.810407156508644	0.634418404365681	0.696023085410084	0.730406965615094	0.988536594569159	1.08666957526322	1.07195844717526	1.35602344597666	1.36459609810579	0.856431845551905	0.980843463221232	1.22726597693556	1.21153005376444	1.38609210432123	1.24027422235478	0.764373981889937	0.898223122560274
SteCoe_11000	2.65696023056996	2.69111192768079	2.62948542513752	2.8429557519835	3.03378034646402	2.7405313183297	2.78677312614768	2.74320115761125	2.71601372132489	2.38507873970198	2.82825130478018	2.80013787088439	2.75157467710545	2.88319469068237	2.71785832207818	2.74416757929598	2.61457593191785	2.60790970526025
SteCoe_11001	0.0881886372025716	0.0655278657219789	0.077052207394126	0.0992460660476351	0.0405612108664664	0.0209637492081923	0.10049717469742	0.0698464333425727	0.0904420796785506	0.272563354216116	0.0518525051247305	0.081794899023084	0.0459274602659374	0.0380092664428957	0.0131885747505746	0.155750113196889	0.0731218264701392	0.0963524064173219
SteCoe_11002	1.88999110184128	1.76172775533298	1.78537496029515	1.736656363488	1.82450179055416	1.84492965799709	1.94693749797074	1.60753567524126	1.8614980574072	1.6818469241271	2.20712958441248	1.79139908356978	2.01440752913094	2.06791707570715	2.21814804031952	2.06757939448772	1.85250067401517	1.6666690178669
SteCoe_11003	0	0	0	0	0	0	0	0	0	0	0	0	0	0	0	0	0	0
SteCoe_11004	1.72663317604535	1.71053493119045	1.83817391764853	1.59630013927114	1.881197724336	1.78507401162505	1.73093524303817	1.49959021452561	1.70952938347232	1.84432411093733	1.63216183597648	1.6112676087696	1.91908698780598	1.72323250401571	1.81879845167481	1.69290881015224	1.34623500382703	1.63622948964317
SteCoe_11005	0.259199300084312	0.396344574281356	0.387207238682756	0.434768963112529	0.270767365519725	0.520672194077882	0.374139757104911	0.57645500005393	0	0.342357160368383	0.324609914815515	0.21988802945063	0.186381592420187	0.36982871682097	0.418668130437208	0.512711988570196	0.2420220446563	0.266970926760916
SteCoe_11006	0.896638923136787	0.582161291462745	0.650347033463928	0.630152941071858	0.642768539621392	0.850379350976959	0.469164289325748	0.869210207039633	0.545968657565783	0.924177248651152	0.597465541899368	0.83756442701541	0.912631407761893	1.00500754155851	0.993618171758434	0.981732915881888	1.08039270014266	1.0206523992992
SteCoe_11007	0	0	0	0	0	0	0	0	0	0	0	0	0	0	0	0	0	0
SteCoe_11008	0.273202147229889	0.32009639029545	0.663491722770739	0.388674932832608	0.406969119609878	0.349246978841135	0.495496131874415	0.58612615059361	0.253031570297445	0.670613624821688	0.32055352923617	0.500014765272279	0.422879361117818	0.451257223467722	0.449314483885333	0.52157566649668	0.379863398370266	0.621486467670117
SteCoe_11009	0.791820248858704	1.03756694968502	0.947874380010433	0.930247034174446	0.942604777471813	1.11937545000997	0.899028571768945	0.691749890696826	1.14430071392181	1.55703093414533	1.06273941814054	1.30068894540467	1.12536244321363	1.04268906320237	1.18688987591835	1.38770230606362	0.878058545223894	1.24742061948705
SteCoe_1101	1.28000606437632	1.51678074713916	1.42132407039268	1.34145647548251	1.4685842207452	1.69681618354531	1.71133618831717	1.90885930281178	1.22949932490848	2.02742034244046	1.4493216611059	1.57653865345479	1.65457226954395	1.52224754867041	1.27602842782255	1.49836618992125	1.31147933385506	1.59012191484679
SteCoe_11011	1.2537097997209	1.54642764914129	1.88068404988236	1.42814403379156	1.64252471185588	1.75845680006757	1.65626639578989	1.66273142809927	1.70730212263195	1.77108127979131	1.28732392609935	1.22697022922956	1.31512023762988	1.29906770045451	1.32817290159979	1.31562120616291	1.33742511438046	1.20488319591367
SteCoe_11012	2.35454125221941	2.32684973849957	2.19967379205505	2.27430692001827	2.35841032593285	2.34496177063669	2.09832107878716	2.3942927071715	1.84843014972022	2.14643615659527	2.35538621425496	2.07755554900821	2.18675653314144	2.25757425012186	2.08124558291123	2.29059038249756	1.9774108372958	2.0788131047299
SteCoe_11013	2.10412995384591	1.97164472123647	2.0495055875167	2.21260822660839	1.79884979121285	1.74237134918955	2.01850626697834	1.86230492615134	2.02250046893142	2.0670479613968	1.90832800843623	1.72964737664132	1.63338738447076	1.66465009035374	2.09983009375967	1.88040687127118	2.09099131231389	1.88853416064809
SteCoe_11014	2.11065498441805	1.91564688011163	2.77108369059488	1.87253320911983	2.19140168376337	2.06421915631594	2.0541135998203	2.17003273749522	2.57098401470845	3.40109100832847	1.91657441151992	1.83356080366334	1.53777575099921	1.42966385456725	1.7188772249945	1.69461958208144	1.87910609725725	1.78867617495517
SteCoe_11015	0.295898833504725	0.18721145979705	0.299249318816458	0.342151803737414	0.295209256818373	0.19132027022207	0.351355517002099	0.371444070797963	0.412083661114039	0.18862293793123	0.246334327751285	0.417325220898185	0.467801292269175	0.469457965983872	0.513109507304391	0.333292910207869	0.500443516523104	0.326133060642591
SteCoe_11018	1.80870419783741	1.10638071135058	1.72440850240943	1.51721138048267	1.72575453476034	1.65179037395226	1.66685688242622	1.59165766287843	1.87584916485983	1.80773457809898	1.53448078178831	1.45382295488842	1.83776142902734	1.58596679295377	1.58636456516588	1.40710042971297	1.24907279898513	1.37089272388427
SteCoe_11019	0	0	0	0	0	0	0	0	0	0	0	0	0	0	0	0	0	0
SteCoe_1102	2.57310050946819	2.3795096400594	2.45181813791305	2.71253997172699	2.5806114577781	2.37314270779068	2.69944663184084	2.40184230850933	2.44387521371901	2.22970567597781	2.39308519482048	2.44133950182964	2.25732312128067	2.36831339605835	2.58134851798944	2.44258107327316	2.41336234907372	2.14419923082062
SteCoe_11020	2.65488981601174	2.79254766985127	2.48373654622304	2.47080434733607	2.68823398047309	2.76874902494729	3.10957378753508	2.90561716364696	2.42998441337133	1.9820421944633	2.68019465087244	2.5646341297546	2.6128920361088	2.58582179124811	2.38072456244826	2.7623431546547	2.78070649413015	2.76812670991378
SteCoe_11021	3.41153434048157	3.59422473564368	3.24850330916497	3.36818146592102	3.23445917094806	3.58925112025921	3.58969200546903	3.56938977628892	3.20843872018113	3.14733237943803	3.66992590545572	3.72524916985067	3.37540608972235	3.41363758492487	3.43193501632057	3.45729559416241	3.6365579141045	3.67605789500755
SteCoe_11022	5.70429129640026	5.97904776779623	5.43331267698512	5.44815084073514	5.94617400821312	6.14077203516039	5.91344615037843	5.81596135865843	6.62010892435661	6.2086811651853	5.87272044604356	5.9607832254288	6.20690652670106	5.96435399725376	5.4586074063072	5.89350767286813	6.32337468914249	6.52964322565616
SteCoe_11023	1.91958759424152	1.9635171954345	1.61588231334851	1.6615551996119	1.60749110783043	1.64194729684386	1.68484251069995	1.63383611598724	1.68834757176679	1.79666044444463	1.83044169981708	1.97197171587104	1.64223466014711	1.76010678075168	1.31585647218471	1.40085211221539	1.94182437923291	1.67354264881225
SteCoe_11024	0.339863094244178	0.661442735349723	0.39278682978645	0.436135155998268	0.807898261538136	0.419441764540591	0.52108956893881	0.640731983792362	0.421739675350527	0.768834640140035	0.801511177705198	0.800765259843606	0.905193517817622	0.78435015864546	0.909502730957734	0.672817685153807	0.846357672563783	0.833988673816375
SteCoe_11025	2.06168137497533	2.15022694029685	2.3774268918258	1.96753240416568	2.1974370856972	2.02908393460259	1.99696510996456	1.86073912975794	2.08538726593463	2.53982686146776	1.8278900688317	1.97143194044333	1.61474169794609	1.83774530000774	2.02964463601277	2.30239722165423	1.94759466803	1.78313587081671
SteCoe_11026	0	0	0	0	0	0	0.0619614756941912	0	0	0	0	0	0	0	0	0	0	0
SteCoe_11027	1.3630449777792	0.950335078652779	1.1698935911864	1.08035011587741	0.862692061064754	1.05004331177684	1.01853785110938	1.17103479248972	0.831205762170909	0.68567825365059	1.20201224212839	1.0427695609057	1.05902521335803	1.07303681487433	1.0399172660335	0.743039026679875	0.637847138288912	1.10495334525094
SteCoe_11028	0.80643862680788	0.888266061255328	1.02560685026636	0.642875892990809	0.539825074901203	0.549579182716131	0.560451874709594	0.643546458000991	0.646597532735137	0.507931862655165	0.625312668321966	0.597993073631122	0.666557073279132	0.59796370008794	0.61733902210619	0.692116778600819	0.738446625875595	0.745414766234104
SteCoe_11029	0	0	0	0	0	0	0	0	0	0	0	0	0	0	0	0	0	0
SteCoe_1103	0	0	0.223827795592576	0	0	0	0	0	0	0	0	0	0	0	1.50771550395789e-08	0.0601725082695428	0	0
SteCoe_11030	0	0	0	0	0	0	0	0	0	0	0	0	0	0	0	0	0	0
SteCoe_11031	5.59151189202561	5.28935187021724	5.2924905089901	5.65676976671102	5.29995176480911	5.19275021608553	5.25151764383651	4.96931740846117	4.51785933044078	3.9627648039096	5.21837579434573	4.9533105403948	4.58748052261864	4.64495161398472	4.81884806705468	4.73540676719543	4.68448421072524	4.59076719047059
SteCoe_11032	0.868702896381643	0.678357141643792	0.968381625499287	0.75668644624392	0.635871263554797	0.581542711559665	0.692423220295383	0.83130467861654	0.632663868976316	0.488928598362758	0.995346537036182	0.661715596160191	0.569132121307813	0.703070128083343	0.807074558120713	0.394885918305508	0.255032464025784	0.729460166380861
SteCoe_11034	0.132637771875552	0.129565387470874	0.244283704360348	0.0490871754850646	0.125295146408477	0.139321616239048	0.0810499636403045	0.105079036851525	0.298290077887705	0.190796744789989	0.141407989094864	0.0752370496844724	0.0601282574420978	0.0649035877327616	0.163766547329468	0.165577540289347	0.102681238482521	0.105595139582561
SteCoe_11035	3.17136580306871	3.02873400852782	2.79945708395935	3.20955487649668	2.93712859846332	2.76555186975385	2.80405132459624	2.69444630880285	2.70586194242254	2.00793562581362	3.11172259376481	2.99203538858169	2.94586249913994	2.94459058391322	3.46926271070039	3.38271172319807	2.90859618765942	2.55366760191543
SteCoe_11036	1.46095485976719	1.31899047343559	1.11314788899335	1.4084017541474	1.40401641340252	1.28230278703645	1.76728221501799	1.61319188456236	1.32754111485922	0.988284979713371	1.03897233694913	1.15642339325423	1.51114660236468	1.35207374915738	1.48405663271424	1.41611999156412	1.13666298547464	1.0495691560693
SteCoe_11037	1.36987645239609	2.50265320134279	1.57321641082056	1.88832030348005	1.98528102276566	1.84952902221867	1.53809176551691	2.41057021305765	2.37570584124544	2.53276166228712	2.10632860296594	1.52329831924297	2.19292272918595	2.2212989086498	3.54954841998428	3.60240577837267	2.95476456985098	3.51273116457653
SteCoe_11038	0.803396945359435	1.18832887103341	0.97740417240942	0.774080959047758	1.29166418187294	1.0805148469804	0.758385032922948	1.16147886098474	0.672494289853011	0.689972504738136	1.24679821265044	0.931682708407283	1.34815257789345	1.10277087183025	0.91897712463374	1.13002340759808	1.34952208999915	1.24165429799801
SteCoe_11039	1.35905455437518	1.483402173479	1.26153793383523	1.2318484172458	1.10737116446261	1.3089179737759	1.45842499530862	1.22289605515036	1.2555350645694	1.93555097416683	1.50214884278616	1.58910008272923	1.42100903725643	1.45734537437088	1.49732212881641	1.63538594814288	1.59077678531461	1.13106048656677
SteCoe_1104	0.78799743932084	0.464210971551873	0.753809619552436	0.687142958479673	0.75197522166242	0.682572584138844	1.12437549828627	1.08749312693908	1.03458210689373	0.322860891886509	0.973617527796031	0.62122828621547	0.849317204304799	0.911679795407926	1.16637500986685	1.22014086330736	1.16277077699157	1.33950202730468
SteCoe_11040	3.40671392607388	3.42749761090263	3.20455584063778	3.60282527732288	3.28598396493185	3.21930123829054	3.31017340783668	3.27102924964246	3.09470091229069	2.68734489447241	3.52291113030649	3.61917761311345	3.27454061213751	3.51517735077819	3.44382225060878	3.19424791988802	3.31208671332057	2.91090395467301
SteCoe_11041	0.575668627882158	0.816872085641653	1.29336107464613	1.02398831163942	0.95029464559206	0.778482212063112	0.688077477515368	0.383797957688868	0.186575739854965	1.83093883764612	0.431509209748849	0.624049730667945	0.928894269861068	0.582217892090979	0.533328671471127	0.855582313358521	0.57248168897672	0.913262742172414
SteCoe_11042	3.47043565197671	3.34206723053767	3.30916206362888	3.48577575003117	3.09221552609976	3.19064857789523	3.19825398499599	3.14974466464843	3.15831572728009	3.23330914408846	3.43906107907449	3.36267270677665	3.31865747196596	3.02846485555446	2.9306003178696	3.02218544338315	3.03451855067296	2.98380856158924
SteCoe_11043	4.22854150980435	3.99892607127569	3.92061945616615	4.11861669800312	4.0158733438843	3.88069255556943	4.10394165262581	3.62350127637404	3.96586158684086	3.39870923372224	4.17310696687642	4.17976540954882	3.71798643299854	3.90034782023544	3.9984198833113	4.08398385441173	3.86601160185212	3.5865134516363
SteCoe_11044	0.41533762127726	0.3890181930571	0.191199182121342	0.316711410341444	0.240758129814366	0.329481805322362	0.328800466750818	0.269713606525807	0.171476679257027	0.153033716375519	0.474874973892765	0.290469494820026	0.797854062146614	0.615885781445417	0.953520742891165	0.781794933178252	0.624240473638841	0.776028624162245
SteCoe_11045	0.767728390542695	0.685164337923268	0.52954726452072	0.594473788832925	0.461411814865611	0.654084269090448	0.552259328498944	0.501067873565773	0.416015008058664	0.598864560021584	0.666604319452233	0.5734395356767	0.608331668911955	0.799721695920548	0.996435004453388	0.683135144093205	0.68940468989176	0.608666235033066
SteCoe_11047	0.205394734001398	0	0	0	0	0	0	0	0	0	0	0	0	0	0	0	0	0
SteCoe_11048	0.454631977086845	0.362244511761615	0.491390134518667	0.322157569778266	0.232825289222043	0.431917734764285	0.428526571995931	0.531207310049231	0.654392844603278	0	0.594258080677575	0.5568876735424	0.669706973702511	0.518687510096863	0.72764877419302	1.1711876083627	0.771835140292644	0.948869952391073
SteCoe_11049	2.33894829768117	2.43785438312446	2.28341316268379	2.42040660402403	2.40880190423666	2.27025871041759	2.68284155674931	2.21987423692419	1.76392970341399	2.8013166118533	2.38452547869089	2.21686523958003	2.16014965638918	2.52665825887774	2.15822299021457	2.15885117255859	2.15749683297905	2.72225070348236
SteCoe_1105	0	0	0	0	0	0	0	0	0	0	0	0	0	0	0	0	0	0
SteCoe_11050	1.06141641164678	1.15351528284795	1.18469184212016	1.08624870470414	0.992510901630974	0.854152844203902	0.636646014728021	1.06946388072074	0.67860061929218	0.239644309515221	1.12763638625125	1.01127410001125	1.14200365736008	0.993881860077948	1.24747887406283	1.15832865710382	1.23281985996066	1.21178565201233
SteCoe_11052	0	0	0	0	0.0340415701947095	0	0.0347595616699368	0	0	0	0	0	0	0	0.0221417695067343	0	0	0
SteCoe_11053	6.26691370430236	6.2207825532783	6.15076178899741	6.11532024963053	6.28904812325127	6.15036311777947	6.38794916725151	5.9562292265431	6.13363681072871	5.66123761584678	5.97410623002074	6.06363807425512	5.88681622796996	5.77722339779201	5.55293238497264	5.83430449907588	5.92994143752063	5.67939534833345
SteCoe_11055	1.15917325219543	1.26892615206208	0.883895566495899	1.13157311690969	0.659702703778303	1.14625337514657	1.01267508691403	0.929112374991709	1.50103416201052	1.88628145106638	1.52104943075541	1.68047408622659	1.88824407591921	1.82376101027885	1.75813609896297	1.73696462022932	1.66014760349047	1.5329954793113
SteCoe_11056	0.717413625304785	0.47665300623448	0.806125557428853	0.695330301524409	0.576306545994973	0.618871498121891	0.374925269172793	0.430843528865955	0.641494757209692	0.61926459410303	0.768904521314783	0.872323872861971	0.811045415135843	0.893343769620068	0.789566636781008	0.65239290012772	0.806738706574083	0.659782469836434
SteCoe_11057	0.918824460202713	0.527223992714482	1.00930469366596	0.884032924084948	1.26203998109336	0.709693156242738	0.762155023505714	0.981484424807399	1.11775460674227	1.33905161108007	0.993993474559161	0.813645280183256	0.661514624047464	0.499712904209106	0.74336691824039	0.527301015328233	0.553253803804107	0.678281232829564
SteCoe_11058	3.75388775488655	3.49525966003441	3.79530709848301	3.78787912543302	3.58614264248286	3.39541103000844	3.56905573609473	3.40916020344388	3.42963108181215	3.32714845786947	3.5994118357009	3.49741567767715	3.26202124624664	3.12378552070491	2.83176562143621	2.92690311097039	2.76194410443247	3.14470886723447
SteCoe_11059	0.424092857585116	0.332447987192529	0.421732787256678	0.586299231066894	0.418466725324072	0.64289584383704	0.526142457716588	0.525438600554691	0.45016188514982	0.128334639659184	0.551736673766752	0.360787052447539	0.447890811704028	0.491504667706314	0.626167414747754	0.515856788272565	0.326934670230339	0.381147947844886
SteCoe_1106	0	0	0	0	0	0	0	0	0	0	0	0	0	0	0	0	0	0
SteCoe_11060	0	0	0	0	0	0	0	0	0	0	0	0	0	0	0	0	0	0
SteCoe_11061	2.19054704453545	1.79038382439898	2.17696988781512	1.94020786662675	2.23063856046078	2.10971896036514	2.32709924338952	2.68384907429295	1.6506398752573	1.93717189762536	2.17468423825839	2.12664478694943	2.01085112748286	1.90685866545518	1.93323186971348	1.6763805986508	2.17701048924835	2.33173125096963
SteCoe_11062	1.47052038185261	1.64393265669861	1.21012196849185	1.64161770406091	1.45734958023812	1.38563473050985	1.82687521244667	1.35371439001793	1.38739556493236	0.995182081427132	0.882268111467677	0.920252915749383	1.2267968756095	1.03301850361348	1.06264513692084	1.39095568069747	0.934897404549564	1.69761173051485
SteCoe_11063	2.88876793848589	2.56048853017165	2.53468239699008	2.77578996857592	2.87746434802474	2.48717721351807	2.69510574514747	2.53219593728062	2.62822411831052	1.81034746822689	2.59745491717863	2.56210805499849	2.49937844041109	2.6150047943624	2.96183527863359	2.66979893422594	2.02765224491118	1.75896352255832
SteCoe_11064	2.38670388900026	2.41947848296039	2.48173235387368	2.35131227647663	2.40800817462065	2.51050060008021	2.36485568691597	2.60641872995907	2.48475004480944	2.24841469836035	2.13055552723974	2.19798506085523	2.46149258601145	2.02434721135311	2.10979611388637	2.28722011932681	2.10204310512444	2.01740807227519
SteCoe_11065	2.67099620901894	2.3657913866784	2.28055208466406	2.54591555925309	2.55859836134836	2.49360701382406	2.78417254075664	2.63055600969342	2.27234156867139	1.61736951336578	2.85254091230563	2.65944258988	2.67089230197758	2.67720793718719	2.34564751345564	2.20305997494124	2.25379435657474	2.23674127386288
SteCoe_11066	1.3102472907474	1.57518792265906	0.983591822666426	1.43009745151781	1.05803304380951	1.23519623884515	1.33966742183411	0.989001538280709	1.29217241289239	1.46966089524875	1.04760722382729	1.64312146913186	1.66081524293907	1.58967738255615	1.78883914494255	1.82167454540441	1.66117897862402	1.45014717348224
SteCoe_11067	0	0	0.107422130952878	0	0.110769035584028	0	0	0	0	0	0	0.28641742952052	0.172225386073716	0	0.0762125617374793	0	0.465132761290685	0
SteCoe_11068	5.08145834867994	4.9396043225108	4.9115546268273	4.99221729555895	5.01208734547358	5.10027675163053	5.00443492807957	5.01509122226671	5.06010095335936	5.08414721687151	4.56553188443447	4.57138492235045	4.76642610020017	4.73673713736826	4.59464611575986	4.48245631700601	4.28362566437864	4.38622808005305
SteCoe_11069	0.204823016540457	0.252277364761911	0.333209950884051	0.0611902907533228	0.342669671668699	0.261578760437233	0.189583773952558	0.583337354174911	0.182911608746602	0.807637506229933	0.406605842143098	0.567370636442779	0.352165548262879	0.242234056753179	0.203589833260816	0.147590434596004	0.406088302159106	0.452373719766709
SteCoe_1107	0	0	0	0	0	0	0	0	0	0	0	0	0	0	0	0	0	0
SteCoe_11070	0	0	0.0146581870864132	0	0	0	0	0	0	0	0	0	0	0	0	0	0	0
SteCoe_11071	1.09224145919358	1.05607108627764	0.982831530680413	1.16416154929209	0.857577181342736	1.01521294961425	0.85388231816949	0.875707057897442	0.839450916504528	1.23432742707229	1.18809455033245	0.860445923064386	1.13040276213305	1.03459668509056	1.25785381704982	1.0780566456431	0.890256805328663	0.870198018384374
SteCoe_11072	0.849066217684949	1.00755910452463	1.33995147677962	1.00931229187788	1.11428815088307	1.18687284662299	1.19779879732635	1.51359967327735	1.10699179592356	0.811405662781216	1.01927682566448	0.98389646199596	1.01958884428652	0.944529150305543	0.870547945294359	1.16831658244772	0.977933904946727	1.17289859665103
SteCoe_11073	0.761064225498732	0.575288154864925	0.63067698512538	0.335458098309182	0.489717463537519	0.757639489937244	0.591522272658749	0.762039292332974	0	1.11564903896114	0.389712724048021	0.197415940059363	0.434785428095096	0.386277198398856	0.494766999355323	0.651439687717222	0.575190142957336	0.408439605389593
SteCoe_11074	1.12897329550994	1.48477304186809	1.11113954758394	1.32082559561515	1.43673206229994	1.29763230723811	1.19600681170249	1.35266083423984	1.56306746644516	1.69011932110159	1.46989051326075	1.57955271979808	1.89287378173091	1.69321085919077	1.56986220542133	1.79477876679217	1.95589150968233	1.998359612341
SteCoe_11075	2.19475495399775	2.30540822322998	1.90728978397055	1.97424973933603	1.75538700673499	1.73742541074656	1.98553656259962	2.05050381164136	2.12829545341401	2.25212407563771	2.24146372974357	2.45330420231256	2.11242956071226	2.23795833430436	1.78805576699839	2.18744950855046	2.08082389367991	1.90690005364428
SteCoe_11076	0.462556971364417	0.727153914969948	0.748058837445511	0.501858060202095	0.483843479188733	0.582924796141377	0.51537336933838	0.506156012068573	0.472134946772356	0.932225497817095	0.527462838932402	0.574400796069642	0.50428447944513	0.45496206391126	0.559128570021592	0.478550889116172	0.552011351774926	0.603748194427083
SteCoe_11077	2.14505338691266	2.22502497753528	1.85042999431745	1.97255113545055	2.11025197114477	1.9611684108032	1.89619719301278	1.8288200905022	1.65159923793722	1.40101283430867	1.88262737303534	1.76467140067142	1.99636574328721	1.88430217191453	1.42017606492312	1.56134000980965	1.60992878569182	1.69850829708939
SteCoe_11078	0.620572761649075	0.737486530790288	0.792535030923983	0.740208825935231	0.533165481029116	0.515508904589289	0.938074155695453	0.820248326653703	0.660446574848085	0.806219430412952	0.597949342671883	1.13854232653213	1.09776137299994	0.696754184923604	0.917397246415214	0.817685267086426	0.810959740867724	0.980735432814828
SteCoe_1108	2.84067119168492	2.69826362639309	2.64144949063817	2.61762477584427	2.85326014676652	2.91338679123246	2.82830905687775	2.75637130872762	2.92115225612615	2.66768088045729	2.40188562247139	2.47969361116087	2.36834421697397	2.69112389175541	2.66174703569206	2.50552129165633	2.4089221660944	2.20684784346047
SteCoe_11080	0.506642652538528	0.480404276333892	0.487601262446484	0.411196536049377	0.701406930999458	0.593170454831037	0.712193801724207	0.554615249912755	0.830290088004677	0.470443530158166	0.690441030751773	0.638620135493362	0.837325074043442	0.678943067857117	0.693402009947176	0.612896796987544	0.565978560699909	0.633978281297338
SteCoe_11081	0.230061416500613	0.494958882078318	0.248736427851882	0.19111838743637	0.530835870646171	0.165235596175046	0.260838871932898	0.5416675847621	0.12642990374726	0.542401009256716	0.64746593416802	0.594263201907316	0.404137359256122	0.137809824587029	0.237278179091183	0.279031015634479	0.0698266131132956	0.418016554969232
SteCoe_11082	0.432708172501403	0.661388147010465	0.529570332108768	0.444364695647848	0.74023598421647	0.704256439914688	0.476048813552803	0.607466575420228	0.700019270493202	1.36905410268218	0.428021206175402	0.565460532554701	0.679401727480704	0.540506636648743	0.758504214922064	0.622705460240462	0.877045222740819	0.917408378141183
SteCoe_11083	0	0	0	0	0	0	0	0.0375626521261825	0	0	0	0	0	0	0	0	0	0
SteCoe_11084	0.278415744521496	0.323382313358825	0.306455644987218	0.357706848611903	0.284779183221397	0.395254986572544	0.336247724522813	0.266879515080067	0.319680307178657	0.781385358007043	0.340695737334189	0.15665262056476	0.383595340046004	0.268752313323479	0.244790226691778	0.289179464294736	0.518340687026803	0.16647077312893
SteCoe_11086	0.585077170135722	0.609968261571258	0.380988319168344	0.457838416292173	0.422722441193392	0.519797492591689	0.437897549306564	0.458292941211751	0.427520610901377	0.771485432615554	0.630984511100271	0.423931479520401	0.640496202972505	0.583556679715548	0.48196357558504	0.499618728924162	0.712558599787283	0.367770900395759
SteCoe_11087	3.48993868580066	2.88959096429671	3.52204724562975	3.59798380976408	3.13954388650513	2.81444450704772	3.20009512767787	3.18001499357567	3.44430698499626	3.12742239108428	3.79095630219031	3.70622382489794	3.90179812020848	3.69633397736784	3.3911490260903	3.21287116451466	2.8661291328282	2.7946552680625
SteCoe_11088	1.47251818824137	1.27060828836927	1.18052396373069	1.64543072558413	1.2242699700318	1.37988159545151	1.8578487513949	1.66728707049962	1.33021725010476	1.0129695309466	1.75684980285467	1.35083887003902	1.73953939924894	1.81901314685347	1.40535188540165	1.46510388373999	1.4477462539368	1.33537115046702
SteCoe_11089	0	0	0	0	0	0	0	0	0	0	0	0	0	0.111021154060642	0	0	0	0
SteCoe_1109	2.14492621112123	2.08741943783107	2.62980387296867	1.96053476575686	2.4159314599596	2.66019390924723	2.30000541089819	2.49685138675247	2.78122032387804	3.24852218763856	2.15371988439894	2.1850120256615	2.46874574673756	2.12674200464825	1.94568772359296	2.32020723281526	2.50945127769698	2.53315018337394
SteCoe_11090	2.0382838841578	1.99718018738897	2.2692667906674	1.80593339943164	1.74981515830135	1.69889954324617	1.67537684926734	1.44795493114031	1.98760169584546	1.39938846212278	1.73246289531986	1.76559309774314	1.58687911131478	1.58595335915819	1.57489942120589	1.78298350838326	1.42339264989357	1.28010738614476
SteCoe_11091	0.671302220261974	0.820916639087875	0.931550243424175	0.587967936869519	0.69272828017225	0.824787604860517	0.703481498081665	0.678186064442054	0.589522385387528	1.0972987382137	0.500807847721025	0.593036594683091	0.702218413484085	0.610200595836591	0.64146751509565	0.770935274298282	0.64656903088208	0.446524248995216
SteCoe_11093	0	0	0	0	0	0	0	0	0	0	0	0	0	0	0	0	0	0
SteCoe_11094	0.198352962474486	0	0.10348863956133	0.0591102279193473	0.156179928421955	0.0830101648981312	0.159285925524477	0.0713466862259417	0.121416160920396	0.0821439967295741	0.273546406827281	0.240123400071011	0.456500028577861	0.424496448359868	0.374112299709313	0.404528142469717	0.483233960019631	0.24368516910597
SteCoe_11097	1.85456926106325	1.54804406142432	1.92342256431945	1.79015102605339	1.40256407466587	1.93357630205353	1.44165400864071	1.7046213209481	1.88488744944827	1.90476593590792	1.75576732791044	1.69602569831499	1.39596928107725	1.25902662965464	2.01997919043836	1.80727853810258	1.62722259908516	1.97623405957174
SteCoe_11098	0	0	0	0	0	0	0	0	0	0	0	0	0	0	0	0	0	0
SteCoe_11099	1.43143459918658	1.05690392085409	1.27424655057849	1.02290807398857	0.999607723039146	0.945746332314109	1.14737269164824	1.05419277371911	0.84598519641112	1.07421846974946	0.834034231814498	1.17144700841539	0.894856380406397	0.96876035620614	0.862110895821648	0.804937785362479	1.25450649852378	1.12758793029587
SteCoe_111	0.98994218546888	1.61076581172418	1.29621181762574	0.58453121619092	1.34862776945104	1.82389199200021	1.47236255537676	2.05677470580293	1.0286415969519	1.23192921893621	0.723659422076911	1.37287951330881	1.71579439727017	1.62976987609569	1.29779400099283	1.75412165176963	1.85559540007952	1.45778277139226
SteCoe_1110	0	0	0	0	0	0	0	0	0	0	0	0	0	0	0	0	0	0
SteCoe_11100	0	0	0	0	0	0	0	0	0	0	0	0	0	0	0	0	0	0
SteCoe_11101	2.99636412879272	2.85321712049593	2.544128907207	2.71474096394047	2.46834459998701	2.37040797101802	2.43533642687489	2.06951124879231	2.55224259157638	2.2978080130271	2.52631409290965	2.59267793511109	2.31812874669468	2.51166743081823	2.14133365035316	2.20014272169349	2.37006900753581	2.07449214012173
SteCoe_11102	1.01623274407129	0.528966348574637	1.16472995782921	0.727790084674179	0.554962769477322	0.709417932624715	0.733523555221255	0.793439120062346	0.851919097835054	0.834733513982821	1.02555826046977	0.934040938018997	1.19205484454934	0.995841100967849	0.897854250471526	0.869224837078788	0.892755282161679	0.983101691806357
SteCoe_11103	0	0.314695010775546	0.103242182852288	0.15031292968685	0	0.109132536122752	0.108654596691934	0.0482369280751777	0	0	0.177915017084243	0	0	0.0349194959878107	0.104686235468168	0.0745574112617972	0.0672622172188003	0.15396195461385
SteCoe_11104	1.02934944813575	0.903193836687343	1.01064582455517	1.09570561864346	0.983920424003559	0.960384321780252	1.03503384842812	0.799690904688321	1.05809008577593	1.26404755499392	1.05070287928825	1.20707680159801	1.43168463355711	1.33712138364265	1.16521809056943	1.12016998085266	1.50426040314676	1.49381411137782
SteCoe_11105	0	0	0	0	0	0	0	0	0	0	0	0	0	0	0	0	0	0
SteCoe_11106	0	0	0	0	0	0.106098910187067	0	0	0	0	0	0	0	0	0	0	0	0
SteCoe_11107	0.603720646292352	0.643896564653028	0.659818074141765	0.719609308662973	0.57246674446285	0.270660244120967	0.226091914633974	0.291170087205793	0.489880194448108	0.850695943704241	0.690848674295246	0.401181139945966	0.475241673403971	0.461776628425499	0.616768037928379	0.538581977112745	0.475248917551255	0.732810251604492
SteCoe_11108	0.437826808441765	0.360526122822761	0.621940574607108	0.675203755047245	0.434833337687015	0.566315593338664	0.620457692922269	0.448179236533279	0.706436991686851	0.375854937722877	0.469613542546214	0.707963671314182	0.588892542968798	0.73871959590603	0.626956662187005	0.768420939248002	0.951749315090642	0.681063106621574
SteCoe_11109	2.61810742495631	2.86353130722799	3.04816399812233	2.82793013061158	2.74312973861925	2.84279213918897	2.67799118113354	3.14143166847466	2.62086922950079	3.1529164534814	3.1456967341778	3.21397465593934	3.05092236505117	3.06117817735194	2.70115858936573	2.73533817035371	3.16497050488729	3.22772018872926
SteCoe_1111	0	0	0	0	0	0	0	0	0	0	0	0	0	0	0	0	0	0
SteCoe_11110	2.28344976717964	2.53735550538727	2.56460982683165	2.49504682755763	2.22025241585617	2.10651595529955	2.00798777319446	2.48611403706572	1.81334793411811	2.12568611859278	2.27659143965305	2.25245240656456	2.37378508842232	2.65283516829867	2.20941696404095	1.98186726864501	2.00240430546424	2.17070976576287
SteCoe_11111	3.24383230281506	3.38025679128397	3.19204494340711	3.30238107375072	3.07797375369579	3.14349676986262	2.91793631030818	2.83327649537187	3.78494590274381	3.45641389684524	3.57624345096697	3.69538841597535	3.68588057149275	3.55298890961466	3.15869179456454	3.24436635453878	3.69534487400528	3.64927190393968
SteCoe_11112	1.63941725871605	1.48118045932434	1.9970272194807	1.56028056626516	1.62535761203758	1.7233633466235	1.40367933628652	1.58762648131254	1.9977859526881	2.76964629752687	1.48688281881078	1.60472741980489	1.56627282860926	1.46813756160549	1.47368609345199	1.56503631374857	1.86717616401966	1.89324267811174
SteCoe_11113	1.10353234477394	1.22189196258945	1.45998669608904	0.996303468377149	0.86523836059694	0.702215124034981	0.775726655068764	0.683722570165299	1.03311911776749	1.33127564373097	0.848059187018871	0.683947785696372	0.696510746341101	0.612333102703963	0.717664002362604	0.966875425867335	0.676766929247653	0.842726634897776
SteCoe_11114	0.424471516131542	0.371819997188373	0.506139334205482	0.410609976635621	0.51216234328714	0.444586530834726	0.45993801000788	0.383134032479872	0.746670251797164	0.974583893726468	0.491179635984753	0.684136961344111	0.610993549031557	0.482557948563935	0.629797932159246	0.803559356718565	0.808316207307901	0.564691305721554
SteCoe_11115	1.35109100093055	1.35313974948113	1.49732769970533	1.30188574510605	1.48551943048942	1.40672009657854	1.32118522953211	1.17605304616555	1.48873271874615	1.28800912785179	1.50216997434488	1.4540563851298	1.56097519221078	1.58328322384666	1.71281261230532	1.52892675538871	1.70883972373597	1.43637791221826
SteCoe_11116	1.63821979825049	1.47253421273727	1.61504743754244	1.57448053746214	1.45704553276704	1.37611848250545	1.3660209534216	1.44378450676434	1.07273017332096	0.843140216342011	1.53317235722566	1.4272511332099	0.854171097010212	1.16284963855297	0.876825486969623	1.28799499658592	1.29950052268317	0.863102562399099
SteCoe_11117	0.421295798408019	0.398943307582162	0.550109868522345	0.409732055897102	0.633628701659047	0.621748471862093	0.67454884129237	0.479698296787351	0.486154993926964	0.965741842301342	0.500676957202692	0.492259624293404	0.568292231769011	0.599534043306513	0.604726433471087	0.487853327337294	0.673005267445873	0.636165206042974
SteCoe_11118	1.75336332231745	1.89400011985652	1.78027927003295	1.9404445884267	1.90250372521068	1.87224995301985	1.93936945227624	1.69295012525374	2.09964016430769	1.95286473299034	1.71732588072362	2.04062193425949	1.93702258317763	1.99758655348071	1.89416587400983	2.14167688705595	2.01290559159719	1.75197375920538
SteCoe_11119	3.26446791524483	3.65933941319234	3.80783348850358	3.49083511057486	3.62121436680145	3.80736850284242	3.53562299786026	3.94261078731684	3.89481344045757	4.45861454097484	3.29966385603789	3.55466327722454	3.32409397331138	3.19641514210597	3.16089305731032	3.48355942837017	3.67980168170337	3.5877840357753
SteCoe_1112	0	0	0	0	0	0	0	0	0	0	0	0	0	0.0410480852113113	0	0	0	0.0633123678134738
SteCoe_11120	0	0.439361055614605	0.21799920833417	0.282805718808159	0.0959344032981585	0.229654226232974	0.414868950241281	0.162893847075527	0	0	0.361418912425362	0.349898089059941	0.355797737474431	0.431797348996901	0.233308103493421	0.34717798660267	0.40386998330503	0
SteCoe_11121	5.3363402776903	5.33140174271993	5.14544235081932	5.4560757601271	5.29463133749667	5.3582150787517	5.25248267124401	5.13792816147572	5.11260460329728	4.84204307470637	5.06648871091522	4.94767686312878	4.52923775694898	4.52496835651254	4.66283933543373	4.58234081716924	4.96166897207344	4.82223144149765
SteCoe_11122	2.09602447184883	2.0532987656246	1.71427870750627	2.03448414744687	1.91713872186251	1.91734007458869	2.1067122314581	1.90145420468078	1.97529003668685	2.05405573101495	2.41095938489586	2.28388805230361	2.17031451801576	2.22572280431989	2.45041502695115	2.29324858003466	2.13375591496727	1.93245233879174
SteCoe_11123	0.788982818357961	0.77671528191174	0.767973451175866	0.791073705695554	0.831265780331176	0.987245183870148	0.76346857136667	0.94637206658738	0.845894275405354	1.47823379298536	0.899293054413809	0.984243831169218	0.863969909952729	0.761885845544571	0.91953433532086	0.984240457894529	0.99483716901426	0.935662704835852
SteCoe_11124	1.68773702286255	1.83771705136222	1.86575333840806	1.71608590125836	1.9069318540968	1.85167612203834	2.03416669104982	1.85862908865182	1.48490147039388	2.02398375344496	1.54410064677821	1.78446389312132	1.78354856748167	1.94717475234022	1.93895192288171	2.21973368927931	1.97995105086436	1.7911537980795
SteCoe_11125	2.77678639658551	2.32184303932636	2.35299370676405	2.62915969853319	2.58703935356064	2.42567741121476	2.6345953417523	2.58310204558495	2.24685665745059	2.29701674189073	2.49753606637923	2.22745552500405	2.17898215822023	2.30449438154208	2.51153891547207	2.45733561302823	2.19442772514548	2.00971550245398
SteCoe_11127	1.72361398409354	2.14790235767441	1.82513184548076	1.81341984476835	1.72058861542435	1.81351767353633	2.09046462971647	2.20401523316332	1.32758469499957	1.79401979851786	1.62105647589712	1.76541720335754	1.61474073736883	1.82190686569651	1.9295107622472	1.46758215462201	1.8170496819048	1.42685520218015
SteCoe_11128	8.50445552766299	8.83961807288883	8.12850754012147	8.23357621197571	8.47256733944408	8.43463969649318	8.45011417035828	8.27302938611494	7.89966850819584	7.64957800497838	7.40681202186709	7.42370389424299	7.39857712617007	7.2671263953674	6.36934429843743	6.48952696622762	7.61663037157982	7.84543014608153
SteCoe_11129	0.944118212208852	1.0947519597241	0.878246212829932	1.13457939556174	0.843174337325136	0.808231856962688	0.970958088624766	0.892570192989672	1.14241374588572	0.65247211108378	1.09553325870854	1.20124649297259	0.914557609605938	1.11357489976453	1.11881681810053	1.06989219608943	1.10383823571152	0.733331030611398
SteCoe_1113	0.666849801005378	0.693013013381975	0.58733188837517	0.429906256490603	0.37946782570621	0.453990829544427	0.268966353675856	0.66610802337066	1.00972787143643	1.42107858420305	0.681117028108525	0.718710110748619	1.18783225089134	1.35272054398519	0.773247147354625	0.843948042014743	1.0428787161586	1.00260944989369
SteCoe_11130	1.08619673090207	0.891335878940891	0.905929096351395	0.884821395409905	0.67781688687397	0.707456896769973	0.85189640097326	0.738142289885668	0.669688576057786	0.553276908830033	1.30355628337923	0.964670937997164	1.16162525594517	1.11950003441129	0.879829721786951	0.993870864577062	0.911689991103024	0.872607726604916
SteCoe_11131	3.67793067045204	3.7282127381271	3.99023838595157	3.63957629278163	3.77749214231664	3.71889324796369	3.83216403517729	3.7801482621111	3.93501625439756	4.36721006843534	3.53602383320292	3.60159285472287	3.49552777543206	3.43220971628736	3.66012412063305	3.8140845598571	3.5442142677155	3.4619461680454
SteCoe_11132	2.91977709379401	2.35579808628232	2.88600259536705	2.78592144868374	3.3919749581046	3.27884099369838	3.51663818607827	3.85752983651803	3.1545802855338	2.79461058854687	2.57709564928922	2.75958306401055	3.43340215369685	3.20650329526981	3.35784122099692	2.8436573071551	2.31798048235705	2.39569743106515
SteCoe_11133	0.579841130388881	0.729507303245344	0.472343297880037	0.50199576842924	0.740594118397565	0.707816633582343	0.655214890385332	0.769558376143721	0.48228668443129	1.41651937241843	0.625201781810113	0.729382573397044	1.15190134478322	0.875953267897126	0.70646978401155	0.793183852122732	1.10561454939435	0.800237292335454
SteCoe_11134	1.9300316758313	1.52220106469941	2.5309381829811	2.06635203316084	2.0859840715524	1.79508439777658	2.06251619334425	2.2103929420276	2.44738212611295	1.9532730118437	1.78924187946743	1.74870434386343	1.73585106973051	1.3300541500263	1.51054588136633	1.72405442757233	1.59783523280948	1.68949884320014
SteCoe_11135	1.79859942754683	1.679873559129	2.13764340601237	1.80842359395697	1.65746534027363	1.84917761253007	2.05677072231586	2.14438966909977	1.90942082595813	1.75113216465002	1.84255974887469	1.98934271151241	1.93700371815045	1.84884890705059	1.99989566996323	1.53014614630696	1.87646373319376	1.36646997030131
SteCoe_11136	0.350982047962873	0.466316791812452	0.0997182377692846	0.14528188256789	0.150603160863473	0.405615781724206	0.153576369746348	0.0465307051805453	0.223097253761761	0	0.247987189548112	0.319325628743561	0.379142573899269	0.368156732937864	0.449057286723394	0.0719193601132565	0.183230758236538	0.236897764561693
SteCoe_11137	0.254472836926342	0.456685195200608	0.29178922933057	0.634272232377118	0.0838810016691321	0.431658546706867	0.369281228479704	0.208804645555833	0.476726037879744	0.241920628930877	0.477525968869161	0.219711724234472	0.394494024865771	0.289709904595443	0.421620809908792	0	0.505208265261473	0.579001272541835
SteCoe_11138	0.357031824277114	0.307459371386056	0.379390521966841	0.314676495572037	0.484674880181284	0.187713335645477	0.187413190580535	0.134698001579797	0.155013524791542	0.476347420102369	0.308471935179773	0.32017573658046	0.177373359090387	0.336611319608393	0.352757917766118	0.139076200073005	0.237978626920756	0.319347690300705
SteCoe_11139	1.89402748697722	1.84091096049161	1.81172888253807	1.94797745367583	1.53813286010888	1.5509042686968	1.5370735334021	1.19130767159226	2.12516433462757	2.07457747779451	1.8691468451395	1.79671492712248	1.71976491400444	1.84707756705096	2.49912373218573	2.45579899284099	1.88409440783206	1.87643151888154
SteCoe_1114	0.398901981188106	0.542874010747832	0.371406793642451	0.220527380457708	0.238337671598867	0.203306326367649	0.182282909891447	0.245395212589318	0.155301626351957	0.259947872120571	0.155256874848823	0.211398513437223	0.355561503942458	0.301294567843681	0.2614592357839	0.509909987750627	0	0
SteCoe_11140	0.431298106254904	0.277464152885986	0.337692234375592	0.222509636997699	0.324064639457836	0.585278314295261	0.225118404040051	0.466956888069854	0.388665457650154	0.190421536821346	0.285420004556002	0.210380530269222	0.530301150789631	0.479490742786054	0.474642244856298	0.296162196897429	0.533666491206552	0.324633746926444
SteCoe_11141	4.33193745551917	4.36179359360182	4.2553644210873	4.33267085139812	4.17642596471338	4.45182010614703	4.22853050161634	4.01975389217593	4.3122942868248	4.59043568371987	3.90598417946019	3.94078291562016	3.73145697821355	3.68215109875045	3.5602428642039	3.5611630123709	3.9794786960067	4.00083594017982
SteCoe_11142	1.87624947855168	1.96534853089154	2.04556077784592	2.11729817724722	1.9755588370809	2.01723328375281	1.77999219252399	1.73279103152173	1.80328614823986	2.45288691441324	2.01196794037947	1.93735039392493	2.04845912661012	1.75245712401614	2.26692265477685	1.99337923390577	2.06101175438569	2.0631561786841
SteCoe_11143	4.84742622965918	4.52765633072788	4.42297691554521	4.94852078332347	4.66798056552391	4.58570626972342	4.70550895993293	4.5769583058214	4.60902556726349	4.70761746883554	4.24980498057916	4.20542732995876	4.21638730931742	4.33638959054858	5.49516244930041	5.23678702413472	4.22905645301313	4.46648640613449
SteCoe_11144	3.37410802356275	3.38160052481945	3.11243958061701	3.59479487867282	3.59418847923715	3.67426965819238	3.11741837896708	3.29038786619288	3.35494219625992	3.3261163929648	3.40985123181015	3.46939501137632	3.6060882449869	3.6177050562144	3.33547519783944	3.66925488120851	3.64700648823493	3.7379960959994
SteCoe_11145	0.119968096304716	0.118211793325792	0.259303069990884	0.243476440561299	0.108608332608644	0.272705929835526	0.178403143205243	0.183268107189915	0.301129340305958	0.209920587150472	0.356526494146728	0.314590106083946	0.364050545520751	0.342400807782844	0.497254740497374	0.420561834447905	0.477118172420144	0.581575135409395
SteCoe_11147	1.01859816693781	0.989837443208749	1.37055302748493	0.96846641740682	1.29496381786883	1.14062373709262	0.959631917936357	1.30707570997135	1.40775716781794	1.71432235367144	1.0091124025567	1.09154379709351	1.68666996501229	1.53971446306674	1.65277403346823	1.79136825125081	1.74738520385151	1.63293320986824
SteCoe_11148	3.71906919700488	3.80734185084569	3.51231069713561	3.67794601199869	3.63944036627719	3.66501776072965	3.93932791067566	3.74310190213941	3.33091671586643	3.68448307688747	3.61507373315747	3.5318448524931	3.41604642805676	3.64510553563159	3.2820706765742	3.03010990579003	3.41681551853777	3.80380539848995
SteCoe_11149	0.884794791570455	1.06170906880299	1.16167222593158	0.855180316841879	1.01200104430029	1.21701507853091	0.960043093688012	1.19266304618219	1.53376775335541	1.08814437529068	0.745985764970789	1.24167129344653	1.21129033591711	1.01994513295469	1.08572808250187	1.06053643735448	1.16087220116281	0.993583263815281
SteCoe_1115	1.53219910607491	1.46259054842327	1.17517732390999	1.41295571584822	1.34214900450595	1.45819811012451	1.63588450481195	1.60171614800231	0.910702188426962	0.951805620094271	1.89251480251679	1.76399734165314	1.79242159131444	1.80078529931356	1.57800260754471	1.64363866484134	1.12319807723616	1.38348082032036
SteCoe_11150	1.18007118534807	1.06009008334187	1.24825383330576	1.50485538040281	1.09564050990787	0.740238819509461	0.793465112184558	1.00961933283752	0.431641550103029	0.261630832518719	1.13238035461814	0.733829300817422	0.532516122648231	0.604615778496955	0.697363460538907	0.884106520029663	1.02671196216894	1.30359868234554
SteCoe_11151	0.297574230121207	0.438161050582165	0.395151786724381	0.595157018026459	0.560251039272749	0.414752213019501	0.413017091199767	0.507625778094143	0.45665812538646	1.25714696682392	0.596062159963818	0.299160495553214	0.548330859569229	0.669028990825087	0.785168350306027	0.711663253365911	0.874739913385326	0.624231091041922
SteCoe_11152	2.34637145446592	1.9761328576535	2.01558025232085	2.30047613734703	2.15087852325399	2.03316312587227	2.04263005179382	1.89385421501892	2.82077152672848	2.81361595812746	2.68767986443679	2.39624300106553	3.17843986863589	3.46302344186851	3.21098460832215	2.45152583791555	2.86802591265788	3.17231426692422
SteCoe_11153	0	0.0876894711284098	0.281282993551757	0.149497128610633	0.155175680778219	0.18278150127287	0.108241249293542	0.199107020742623	0.0621256418822848	0.354205601815283	0.155484657126135	0.297512202189222	0.175199215811152	0.176085929508	0.320938221088646	0.427342479127877	0.187019021272564	0.263450541643849
SteCoe_11154	0.527709888480423	0.484107937584005	0.332303528442896	0.34422891773364	0.565589363556087	0.59141930406817	0.307985727160819	0.388804498547277	0.317192296933698	0.728717451129758	0.583908366066884	0.716003032408682	0.531737413506401	0.53851795213237	0.56069036889772	0.635000841004318	0.448196076362632	0.477277304579755
SteCoe_11155	0	0	0	0	0	0	0	0	0	0	0.0207355576819818	0	0.0363827260038663	0	0	0.0326503449546163	0	0.0466749384010069
SteCoe_11156	1.4685940345799	1.1241453784095	1.68501421652894	1.04187837200033	1.56936978041787	1.22017358244835	1.35652961470609	1.54303177414134	1.0397231663849	1.08515934963546	1.90543442380956	1.62892941964006	1.6764277099937	1.60088522690157	1.9676719820764	1.82863086910595	1.46970925641952	1.62707481523513
SteCoe_11157	0.776958035705822	0.787434126814072	0.839613541517308	0.626536649478896	0.8743314921171	0.656877821609913	0.69460236241991	0.584684743696263	0.794949305089781	0.81904832450188	1.0374192271873	0.606677986232796	0.741110671568937	0.996010491746085	0.753862186447437	1.13666040212545	0.999952994561293	1.00913764444259
SteCoe_11158	0.41763784215424	0.284547781262934	0.372104120564428	0.427291538970643	0.304748381862847	0.131312119203406	0.370141722102329	0.45454440321613	0.118279206944103	0.154011203771907	0.477463469045196	0.495324135630625	0.23968188762639	0.392042801831093	0.42487500973666	0.444348633350238	0.338486592045543	0.31898403445705
SteCoe_11159	3.60753316842899	3.61709019116461	3.4440591138459	3.58789931415015	3.5255981277963	3.33896730818155	3.60314746061289	3.11001868930184	3.27553170740556	2.7492422317975	3.31392709628574	3.61748526614565	3.10185638326923	3.24725537716106	3.14805816563251	3.35956457530052	3.31944363778995	3.08348654378167
SteCoe_1116	2.66266080250615	2.39130893198981	3.08055950020888	2.38964205156706	2.70519825438268	2.62153623425644	2.81856684168594	2.74419874678469	3.01298763537594	3.57283653546284	2.34615980125723	2.46268996675709	2.49431148637205	2.27434862245372	2.56529056724777	2.53279261078551	2.44217402943469	2.5348823861822
SteCoe_11160	0.374147827843366	0.595822838590005	0.390102067639627	0.782748220256568	0.400716384572438	0.352220090155776	0.851036295790434	0.835836702513137	0.848506059235333	1.46629395328265	0.918755208512751	1.41315687512313	1.37999475671673	1.13111874732278	1.01011514398327	1.37958242140537	0.891099614376061	1.02870545312652
SteCoe_11161	5.88879204894628	5.47987296387195	5.48114623994203	5.90010079805749	5.48751689129239	5.25172184942458	5.56113615396703	5.12934432774911	5.42316143940511	4.75066028895768	5.51059944165448	5.28142911154251	5.15126491404689	5.24771377725358	4.83905617801028	4.5643109660028	4.70475989442393	4.54127820831779
SteCoe_11162	2.31991516123015	1.91108233955947	2.17776250602122	2.31450764473017	2.31167210052339	2.29891405616314	2.47668283619071	2.19733869494854	1.96619476975286	2.44697487858126	2.28199161067289	2.27519340174199	2.45152397435406	2.45326026923795	2.57005454819941	2.35054654865864	2.3153692398385	2.21017327170806
SteCoe_11163	2.14228058499684	1.92153109566207	1.592341323828	1.91081443530339	2.09471857567994	2.30827928471601	2.21477956695396	2.41640443280378	1.96093627594312	2.05550659211218	1.80670352263876	2.22774592976071	2.15618441425476	2.23122040845692	2.31571849859453	2.17662444505505	1.96877976637576	2.0541401581484
SteCoe_11164	1.90626490836352	1.77410780246983	1.72421242575923	2.04025825759633	1.81547151969588	1.86567761954315	1.68051211769334	1.58613018147523	1.6130734033857	1.50980647887314	1.61150936183304	1.7264969545717	1.32781004657401	1.53599148182494	1.97125635024869	1.79648982026051	1.41826466333816	1.4169653054848
SteCoe_11165	2.51642801276759	2.43531651993847	2.97826626515241	2.57756864133499	2.42209224452527	2.79612515863943	2.53447281066389	2.4976588134305	2.65159442323391	2.6644313648084	2.8006922964394	2.74045987352786	2.57039966559432	2.73922893400069	2.8324337598566	2.42995314065987	2.5191283526189	2.4436716403776
SteCoe_11166	0	0	0	0	0	0	0	0	0	0	0	0	0	0	0	0	0	0
SteCoe_11167	2.32338322347593	1.99948037455997	3.56991566874532	2.52101024313351	2.52271554915143	2.4800658917911	2.589683786371	2.91200761646251	2.33705191300838	2.64042543032355	2.03024101190743	2.0893755599924	1.73952705593047	1.68365415162272	1.79786957695276	1.89682335657661	1.59016094611698	1.84581196899551
SteCoe_11168	1.33275337490616	0.995048683113651	1.79838948331188	1.07444396983367	1.01913277640595	0.647174364059995	0.774647372386833	0.760050002395065	1.42620996888755	1.73662997510219	1.13787465280348	0.96500711130673	0.623580528992027	0.605730815428773	0.919710294520064	0.855129278612691	0.60887784192203	0.812896609688302
SteCoe_1117	0.680639289306394	0.58181551106505	0.557655494777818	0.595904210551439	0.718507441084092	0.539481165423063	0.649917609878075	0.529410223119898	0.394566077502928	0.926541243068705	0.54095447759132	0.673011525439524	0.707059594626932	0.605686493560968	0.79814530206012	0.667772261107382	0.744320993095614	0.775497254684155
SteCoe_11170	0.919119049810497	0.894856443302583	1.05193243971301	1.07574096714221	1.03391311437955	1.13467642774992	0.790088886392711	1.22483707870548	1.1770476795567	1.38682843731796	1.1159698306772	1.20948837981757	1.36110943871758	1.26542871847698	1.15426398819373	1.38172014089894	1.62710421051062	1.58569786558851
SteCoe_11171	1.26962502467625	1.56838885670064	1.21133134751393	1.35719644568455	1.38352844233396	0.996931206173032	1.3707289891457	1.44586417407171	0.711272881921629	1.64908615712965	1.73649455336847	1.9825523706766	1.60635474135334	1.21070713302173	1.19798914841058	1.45105049399917	1.08353444130874	1.32771118836487
SteCoe_11172	0	0	0	0	0	0	0	0	0	0	0	0	0	0	0	0	0	0
SteCoe_11174	0.455543475789047	0.617011143529482	0.696053249635101	0.677089997339166	0.41852903066169	0.510412542258129	0.482002429715638	0.829434684421523	0.181688011440065	0.508629184021827	0.786636678438104	0.9391878860145	0.549198086798635	0.926749159593952	1.01993146120407	0.604711520382276	1.0156531797575	0.519792494151609
SteCoe_11175	1.62282036287095	1.50362478884863	2.3734184984294	1.51089525318698	1.59984017446704	1.65171424271184	1.32688015119927	1.24123992038244	2.30165486457113	2.47174375608422	1.5671673588687	1.57420077717271	1.57627791835944	1.41383815509996	1.62774679074281	1.62019556819778	1.65040852547834	1.67832008951153
SteCoe_11176	1.50725085539452	1.59976066389098	1.62417860069988	1.66239027489915	1.82231079023513	1.6949062013318	1.39949623015392	1.86008631573325	2.15331473729154	1.92311513600828	1.72371028146836	1.77938621098168	1.89343036951331	1.84602026642721	1.63427072889311	2.20653894792925	1.49986127717831	1.73077967443024
SteCoe_11177	0.893866787514597	1.16850332409935	1.7380228959195	1.00377604200645	1.45045577309514	1.11063649915538	1.35935866311779	1.59930821287712	1.63020583373704	1.70824756671466	1.40999024154208	1.39338462671875	1.47181800896603	1.23626220968669	1.11182129459277	1.16368684427729	1.26327609528189	1.30419082735347
SteCoe_11178	3.69049003868199	3.28514720628322	3.44317339181244	3.5923238196294	3.54175070269677	3.5545502774203	3.56797565852595	3.44519878956472	3.38753864855298	3.27860391973172	3.05677626700044	3.0973150291728	3.10802478140759	3.23468679300593	3.19163934602424	3.15063041264119	2.98981568331852	3.08137761217345
SteCoe_1118	2.75590079117497	2.79341569417138	2.78416383483648	2.84750012513779	2.8196286568569	2.77699493002834	2.95717330665738	2.84426560939911	2.75139368350662	1.9990872376938	2.72193278239641	2.39523195535957	2.48934619210426	2.50282740708312	2.76592789084006	2.59253272257463	2.3589846625777	2.3058634640455
SteCoe_11180	0.101227954602932	0.100951379017149	0	0	0	0.0944144976605319	0.0935145201747264	0	0	0	0.0812842840042674	0	0.142446136854117	0.26965574894875	0.121003818314835	0.126616676862926	0.113882757901818	0.0917402077816386
SteCoe_11181	2.2461846006255	1.9386473816066	2.01984154176979	2.30409600140236	2.29246093185153	2.15844772081778	2.0608660944858	1.88921023745643	1.75723762993878	2.0066724153342	2.24854042986375	2.17019076377438	2.15905105949016	2.03212768641381	2.05084392775144	1.85223125693893	2.10949668296635	2.33310088672487
SteCoe_11184	0.300283260722468	0.415013800844084	0.606341352427923	0.361926973890243	0.222332885369766	0.459552343165845	0.589535405887832	0.532990601190062	0.460025654024253	0.503345819611997	0.473916074897942	0.448755943947025	0.848695569701116	0.753247289701326	0.519013513754457	0.616904093678187	1.11195484625206	1.05065492335411
SteCoe_11185	1.70069998460926	1.35768448247041	1.6975642109835	1.06286811444912	1.14592820121075	1.37107009064704	0.796154693127988	1.47441645232026	0.552682219164485	1.31479589940838	1.55660436863975	1.13600651742498	1.43154527781166	1.57964996879692	1.08158105897197	0.93494290194716	1.18857022772135	1.00687751859217
SteCoe_11188	1.41206319007335	1.8634844243172	1.01271611734699	1.15798406184503	1.4630720900401	0.976966814008649	1.63070280731224	1.0553610239845	1.0574389913144	1.06475445234748	1.58638906838964	1.54506720532722	1.71554101469062	1.75569633430821	1.28954495775584	1.91389947270393	1.56726341790279	1.70884773191845
SteCoe_11189	0.763863807194869	1.19793199747959	1.56723832103816	1.2486136467137	1.38917896655954	1.32683520145427	1.26694253087939	1.2138179295357	0.703640369912187	0.725140024082405	1.06368768327177	0.887419586551929	0.804936444210597	0.860016754021399	0.811959301479297	0.734322979513474	1.05533633120029	1.12329193159632
SteCoe_1119	1.50363915767829	1.58197070903633	1.75462744960556	1.14092110840544	1.43230749039617	1.54997049498274	1.63728112940819	1.88132048432152	2.10177241666194	1.63890266962926	1.22637826263433	1.51932628257784	1.52357433520089	1.68570614028579	1.34064510006398	1.63814124754587	1.9270909498746	1.88911692232419
SteCoe_11190	0.562791313322113	0.819586497133068	0.734342492554376	0.575989987248327	0.732545901130078	0.725738845546594	0.818452723034078	1.16642432794239	0.496955222839103	0.798895919124056	0.776042874578001	0.718134888841789	0.905059282987402	0.733041976175055	0.34728671230091	0.629097449436362	0.733994088049093	1.13896732107041
SteCoe_11192	2.36584433559216	2.20631312939327	2.02943762250267	2.37203097015897	2.15959167260805	2.19763289091925	2.30853953710605	1.98707718580126	2.05794985048384	1.49161182315792	1.79226527726101	1.68154789468072	1.75695990435248	1.88725306186144	1.74005563977112	1.81508930657581	1.8137333767907	1.84888662553338
SteCoe_11193	0.682130483905968	1.04860633112344	0.634285975926676	0.704294285018322	0.803371287761608	0.920477481575441	1.11258484461869	0.870096831673072	1.1694967964523	1.32679553631536	0.997825172348792	1.14010003857858	1.20304928228961	1.1635898212578	1.2735480991547	1.2331430051852	1.25530496355769	0.815022712310538
SteCoe_11195	1.10202963349698	1.17940478880858	1.17965544075704	1.00646331506167	1.16247273862675	1.25296029011395	0.984181114799973	1.27073198362186	0.660937029210731	0.849283876152314	1.07756945695067	1.01287777598674	1.08804938934651	0.949185256041951	1.08957940882891	0.997274614040707	1.12514749082685	1.05546465675819
SteCoe_11196	1.74725673329134	1.8248901140348	2.17382887748846	1.66455419372441	1.77334068874003	1.80952125769837	1.70062497971168	1.74919373052589	2.38324365688643	2.48447625819251	1.75867310146017	1.70335647498425	1.83805457793117	1.80445027109084	2.02258660059295	1.91327276544883	1.84997678866035	1.7356091265886
SteCoe_11197	2.70999790419576	2.87969599031324	3.01832201767285	2.67282328628105	2.74977422135393	2.85933137175662	2.77475430673958	2.67127607536592	2.79715119289743	3.79977180169835	2.65758452760869	3.17285211928236	2.88369360677237	2.82614305189064	2.36271212866239	2.67866603452542	3.13426407990691	2.95047743783544
SteCoe_11198	0.880342619393733	0.906996151756104	0.736224582676046	0.862950123840026	0.662996254530405	0.545859065104862	0.635340936903706	0.5692133243757	0.686806953540998	0.614168007854151	0.542922069111331	0.620962270447934	0.574370632404012	0.439023376815223	0.723764223930835	0.522898125171703	0.653586641912433	0.528597455144525
SteCoe_11199	4.43886359924063	4.48889140595291	4.20136582533978	4.51190469535764	4.36676479346348	4.37066257452227	4.41899402441698	4.33649536266355	3.8647270767096	3.25311269211124	4.13491097076858	4.12697500723934	3.97843552047738	4.12535128768202	4.2019127198536	4.32119240741733	3.59196866911545	3.83623005320711
SteCoe_112	1.03596544405961	1.08819480998764	1.5998830678216	1.19198277922431	1.30957108863619	1.20505033443029	1.21190139322191	1.49868820160258	1.37855904379907	0.748088672750564	1.26445106245531	1.30163150565968	1.56260207904429	1.3495344393849	0.94735417328656	1.2724767975002	1.64414429578904	1.62064599620792
SteCoe_1120	0.754408844979718	0.685435190733337	0.685080237726244	0.752505955202861	0.701465045294049	0.800902980209421	0.513929705328442	0.987387874332063	0.924142215725021	1.50580017449509	1.42646390838089	1.17770553285583	1.18645242987378	1.45745735724125	1.44845575788341	0.91028980813742	0.967491246953375	1.26463053081925
SteCoe_11200	0.190135270278398	0.24861658604214	0.0444977056112581	0.18502535231491	0.0681688269933977	0.155735191616847	0.0695880954517983	0.186965765162063	0.102216712090585	0.193826967335817	0.200403506146265	0.092516686602641	0.0854037596304561	0.12415039511604	0.127485503077822	0.0314509164107183	0.134357671613283	0.243748393741494
SteCoe_11202	1.7376562234724	1.4771667212601	1.79057467549507	1.62716958256034	1.34854548097532	1.29257379670248	1.65196083500073	1.57391222928284	1.2845014601943	1.37871093270855	1.45054259268236	1.02731355443351	1.53326837654397	1.58720987567507	1.56379038834817	1.75228249691874	1.27013048241349	1.29732095201441
SteCoe_11203	0.675393801627356	0.986405529965737	1.42389873101183	0.47436590867764	1.16786141021125	1.13780196312545	1.0983977623156	1.54019457588529	0.75668455023923	1.18283028093945	0.519810812104561	0.814206038585391	1.01943029753951	0.57782557618428	0.598891291631433	0.561102716826636	0.898493535760555	0.919303661445023
SteCoe_11204	0.358168691861662	0.556343610431192	0.352494728107471	0.444695869004505	0.546892355930286	0.690762600146006	0.611141129080635	0.440840124424309	0.369536352239613	0.260752432509528	0.461953908418306	0.238247639175273	0.492125066287328	0.602198845048686	0.430256280642934	0.510594473640684	0.641166407301644	0.646220079446356
SteCoe_11205	1.12185149215673	0.895119466533096	1.01329637392238	1.16083308795309	0.895797665480837	0.932333099740212	0.796445317800657	0.977605218547204	0.969705644226361	0.822560677305413	0.901583603116592	1.10081709484664	1.14283744668717	1.037134187527	1.19925616453784	0.872253155886446	0.650017300354493	0.974648568556728
SteCoe_11206	0.100931613853644	0.230850492787444	0.182137154212836	0.168036261332833	0.287863997387262	0.136522494949236	0.164248631750504	0.222845029374497	0.103309375859374	0.484731150389291	0.240516347760153	0.376470598825644	0.324654662887247	0.368228872873199	0.266070738802368	0.158807558841452	0.255090269153021	0.116922760258607
SteCoe_11207	0.356605510663011	0.305133071252168	0.26470547257578	0.291365538156557	0.365608919985164	0.362573424239963	0.255361540975605	0.352435609039908	0.418760683143704	0.326968051400803	0.388682073360546	0.286322569087245	0.510076430801771	0.493516534522559	0.417832789793083	0.366890638731315	0.271830891502385	0.405512785458737
SteCoe_11208	2.71571188916536	2.36605101620534	2.29672152832169	2.83548314107295	2.5585126906596	2.48255827910119	2.54510287400561	2.26373927825466	2.71045221047923	2.84013462148773	2.7219573061643	2.67217259874902	2.63865014199644	2.62326116025085	2.80503411192905	2.67489528745903	2.34897791316415	2.31116564153492
SteCoe_11209	0.355479017417921	0.35309281024693	0.317085182345574	0.555164759893031	0.57158431570178	0.333456922233479	0.616831315087766	0.70244466371715	0.260218519160295	0.951805620094271	0.667131554097809	0.851541011209692	0.788890798928091	0.57349870622795	0.464727063132659	0.58738060766987	0.541251349666865	0.732868465192376
SteCoe_1121	0.760793288133358	0.898005774601394	0.551245407699504	0.699912511601232	0.982851930584288	0.679837253243467	0.921804417529299	0.623837015276547	1.35596827976863	0.656657811206283	0.865052751827939	1.07897775503314	1.4623331905899	1.31391615897414	1.33669211815429	1.78958848729692	1.5752773082057	1.01316747191581
SteCoe_11210	3.7346581161431	3.52897407707963	3.44135881742975	3.80393949080296	3.85378877593145	3.7402620333295	3.93742723372406	3.69871528824961	3.83313113680401	3.45388365980375	3.96438789501621	3.91044219412687	3.6380160942934	3.45740866467033	3.89752250248267	3.69469869650895	3.56037217554506	3.80387807853562
SteCoe_11211	1.0437966645442	1.65207373601878	0.89734881172341	1.08897549934984	0.897813182039873	0.876125021378166	1.24326089426498	1.29380654927086	0.519155622784133	0.721595176296714	0.851794939146716	1.11055770056678	1.21448996122621	1.16323954388781	1.38861855584575	1.54423652401174	0.992345972576765	0.958545567532048
SteCoe_11212	2.37535570592445	2.01143933731877	2.19263492932721	2.09468672403066	2.1700347744527	2.1798433158906	2.27869113365271	1.87353899180979	1.20994867883475	0.953133083403969	1.36691211550135	1.45480562583606	1.12684688714262	1.23108154479404	0.925353870926623	0.994245245955774	0.855617778697908	0.704635037352684
SteCoe_11213	1.07997723966832	0.94442778592304	1.13915703763017	0.822100086564565	0.975503318437845	0.676366707121823	0.675308108867392	0.748826954695326	0.942609947028434	1.3514652765489	0.813417480946884	0.963893213937624	0.858896741399709	0.917894176926862	0.928972517639392	0.880197412948098	1.12457395730563	0.7676134950549
SteCoe_11214	0.418391842156687	0.604933039335224	0.793983666094462	0.7737627502599	0.566200404409919	0.547774436807167	0.471438861401313	0.535846832008027	0.670876669162511	0.467605020182295	0.477066075553395	0.612032638372698	0.658583099277866	0.324796825723178	0.508791702722695	0.36054917936177	0.307995216759093	0.408649245783595
SteCoe_11215	4.21250638713456	3.78503232350605	3.67913472902859	4.10847439360662	3.7559621929736	3.86746510033303	3.73180194804233	3.8147708515397	3.89362807139848	3.90876626450792	3.64972779908531	3.4372415369961	3.56662683219676	3.38666912046227	4.12053028741418	3.76179791848271	3.23420441796811	3.39063522225267
SteCoe_11216	0.327960789308476	0.343980758865334	0.273717563346231	0.316374771230614	0.365779888865724	0.322613153865723	0.304669668356955	0.326486004873326	0.235812178823389	0.461919548660299	0.147992552619369	0.438145397096634	0.314864919927497	0.324544026028563	0.432846749924325	0.199711301306166	0.314470807371227	0.435435863526406
SteCoe_11218	0	0	0	0	0	0	0	0	0	0	0	0	0	0	0.0450354250998511	0	0	0
SteCoe_11219	3.65305942902053	3.76220375886868	3.66069270116534	3.58244160271464	3.86399146430233	3.80668712421627	3.82108332973311	3.58385042445496	4.54950625679462	4.62424445677523	3.5114794847177	3.65090216978942	3.43840352818784	3.3503297117509	2.93219785004909	3.20725319296873	3.43815625629671	3.28661820741407
SteCoe_1122	0.675641227420065	0.640705786594884	0.760563345807495	0.673079636741589	0.894059340680702	0.637993372177896	0.858441678817998	0.979981952776698	0.929800012450162	0.742666472513049	1.2080998462204	0.883967461396687	1.02199278459591	0.936525205997672	0.982436981655915	1.0887316002068	0.872152611229725	0.85987149166732
SteCoe_11220	0.864836316405865	1.02765964768134	0.828051487550594	0.844196994340115	0.821278121660094	0.807879852562709	0.940424745591543	0.984812086745045	0.772154415014553	1.2498617245035	0.761482199212967	1.20558244820254	1.03765987069647	0.946286067790458	1.17024789261362	1.00333546741439	1.0612857809597	1.02251539511698
SteCoe_11221	1.00039265463274	0.67566396233016	0.938875805003552	0.715872942512044	0.896711535534632	0.801210044488433	1.1401938128854	0.525135233852072	0.979931892814956	0.455080939130013	1.29723631412803	1.14116667540978	0.912785183999046	0.763882837522743	1.15662220227392	0.80983887126708	1.12828919149943	1.0602689512764
SteCoe_11222	0.065396985132896	0.064832658914031	0	0.0430979715520265	0	0	0	0.0523133353714226	0	0	0	0	0	0	0	0	0.0729487231732708	0.05857581393892
SteCoe_11223	2.01094588249275	1.71074402859638	2.66496995187895	1.84891325569667	2.37668673428722	2.16261140888978	2.1156636601508	2.43819145772373	2.5091791986892	2.4065744231265	1.6775973870131	1.53020642701345	1.91305740813293	1.6864537969004	2.14323977836783	2.1725423227307	2.04540567233617	2.03298691340074
SteCoe_11224	0	0	0	0	0	0	0	0	0	0	0	0	0	0	0	0	0	0
SteCoe_11225	0	0	0	0	0	0	0	0	0	0	0	0	0	0	0	0	0	0
SteCoe_11226	1.94862548251924	1.75586468275536	1.72266171918266	1.66239896251011	1.45223660235649	1.66530065993345	1.75899593040122	1.17194195512354	1.44305704160724	1.77317914061021	1.80876181945733	1.70695199301948	1.642970412992	1.9853709976177	1.79536568357026	1.51147236514218	1.68450025375147	1.36236112018243
SteCoe_11227	0	0	0	0	0	0	0	0	0	0	0	0	0	0	0	0	0	0
SteCoe_11228	2.16874619052888	2.2317400632862	2.26581839902454	2.38143276888436	2.22159501532392	2.33422164114524	2.21767328285252	2.17825539513908	1.70239809096226	2.04540552448871	2.17563077689033	2.09425116753336	2.16443919213046	2.27708234658625	2.10377597331374	1.85640276642779	2.073711906129	1.84176464359147
SteCoe_11229	0.120898770804687	0	0.221825118730721	0.192496448800467	0.493306449251864	0.100779083525394	0.328641083333964	0.205316473899697	0.188690212093789	0	0.0978604486604623	0	0.179326036131253	0.116366725318603	0	0.244875630072592	0	0.0799578717501234
SteCoe_1123	2.22784810844306	2.87601584298676	2.51582403257474	2.62448487806108	2.89868846550078	2.99949987843646	2.68213602016632	3.1789823802499	0.910353605543734	1.73668312009589	2.29596314758874	2.6395673469936	1.68496588010162	2.38784187722112	2.58387897486242	2.66523694219418	2.15180052848729	2.64105045570358
SteCoe_11230	1.00213437341007	1.33588077166196	1.22687728815912	1.96196496372474	1.31905710274783	1.46410954248553	1.47485286642679	1.12601403680716	1.77392761219377	1.57882597388552	2.04842509695459	1.57190205111833	2.12361606084057	2.0218505017105	1.99349629571914	1.78967164362984	1.91623628948303	1.81025466983928
SteCoe_11231	1.59064628764139	1.68759922456407	1.5824901353445	1.57019759794047	1.58983557284038	1.42898741868356	1.35413356791638	1.7752421838185	0.908183962619454	1.3466020772196	1.58793192883536	1.60061824657936	1.40800689897052	1.83024880414974	1.63294457410758	1.3971028071206	1.58266779271098	1.9021186625472
SteCoe_11232	0.07559895103661	0.165187123205801	0.147781027493353	0.199003598687292	0.172374538365253	0.0697326227729427	0	0.134452400289025	0.194947317241805	0.0688685775277476	0.0960932207205696	0.121546546790244	0.0521122981207348	0.0431189172796537	0.0443257372630018	0.120271394923983	0.0827600380771687	0.0880179696859776
SteCoe_11233	0.152618060412668	0	0	0	0.140315914544793	0	0	0	0	0.393755266482922	0.125672256693279	0	0	0	0	0	0	0.141465532775081
SteCoe_11234	0.381898275161632	0.503884123338051	0.934614683693346	0.500253177260551	0.624975616635557	0.738802096544253	0.82923627600473	0.703355236633757	0.588305140454408	0.921692712156966	0.585752064434859	0.819871151501923	0.821146621299022	0.714923575817145	0.550140096332552	0.847855127500683	0.869205101901034	0.973161968714789
SteCoe_11235	3.8593239032301	3.59915602586338	3.67259727174629	3.99692683556406	3.74618522772894	3.44560138025572	3.70899280660993	3.41101745135611	3.54812676696045	2.74079499646026	3.99251380425028	3.75088552548764	3.64653265496426	3.66513556393943	3.16804786053436	3.11102634269602	3.19508126122753	2.97491978166502
SteCoe_11236	1.68646446798833	1.59043011551013	1.31320295332753	1.70460568935674	1.44567237123868	1.0331777198889	1.32696130280308	1.2512229794143	0.963405322042049	1.058315681508	1.55929522436246	1.42546754400469	1.46750719840435	1.47915844249977	1.37368915672736	1.35883619770875	1.61020517445316	1.71455872808161
SteCoe_11237	0.869048331216555	1.07881123376107	1.01304082968255	0.762367082569339	1.1835190707726	1.02249597234078	1.18657428313692	1.20901244242812	1.18024817069291	0.86863029614539	0.875042821180046	1.28295229694392	1.54743866049051	1.34078692820235	1.08412646805939	1.11995800443198	1.5308393030963	1.45019083567965
SteCoe_11238	0.702557063301853	1.05947206253461	0.660897427149894	1.17400012232888	0.790007252855846	0.702065158043462	0.893275171327428	0.938451952535153	0.431240413621962	1.03909933783521	0.698478560896162	0.641574494021456	1.02548180576382	0.885003473723143	1.11928091180393	1.02995722594296	0.728743445015891	0.910408284285689
SteCoe_1124	0	0	0	0	0	0	0	0	0	0	0	0	0	0	0	0	0	0
SteCoe_11240	1.14295284151117	1.22117097835385	0.880740405372446	1.31562320190159	1.15155137703536	0.796718009293187	1.17473175159643	0.802005480383714	0.88558858249934	1.11612504171279	1.44708481336927	1.56738388935112	1.22504640857777	1.33687988867168	1.5638432433023	1.35319958503078	1.158607805736	1.16234401322709
SteCoe_11241	1.27149859563824	1.55784366711838	1.44757260993767	1.60819207804105	1.49013899017601	1.76636405363531	1.61834038899789	1.81235398495789	1.85419485708739	2.09605761011078	1.37049725353423	1.23980326137109	1.74513270065587	1.65409970910202	1.81444481139092	1.80772518434019	1.61443554615046	1.32363930149565
SteCoe_11242	6.35163779195089	6.4589082964847	6.32050913400697	6.54934856304509	6.39804374767432	6.53674023366704	6.55324074951083	6.38578748261165	6.35191385434917	6.64449810614735	6.11000360170229	6.07775734499003	6.00951519389612	6.039735278102	6.16152473474581	6.08214333324965	5.91651462257848	6.20857293257723
SteCoe_11243	3.31122308631456	3.30094395604436	3.09744360253497	3.33465895202493	3.091892546284	2.941373389219	2.91592709532716	2.90520247984433	2.58168036443706	2.74802364058227	2.72377510096303	2.78817126848947	3.05598096712427	3.28735433698693	3.02350290263822	3.01779348487296	2.93497049402595	2.95991756740918
SteCoe_11244	2.53279882444026	2.51977604936764	3.54417650379842	2.99669718552672	2.60392573549104	2.37654926978104	2.24593099254062	2.59720935621098	3.60991247591862	3.29546605961284	3.40502603686863	2.60882378424963	3.20082195525138	2.9679331609034	2.90271055528562	3.1615670188979	2.58586718079477	3.07168235976962
SteCoe_11245	0	0	0	0.495948099091997	0.256008602498148	0.262820842663657	0.260456647412131	0	0	0	0	0.349904813429054	0	0	0	0	0	0
SteCoe_11246	2.09901223515289	2.12147798759803	2.16962429327363	2.15904737292841	2.15231378734317	2.17723967064115	2.275740823044	2.06423236785325	1.64805591230901	1.7246233904047	1.82612904718667	2.05745593499442	2.04881950094027	1.94447628069383	1.91756191254419	2.00280403559117	1.91788822114721	1.97232510771813
SteCoe_11247	3.51308390218214	3.27410182227833	3.18927610620274	3.22026629776058	3.38015960634213	3.0829414099143	3.50092220145557	3.30600973383898	3.27590115738643	2.6814962372098	3.18502790037196	3.26659291522702	3.20549895986197	3.38850301539476	3.44055385320056	3.34402265048078	3.13424141709487	2.84313681641555
SteCoe_11248	0.844856898983233	1.0013400822534	1.03527286572847	0.966680600301971	1.05476097534587	1.04970159883087	0.926212280595365	1.20246309651616	0.614873201110498	1.07467949069913	0.919396821512365	1.09272765699509	1.41876136924031	1.13966960471636	1.11342877576088	1.26910025684447	1.2490049558307	1.3906306176866
SteCoe_11249	3.89252695613484	4.34370936619026	3.81753984337623	4.09507001962482	3.95781350533328	3.90219089017901	3.9552376085243	3.91974144757882	4.12242981726988	3.89282641282856	3.7380067352479	3.85512049957051	4.04626987765714	4.08022835355226	3.97769139084288	3.96121501933478	3.93457363401931	4.02562315218509
SteCoe_1125	0.722077792034296	0.930514177621535	0.759589298480756	0.964473230709031	0.49518886009776	1.16298087091799	1.08598246316976	1.24276754224891	1.50332002913055	1.54956364508205	0.797887145276708	0.978002502437929	1.3604905022553	0.975194085320558	1.21537209731874	1.67677099389062	1.50377593158572	1.6216642351467
SteCoe_11250	0.868136140938854	0.624584765074097	0.854994216171735	0.691202210427861	0.800717903002417	0.733220647069677	0.719612323608791	0.894757698869629	0.728783779796995	0.623960470243324	0.765407551336804	0.69358237259314	0.941340602660284	0.751786623142353	1.05925815386754	0.804791120254208	0.97606585695692	0.843332840137556
SteCoe_11251	0	0	0	0	0	0	0	0	0	0	0	0	0	0	0	0	0	0
SteCoe_11252	0.972689894874098	1.2303093544461	0.78076255929277	1.06658670091983	0.974330464070934	0.862373626102833	0.771025525733436	1.06167335407628	1.24589525458713	1.27895014990925	0.718100696401162	1.04366702105119	1.18522791259392	0.907041171456884	1.10372205077142	1.50066595149245	1.24531347180163	1.04327364137981
SteCoe_11253	3.30002513557356	3.24541955744482	2.87934736696984	3.15758010911685	3.11359286807457	3.1737627635164	3.29571334927542	3.06658670772291	3.40917713989076	2.83234212499088	3.64695665112419	3.60298852090587	3.43087964548141	3.43656767877177	2.99780769509637	2.77516352329761	3.05014465482036	3.3719805590113
SteCoe_11254	1.1435817434005	1.28118671812643	0.971570950927151	1.10741841254791	1.00245286982979	0.820056642148406	1.01605462576117	0.923252871658275	0.970012145137813	1.41657771866119	1.03173691222149	1.18985197727602	1.07643292208502	1.04300423805544	1.06926868699957	0.836026939077096	1.36762027121731	1.23835300209369
SteCoe_11255	3.66632537670417	3.37594768154688	3.65779746048252	3.73387004851279	3.32117568514563	3.36512862438207	3.2454153484903	3.24258067477178	3.78341394030354	3.98645920848306	3.39542641998307	3.45584167634142	3.30176157403263	3.2149428588127	3.66205759156714	3.26349118486494	3.1044871632351	2.98749740186051
SteCoe_11256	0.325364766815366	0.15081488949585	0.391493488700444	0.101797495470907	0.0944346881261898	0	0.0493378603632391	0.122651696027195	0.451343462592272	0.265557045986998	0.158071794362884	0.128669177642666	0.350720870153781	0.0895732553962792	0.255134361412	0.2406567858521	0	0.0476455708269496
SteCoe_11257	0.207838225316883	0.158085245866363	0.441065236711887	0.422650413974055	0.189224895398907	0.148640097812551	0.101090197554673	0.206064002657299	0.113382963498826	0.148543514212447	0.568730904051571	0.196232995526826	0.216231343627937	0.378679046874105	0.366142103905793	0.357454868655973	0.176606084099332	0.379962385321394
SteCoe_11258	0.481195752329388	0.916827538473464	0.729824588551425	0.698023019032564	0.759511658997604	0.694140596385631	0.608414423476709	0.71345751295846	0.945749023977264	1.01762201634541	0.737142518512257	0.955718441221969	1.09499455068865	1.04806774839727	0.987662408641415	1.19471642531242	1.25087987963585	1.15527059644054
SteCoe_11259	1.78718483814308	1.75658477058818	1.23791309038424	2.18593250629329	1.42608607093845	1.22442437855036	1.16191628459717	1.35998723932727	1.32932344657517	1.14783736995796	2.06226083310071	2.13885094336465	1.45811377216596	1.59541939931605	1.98486124074466	1.52223285833293	1.18688919515466	1.71702565264979
SteCoe_1126	2.53904877959745	2.44984763816647	2.27275686420282	2.21026351790568	1.98747398238382	2.18038742534858	2.06559550841325	1.81645237722016	1.97982615166961	2.21383161035165	1.9732556027615	2.03165851723645	2.0222368624494	1.84038578850931	1.41753171102856	1.71004176334133	1.54128170086952	2.00633451442257
SteCoe_11260	0.772676561679037	0.919439912597812	1.08069615513741	0.829501341178282	0.953351939030209	1.11773793434395	0.862051616281661	1.08179945846467	0.79621026366966	1.44925596720304	0.692067125089362	0.624495150016005	0.846060208204529	0.957444141431404	0.685931796664666	0.946835418035658	0.794760445942862	0.80807864386109
SteCoe_11261	0.413947537705474	0.360187638764395	0.821883188555478	0.424790508411349	0.581720203326776	0.533643807822123	0.698004615547046	0.723645527862133	0.596319690335381	0.394751570149317	0.381456478890286	0.312199525088612	0.558232558568589	0.584645808641989	0.523418583512343	0.608473080759297	0.518768321962172	0.603276544035962
SteCoe_11262	0	0	0	0	0	0	0	0	0.0224711901232698	0	0	0	0	0	0	0	0	0
SteCoe_11263	1.29709048078811	1.3980586298642	1.5835759892845	1.49307388693035	1.69978119345132	1.84811416130436	1.66544748280724	1.74869294702784	1.15170869054803	1.25774998393999	1.35438545103378	1.18679295823204	0.986984554989258	1.13785441205749	1.32094193437026	1.43975912571728	1.22776347867451	1.32857052957923
SteCoe_11264	0	0	0.0813082458672535	0	0	0	0	0	0	0	0	0.115877919245233	0	0.0544944751602785	0	0	0	0
SteCoe_11265	1.1164179214074	0.917379360540221	0.892630972696021	1.14180300274395	0.826424221252293	0.941183405038107	0.628745063570914	0.613010991733732	0.745146033090853	0.831024210927154	0.695693006164477	0.568966584220979	0.799689434831136	0.807560754572122	0.72944477880306	0.747259143499852	0.546733081886489	0.684323245103329
SteCoe_11266	4.77093900319149	4.38881408982189	4.134614810836	4.44929302207304	4.46020946639097	4.23940751761674	4.44088185343053	4.06960083203556	4.31496914033185	3.57116472916978	4.02103495985529	3.88774695483726	3.87976384090308	3.95989470881538	3.76621227191237	3.50204033024358	3.64316518551281	3.45665963403612
SteCoe_11267	0.116991839227279	0	0.283329132886707	0.219099542870081	0.106849590874906	0	0	0.0955119291860021	0.423911350326038	0	0	0	0.165898381807181	0	0.0733449995374445	0	0	0.107055177363157
SteCoe_11268	0	0	0	0	0	0	0	0	0	0	0	0	0	0	0	0	0	0
SteCoe_11269	0	0	0	0	0	0	0	0	0	0	0	0	0	0	0	0	0	0
SteCoe_1127	0	0	0	0	0	0	0	0	0	0	0	0	0	0	0	0	0	0
SteCoe_11270	0.583018266643703	0.442126777961423	1.18129021458249	0.630806299478083	0.932353680327109	0.777832668021729	0.695511809289395	0.789269768724908	0.533606835992765	0.781938511732623	0.543354342113248	0.501573649065472	0.460036645414852	0.407676181014383	0.391819841592974	0.544985634676972	0.438751427933809	0.6068297800927
SteCoe_11272	2.58454154067761	2.51108997690364	2.44084256489726	2.68944363557627	2.63426350144712	2.73379616117515	2.98463313398586	3.05820501535751	2.68299876267126	2.21105565546967	2.53968875006746	2.63561983273179	2.69130856583957	2.67215535031841	2.44342025536937	2.43849425408368	2.34010207225815	2.32040956591805
SteCoe_11274	0	0	0	0	0	0	0	0	0	0	0	0	0	0	0	0	0	0
SteCoe_11275	0.961367848248687	0.95079343339241	1.35465839515037	1.1964133394701	0.56500641775123	0.73353586951061	0.629650548507223	0.781904604052907	1.6566814864277	1.28512997258464	1.0755662647979	0.693862537900325	1.11206742598748	0.798044514777648	1.22678361404035	0.997561555182189	0.963633950391307	0.962920227149032
SteCoe_11276	2.0747031513232	2.04948052805705	1.9490947666314	1.93472287313854	1.62912493177213	1.66509049378086	2.00533815285735	2.05166540026157	1.51804261869436	1.71355158168169	2.08085878717701	2.22870094994678	1.88993159885387	2.19368349025152	2.1169323308428	1.83744989918295	1.86754917696482	1.85236073610233
SteCoe_11277	2.26944797233514	2.25914869690063	1.99232773737618	1.98652116325952	2.31937543578438	2.04315113373503	2.64921767184476	1.84861052963357	2.0718637307635	1.24225327157076	2.10109389490614	2.31195043264199	2.10064109330232	2.08424807959957	2.52669488318982	2.34243879897066	2.12138157280161	1.90758588546147
SteCoe_11278	0.212799434977055	0.192333927376203	0.321294404661008	0.204760565305059	0.129174512737576	0.141642500489141	0.0868171675963801	0.1595492536744	0.193269774454485	0.671244391705728	0.267433524984243	0.309204773434827	0.358351849927048	0.280381660659572	0.293786045866866	0.115481286572523	0.241106113330132	0.193176210645415
SteCoe_11279	3.07094916170534	2.72242955604609	2.7978815828787	3.27290220746127	2.85367608832693	2.86487574063645	2.79312231536859	2.51198330636607	2.62310115244851	2.41728255438031	2.78621905768817	2.84415205684091	2.49132817871263	2.81642182544769	2.62072757005245	2.35821520573964	2.42625784426744	2.33767290768759
SteCoe_1128	1.204436127358	1.62276213699017	1.32749099762625	1.33704823939628	1.30432197966697	1.33468721573734	1.33191687097044	1.30041679031927	1.04857792802962	0.919602539729767	1.49035615458292	1.28142135612509	1.49853425610398	1.46442645807008	1.21982182104775	1.41801650903028	1.36720537751097	0.983430081970957
SteCoe_11280	1.13417174862571	1.31894010152918	1.13615970024677	1.16328547281897	0.958241517603185	0.973139256051553	1.14234821340062	1.04006444570383	1.31575069098932	0.776748571122566	1.29577955911654	1.50394081961966	1.19509761703458	1.39657313062313	1.13677962679126	1.22690515802589	0.931432794238614	1.21308216645283
SteCoe_11281	2.10926998153257	1.87657379450918	1.81681237634864	2.09859772009934	1.71191172613952	1.78408966758968	1.90160503066585	1.53250715380463	1.49323409274976	1.29608149771112	1.94594325859317	1.9048552486253	1.58980516490369	1.83035829883747	1.41835842501943	1.51378824521586	1.85140866365744	1.5275118458633
SteCoe_11282	0	0	0	0	0	0	0	0	0	0.479900367860374	0	0	0	0	0	0	0	0
SteCoe_11283	0.520537055434049	0.485725167315931	0.354302375424958	0.250890706015739	0.423488048306198	0.402463789044617	0.273195109362191	0.406296202874223	0.339566524033472	0.339122258336643	0.564466250870438	0.167555692160253	0.290906924656307	0.265618037739946	0.315767495513975	0.215807820496414	0.533005720378424	0.328647695833891
SteCoe_11284	0.744793319322073	0.628350334503447	0.821872614549272	0.531383116975573	0.807022585424694	0.509510637077579	0.576794045210523	0.7964896609848	0.650559641048885	0.418666048803362	0.483448488378279	0.579942736424934	0.719807450291539	0.739767443784334	0.776930202166527	0.760576454328936	0.55739518233089	0.639460567990597
SteCoe_11285	0.183364828286314	0.161419232396703	0.628164720798508	0.231324863302287	0.743999923793439	0.665437624964443	0.725920533953008	1.06891510730195	0.312805509966382	0	0.357790736694279	0.26475758193913	0.655808770565196	0.531440824602388	0.481177316718398	0.282851603995288	0.671156365250155	0.601082756660726
SteCoe_11286	0	0	0	0	0	0	0	0	0	0	0	0	0	0	0	0	0	0
SteCoe_11287	0	0	0	0	0	0.053855236188741	0	0	0	0	0.0456371869711417	0	0	0	0	0	0	0
SteCoe_11288	1.11273794807022	0.956540406438982	0.648916470454493	0.994028679694458	0.92042947298701	1.06039431990911	0.951978360661082	1.248900870102	1.00751555350967	0.769320067666423	1.20128096310057	1.01721058175378	1.30551419722373	1.21778662751745	1.5900144947992	1.69913464391584	1.47665838147626	1.35632017672988
SteCoe_11289	1.33373100162672	0.798330267978635	1.81981814991239	1.40393759950691	1.4867991265599	1.15778634952379	1.3017677503861	1.41612336442105	1.71727813883163	1.75651579235695	1.64462156356609	1.43030494095002	1.33541519878302	0.988448649736938	1.44750139052864	1.422425048922	1.26165486041109	1.25338733530199
SteCoe_1129	5.17237590612707	4.8314824059861	4.77476921832448	5.14797736179528	4.68575198000513	4.5838018947269	4.73670817703135	4.39651886988763	4.82193273157775	4.57089523702078	4.7810206218075	4.64441019041878	4.51107533965695	4.67804298184616	4.42598840580984	4.3320391432427	4.37387776783428	4.30247821948279
SteCoe_11290	0.702942572033172	1.05856667219712	0.729043228289652	0.661294887262906	0.631039525075147	0.863574704667663	0.577303247744215	0.919694128402471	0.532255301603482	0.459921875532115	1.02221310616928	0.612491994527536	1.04535819947937	0.777918273928697	1.11726680531447	1.16184712364951	1.38881285923684	0.806309582850667
SteCoe_11291	1.56806892612759	2.09834410044727	1.44314375111353	1.4888342775086	1.96598308177637	1.7906271329036	1.98367801224603	1.75506830138187	1.18430393624624	0.703672097836907	1.91408130124293	1.66056363973044	1.81856890217366	1.8479367735859	2.11942374767676	2.09325858266917	1.98062346230973	1.71023282909356
SteCoe_11292	1.61619843150372	1.72129201416962	1.5350818987462	1.3771701840474	1.59486443777683	1.79610488452619	1.29499994668444	1.63484161951976	1.62251704668283	2.51860008990505	1.99841192909294	2.15325000877082	2.33103720880538	2.38471260739355	2.26548602270909	2.29511359016879	2.4950478746639	2.3783732495099
SteCoe_11293	0.194229632448616	0.20606668996153	0.39931398352978	0.140759122049183	0.386839256689475	0.344818641936634	0.133630035634712	0.679689350090728	0.336250136516401	0.523219231066295	0.177922009961651	0.469787615564195	0.695261536525394	0.545589025411734	0.71686530625909	0.388099660992238	0.669001009319793	0.722264432780549
SteCoe_11294	1.54365985687398	1.81074898031458	2.03467455875078	1.44410473835739	2.12579818201096	1.96177028706397	1.90867762936188	2.18749297054599	1.90383623217831	2.7997640469019	1.77796595186548	1.96854094142295	1.93929783685575	1.80831245258145	1.89458001097565	2.03825755420865	2.26882596549355	2.41365183725219
SteCoe_11295	0.126185223860305	0.125117574944982	0.057089429212732	0.0428854202395278	0	0.117437918350085	0.0601507615600901	0.151886028403524	0	0.318430946831179	0	0.0811183780291424	0.0901425183559727	0	0.11291954858937	0.0804521348314467	0	0.170631229063081
SteCoe_11296	5.27794309606011	5.63086182207123	5.36940702250224	5.17193177022239	5.60522326138381	5.54335486018262	5.7291989141717	5.3488128341532	5.70044628943262	5.59126367712279	5.29903328961312	5.48144918061358	5.37225672205025	5.20917549934182	4.99745981791307	5.25241499248871	5.14511732427194	5.46830710496565
SteCoe_11297	0.491797444038826	0.433738679496869	0.334763368718626	0.163921094864878	0.152118273241257	0.40989913491497	0.224453594057526	0.586989318984102	0.670081109395267	0.22824721335317	0.498044842396771	0.296716658655775	0.61016069933906	0.580633718927862	0.536071557231333	0.910924788951829	0.803080629342958	1.05749302149962
SteCoe_11298	1.24229484718375	1.23667007109452	1.1680902036475	1.19790180685927	1.29642776704917	1.23108596882227	1.24879509757813	1.16563107700786	1.62304847793095	1.86080563290708	1.4667787521847	1.44124609963383	1.77440927621531	1.8262351791724	1.41671216660041	1.62364432831631	1.94779810995409	1.76003050666652
SteCoe_11299	0	0	0	0	0	0	0	0	0	0	0	0	0.0436367438179693	0	0	0	0	0
SteCoe_113	0	0	0	0	0	0	0	0	0	0	0	0	0	0	0	0	0	0
SteCoe_1130	0.81530939321325	0.897938257575523	0.703947108723104	0.81920415211331	0.555634794090451	0.876618702125462	0.444197041055151	0.756814222551276	0.853490613772501	0.786116417879774	0.922968460509984	1.11612097016954	0.996027466206998	0.790264730756515	1.25553304053689	1.05499870853863	1.13686595916665	1.00397282683703
SteCoe_11300	3.7189837559305	3.44560959823754	3.45811860782605	3.65532323070258	3.41362772323281	3.44903229591002	3.40319957468578	3.27466870862114	3.39934265751376	3.18520647429473	3.28232063179328	3.33708528753219	3.29464250859862	3.37351784652489	3.44847379956225	3.35894845791522	3.41931571573141	3.72942900975542
SteCoe_11301	1.23687679774766	1.07929728526757	0.957965879946391	1.1273364417124	1.03481544688942	1.0644178438141	0.915710083637032	0.717463888928434	0.634967026350571	0.723371875954072	1.38486931965799	1.08960100988978	1.28138646463862	1.3384944157972	1.2952962272344	0.863968306802219	1.14327926167877	1.12689399034368
SteCoe_11302	0.118427618273534	0.117292050502477	0.0534368487891229	0.0786839044540105	0.334355768477186	0.110105826978732	0.0563111522271213	0.26184589077216	0.232571622278603	0	0.331577584481012	0.43946504411527	0.123857789762791	0.194959676746142	0.26017063614954	0.145226833828235	0.399915883568794	0.106180356290349
SteCoe_11304	2.57137869150192	2.34397481282691	2.31259129520009	2.53350330867877	2.29442275612518	2.32901535682377	2.07280866973725	2.27952884295899	2.37524717093148	1.66428195698524	2.3665678085569	2.38324475713214	2.34904476398612	2.27428891354558	2.36707218785054	2.26189105736357	2.29896753110719	2.4468248170818
SteCoe_11305	0.906204539913807	1.10822032809474	0.996634869979382	1.00837592436293	1.02596834872037	0.836711976381243	0.749537476765733	1.07515403463811	1.01348314635931	1.52467389179865	0.930283776063135	0.978555119568901	1.08387307739345	0.823055109861927	1.11857230314568	1.04082734837206	1.15068429603874	1.1788860373236
SteCoe_11306	0	0	0	0	0	0	0	0	0	0	0	0	0	0	0	0	0	0
SteCoe_11307	1.43781826968877	1.73557058871512	1.52434958383477	1.49508647970538	1.59209868383824	1.83517991584252	1.47630798506011	1.53206967490036	1.41684026699637	1.7948268324298	2.48239999605174	2.27773966667495	1.81828285489846	1.96420775524953	1.97749678952327	1.71846512418641	1.52778510962399	1.77152998025371
SteCoe_11308	0	0	0	0	0	0	0	0	0	0	0	0	0	0	0	0	0	0
SteCoe_11309	0	0	0	0	0	0	0	0	0	0	0	0	0	0	0	0	0	0
SteCoe_1131	0.5453767440046	0.746865383179004	0.525390724204896	0.470838973402513	0.164272512608499	0.266487466866159	0.436310873505874	0.813981400327574	0.805216427025456	0.438931719452897	0.573305507538151	0.945157302095292	0.90761333080473	0.682976960377971	0.925205650175126	1.08858410842147	0.74511097243739	0.534024753643184
SteCoe_11310	2.31494311087711	1.99063175924521	1.92335421822346	2.14306810325692	2.13415679474546	1.65430481087031	1.97607399179579	1.89058292506957	1.91472244453938	1.85068882876631	2.16170397134887	2.24937161599318	1.81491425499794	1.95617160154	2.30340712729537	2.1539050151514	2.04774673043206	1.75709780374584
SteCoe_11311	1.55581399082418	1.83900485640171	1.33528091798797	1.44646734417908	1.75580536290251	1.54669184860321	1.70128077642465	1.67403400037816	2.07775732919628	1.25612986366962	1.86086157614001	1.99193704700202	2.04655344741309	2.46604053702084	2.34464450938509	2.12913423278208	2.14284293029516	2.5770649457482
SteCoe_11312	1.68391648369389	1.6255579486622	1.77946245213968	1.66177205708581	1.58100245667252	1.45114481775973	1.2437953146458	1.13698242831313	1.79391420562379	2.08174180365218	1.81678990487171	1.73563483739497	1.3444872395145	1.30178302972745	1.66834550785525	1.61909213377652	1.89234483704385	1.65827248014898
SteCoe_11313	0	0	0	0	0	0	0	0	0	0	0	0	0	0	0	0	0	0
SteCoe_11314	1.74899611183669	1.44566208789175	1.59637929500309	1.48819621981542	1.58211036694133	1.3444032438022	1.34251662843881	1.73960153845415	1.49000890428349	0.718913982227775	1.53005526738308	1.23025372706777	1.66390420098519	1.45102774122889	1.63443531059224	1.28970862961213	1.48014056309057	1.48596231584655
SteCoe_11315	0.181538171453083	0.309388349406177	0.368119782576972	0.572730289852419	0.611528962818243	0.503248535082112	0.122674435486158	0.219802512379748	0.16170729801357	0.144188435268265	0.465122371813167	0.40004331737899	0.458726791463754	0.36964786654192	0.61770189155718	0.714157658046757	0.384682070753361	0.854635222289546
SteCoe_11316	1.00243817229178	0.944410524742295	1.16428809415063	1.17646436156323	1.00119423403357	0.996851146016076	1.20744320667913	0.852096125378477	1.22269458642502	1.16629254675115	1.15754734632833	1.21613522668039	1.14028971911742	1.35744557355414	1.30738361014	1.06147156310065	1.2118855378449	1.22721893782224
SteCoe_11317	1.16989622471862	1.51939561742707	1.24024229009921	1.12739473335106	1.18631370500027	0.854212384636141	1.2783826798924	1.26814318225026	0.702100387043793	0.971596221910349	1.19249849175882	1.1277176979808	1.65144683611868	1.37835090345586	1.72336163750684	1.45755866985512	2.02462976062057	1.41997625906681
SteCoe_11318	0.087998988261423	0.602071607207848	0.279503282668047	0.0584535012145263	0.28752398098424	0	0.15706233419454	0.313394643173444	0	0.576741555587912	0.310184532700068	0.110446500265842	0.0635483257076667	0.14813810250407	0.327456697313101	0.770043853028351	0.099047046416943	0.508523729609824
SteCoe_11319	1.788435325249	1.38163292728083	1.2236913762925	1.74223028215566	1.75168185468245	1.92896165549338	1.41197251309222	1.78601608514229	1.85778253362676	1.87842948697589	2.07893123236166	1.31411638115653	2.18136390813742	2.16808862963576	2.17217198592992	2.02183493763575	1.593380060599	1.72894830156772
SteCoe_1132	0.563728437284849	0.663189586705194	1.06759979206939	0.544484075878986	0.620921003623475	0.592405875865224	0.687626692370253	0.448257878150569	0.401418574923668	0.197845226333475	0.401470903356107	0.333516703638059	0.128439317987236	0.146278925565204	0.703536342779755	0.257628467466284	0.699854533329205	0.376798740643784
SteCoe_11320	0.896455084619329	0.791230482794064	0.900814213539577	1.07929928266346	0.983500027261551	0.867444666019899	0.433131176555957	0.812313482082061	0.709144846933729	0.864239940689715	1.02796264605701	0.728606699701461	1.25404575698983	1.17340070271716	1.50332517805443	1.28813763863738	1.19751064018118	0.926229620759147
SteCoe_11321	3.57751267582708	3.89947969145713	3.80670584845322	3.50851500607584	3.76080720604531	3.60508778640152	3.90239622282226	3.52684522134749	3.8823317615494	3.47204976331252	3.70366321591059	3.79782766719265	3.80186432595567	3.71161518648675	4.09841548066402	4.25999810454673	3.49926839889243	3.4822979443118
SteCoe_11322	1.87889065460029	1.85972096261531	0.965614455715358	1.38156600269496	1.82840599601266	1.64704903612207	1.39022951502999	1.96575278440283	0.486896683468404	0.442695960133894	1.52795395511717	1.87709844449722	1.9065898494641	1.72385474710455	1.57732011343857	1.63143653690154	1.37853299107783	1.93828325569349
SteCoe_11324	0	0	0	0	0	0	0	0	0	0	0	0	0	0	0	0	0	0
SteCoe_11326	0.791749009456373	0.96783229371873	1.10196540670264	0.936091418353437	0.905557644990674	0.83895858467538	0.892356248206643	0.802264294894942	0.854644547171271	1.17572676797981	0.796005886658469	0.881052730684176	1.25637908500368	1.18763300724865	1.11783680832212	0.955891060295163	1.33276451106423	0.885582685620402
SteCoe_11329	2.64192332725788	2.2686671828804	2.37491303996542	2.64281161096264	2.32886599172324	2.37122415936502	2.11260738466329	2.03296522368574	2.27563436241916	2.30508637147023	2.73602919368062	2.75545255280237	2.42572774409746	2.55144658169856	2.33190509844331	2.13495189728061	2.19803695480453	2.27711690880579
SteCoe_1133	2.65974515226408	2.28853260649577	3.58784137757507	2.83333913488672	2.82810626483523	2.957796049037	2.87243206054005	2.96984645826311	2.88945202252929	2.43832200900509	3.16659147369975	2.89280688113951	3.35698328446195	2.97329379841494	3.06384357871868	3.04889159659379	3.04689671954841	3.04897777059074
SteCoe_11330	1.11495299722466	0.848529505424027	1.05978823434657	0.909285757202068	1.27918049596149	1.08595574289631	1.08492540555627	1.31667058127458	1.0017949550735	1.59748500292342	1.00630153151116	0.969674015332033	1.27358521438397	1.30882625538096	1.2623398314946	0.986494331196384	1.24496890515431	1.10187863733048
SteCoe_11331	1.63063075000318	1.46039592168366	2.49843911176099	1.58643791124929	2.82863625973463	2.82162982703187	2.8383789198207	3.23213188545977	2.65463185101284	2.30572131065523	1.81323434471656	1.73088760632584	2.52579404464518	2.2009234829754	2.08272473608813	2.16768894867957	2.5076891263048	2.67074979879821
SteCoe_11332	2.39732993140732	2.12274847846278	2.95584956166947	2.25184569203944	2.19239039826077	2.02850287379604	2.42995713576885	2.30748180055124	2.45022922838486	2.6244285130227	2.32444452706595	2.08064257622434	2.2591809679662	1.84656544626791	2.19705331165479	2.1346316237181	2.20452943113897	2.12773830971632
SteCoe_11333	2.77117913877723	2.55655538046673	3.48969482981455	2.74667160981603	2.84054405990616	2.81538598871805	2.65432865968978	2.83734459246507	3.61202764334248	3.79410431408434	2.61897920930547	2.62063861567186	3.16835512815974	2.88166068085101	2.96983627743393	3.10864362261751	3.02511388767504	2.90003507849694
SteCoe_11335	0	0	0	0	0	0	0	0	0	0	0	0	0	0	0	0	0	0
SteCoe_11336	0.778860134086001	0.810958208927031	0.893688616089097	0.931961202352838	0.45007032960511	0.459829491557481	0.701008773863986	0.990191286453692	1.09038645797478	0.365413651921782	1.13214576857922	0.638235899716271	0.798669060415838	0.756015677537992	0.637218132564689	0.733915297831845	1.1667661524311	1.08948572544008
SteCoe_11337	0.786636878458598	0.665930916177579	0.662442820033825	0.45979338987676	0.705469790320679	0.327375789598441	0.571655981455123	0.48020387468584	0.483677632788128	0.286700061119435	0.932526767860555	0.71714232537349	0.79291634636608	0.720998225153922	0.512835044636961	0.636968991231841	0.336723809833553	0.460850194611331
SteCoe_11338	0.718235892547928	0.524835093609674	0.960338337151149	0.610398260262545	0.990474344926872	0.70975603732655	0.988770705223373	0.903550261102774	0.786595511280094	0.930241978728833	0.881019474242294	0.957491146926714	1.23740843833213	1.13691854719224	1.05336833184227	0.899529472623349	1.02623461214688	1.33554241204472
SteCoe_11339	0.372177952560253	0.485539260893632	0.349549208343879	0.353120453198349	0.23858062801129	0.243368346817994	0.303786361135105	0.250225901201409	0.242692723191225	0.776071113268421	0.60058740725831	0.50021498332961	0.376758810427447	0.504289821378217	0.38789992567594	0.32406898723032	0.346215538581401	0.380175010097997
SteCoe_1134	1.17793473021358	1.22883384485053	1.15589236323536	1.13241820956045	0.961177245860508	1.05519774113055	0.876761267065332	0.707641761941926	1.13482012291607	1.48463336295043	0.893720995005687	1.00145463937622	1.02448262258395	1.02535940983161	1.13316150998253	1.19749130281108	1.07079662985458	0.871546102690326
SteCoe_11340	2.69644308984472	2.66172402998992	2.19386161721851	2.42648429064833	2.35242949689375	2.4697012361735	2.3359342696346	2.43761027008176	1.77493800667718	1.35243818431306	2.57200080487593	2.58149700087238	2.43557377012752	2.66493332987025	2.33023412279573	2.66860100321632	2.79504804346311	2.60880302477831
SteCoe_11341	1.9706279750975	2.27979034168995	1.94526915124345	1.98248100969276	1.9560332593436	1.93350617940942	2.29461306798897	2.15590462276895	2.21504878515627	2.08982610192777	2.34778215239787	2.15079041902714	2.07149535910752	2.58994744967753	2.03780304983374	2.25694936598113	2.00911789460558	2.18646992568414
SteCoe_11342	0	0	0	0	0	0	0	0	0	0	0	0	0	0	0	0	0	0
SteCoe_11343	0	0	0	0	0	0	0	0	0	0	0	0	0	0	0	0	0	0
SteCoe_11344	0.320370068021207	0.250730532177286	0.283930279077856	0.447346200363623	0.189658945815247	0.479195208946199	0.297632955635869	0.587317716075955	0.64009232849173	0.818875513150042	0.527528714591658	0.730930138682546	0.605829756931197	0.649170355981939	0.822635339308537	0.79174640886705	0.551032329082154	0.665509550793321
SteCoe_11345	2.08510217859161	2.52266108745668	1.8861496198646	2.1925705271566	1.97807130487539	1.63466161319597	1.99637521021403	1.97561737647945	2.85911996688662	2.23123794078673	3.18355775149609	3.13404015019189	3.1330783927562	3.38761250264908	3.06605454686565	3.3143690275723	3.09528489450519	2.99987125910717
SteCoe_11346	1.01972115083054	0.761955061945184	0.932071545757473	0.822713545625662	0.888034419222388	0.974393084837487	0.81333225781124	0.995985178303082	1.26224357153124	0.76945326976795	0.957656607031599	0.902339503354269	1.11770120694124	1.09378187783739	1.05539205700241	0.777193093863716	0.757044417307692	0.743114259699091
SteCoe_11347	0.195085535541792	0.162111296849931	0.156996015254511	0.139576327569655	0.186887106642171	0.0593223935445075	0.0429689192995331	0.237252117615568	0.268449342247917	0.781781530217883	0.100223262191565	0.0270334394489948	0.188284942653424	0.104133888665531	0.0598678498525347	0.10150057676677	0.046448427957095	0.0572692340102257
SteCoe_11348	0.142567165252102	0.194192360987041	0.0733076104895675	0.180777417600584	0.146034530631899	0.248128408767899	0.166114986692554	0.173014727176936	0.0439517101893584	0.0577753758316901	0.0962600580444284	0.0778022652950023	0.176695046962766	0.238762363751335	0.107413781872136	0.0263126981451539	0.0916798934745277	0.126130364787513
SteCoe_11349	0.347565966852528	0.225554294220257	0.382377830434648	0.380811441302439	0.449425025601803	0.462017827690106	0.369176939753013	0.236054820696244	0.17262530119601	0.158893207040543	0.394037276829248	0.454242069261448	0.395144023875363	0.400103913086442	0.44965098964098	0.232191568713542	0.208385393659356	0.36877997630913
SteCoe_1135	1.60675082490971	1.33770675406227	1.31067243979215	1.46580762965304	1.10063161470699	1.49159273162963	1.14556342507402	1.16681096082495	1.41454885565258	0.945381992770967	1.65469377681242	1.53010020936151	1.36325244990661	1.21818869336234	1.63525612047025	1.26983551212209	1.38457546418088	1.46034470152252
SteCoe_11350	0.0467241442032515	0.0154666470903191	0.0538822073033665	0.0203880688656541	0.108357929572939	0.0706282339310909	0.0974050306285474	0.0246658092231243	0.0934699134506986	0.264089529714314	0.0934050339803694	0.0571193003252698	0.0422308597298573	0.0349971986964141	0.0705914014209451	0	0.0835880442135088	0.041017804912781
SteCoe_11351	0	0	0	0	0	0	0	0	0	0	0	0	0	0	0	0	0	0
SteCoe_11352	0.674170227965272	0.590912578682798	0.556419152465962	1.00524184101922	1.02789954880072	0.971484882721026	1.08678752074931	1.17728916668582	0.904383670082211	0.397440741266444	1.39444158798707	1.45140721324252	0.969900886309918	0.902745301232031	1.08725717864392	0.695835810280775	0.580356174396585	0.868391101130329
SteCoe_11353	3.16519508260671	3.57652642183638	3.12256404257867	3.30062716258953	3.11811355811925	3.23999901905585	2.54978805980496	3.34130032488981	4.47666749985749	5.03507618178197	4.13016590909439	4.14925532279219	4.36481087066604	4.58004786169128	5.19186883714278	5.41000384542299	4.62266735057779	4.4596159883512
SteCoe_11354	1.77028718900175	2.12284405380413	1.6119713055701	2.04266227602434	2.01318304964558	1.92249530377669	1.81677864968099	1.88438378594781	2.04294133632267	2.38671142258818	2.0717978890003	2.23622408847828	1.97399241983806	2.16069316749006	2.28587980106277	2.65409960970731	2.10749554239691	2.03402823750738
SteCoe_11355	0.550521715230134	0.417107417437784	0.325974037420365	0.467265854634855	0.429334063191172	0.319345777313318	0.248218677500857	0.428523901328141	0.444540986172758	0.0884956596725012	0.350334790412714	0.407997305515942	0.56686588174416	0.517196592700777	0.4623718649842	0.483891362551646	0.468614572237177	0.360186042364707
SteCoe_11356	1.42015939421876	1.35995857149416	1.71282965539123	1.40880253496399	1.6028042749555	1.37251115009761	1.78894535102609	1.81857077800863	0.488366531646469	0.874475217367609	0.96103085989195	0.896929846235581	0.947165036340046	0.829580963730552	0.697492828922121	0.628836518646548	0.611681142309197	0.995316788983138
SteCoe_11357	0.861392018767093	1.17770725360999	0.951045298471096	0.86756636429943	0.599246600686279	1.34852642660362	1.06795619016461	1.21235521052323	1.06089525304474	1.96704433187647	0.832642651657358	1.22349926300342	1.2296982860065	1.1302697926891	0.740848204554994	1.35490790312933	1.14324706007241	1.07500238770492
SteCoe_11358	1.46964096924133	1.54446816239972	1.35581828865289	1.49593581371676	1.21395160083566	1.35219730514625	1.38719334912576	1.31738580837999	1.06244821870636	1.72173904284088	1.44503732302049	1.53939785407694	1.49987557758106	1.52615073218142	1.22077174921527	1.01637065065441	1.35173539699532	1.1902960859565
SteCoe_11359	7.01149208821065	7.20805386684848	6.83785415003178	6.9448024611275	7.22318653622498	7.16141298486004	7.23069629065477	7.05493785797875	7.06037465398672	6.71450844175016	6.7228272991632	6.7304427632281	6.75365393294329	6.67036050218509	6.26428834122462	6.40878591376307	6.77287156699311	7.04847335258961
SteCoe_1136	1.59254072265842	1.06711786359804	1.54861071458762	0.987960676549292	1.31767505351643	1.28112404633924	1.37255595535272	1.33377688505506	1.83573329726651	1.09371827280333	1.38863895963943	1.66289097373827	2.01243754784752	1.66124687967746	1.56741530787887	1.58790407335415	1.92203130272082	1.96365197153569
SteCoe_11360	3.46484873591464	3.29015778483958	3.04885658882202	3.34352603744302	3.43679475360196	3.34672326570101	3.54475970670196	3.18760016902396	3.3677907229548	2.91228722554763	2.86477620551403	3.17386026619873	3.00087146830326	3.20030353627862	3.57486299668935	3.50387879634549	3.17932174222006	2.86492338358955
SteCoe_11361	2.42586039775962	2.24382842273379	2.20140319247385	2.41360036808011	2.11607880217986	2.1391110110167	2.29568949913696	1.98243727507232	1.70644504375575	1.89331498459804	2.78064130898747	2.47384613236652	2.35111077433942	2.2467738349099	1.93941812470371	1.73926126378382	2.12116918556612	2.15824035741669
SteCoe_11362	0.197145313101806	0.295175192969234	0.205211884363873	0.249083247339834	0.385817190455182	0.248004046324392	0.365216867031199	0.393114780274758	0	0.214919206741391	0.265701793350341	0.196236694332908	0.489300175549291	0.314649480953067	0.304602604827973	0.237682630304762	0.360778403857871	0.353509469177432
SteCoe_11363	0	0	0	0	0	0	0	0.0317784032807744	0	0.106557173750535	0	0	0	0	0	0	0	0
SteCoe_11364	0.846067180166473	0.693304612413583	0.680024938832105	0.627756893148883	0.74498162110413	0.710614575659341	0.654499476522664	0.886679374740485	0.385090349516956	0	0.584937455931525	0.689641173615793	0.494669075767678	0.962177890710622	0.339887700624883	0.936324902284411	0.92322859128255	0.263522275807879
SteCoe_11365	2.76766281110484	2.39859025050442	2.22208047295287	2.54483660233246	2.17799522556733	2.13174894907995	2.25412187196818	1.99900045077187	2.63662692163451	2.07365931540242	2.63827540692737	2.35020369002105	2.51740870893105	2.68617988810751	2.50904895483164	2.47368005610482	2.40970389480004	2.11936293269357
SteCoe_11366	2.09262919234878	2.12771505600277	1.50049424753965	1.50451559774883	1.58479377498107	1.77819239105031	2.28424982201122	1.72562042729131	1.14007132953782	0	2.14416968532964	1.94619038483909	2.04421466217476	2.39697564256297	2.52274925452752	2.6657292178167	2.67931244203197	3.05733321867943
SteCoe_11367	2.27715793901665	2.12596917255403	1.85983367191481	2.30863987609489	1.66591719153299	1.61728827265786	1.80791913034731	1.84078947794848	1.78086866272246	1.22768772623498	2.44929376956285	2.39750707272166	2.41523402081947	2.54465919605768	2.22487745260643	1.77825203830191	1.63992260948905	1.93167713062896
SteCoe_11368	0	0	0	0	0	0	0	0	0	0	0	0	0	0	0	0	0	0
SteCoe_11369	1.31709133661244	1.33766861697973	1.61830505076087	1.48330157798301	1.42558336666943	1.2715380988064	1.05854305213921	1.03610750438825	1.88659477864028	1.90675337036479	1.17642609664715	1.24829718761781	1.21847817641177	1.16197682244818	1.41253431187539	1.50203908403026	1.4743063603298	1.37939051991949
SteCoe_1137	1.85688298406486	1.51570637910496	1.92031446968301	1.73259113653203	1.78408230630418	1.85338639293556	1.93998010492761	1.84485879400543	1.61318862523121	1.78244315412533	1.74090642903329	1.72383968657651	1.81275878555579	1.59740192061464	2.05689233855424	1.73142509525831	1.67707643200399	1.51962446925374
SteCoe_11370	1.24352430482708	1.63764687843926	1.76624354661328	1.58520964707576	1.43973179532279	1.01071427210477	0.823509060312911	1.38819335330218	2.03641687976985	1.88718499979575	1.08395626748872	0.756603618575601	1.43066158106516	1.54030153004351	1.41117211434768	2.04674842469672	1.54718860020942	1.84795454519844
SteCoe_11371	1.44470115567274	1.8353743119748	1.31717778653967	1.77979672681072	1.63032929805452	1.57557025417432	1.45235520421968	1.5136862007634	1.52952861492006	1.23866833309131	2.20302017229633	2.1788832518853	2.23950449199307	2.69416183268138	2.21858036706172	2.04259675327799	2.39042471839064	2.29265273425616
SteCoe_11373	3.60308636222089	4.13936457446256	3.49792216859011	3.65710884016799	3.4268266027237	3.5247442193352	3.47517093729038	3.388435642341	3.34883057625197	2.89917070341879	3.77914926357564	3.91503514797602	3.89707237626169	4.16057552168895	3.51931813299727	3.76868686651843	3.84897639319492	4.03331957258548
SteCoe_11374	0.425861070796245	0.500089456810355	0.27524601763872	0.220341133790609	0.260625769998338	0.254179432195187	0.333205961372357	0.418577946920524	0.156966557447658	0.641274966651949	0.350900827846426	0.327497193873212	0.459802351859512	0.448109263172629	0.395677805348455	0.509888166517743	0.240770665551518	0.277313782808092
SteCoe_11375	0.185720535353871	0.0393800874104714	0.132926553665637	0.124324260607304	0	0.0725767289292668	0.0723563864664531	0.149238561147997	0	0.106244474831206	0.119150968436549	0.141590350290309	0.247583162437525	0.16928529663877	0.133364691984618	0.223883361304573	0.0441597228722167	0.134759315911167
SteCoe_11376	2.70264487664905	2.53990179699092	2.12780045445043	2.27018556009429	2.07405013587502	2.21543290233474	2.37678799517401	2.43411130683626	2.08667131398939	1.59503018124429	2.61940312171087	2.66970499839412	2.63605610947504	2.70494971417568	2.76766387618324	2.52470726217786	2.53152106279256	2.56378384326654
SteCoe_11377	3.00882922291326	2.48343529136453	2.48175281555873	2.7126936445591	2.60867980614093	2.30348131571197	2.88378667787846	2.40265824021167	2.32528911699238	1.68676158905661	2.64325744567669	2.39769936306838	2.47966851565235	2.56038264420611	2.49048249287219	2.32094799310618	2.39576863366847	2.25241824425828
SteCoe_11378	0.533873332533589	0.872762237672456	0.942905855328803	0.882358150681219	0.781233444687994	0.790264698296136	1.01371040026343	1.04642801410831	0.754626857481645	0.139925231490882	1.09440576609038	1.1536998543876	1.49132712124782	1.50378439077014	1.57935663340048	1.18908238905143	1.22854954608765	1.50056034170028
SteCoe_1138	0.512151415290025	0.532267152093061	0.355795353416743	0.670464751417204	0.471376844184651	0.401294553208147	0.343634321811924	0.400696069828723	0.604535872692596	0.313472713549635	0.939040906449389	0.893026354595905	0.990471609968062	0.891309122959105	0.634110927063704	0.887138161079547	0.735745497470479	0.94712110948715
SteCoe_11380	1.83127051287248	1.72547002578788	1.55933822869232	1.56706265159508	1.66598446141274	1.46867655741965	1.43323568395432	1.4679589095094	1.44479439993598	1.75196539985107	1.4985882782412	1.66442022779442	1.8706244264185	1.92240890178786	1.54727402169567	1.50288943997898	1.72041589369314	1.72168792721151
SteCoe_11381	2.51821043761323	2.31196189150516	1.88998837956111	2.18187517714092	2.07805541695749	1.69857752572284	2.0267231411523	1.47396481457456	1.96972763365086	1.4699725566772	2.16537286278933	2.10300212366812	1.91589102534786	2.17370177268846	1.83374374248088	1.62434710836739	1.71787829894266	1.77391471624746
SteCoe_11382	1.89099366072151	2.06172889340776	1.84789853710739	2.12209286449899	1.89733854737714	1.94971257853296	1.95226260784493	2.01030520351884	2.07391047442644	1.71679873572183	2.20520003080112	1.842503103113	1.98699980990724	2.02501937762549	1.67873707298211	1.50523028238519	1.92065346539667	1.90784463850256
SteCoe_11383	0	0	0	0	0	0	0	0	0	0	0	0	0	0	0	0	0	0
SteCoe_11384	0.407015625955198	0.333926495710308	0.556449284161262	0.353664826947395	0.690957392185016	0.528262652770439	0.724222527604215	0.837598161949644	0.547560671278436	0.244814061104548	0.599170647061866	0.447168700044089	0.88665758416549	0.774042601580574	0.708233623896526	0.482756247727287	0.825735955041072	0.922063781533326
SteCoe_11386	0.519279410467481	0.511350918107752	0.536591283637285	0.480470627995562	0.682431191114835	0.789542341814792	0.31839048995494	0.787585488131727	0.802931591451023	0.555123544634975	0.475518107945649	0.762390407256048	1.0364933331032	0.712721835649073	0.727295121215232	0.845989552141337	0.914991901408343	1.07809945056154
SteCoe_11387	1.93965022723626	2.25422325935228	1.37736749407147	1.87237168637785	1.96035521929497	1.7950730997407	2.05350566417275	1.53200017901076	1.98022242342409	1.6274256208925	2.20175348397308	1.96562524854952	1.89868465666234	2.07298162559768	1.17046752547974	1.27440275221593	2.06078977288461	2.49790822279861
SteCoe_11388	0.597067533562886	0.553927324917387	0.552558551099428	0.779326086118519	0.447739527377607	0.781916456326321	0.473601747842114	0.511111869735316	0.644896028223688	0.295099068248217	0.503787236127628	0.658933266801034	0.457371275884851	0.669941818530347	0.608019456062137	0.868774742992404	0.347259436640008	0.67705478360274
SteCoe_11389	0.0606917794583322	0.269762563873014	0.283526308314382	0.218682804610462	0.20361056336462	0.340376915174227	0.297091721400254	0.260758594011659	0	0.160401897702395	0.178688747595045	0.385796211379328	0.331925455261587	0.4289132685237	0.200316000810178	0	0.0675724145516353	0.329460597614642
SteCoe_1139	0.151756232307632	0.282230556412234	0.194875349218295	0.318227463531568	0.0714840768887137	0.0733638326771448	0.320875998318065	0.179104198948602	0.295352897544661	0.525301077033249	0.229645007055528	0.188311921277993	0	0.0461056745331617	0.522360251526941	0.187030284142675	0.0883370749400869	0.1993469401276
SteCoe_11390	0.841909454417133	1.28269450751777	1.50382970578441	1.30119297820892	1.23133232316361	1.47676929302583	1.45216018567239	1.42885868253087	1.02634547063761	1.88890299285595	1.55920003359387	1.58225897393477	1.24266809736201	1.31102913865774	1.22742795837394	1.56157199009365	1.51654650540012	1.53676488473656
SteCoe_11391	2.68183063309908	2.94321372486285	2.57746110051866	2.80393133830563	2.51297951067393	3.0142717838943	2.35915914108915	2.98294535543687	2.79451157041044	2.63793694855754	2.33511500472843	2.32853759449919	2.0131219183469	2.2884005982157	2.85420539863288	2.83408109237235	2.15752648048478	2.0244769448277
SteCoe_11392	2.71449174986479	2.22454864170904	2.81355020500473	2.79640051988818	2.27817014271693	2.52200367516916	2.33698412878284	2.46230253984689	2.44092794327652	2.62906785177656	2.74404472315067	2.4861902664225	2.42304180526364	2.40248507079597	2.76415869295977	2.49230525571535	2.53939854878913	2.40156766449899
SteCoe_11393	0	0	0	0	0	0	0	0	0	0	0	0	0	0	0	0	0	0
SteCoe_11394	1.43861948081702	1.44933201384446	1.66069890407264	1.50614411451858	1.11708312235859	1.31089736463457	1.1033383390571	1.35345454793569	1.69338160189345	1.15762427919719	2.29288331835022	1.82806836858599	2.50186875026367	2.53880131210162	2.09983610608302	2.16973311933804	2.3171321666248	2.05510012120049
SteCoe_11395	0.670139939379381	0.467400376124015	0.631373725047778	0.707953006229436	0.61936596909626	0.54150022321103	0.786111070276198	0.610402722307918	0.348279585890353	0.212450601116868	0.601915034154324	0.559980016475042	0.5929900050541	0.375000415773133	0.439446133027262	0.302715728253336	0.511752758095483	0.341520891669308
SteCoe_11396	0.449273817002273	0.441541792145584	0.332432870298737	0.474782991982904	0.288470499459075	0.463724374792593	0.228097784548189	0.368541300553176	0.500335908803928	0.635233282076676	0.420890901281583	0.527992794535663	0.504632067191313	0.326398762014415	0.325842146740236	0.603231761192771	0.61469686379888	0.414452913656923
SteCoe_11397	1.90839205776255	1.54429693344566	1.51910269034557	1.70314136653068	1.57743925418175	1.83049614578253	1.86014599696826	1.75915575277739	1.60391802085692	1.56808360733026	1.35971521530655	1.67115542904245	1.61836492124437	1.79327638707572	2.08464674392811	1.83065272079103	1.16826331621568	1.28187235433835
SteCoe_11398	0	0	0	0.0528125038720886	0	0.143483510461297	0	0	0	0	0	0	0	0.0519369449318845	0	0	0	0
SteCoe_11399	0.202627787661324	0.30966244299121	0.296369751019857	0.153185028704907	0.220995936942263	0.162487056663952	0.162367228377735	0.186898189930557	0.421379499947325	0.86834547662568	0.235089036149388	0.369981851719164	0.21281510191569	0.202784595833563	0.216266140258107	0.227922336798985	0.393494339410057	0.211154802681013
SteCoe_114	3.59379753075258	3.96697680834285	3.76449909778791	3.57173989256262	3.77784218627062	3.79641814386616	3.41839492704244	3.47921591186148	4.72703501355288	4.38313164451537	3.79648414926493	4.00771787240702	3.84601527393758	3.90999359210047	3.33011290795762	4.18850808679582	4.00434883573908	4.25826305074717
SteCoe_1140	2.12343276481502	1.92497544025862	2.45221485016528	2.05727009700804	2.36938290746438	2.36506106169354	2.45770328409101	2.7502125577159	2.6323848104031	2.41322289447478	1.7111315505029	2.44764248608076	2.58236548825548	2.27565512005363	2.35957974938777	2.12041662314112	2.02830940735993	1.92241849105566
SteCoe_11400	0.0310024295006945	0.143705943994545	0.0789570534239362	0.0784139752535717	0	0	0	0	0	0	0.0474858597523657	0.0382159803437288	0.0213010617213385	0.0175557546701549	0.0532592895046388	0.0378112371899626	0.034092696430025	0.0798951459551393
SteCoe_11401	0	0.0765419977194942	0	0	0	0.0716614349813482	0	0	0	0	0.0610576829777029	0	0	0	0.0466766443694683	0	0	0.0692890780652728
SteCoe_11402	1.35044078473002	1.47310932688105	1.2952681558643	1.28226625286424	0.845358555557531	0.912172319619042	1.08216150285884	0.588508628769155	0.56744791011791	1.33356238488279	1.19155004525748	1.00152320382892	0.821686925776818	0.890468654022816	1.06946694590998	0.930165011084073	1.06194036466967	0.762294504935557
SteCoe_11403	1.28076511326577	1.23753198063269	1.78148192992066	1.22285051577589	2.0646293594132	2.13477361821496	1.75960074128053	2.44210796444355	1.87401718396416	1.77747246295005	1.55590313723141	1.87764561629384	2.25831309373666	1.97014167893633	1.76273907548472	2.0915254012548	2.20201885150812	2.27422324686388
[truncated: 33,092 more rows]
