# Supplementary material for: Genome-wide analysis of anterior-posterior mRNA regionalization in Stentor coeruleus reveals a role for the microtubule cytoskeleton
Source: bioRxiv. 2024 Oct 8:2023.01.09.523364. Originally published 2023 Jan 10. Preprint. [Version 3] doi: 10.1101/2023.01.09.523364 (PMC9882060; doi:10.1101/2023.01.09.523364)
Supplement: Supplement 6 — Supplementary Table 6. Kallisto log normalized tpm table – dynein half-cell RNA sequencing [file media-6.csv]

	con1A	con1P	con2A	con2P	con3A	con3P	con4A	con4P	con5A	con5P	G0410A	G0410P	G046A	G046P	G047A	G047P	G048A	G048P	G049A	G049P	G0511A	G0511P	G0512A	G0512P	G0513A	G0513P	G0514A	G0514P	G0515A	G0515P
SteCoe_1	3.99114015464216	3.95962316930839	4.24666325280193	3.19903295656343	3.96584876537793	3.52025212525578	4.36300665748454	4.06480104280013	4.21942660852472	3.49135031643358	4.63797451719187	4.43026925689734	4.53467324636596	4.23723063073828	4.18646610425431	4.02194590209236	4.34752839955691	4.45131453177269	4.59203222871626	4.65596288656848	4.6446017739111	4.58798283902098	4.3340758580545	4.12768080757799	4.54141814252334	4.49928093904158	4.48517670098319	4.42719905296623	4.62535599829821	4.32109816138797
SteCoe_10	3.46588163308793	3.42990898569101	3.26488377781628	3.02010093126855	3.5839329526155	3.38649800436798	2.99354262718603	2.92243176657989	3.54247881722715	3.53555821777506	3.43859373116249	3.12038102659017	3.19170164673449	3.15581494352848	3.91472442915632	3.83636639515511	3.831736217306	3.65540263051297	3.2738212394605	3.24477513285622	3.62135661244996	3.58461614368755	3.40098458945387	3.34682009728736	3.68661882602503	3.61816354584856	3.4138532278041	3.59617699702757	3.24381816918844	3.42363403196249
SteCoe_100	1.15442205817907	1.11346101002406	1.14617480287988	1.34478616477531	1.06460321652687	1.09247280667858	1.22527645168007	1.18320567471065	1.26453198466091	0.855055711188132	1.09167399101216	1.01697179172905	1.12582704537855	1.37207958533217	0.891910135202561	0.957879434223856	1.08258259191296	0.968522039069984	1.14511251221325	0.75650072950614	0.825973934353529	0.956855994520535	0.901129370644348	0.886257093009976	0.977400091554608	0.975286137052051	0.601183874742105	0.860468103230831	0.717262814987646	0.892286905177744
SteCoe_1000	4.89660692869984	4.74837407161749	3.86508343955347	3.4854059170104	4.3813860330778	3.90592999771087	4.39697502354063	4.44906971516809	4.30595322629141	4.40593841222536	4.49241053837171	4.69295411974639	4.30406111810516	4.2942950151886	4.57870785932857	4.46641323421828	5.00088740410569	4.81381489098339	4.14290006852588	4.29050403212119	4.67046207134652	4.4396054900192	4.62380844156433	4.35212452857657	4.61082302083185	4.63730013438362	5.06154948008835	4.57668000365088	5.00706290899841	4.70792579184157
SteCoe_10000	0.333961875399098	0.180894327565666	0.0893699082931289	0	0.0502827292756587	0.177508952533996	0.209944341028528	0.31508183788527	0.249386535124944	0.0997581071797516	0.140928038042176	0.101512904254651	0.121072093693546	0.145954347935635	0.18925036579266	0.160372613840353	0.286312182878357	0.280117044991102	0.0948714128146039	0	0.189861150680471	0.148779579965815	0.101657018218222	0.14996816083913	0.0356152900156604	0.111924337656056	0.148352542851583	0.255819146419718	0.0424569252860027	0.146300788804149
SteCoe_10001	0.299199506285464	0.316415595142441	0.256869513861257	0.408813805351974	0.325720165251338	0.409422308330899	0.218437723108606	0.273316034019809	0.251747187090249	0.314457665258347	0.146097040622809	0.256032630148748	0.356011638144217	0.560417517380169	0.220072912695678	0.265696488525079	0.172111928826339	0.212030294353561	0.434718399763474	0	0.312466148496487	0.331525727103242	0.22458488646214	0.322653161150127	0.293474843598802	0.257194728248293	0.172101957716423	0.391052746683456	0.226798941852801	0.353277404466696
SteCoe_10002	3.42734685648141	3.49024443941177	3.64312803329693	2.71357303866336	3.52891190823965	3.2431510912417	2.65766570739067	3.4220595231176	2.72784412362021	3.78942904124483	3.34814774994478	3.59054085717768	3.26108804836262	3.44956784241222	3.92656625522378	3.63224542711225	3.68627754363453	3.63341634284537	3.06264123973526	3.49576371913443	3.96259371335573	3.86307507030961	3.27844108551504	3.21756857094938	3.57552161231401	3.53998465731497	4.01526951551671	3.24639396319653	3.4069100780458	2.88355180657483
SteCoe_10003	5.9665929618206	6.0117432822363	6.36854987310007	5.44729961582672	6.09485030994614	5.9682906170892	6.20416133195691	6.10924215067891	6.33600300309278	5.93535080535977	6.54656952879045	6.28958738644106	6.35047511684816	5.94546799356163	6.19605032970405	5.87372534419725	6.06894588004999	6.22491786495579	5.87813361306409	6.4506393221422	6.09051380559804	6.01122896613037	6.00888924574878	5.91582405127328	6.14013568870917	6.07538969011582	6.33525528262785	6.16741013563422	6.36573317430238	5.86321434904085
SteCoe_10004	2.49223399450602	2.49974547149996	2.43328534301966	2.82173396784361	2.21677449978758	2.43228188558731	2.23606760576277	2.19743609690747	2.41122707253124	2.25900781536526	2.21263866094456	2.45149511020925	2.48380667910252	2.80209333450894	2.85098317067772	2.77295008721339	2.46151464012288	2.44205027268298	2.06013421778653	1.5490298765181	2.17030416064945	2.60487741548084	2.2802830443396	2.38302142865734	2.14081588643362	2.30328391994292	1.79579609196663	2.30139706685677	2.08652195581447	2.12399866832128
SteCoe_10005	5.82217678085226	5.92055405982321	6.94680446482851	6.70883246887211	6.3454653814573	6.86624105622268	4.87078145892275	6.36329306128695	4.66480478428926	6.76289121287351	6.4044318490765	6.58046031191805	6.70755107754831	6.48672514705536	6.20996992648613	6.05850772489016	6.07608249828028	6.46864565748902	6.05820154100123	7.13888652442014	6.45283601516388	6.61476835485035	5.989295815752	6.57203069749365	6.37142926149213	6.31732533113278	7.03209085897531	5.87352767331147	6.7884010384736	6.21032659200939
SteCoe_10006	3.10552219304966	3.36170296397936	3.67661805041888	3.30581046903809	3.31768602601507	3.68957090165532	3.63690927310029	3.95824854299845	3.41841586317002	3.94261984852905	3.25834261242545	3.40632869315721	3.44428732846651	3.19411720170554	3.55232185700363	3.54035091375878	3.68843089583867	3.7002184108003	3.61756390980492	4.24279603019521	3.60577871258755	3.62869632261792	3.49964731782468	3.81211926646784	3.42089689907499	3.39664062572647	3.97469465367175	3.43064855108706	4.16213157442296	3.69881664980423
SteCoe_10007	3.36786979399015	3.57927298974308	4.16971204516287	3.26970065376153	3.61730709698124	3.53536769149982	3.68099840042434	3.91465196920323	3.65073265506403	3.71042419481037	4.19619235002714	3.96067722476637	4.69423340445383	4.52710780996559	3.63933094037987	3.51756666495474	3.55091720909748	3.83485105453613	3.72457428082289	4.63919637069549	3.84416247836865	3.85886579654476	3.52181591582907	3.92982520086746	3.75472784938378	3.73080162248008	3.99024316373486	3.435785314995	3.88457717173661	3.42897877694271
SteCoe_10009	0.552726545569743	0.379420883770897	0.232209219574826	0.435911420968921	0.308629839149752	0.26321993200318	0.36166792195874	0.710855482661541	0.341196845898579	0.501664815246643	0.367851687238593	0.260637266013296	0.57573086821048	0.545728217701468	0.491176365731621	0.529503856905246	0.513024348905443	0.403441936729545	2.16158769403029	2.44729558210098	0.690505971822021	0.707509957233375	0.577869269217816	0.495789186304895	0.781001440052345	0.473924922477448	0.638659734850187	0.55725523846509	0.522786201935014	0.604021674380035
SteCoe_1001	2.53204190148912	2.71666854189311	2.53761771752207	2.37088960756528	2.76396540793901	2.21849758962443	2.80892021483941	2.58471936959857	2.9318230688336	2.58950350083709	3.20400165773776	2.87605168839104	3.15922589931527	2.88038115804645	2.88139609490914	2.94154224668768	3.01736006193881	3.03216289559124	2.274067516986	2.06164867356589	3.38064212682665	3.37251059370682	3.00242558599608	3.06338329241019	3.09917098465921	3.0252377551761	3.55065524494064	3.17155182796966	3.00204663855234	2.84153858602016
SteCoe_10011	3.88018959122106	3.75355073577211	3.36866904027446	3.43692417324802	3.70335792201349	3.45781267923312	4.00617440379553	3.86133785491292	3.95349405547305	3.84698366975753	3.83227622083345	4.04430309625993	3.78666853186706	3.63341902146697	3.87499799419045	3.95663772293845	4.17508331870596	3.93939995974052	4.62973026290085	4.87141889829563	3.92592758857302	3.63550984928906	4.03472994391602	3.75861176157779	3.80725600106873	3.68053069640762	4.03526794966732	3.77359442234867	3.98759405309359	3.6973287385138
SteCoe_10012	0	0	0	0	0	0	0	0	0	0	0	0	0	0	0	0	0	0	0	0	0	0	0	0	0	0	0	0	0	0
SteCoe_10013	0	0	0	0	0	0	0	0	0	0	0	0	0	0	0	0	0	0	0	0	0	0	0	0	0	0	0	0	0	0
SteCoe_10014	0	0	0	0	0	0	0	0.12846687066322	0	0	0	0	0	0.103427053917403	0	0	0	0	0	0	0.112534341911216	0	0	0	0	0	0	0	0	0
SteCoe_10015	0	0	0	0	0	0.0949582795074416	0	0	0	0	0	0	0	0	0	0	0	0	0	0	0	0	0	0	0	0	0	0	0	0
SteCoe_10016	0.291759773300222	0.134146164981156	0.107071735411533	0.418439241532488	0.189586612818597	0.251644079371261	0.292863512376377	0.222190139191171	0.276294875179444	0.185784440239323	0.241439173823778	0.185241633369614	0.230069042023349	0.466070472668677	0.174222851777242	0.155126413490609	0.22541664451891	0.194990104586457	0.231101321521376	0	0.136776576774431	0.177500097467754	0.224764888624874	0.185800798385208	0.284525188032163	0.226366317554673	0	0.166880853656692	0.107499343744264	0.288533439729309
SteCoe_10017	3.82156417630308	3.9508954712305	4.15705853379492	3.72217820517121	4.04183995005815	4.13859249632012	4.14048727397662	4.15019102723889	4.41207830029743	4.47867345042043	4.40621622383085	4.38567185295499	3.46704352961584	3.23253833109452	4.36182314236202	4.2061904553448	4.38452634172712	4.51847769527527	4.43822179116036	5.02010051562437	4.38798726113207	4.32857044832026	3.99628568706145	4.10884657232893	4.28818129638953	4.20024225489719	4.48579254805093	3.95443306001113	4.74186419851764	4.30318194029205
SteCoe_10018	1.00673667997839	0.734307103426481	0.71739946783559	0.505626329543574	0.994300198266749	0.985201806317902	1.2565386788093	1.2054208724455	1.79954412384588	1.10212028588179	1.10139101487121	0.536849314683364	0.402827637245041	0.79137202375958	1.64409231842648	1.55355073019427	1.24761516580707	1.32427791238922	1.1836605212745	1.24451479392301	1.10257451898051	1.15282752327576	1.08274049108231	0.883623287928879	1.12694135025611	1.0866832235041	0.734308782032099	1.17140650230526	0.724790250113422	0.523802813952709
SteCoe_10019	2.39888997023644	2.39311040161451	2.84074979522752	2.1417209793187	2.67093325073755	2.48818726865076	2.6920570901295	2.70529162367408	2.59616182404622	2.35372630861352	2.70388355579474	2.67387743105039	2.34045590988992	2.04712726836379	2.71401690422774	2.46452361577559	2.65293416335719	2.75608215834877	1.5621858150489	1.87425854887434	2.42627777800048	2.46039420611924	2.34304572782724	2.51941835195222	2.54636440985195	2.57600502139493	2.8338802636515	2.41719383965793	2.8253717202517	2.64763843850696
SteCoe_1002	1.77452616282457	1.8963691173316	1.40695035490799	1.32283259469395	1.87256411170358	1.37092103550952	2.25282719643797	2.07992232306684	1.88149440426065	1.68670987380026	2.08597977480033	2.13130241825581	2.37601496095765	2.24472274713198	1.87859554105999	2.09726461375505	1.98330352244332	2.03757409049011	1.56311431600453	1.25728849084711	1.86645616038545	1.97950674398654	1.92482372210804	1.81175129457215	1.86252651456783	1.78269784989671	2.04609663105231	2.10056664146268	1.63231349826603	1.56079097460855
SteCoe_10020	2.46298161829349	2.21172864187983	2.24268905543347	2.19937404056009	2.36064981980004	2.24248782773855	2.56272248141165	2.3871952094416	2.84107763770385	2.64955719253216	2.44735714958531	2.68520792039508	2.59842777811651	2.29107780429985	2.78651229827812	2.84424806583858	2.73306259931292	2.590627140533	2.04352235987769	2.28368857637184	2.78721301897071	2.66119542380127	2.66645740242211	2.55022052592213	2.53225125457826	2.62223004310077	2.79861943451785	2.36508442605764	2.7751562374773	2.53719123699683
SteCoe_10021	3.35178522335114	3.44832190663006	3.73836662605171	3.26350979569068	3.39935158105315	2.81292415384596	3.80638999132963	3.71261089111192	3.99758317668986	3.04179434371681	3.21466143201567	2.74960302033952	2.96126023233799	3.17774880351191	3.51724813694079	3.52001529156273	3.72784952610257	3.87586638321209	2.83826479135871	2.77486635921917	3.54241402034357	3.75627845781949	3.61735685631677	3.47727398514372	3.77490666278782	3.77927055480533	3.32011530696084	3.29307555656941	3.19067976999362	3.14185492307951
SteCoe_10023	0.370842641677087	0.776853522496269	0.604157406562441	0.853685842505792	0.588870511600374	0.748447310031196	0.415021529401481	0.443007294258793	0.810049037997978	0.788897611782492	0.944062614367499	0.406101487538838	0.969312426419803	0.913051631540227	0.967210498944771	0.948967936668289	1.149621322133	0.912352319347078	0.477007892147633	0.559180788603052	0.575913595616178	0.743071891189538	0.34050957690692	0.490873416268811	0.669617815709233	0.730971025638402	0.823190871892274	0.958884619980857	0.775017874941518	0.803939269034666
SteCoe_10024	2.27734549093174	1.53420219253227	1.47971439753773	1.69781030562823	1.95073620091746	1.42085211646984	1.52268889740396	1.64061463228611	1.11226359363879	2.19500041305443	1.23365463425865	1.32997739813986	1.13696287114361	1.16244913859499	1.39592750809693	1.43098894928329	1.57094718399597	1.21814680150154	0.866543067283298	1.67603273781995	1.18477168708551	1.05370709534884	1.5323615381511	1.80693187827055	1.37144622609683	1.48527781281286	1.3964825191248	1.80810859746386	1.76747567661247	1.88639187113184
SteCoe_10025	0.444321236702946	0.498060668274259	0.721218389065466	0.479594446552688	0.357031260187622	0.592573948796452	0.547944240344223	0.763963574856597	0.449566835355567	0.701689566433071	0.478793212072203	0.588974790241614	0.523913922677927	0.612544706359141	0.686000796641107	0.541789124651629	0.534506898902634	0.492781566181234	0.262974149277823	0.476153017900142	0.39426496014979	0.609372186081112	0.430061454234767	0.609888440063606	0.617855453087096	0.448404538462787	0.520787891040234	0.594009630150023	0.720991030886827	0.603671734586504
SteCoe_10026	0.574313255661101	0.70449024282644	0.574342135518042	0.900076599555962	0.806630733022355	0.699662728338642	0.910335339536255	0.570238017826357	0.912240806169266	0.700789224418917	0.471302540949938	0.331352980243251	0.111993859894076	0.423108413491587	0.425974917533228	0.408650632765831	0.412284391798398	0.428244448151299	0.260645945386968	0.208762236218459	0.342258887186061	0.354727108743826	0.412481506828231	0.247009190189666	0.460996133171514	0.399357443522605	0.219715941072947	0.299294819885934	0.214981881685376	0.301436476051659
SteCoe_10028	4.09270785301701	3.88288217409212	3.59097251399982	3.24480843336145	3.8933397488627	3.47015613552656	2.80146248628988	3.46473120948721	2.69116616956253	3.68131055775357	3.11803015596618	2.97869564166569	3.15895392182247	3.41176484523455	3.60335852654378	3.23630218546089	3.27893477520446	3.02610690832043	3.45020765456256	3.02634483860223	3.63644840187783	3.36405717965901	3.28332688184443	3.21597551601352	3.32455914615597	3.43152089466367	3.43205887188725	3.44587783393906	3.42154748687376	3.5722514595457
SteCoe_10029	2.48752862602903	2.61330638200937	2.44514810691439	2.44065317006681	2.47346878527497	2.22581227564656	2.81091253810517	2.64579458537419	3.06062284007259	2.49043281235073	2.69781598377348	2.38226065587986	2.3128437561556	2.6696319566766	2.1554827547732	2.40210912274099	2.50210597498217	2.58120990959053	2.23892185910879	2.1883584170748	2.44792619537139	2.46260792455843	2.70196418453843	2.54137837494952	2.53181523533324	2.49495876942744	2.64725195530562	2.64249974542347	2.31385196340359	2.37921506525794
SteCoe_1003	1.2175774517231	1.0660801013219	1.03547914526059	0.814940312143517	1.00983596383504	1.25603923385133	1.08253672027972	1.20479114659863	1.13089073280865	0.985794700712243	1.000825116969	1.25434759756703	1.04379123377413	0.932553840869306	1.25703550285204	1.342812169702	1.46301806588747	1.19362042434695	1.70868200284897	0.93392296231163	1.01436486908944	1.11598743188903	0.862685126171026	0.861560977969803	0.774189961556215	0.98335587099997	0.800277699562417	0.923477034505747	1.11154389696378	1.01892447881476
SteCoe_10031	0	0	0	0	0	0	0	0	0	0.193770430582959	0.264416456362766	0	0	0.287196175069315	0	0	0.201240076591221	0	0	0	0	0	0.195766977376388	0	0	0	0	0	0	0.167013697676687
SteCoe_10032	0	0	0	0	0	0	0	0	0	0	0	0	0	0	0	0	0	0	0	0	0	0	0	0	0	0	0	0	0	0
SteCoe_10033	0	0	0	0	0	0	0	0	0	0	0	0	0	0	0	0	0	0	0	0	0	0	0	0	0	0	0	0	0	0
SteCoe_10034	3.93808228988383	4.05069979690665	4.144991140783	3.28235333494917	3.93055219360545	3.71761621704832	3.9744534128304	4.09555566580797	3.99036589071047	4.01358010276764	4.13693648294131	4.08995773622073	3.92122123041674	3.61921747176098	3.9038403407153	3.78088239847113	4.3285034837448	4.37727415771796	2.88991838586664	3.21031083660325	4.33547876532633	4.25055541644654	4.42952052653352	4.26313759145136	4.41399194292222	4.33282781200841	4.56548561721529	3.87382721115652	4.65873116368367	4.12912575707059
SteCoe_10035	0.932343734734193	0.84473179969854	0.577673326189136	1.21880336923042	1.00185080863576	1.1028628498066	0.833895679082824	0.935594424408262	0.742029772176847	1.08652988013606	0.732932585238014	0.735446561000463	1.04607188002601	0.813494939438158	0.483168438072751	0.940943210492994	0.698999063927475	0.768777723180055	0.605883972175592	0.470737936181938	1.01204341795011	0.621754236068376	0.765513395640854	0.724017155734566	0.774413761956401	0.734935234933613	0.763898840030009	0.645098043746025	0.575207135097349	0.64221472950184
SteCoe_10036	0.733719417400876	0.910455360680793	0.363205003404959	0.938697097776128	0.990697054513072	0.504777709226145	1.05254023161966	0.598487402065069	1.03152823203369	0.698100847237025	0.741140323501542	0.899289974787328	0.719986573190866	0.702460309102907	0.398101181065681	0.797108671567719	0.590938681216023	0.643388076392721	0.790037961926495	0.331431928385747	0.550076642960976	0.595777984485313	0.680670788471809	0.65043791424736	0.645083974532678	0.73148608664788	0.628008852736149	0.821398113815017	0.51704084689003	0.568347463590563
SteCoe_10037	4.71784387787128	4.817366727799	5.72045290265699	5.10881502418836	5.34259813320244	5.6127494161568	4.54482500015394	5.17381218624493	4.73068770310283	5.17404255749776	5.47884593983457	5.36504503833003	5.33899960606178	5.13080612018109	5.12210510499126	4.79042205203076	5.15429692065412	5.48208625007794	5.06291182075118	5.85808966612653	5.20113215673448	5.31344008574222	5.09597782865675	5.47642764298985	5.25963905669648	5.13752222403504	5.63820911676824	4.67062324921184	5.73513400539953	5.07103332632921
SteCoe_1004	3.31444889315482	3.18184798116882	2.77986595277914	2.90569368056701	2.93998750418964	3.19203103460517	3.00725716481765	2.85707622465289	2.95074064284151	3.07276753504457	2.91918565265749	3.15885563759311	3.10669176732208	2.82613494848934	3.36415727593879	3.15347956507944	3.26363724977925	3.16892924340037	2.4910307232724	2.65386126069453	3.15883997875887	2.88366020844298	3.11924576511624	3.08011844367213	2.97112511028707	2.83925549520614	3.52995215584124	3.10407843037177	3.53507367654462	3.18687331418083
SteCoe_10040	1.23289933223166	1.13685160859408	1.1366424420331	1.33297407313853	1.3007502343509	1.1662859419663	1.55728882787428	1.34868613982247	1.36236332476906	1.14019398818265	0.882139705524875	1.03772247186854	0.980828654718043	1.25204968468899	0.973214593311425	1.12510061233701	1.06265759479285	1.09750445773734	1.16911176660719	0.855075621711107	0.840003077535992	1.12547431897246	1.39181169034125	1.15907831230417	1.24460198018148	0.998620572686376	0.665282052970844	1.25236735662189	0.671338458435534	1.08886118235259
SteCoe_10041	4.40370210913196	4.4464572340267	4.66146023096627	4.43088810865286	4.55939573587526	4.80293782111056	4.31469360764186	4.63638990094804	4.19116494954979	4.71909275703914	4.04017563968473	4.45246061332059	4.35208278064518	4.32470410895165	4.57512917486662	4.44790327894968	4.62486063399579	4.63053175352096	3.99461633326677	4.64164462837391	4.72612380902178	4.33554607080565	4.60790894154094	4.54072731270313	4.53451207760349	4.58011381857515	4.9437321778226	4.33295395683405	5.01741653623663	4.57829887389957
SteCoe_10042	1.91279797861343	1.99671618903339	1.26248330105521	1.9516110708146	2.03041453846974	1.58932871330826	2.19406922793875	2.10365536361559	2.2176584034544	1.73466145256683	1.80935272579959	2.12044828674284	1.58467121590905	1.68894337866944	1.57355403432709	2.0301854038061	2.2104123082288	2.11746921493326	2.82331817632085	2.01240856369938	1.2452258568939	1.40440397051133	1.75611796889661	1.62687975264529	1.58095297278786	1.68840063049678	1.79515304843723	2.08757811291516	0.879744687987533	1.47970345520266
SteCoe_10043	3.41654867651988	3.44149830154965	3.59774218444752	3.06179414015709	3.36543334265161	3.1622578870533	3.89114782626046	3.59124823449924	3.51839469497002	3.28008142208717	3.37388099592365	3.22407470253494	3.58496176326982	3.25686251510232	3.22258392030588	3.2691320416277	3.43215682689141	3.41217622810983	2.83285357548966	2.87429119170696	3.33199984310113	3.28279433501973	3.65765896580115	3.4966477191421	3.33248448470882	3.25352780659147	3.86464508814354	3.27674176951299	3.72560027514405	3.35707495663352
SteCoe_10045	2.88126346692006	2.5977249917614	2.43905010515179	2.75177346139718	2.71454198772212	2.67799759452099	1.75493273169138	2.42271232395996	1.29394082288455	2.78030393905438	1.67154390617786	2.27140390918728	2.10817458979071	2.44057758157892	2.28349270984784	2.57531444164455	2.53001819580329	2.23151685111006	1.80356774239196	1.82795455948252	2.87840009890601	2.51315268539161	2.59443351902553	2.5532411334603	2.6319030404872	2.63132646469772	2.81519329552908	2.68439502818666	2.97875349303443	2.72335927329179
SteCoe_10046	1.69948910419441	1.9807762051176	2.18474479740083	2.38512967298113	2.29820882688574	1.93639512527134	1.10158093909744	1.81364167987336	1.18629910902698	2.0925012407527	1.7958109606641	2.30998965212501	1.8397766560938	2.07298641939141	1.45534043240865	1.68721970541333	2.073112035119	1.92309950680684	2.00995515689343	1.48964806292879	2.1198639994072	2.0464703656408	2.0327311425336	2.03079485362555	2.08899591546043	2.40501222967882	2.25121048761673	1.66246042428658	2.63629166720596	2.46861113321821
SteCoe_10047	0.675723089837532	0.775640109934311	0.874938366586189	1.57923576715817	0.955351482609853	1.14506221651952	0.96404847134643	0.918755428578217	0.783321898005536	0.845812523738722	0.828600451263013	0.623376082790568	1.08637380104137	1.21161121859284	0.800895774176941	0.962556987852378	0.825993359239978	0.877163173814911	0.77137390413992	0.283322942332958	0.741738529072154	0.992505657705422	0.858513046610968	0.879751784645523	1.05675039566553	0.863594401839626	0.474099824884857	0.910447233505891	0.936282983526452	0.985335758471207
SteCoe_10048	0	0	0	0	0	0	0	0	0	0	0	0	0	0	0	0	0	0	0	0	0	0	0	0	0	0	0	0	0	0
SteCoe_10049	1.35040184580257	1.08520800363733	0.944609236214099	1.53161008720513	1.2068638137999	1.16580825300733	1.36802074098609	0.950830398645095	1.65873248389154	1.13423970471056	1.18758884061096	0.734030029503574	1.14097912792731	1.21503111431666	1.05670696118158	1.01569551021309	1.18801980784235	1.11839070100545	1.43157205253305	1.25490352232167	1.21428051869515	1.25179371346235	1.11061086219616	0.957291670189854	1.12393727441202	1.03283470612111	0.525239578898928	1.1999463986908	0.816643582399603	1.24717384473729
SteCoe_1005	0	0	0	0	0	0	0	0	0	0	0	0	0	0	0	0	0	0	0	0	0	0	0	0	0	0	0	0	0	0
SteCoe_10050	1.27329718472573	1.18631423202971	1.06941363495246	1.61013400166089	1.33741226726537	1.47295466823088	0.952935554078526	0.987523160069358	0.909267523532024	1.43464699133798	1.39112146449034	0.589852595111911	1.04601771281624	1.07895592240992	1.38007679319827	1.19534757716792	0.835399981539844	1.05975635329164	0.518711856468049	1.32074318633196	1.16853862876174	1.15928489059214	0.859365248572459	0.843066644724116	1.15559361716743	1.24711960726062	1.11101355539009	1.40286489909342	1.14158355396789	1.54247820566375
SteCoe_10051	1.56789439008088	1.52695364956372	1.85780889004846	2.16974173124552	1.77324948599922	2.01677770186154	1.75787260257881	1.43536185212183	2.13802149693482	2.05807799504442	1.93005247456444	1.85184409540745	1.72976553912076	1.6247605192683	2.28919617736232	2.2157178962999	1.63455156832697	1.5881037353407	2.81500104239935	3.11620576407285	2.062000113206	1.97150416080325	1.72035213400451	1.8819944996135	1.90975643409539	1.92292025650011	1.85744031780904	1.82967181639232	1.87283618162833	1.72921632592432
SteCoe_10052	0.0635666762006008	0.0259274564951159	0.0746877559556937	0.0381555449679062	0.0420824811968375	0.101726843595259	0.0422023390420527	0.0692518382598811	0.0270077769042225	0.0780288092232237	0.056657487380137	0.0431440358177613	0.061936453471764	0.0501517838324504	0.0994017913725866	0.103945278561723	0.0478292988100124	0.0452211487903394	0.166463459288847	0.0802351047919295	0.0585789368116529	0.101316855802962	0.0234421120710383	0.132114940089911	0.0412949247337021	0.0447374283630922	0.0261704475655241	0.11385099104104	0.0559120374153197	0.056657340410881
SteCoe_10053	0	0	0	0	0	0	0	0	0	0	0	0	0	0	0	0	0	0	0	0	0	0	0	0	0	0	0	0	0	0
SteCoe_10054	0	0	0	0	0	0	0	0	0	0	0	0	0	0	0	0	0	0	0	0	0	0	0	0	0	0	0	0	0	0
SteCoe_10056	2.11916282090316	2.22216741822431	2.13533715506216	1.24662295592517	2.13208400733543	1.68118089568502	2.60495963396016	2.36010588491458	2.65934726477189	2.06085784251044	2.45468948908267	2.14194742196959	2.29569172220619	2.19337152490159	2.19919097627746	2.21386287462704	2.2672757663346	2.39277472937586	2.04058799929613	2.35870401752669	2.53715539094044	2.44238193827309	2.48034209573347	2.24191524690556	2.30376935611539	2.32544849136828	2.40020732940466	2.26801358579913	2.32993074752019	2.09160973465912
SteCoe_10058	1.26235575819302	1.39091294256183	1.38351614408678	1.39856297454412	1.18586793574196	1.4543396155388	1.46028968887406	1.37187594431187	1.17342235768519	1.16950622454153	1.41830203536103	1.46449389997372	1.09056457805077	1.2715664804699	1.15955514191659	1.24067973825842	1.33304966466701	1.24491830581817	1.04137939771324	1.02958967444179	1.10606208226404	1.32012465903587	1.37970769174408	1.21391721986251	1.22180836864651	1.1963939447381	1.21801850730387	1.38981260027119	1.13400004598662	1.21899253969824
SteCoe_10059	2.90750795052234	3.13593974226216	2.98635466708833	2.46319560567723	3.03645158149457	2.56461165143306	3.22958940939839	2.89835648330851	3.29184458111283	2.62460499823838	3.67582641962816	3.44874412270941	2.87187940729359	2.71973385522124	2.78229418409816	2.82982478680644	2.96725534357349	3.07576052050431	3.65558801808152	3.57108024354566	2.98748383267255	3.0497317722842	2.7248696359818	2.77555896982519	2.89246446348113	2.93201042074276	2.96622325307704	2.89395830644252	2.74715036160427	2.90489853954309
SteCoe_1006	2.14485386272459	2.1773721173753	2.53927714079882	3.07048185660189	2.50603521557809	2.59717284651096	2.51810649176202	2.57469473613548	2.38512719117518	2.09751654966468	2.30921699336564	2.28026350662874	2.47830728526781	2.63548305661078	2.32687410283191	2.41408533348513	2.51957955731894	2.38655558848673	2.25050569802991	0.806049520179862	1.98772331959913	2.37294221296226	2.08449289515538	2.211407542009	2.74528649411393	2.79471991776197	1.27450987098393	2.66169948913061	2.25880523366231	2.83365080306792
SteCoe_10060	1.11743908638487	1.04537186487204	0.916873407775465	1.2389520657598	1.16732970983957	1.2440612166114	1.15895516085918	0.633882432152117	1.10993170520911	0.745680790264949	1.14177175852147	1.07627107905034	0.991524591147834	0.952243080847663	1.08974447255889	1.01461023730441	1.00229577701086	1.22093331100503	1.52483522075024	1.07694297285572	0.852342486987813	0.92291556242479	1.18499148559969	1.09807190240086	0.89051863923741	0.995767343211597	0.761832109896023	1.16463838137067	0.915585778059852	1.30165656135109
SteCoe_10061	1.16990085091851	1.24655968902084	1.08857612302299	1.01298676405025	1.00094192092996	1.04603659980503	1.14289794700945	1.14431456401267	1.1918943751566	1.11305796922231	1.60164623944512	1.43257671814832	1.43279349231206	1.28677225018803	1.18566577693636	1.10599248230237	1.21807692019451	1.33521578421476	1.03839488046167	0.862335518570323	1.38956334120926	1.0100971829349	0.9745892435055	1.26182914419578	0.908071993311442	1.03794130307053	1.29328308582269	1.12448674723564	1.40242159845806	1.37910376477372
SteCoe_10062	1.33824702325986	1.45345639257885	1.29491834373996	1.4127170616913	1.30904056937658	1.21897420619879	1.27482730918597	1.36506854870952	1.34150420782034	1.36249657626284	1.27711179878003	1.56886933612048	1.37611961605814	1.30303892854635	1.2692374663097	1.2958404743298	1.19664059476638	1.30918115199433	1.58370812143992	1.43135252591634	1.12611363439868	1.37514304138716	1.29977975694118	1.24995703664081	1.18624638359544	1.24532987655926	1.33228212787373	1.29235693804344	0.962353971403146	1.03132490559573
SteCoe_10063	4.48544522862856	4.62795877392172	5.46324011508903	5.01434182310849	4.82212594071159	5.30849392359889	3.85490088417452	4.92116245410324	3.71575596164203	4.85703089863629	5.03219868044351	5.16838084066769	4.98127693354001	4.70367072832479	4.72058466460504	4.52047552837452	4.58072499972479	4.77812164005544	4.40218173629272	5.25674044413767	4.88996363707456	4.8194833785504	4.65059055436946	5.03204340266563	4.76832497193862	4.79844050906487	5.41997013107452	4.61167100846295	5.48855272201316	4.94897137315607
SteCoe_10064	1.41397295101376	1.83904083722471	1.57745778387948	1.49233290235635	1.70803325466281	1.88639581320074	1.00259139186661	1.58214617929877	1.07951207918349	1.74512350882521	1.9747561011099	1.83392237009245	1.66685952831301	1.4417248641933	1.89584239602294	1.88199992698333	1.6291548086941	1.56231087952351	1.29122659520418	1.37406354171917	1.88166246780299	1.74075207224803	1.70958421049258	1.56672304270471	1.77329977469398	1.56760486213842	2.01143344779146	1.81665316270782	1.6419227693545	1.5740520382203
SteCoe_10065	0.888489550067912	0.860251436361677	0.90820620178449	1.3828883966776	1.04692731551946	1.18479678022191	0.657167128173344	0.764173883075094	0.655200689721081	0.756504740934261	1.01642478739323	1.01577465596885	1.00274485001256	1.06503272337501	0.731696938059041	0.729248665513627	0.551456928135406	0.977097037079754	1.03434791542691	0.869511035935584	0.829481272543533	0.757236164466007	0.732843107579877	0.812631708665447	0.787717934722806	0.822433250174336	0.414449168189534	0.917608029153481	0.936737014343623	0.960488289872225
SteCoe_10066	0.452610417579698	0.569888857639814	0.636983337068249	1.19812729233596	0.62225536400954	1.08387595319524	0.656585972235415	0.598517810587978	0.500743649685473	0.656270138587659	0.868766785509686	0.575805814484735	0.789384740468003	1.10782293412438	0.579271217157285	0.754124214257663	0.623986887538863	0.582044348760635	0.621506607417572	0	0.414309171945777	0.745201140212201	0.721604309318474	0.769321391019267	0.661992143334689	0.529130262088857	0.181865341901347	0.773861448099344	0.618071399634316	0.931818798684069
SteCoe_10068	3.24737657434861	3.00387149062053	2.90916341766508	3.12667120235734	3.58117292219335	3.349445844138	1.77246247430946	2.98877115070948	1.59708884128053	3.17770521654715	2.88310791606089	3.0663400647186	2.04937592935551	2.34750185769955	2.413942051415	2.70369018193162	2.92737341725113	2.59671782512113	2.40236477649413	2.79764802096021	3.27086078436754	3.13948046898412	3.05726192880089	2.87918764533553	2.77960851190941	3.17446705588031	3.61468549363333	2.77947106939012	3.85033280849859	3.22184455506467
SteCoe_10069	2.06256809761542	1.6656128812673	1.21916907343966	1.67662484530904	1.62257645742565	1.658168970768	1.91049588123958	1.82685929956331	1.53512811619843	1.55559578645312	1.80300276084355	2.08152415909701	2.08879266554439	1.38643525843912	1.71301174299428	1.90246239328317	2.1255535633698	1.98406962838434	1.80500941454357	1.23673492814705	1.5848752866898	1.71859548097178	1.75140230864905	1.87166655464301	1.61062971708661	1.67994733716889	1.77855441931231	1.91325941413029	1.99099176363173	2.03282348616814
SteCoe_1007	2.30999033763791	2.43888431025264	2.63457100051382	2.23312114366385	2.15402274763539	2.32832720859911	2.69142527146114	2.76545590432678	2.19854283113067	2.26722261151752	2.61719267761361	2.73680093381363	2.13082390457222	2.03345470693794	2.46827856720356	2.30614268570411	2.33633936497681	2.41691763380725	1.5187267979774	1.5566333942932	2.8956901447814	2.87087231282005	3.03360516013347	3.16199802018321	2.75315356006593	2.7301891243811	3.306403147393	2.84729407741852	2.97430272685793	2.80728039381278
SteCoe_10070	1.49368954095667	1.40198865414637	1.88671903327084	1.99328413976222	1.34148277530067	1.5598356781794	1.9663426018516	1.62756415929092	1.97761800467203	1.21108595300263	1.7199372762857	1.48328808000545	1.69492494744486	2.27621724437478	1.41114514305335	0.92001849878099	1.7243264938337	1.46777919089303	1.51582181231961	1.5695178944417	1.45198513564202	1.13889275271303	1.29091439091131	1.17446260300354	1.29098663966915	1.2654771852587	0.92347937655614	1.86663858469155	1.24404957267383	1.60986279574886
SteCoe_10073	0.071952446248608	0.107421347693343	0.0844747471583799	0.485958798241346	0.241807042619649	0.237279411540274	0.0571305683942252	0.0996570884082839	0.026323123799261	0.202146101800534	0.181309159563356	0.182722706676186	0.284830653359952	0.256504435418456	0.0761996641388349	0.18261431330866	0.161679557961905	0.042877569861167	0.187216021103907	0	0.24242759948536	0.235159988801257	0.138260265541228	0.135616765138488	0.214785996208058	0.138540655269187	0.00999655788236124	0.18099495200341	0.295030121520321	0.39250761126887
SteCoe_10074	2.06149569887421	2.09176838135347	2.23508035183029	2.25954162973451	2.25460082720452	2.1106412941799	1.6602603500873	1.25402886743213	1.42699099937308	2.01944747159248	1.5423894657175	1.45211910970491	1.96807345444739	2.06889550318082	1.95606252580738	1.89569014702457	1.71334892932443	1.97841685440347	1.20284702411902	0.702987665246196	2.16287856020439	2.1835754343825	2.26824913278897	1.9425045488133	1.86204402369675	1.78832878187461	1.5434991792829	2.16510504645976	2.21880434816843	2.21660581530599
SteCoe_10075	0.767721527642082	0.526482062810962	0.518723042392995	1.1691183170936	0.67937113504609	0.757065900107622	0.583576695526845	0.306824192530346	0.369235252362799	0.44450048208195	0.705142178343204	0.876542863310245	1.11913845282146	0.835073260743735	0.373391190121775	0.542787116525859	0.618556924756338	0.288751911030923	0.545150384886321	0	0.427893011109602	0.530283388668704	0.346836098643207	0.567545368211085	0.719822599837207	0.454156742074721	0.0747034235068477	0.518464097717523	0.0612106179743351	0.520246967268746
SteCoe_10076	0.946089168059323	0.785066954658141	0.395702773897868	0.616399773413006	0.57937189893604	0.0856578853014517	0.999729142566751	0.651827001989401	0.928405066821043	0.418832593991919	0.464331225035449	0.55202277508637	0.515414329831425	0.411166780052968	0.17339281592223	0.499144875856011	0.75296746188128	0.808594574789294	0.624358253845017	0.160665287981718	0.607518448964215	0.48132447068925	0.730423237003115	0.392720708945706	0.726535236585204	0.737895846432893	0.718501709749714	0.952083405444457	0.262392121045499	0.42473757525616
SteCoe_10077	2.47411730378933	2.32695420676903	2.20292974027172	2.47318668932874	2.05594926959632	1.87395127110967	2.34143251889154	2.04886714255759	2.90560551145944	2.33963318411844	2.36361219740815	2.41282326881135	2.45918120993414	2.8236614762404	2.65852825038955	2.72638362920206	2.50477946006802	2.46491057971025	2.90678011015293	2.68669512125929	2.35518841267522	2.34975597549308	2.43053279400898	2.59462614915332	2.47109345984308	2.48108316389821	1.88842188593989	2.41103128766022	2.13202597182761	2.36205215206606
SteCoe_10078	2.06959142491789	1.80555620151529	2.03053172373023	2.23045768493209	1.93463534514666	2.17512235227967	2.09825673409892	1.723884038118	1.91733121464819	1.94306677687342	1.89806596600437	1.83460260173365	1.95054671983658	2.34655559866945	1.97147925954706	2.06366498908036	1.78660114690484	1.86193543294487	1.39776266119208	0.674410136760514	1.84827589424115	2.14247165112969	2.20317919497296	2.10864873408088	1.87948516589794	2.02426207216564	1.79982459245267	2.65642647248255	1.85530490880916	2.22917870951468
SteCoe_1008	1.27319303719524	1.2681478972319	1.25827435589906	1.61066298470185	1.18325137626187	1.3264601200297	1.35124882004277	1.06522580098264	1.27751316610681	1.11578830368955	1.35477483680534	1.0456070017854	1.11209332961903	1.54733647280632	1.2723263638857	1.14275613729767	1.09458037966603	1.00805879443581	1.50720255583102	1.36282679287221	1.18791825815064	1.33023449358747	1.17380935446375	1.35710026927006	1.20593746082597	1.22103210187445	0.911215089587759	1.58216890502998	0.933550277505916	1.43778932320386
SteCoe_10080	4.16067766231907	3.94601975503408	3.71484265195059	3.89398502338484	4.22085223747492	3.97370018817829	3.11086378184485	3.81961059409908	3.08908831793261	4.12945690624989	3.39225530751062	3.73270937589395	3.65178094471307	3.59050803162832	3.48056104756752	3.48808471442367	3.694117742333	3.5573729965228	2.88285463138559	3.21219258460877	4.11754711353638	3.93503751825925	4.10962216539478	4.03491483932213	4.02560746400478	3.89297852366721	4.40520278199492	3.70073026132952	4.21470091133215	3.88330843294739
SteCoe_10081	2.73851728375787	2.75446655290343	2.47533621683082	2.08829211145462	2.82698297717023	2.35970300673468	2.4661593804271	2.84391308549185	2.46899391919473	2.77012987418933	2.29330576167485	2.40091384375511	2.41389742769521	2.36189044324026	2.97889635723717	2.83086453438608	2.91400121169832	2.76871570348971	2.55201041803598	2.13590418287607	3.18162103914663	2.79322743863466	3.01356711423565	2.85703897963566	2.78267857987203	2.80241436869843	3.18596972964241	3.17314767643551	3.09071759738723	2.97650122810478
SteCoe_10082	1.60273461232204	1.62997714704469	1.7005870994053	2.01917201494903	1.70453721184064	1.86125549456624	1.76183731880619	1.46298293798259	2.01802823345055	1.77239495101943	2.01864696366661	1.63158071269216	2.06388966203317	2.221824919157	2.11186450905701	2.19080635692678	1.90413803708931	1.98452908296425	2.2560455698199	1.85824284479917	1.75511136266578	2.06009112501611	1.82188226126171	2.0006081119063	1.93734377113144	2.0714707625872	1.60629721295187	1.92774675031256	1.8598138943418	1.91798268933361
SteCoe_10083	2.11251020859754	2.05105893945	1.77985675635122	2.05336427967221	1.87641292736957	1.9400490255829	2.17824715690688	1.97767063102971	2.15015904691781	2.00354689038211	1.77723140015247	1.91903924882651	1.96586524658258	1.84850084786085	2.20701779788419	2.11983048254624	2.28503509336043	2.23235997798546	2.16973403845051	1.74683008885451	1.82083387005222	2.07939495267575	2.12818869682319	2.054973022635	2.00690540351064	1.98862771391449	1.48408769862889	2.32147054150001	1.41580966346776	1.91341133094292
SteCoe_10084	3.83419563427885	3.65967615865049	3.98626169846406	3.92007007725893	3.9230156352273	3.84189378315784	4.0291278727675	3.74475553927152	3.90710589227094	3.86339986502392	3.70127917372363	4.00661574127412	3.67431880289811	3.83205392347877	3.8582038334543	3.82704999631123	3.94960475633934	3.88580489686479	5.03783787599007	5.40436847001803	3.85423418045947	3.56480160774762	3.75212200073044	3.83100873672765	3.64044852275206	3.78617909227661	4.02399113313548	3.36156370439003	3.93713528195489	3.60991885673985
SteCoe_10086	0.450038347978509	0.323403801598244	0.310811015194608	0.661767507455135	0.376479902693357	0.606848786576523	0.193329529430659	0.225887094568329	0.143944650151862	0.257746717869281	0.277152144937373	0.266579183519004	0.54500843729109	0.543201200726431	0.177185254989601	0.366077919952896	0.258832454498515	0.343580605879905	0.341758900084251	0.416540494367581	0.391971914282335	0.401854699904228	0.364696374985007	0.365274623985363	0.338111869459627	0.286333418135775	0.197768660880368	0.456694370834125	0.200741520299736	0.377469507300326
SteCoe_10087	4.61557897431551	4.65425673548815	4.55205788632023	4.31866370687677	4.34893788072997	3.7568581077712	3.24072151454364	4.21675561206512	3.12462216104741	4.39602449232993	3.81039182683616	4.03917996424102	3.30781990709137	3.3638683109064	3.41650560606388	3.23750040393109	3.5771912566095	3.51087198112925	4.66122553630923	4.85407677870189	4.13036980915211	3.9101106108485	4.12305543173241	4.25085111556778	4.2120964027243	4.52307963528821	4.39324796329843	3.83734132563356	4.23079480520593	3.89406449129154
SteCoe_10088	2.06917451057392	2.27054871283863	2.03312482542923	1.97566291866945	2.07110322024577	1.84345451899053	2.21073226380568	2.17792288982619	1.98976286454886	2.02276763183014	2.04591500388862	2.45604998566717	1.86136929669664	1.77396780788808	2.0958450405024	2.20763187506884	2.55617090165926	2.62045878238906	2.01813040867764	1.41597354846271	2.22466353595778	2.2541743457426	2.34729956265018	2.38916355317705	2.06301963207081	2.14139653185343	2.46650047583116	2.012224176768	2.03716449235161	1.78099998955345
SteCoe_10089	2.98200663263751	2.96422340461404	2.67510442438966	2.4461912320526	2.7955016526892	2.31409999501053	1.89845426611078	2.62748478907564	1.66737319110621	2.56192776336722	2.23810013358296	2.53878178177759	2.63997345990474	2.40288700384096	1.92652887202974	2.48567149220869	2.61206556465353	2.44473340067562	2.60012928960137	2.65326248919841	2.54780735067313	2.84049644813661	2.47678848238121	2.64418869678255	2.4732915348405	2.61446034383051	2.98054466176485	2.96824344791823	2.77459153264034	2.87492949843921
SteCoe_1009	1.21565407091516	1.20904786441277	1.29821787387533	1.33684297403002	1.13573254563792	1.63569325813654	0.794033038943143	0.611883259166356	1.04939941875881	1.09601804491953	1.4503115162624	0.850232424920735	1.35084632774685	1.8057433843371	1.31539707818367	1.3468664627754	1.04586788830208	1.22903757698374	1.56863169229613	1.00057224705052	1.30362847133348	1.28197461780415	0.901155058950841	1.01181379980074	0.990770295278802	1.20583643813604	0.709311541768011	1.43267847549286	0.735869374520618	1.22371519933337
SteCoe_10090	1.4214265167654	1.5661151559869	1.4294766205997	1.79554704536149	1.40076728059085	1.38180144532883	1.63419901092537	1.02196233591373	1.62277027305359	1.28294200506374	1.3965676546625	1.70132252818416	1.58727646673815	1.73210013646966	1.67422878737786	1.55625403917008	1.43558994751891	1.32419422734829	1.86361082440311	1.33217226592558	1.15414522466619	1.39260461107317	1.39491965441814	1.46028134684984	1.33183451762271	1.42529088609343	0.80638786798516	1.69729110817152	1.02125479806319	1.52561041387856
SteCoe_10091	1.31523877497892	1.1293584124984	1.40705618085518	2.52422227163404	1.55612624410952	2.05889974139894	1.28010848351868	1.44879009592583	1.09820790241195	1.8169128721948	1.61637069701325	1.42889778890068	2.30155548562651	2.40662596773219	1.46298002769459	1.73340250897469	1.43483450689552	1.39742649469777	1.68243633913194	0.440388036088054	1.61468671936558	1.57606391897502	1.56933964653753	1.43546521425683	1.42290453722484	1.64252301784557	1.09631852032421	1.85927666557212	1.33871325558441	1.72904122493009
SteCoe_10092	0	0.0691682217400503	0	0	0	0.134205895518543	0	0	0	0	0	0	0	0	0	0	0	0	0	0	0	0	0	0	0	0.0352065576088978	0	0	0	0
SteCoe_10093	2.55164314592126	2.70883660932418	2.66888487702941	2.72250136496063	2.5520310309639	2.74766283408323	2.46564192712135	2.6355292948073	2.70188148784807	2.57724889811985	2.67053650696735	2.649358263692	2.47294794338705	2.63743696468272	2.95362144670488	2.94240588263533	2.97116390485968	3.03792578420872	2.61472209605693	3.00761730044782	2.90384766809082	2.8091301227233	2.74098951648877	2.53218107835298	2.82071978743709	2.78491845608652	2.85371942461151	2.33947178915435	2.94195584107369	2.48246201469847
SteCoe_10095	2.01403571336739	2.06271125376786	2.05045772448797	2.33505858268521	1.98187167725768	1.96579737157724	2.23711918757175	1.92558879671479	2.2235986859203	1.99364713827824	1.99939235341512	2.34359917800863	1.94884385955016	2.03398781230903	1.95298188164015	2.01339809612689	2.00460528815195	2.20647082820898	2.45747481838055	2.78529264240903	1.97748994565676	1.85251890595068	2.00217705259443	1.97449011382186	1.96280334363703	1.93634395267501	2.09068366589589	2.00446825606351	1.94314614323704	1.83163595292819
SteCoe_10096	2.90287245333401	2.71488377113753	2.09644519276531	1.78326713978844	2.15948182091644	2.04113218635819	2.20065920366212	1.80578837273723	2.55006528403184	2.03000685416145	2.39754896045122	2.14983187237927	2.08820221518518	1.94577725630777	2.3024998171459	2.66110426689255	2.53425864199732	2.53353985356503	2.63521722868676	2.57507795863972	2.10338686016161	2.35592491075649	2.60396029609666	2.39511675708267	2.33232827639905	2.34166172440977	2.38445943045622	2.40987814768732	2.42062788349445	2.71364770710678
SteCoe_10097	0	0	0	0	0	0	0	0	0	0.0256404717894053	0	0.0387834430355681	0	0	0	0	0.0271922295379334	0	0.0364994528136915	0	0	0	0.0261930852434799	0	0.0268603053321572	0	0	0	0	0.0234489645015758
SteCoe_10098	1.9348986033184	1.98567257118326	1.41890853112249	1.32493643671843	1.77604492825805	1.07648841047162	1.98475322199299	1.60328947388182	2.0807408778298	1.69834500409446	1.8444381137934	1.91728405902836	1.69159243923236	1.42874587139856	1.74420274549752	1.66297088218757	1.6102470027529	1.86272011372777	2.03698270155922	1.99890267916893	1.70366382092315	1.58658106140733	1.60425916649818	1.49985025807784	1.88448728257765	1.82177400553023	1.75426356672573	1.9332790743949	1.35249178607074	1.3575292621599
SteCoe_10099	4.74363435516852	4.72432500948301	4.63012742369821	4.14407304469906	4.190090392348	4.08478205024259	4.8173390073548	4.49610350105741	4.90479594823167	4.29714571972517	4.77980671802647	4.560898890011	4.49460923194768	4.50726265483871	4.35420793854077	4.44680547705516	4.30196361407052	4.3758736575341	4.1891774040917	4.33132041034843	4.3578178773873	4.27743450945616	4.37517262832277	4.15865822591349	4.40964168207126	4.40940740491843	4.47897707439118	4.41934775616571	4.32594849008986	4.21982175959871
SteCoe_101	0	0	0	0	0	0	0	0	0	0	0	0	0	0	0	0	0	0	0	0	0	0	0	0	0	0	0	0	0	0
SteCoe_1010	3.14163078803679	3.33027441912181	3.89684131983151	2.94248519394372	3.36878176040958	3.44449775969373	3.39276287003473	3.42966388777891	3.27768677310212	3.0745573189094	3.98671625925074	3.77390913242403	4.43319717608606	4.31018139621591	3.38383470367973	3.23264413099803	3.20093280449934	3.50655626938151	3.75600359514994	4.2692326935024	3.39015706431577	3.42824681914111	3.08085152681871	3.47563909229531	3.4545947666282	3.58567037987957	3.68365849677615	3.18700563753346	3.63447199315251	3.18093918470745
SteCoe_10100	0.700126194339902	0.565663215547007	0.468301837858266	0.974277725551872	0.37880245205308	0.647618686318172	0.977502523531226	0.387445480127573	0.706008635809945	0.791482724112114	0.707008690176223	0.186592691002125	1.26730985463003	0.697420834778332	0.425964204182435	0.800450839012676	0.638501710823324	0.534563413441229	0.670184452371355	0.826704004217274	0.905200404572622	0.778413928477487	0.573382481515428	0.894494480699144	0.554438327622493	0.408636017548516	0.342723395159311	0.658599788859831	0.32791543040563	0.49548657688992
SteCoe_10102	0	0	0	0	0	0	0	0	0	0	0	0	0	0	0	0	0	0	0	0	0	0	0	0	0	0	0	0	0	0
SteCoe_10103	0	0	0	0	0	0	0	0	0	0	0	0	0	0	0	0	0	0	0	0	0	0	0	0	0	0	0	0	0	0
SteCoe_10104	5.25755012646188	5.37667043835384	6.01688455341798	5.74230754179272	5.51005782655983	6.0875051953291	3.99728897823196	5.47171105979625	3.73704567976604	5.58268059274714	5.66168339422831	5.83588590147217	5.73095440450657	5.60893461338828	5.32820669749962	5.21818313316117	5.24298109739202	5.46041234300661	5.00626572224747	6.09293523844256	5.49622016748172	5.63751172247741	5.21654326031867	5.67177227060337	5.63683404850115	5.54064551685138	6.25361600634767	5.03606868814137	6.03921759676191	5.39300801216944
SteCoe_10105	0	0	0	0	0	0	0	0	0	0	0	0	0	0	0	0	0	0	0	0	0	0	0	0	0	0	0	0	0	0
SteCoe_10106	1.12229104823493	1.11405634957164	1.10111483657489	1.73920168362754	1.0816302882704	1.63754371291042	1.14266258471185	1.04720918181226	1.2775063982245	1.11426873427498	1.19871237860839	1.14967560400259	1.54262617294624	1.52488525638959	1.17083180106382	1.38490934242453	1.20837972491831	1.20570935629907	1.40919053638311	1.09939048250404	1.0748368608716	1.18739413719809	1.08552392772518	1.17400167330312	1.20548291040273	1.1677711158263	0.598427362960741	1.29957726885018	0.931920527786106	1.35442782814905
SteCoe_10107	2.47704872071062	2.70983089060374	2.37574541615188	3.10075102779514	2.25843819408259	2.95114824635789	2.47323850242588	2.41164698952723	2.35752401224286	2.2974129583142	2.05268598942668	2.02769519730724	2.29906341328895	2.80379798616182	1.7671897480831	1.89621121251213	1.63664093834834	1.91560797854258	2.03431145871205	1.25824578337626	1.75975673526674	1.78083464189305	1.89696899597872	1.88935079293056	2.09583302712796	1.86312703945288	1.42621624554931	1.77036187916537	1.63977071892939	1.82913176855244
SteCoe_10108	5.52709770306166	5.52638797732036	4.99458296904905	4.56708673213584	5.26518679526059	4.73855851466927	3.82881981444428	5.0575343833677	3.77803395563848	5.37939552371601	4.80256755526685	5.18833146259268	4.8438867334664	4.75700960794699	5.40370517046654	5.43262446330165	5.18926833626282	5.00620905961534	5.55920054824741	5.89954653751786	5.92261681171142	5.50807613540451	5.49432801992646	5.23343145444493	5.42263801434618	5.41985816569745	5.91530090996245	5.26116321787857	5.58902118496046	5.21933838573683
SteCoe_1011	1.27309779961292	1.27263778159059	1.51226707899821	1.19322142727405	1.93820511067774	1.54116707603055	1.54261804407982	1.28860090381745	2.20200339325375	1.67186195028257	1.91244663801052	1.23821532566196	1.83741478249432	1.71849037576064	2.59752185408995	2.2594053128086	1.78864402179995	1.8039548138516	2.47109392529323	2.47506775668422	1.96245785980191	1.60108658436532	1.82217276583481	1.47093944961097	1.36519191148424	1.5428155307894	1.37466291507474	1.68827956095375	1.36092599305153	1.15779761186615
SteCoe_10110	2.37594794816166	2.46030920519562	1.86683681866232	2.096883189599	2.17675613238679	2.1345066687567	1.75275483623556	2.00526054207109	2.06430642910654	2.27162005659681	2.0254826826579	2.17098524028416	1.90706620063034	2.13785534730354	2.00044673021159	1.89142664986845	1.82824756498283	2.04231255264218	2.42824676144718	2.61082446013143	1.95683759863949	2.22348984870353	2.05258673822813	2.20138731881265	2.08470691507754	2.13335630504931	1.88791275206937	2.04719729041299	2.00807758824409	2.13564692946436
SteCoe_10111	0	0	0.265849811955986	0	0	0.191288739647287	0.0829515925789287	0	0	0	0.282246142396268	0.161323075471206	0.19207487638151	0.16093682741672	0.290225755933513	0.0931854815738169	0.212275053311918	0	0.156958050969844	0	0	0.127873805159476	0	0.131403026084038	0.313736467542266	0	0	0.181860463409724	0.138534368768472	0.104245142354743
SteCoe_10112	2.34173038075728	2.22942647535821	1.63145591959918	1.3685961151131	2.28897142876133	1.72028063890107	2.08218116169289	1.69432470858849	2.35474213478028	1.23703343407129	1.09283728398797	1.31946970538031	1.69219742459726	1.96391001239019	1.04051253887925	0.955021849051729	0.804201104372325	0.831746921494027	1.47054593800115	1.01563373475328	1.00930914820608	1.18998364158052	1.18375493936317	1.10663770640091	0.953867597319516	0.99853688442884	0.510290256514839	0.843124572726931	0.896628469112599	0.76223674718697
SteCoe_10113	0	0	0	0	0	0	0	0	0	0	0	0	0	0	0	0	0	0	0	0	0	0	0	0	0	0	0	0	0	0
SteCoe_10114	0.173750600329642	0.152332587683742	0.238278299333352	0.187444533545456	0.102291571262988	0.134951794693555	0.0912595134797211	0.0941531844701884	0.100331130465348	0.0543628175379698	0.134939648042834	0.0497309139811434	0.09770106802877	0.152902568539353	0.0649954453482393	0.104500102731496	0.142765518608025	0.118962170541647	0.126532181419112	0.149310988250798	0.110004442153634	0.056197527535507	0.128536468830235	0.11036040780056	0.120183836683459	0.11866091853251	0.0895700273429009	0.130554112342862	0.0604831243584645	0.0926262819924456
SteCoe_10115	0.0459906283838342	0.0490088948025219	0.0576263072702822	0.0888986314084284	0.0402763350889998	0.0881450368909532	0.0244291323937767	0.028960889452193	0.0545740593764945	0.0539444782933118	0.0766140857193188	0.0412897834790939	0.0592994487836011	0.186378219291587	0.0487598317103366	0.0225120388132499	0.0733651971601708	0.064242736244381	0.0684485548498848	0	0.0324292704419555	0.0497208400775761	0.0334539365877119	0.0253988480816003	0.061421985383235	0.0547214586094141	0	0.0966380795372688	0.0600190652041381	0.0590352242444786
SteCoe_10116	0.132521081134431	0.204448990994238	0.176875117468382	0.408026876635237	0.234263427311604	0.220428277033245	0.124311555627451	0.154531932498888	0.19693603467428	0.125312029916867	0.0768800267626214	0.156340945307341	0.267402755715383	0.145199348922284	0.140148058497103	0.183218130952726	0.172318485792597	0.206498652515987	0.244125304644391	0.077117216021737	0.102113691334762	0.191480156163792	0.191070612296363	0.193087606762951	0.169698902418737	0.267990511518912	0.0814111063240569	0.26657308277252	0.110881006832004	0.206092876667253
SteCoe_10117	1.69559084754277	1.54113268952277	1.42961100220711	0.85430331711895	1.5009080971272	1.03209197461338	2.0887796058606	1.5083914548045	2.00145312599855	1.1399665142905	1.60227348910211	1.78578957297447	1.08945879416654	1.52406967884739	1.46462168740563	1.55065213860824	1.59770217585483	1.43519604824642	1.82045101332317	1.0755353759154	1.36422145232971	1.38436339603819	1.56802930452295	1.14137936520915	1.32028590728159	1.29709704802067	1.09404163288956	1.63872152003445	1.18814727836567	1.30749186949442
SteCoe_10119	5.71448691209646	5.66351594208502	5.49745323974546	4.44259280798198	5.07133124114671	4.53815224026075	5.89565295758053	5.57707954614272	6.02407520686917	5.28679794142909	5.74647456825003	5.66923588207692	5.38224561104473	5.23205321722076	5.89363880632519	5.76902094935899	6.05817253477757	6.01819147488614	6.48388864661685	6.72761968984313	6.02047336938113	5.77745626814197	6.02081655609979	5.72217667005129	5.7030173980194	5.63455555940934	6.24791354155314	5.34308326907253	5.94349965459783	5.55191849184472
SteCoe_10120	3.20017409196665	3.21286154945623	3.32905956961453	3.29534084901478	3.20022527442701	3.08190688701834	3.66218651766525	3.19089954694579	3.48044434620536	2.82258892253142	3.53985174767135	3.38951684801456	3.39718308862621	3.60461387816307	3.28892795487949	3.3533593445584	3.04056982634699	3.16599036442372	3.55254939731952	3.59411753157006	3.16029016728646	3.25106071135131	3.2631520211384	3.10200215680568	3.56210505046872	3.59764142488102	2.99837584941156	3.35672026122582	3.07168361105021	3.2647254315736
SteCoe_10121	1.62885337549519	1.62624086416166	1.66122188849078	1.94932383313361	1.80171247823573	1.72844265488659	1.91792533068719	1.68703131990576	2.17100057417106	1.69787961007965	1.28071838307486	1.5330883538591	1.89683740946001	2.21176927884075	1.55526946671106	1.58156164742893	1.26988957298849	1.33786687007937	1.71053199438279	0.675629392082316	1.4140120653009	1.40591176759608	1.37592105487339	1.28371030465778	1.66769336744188	1.37686875554036	0.904651756841988	1.39486370964071	1.26952619410107	1.52612321587365
SteCoe_10122	3.54523608029897	3.45937084766729	2.73194884285828	2.92034949636783	3.3677867411783	2.90083194473625	3.574655470703	3.54431806880919	3.53453790807305	3.36367724242596	2.76057632472012	2.62973855346786	2.69305471748072	2.63052110294564	3.58065152526114	3.19745313106561	3.27197456594632	3.48975920422916	2.99133956139185	2.83225487308112	3.31756198246742	3.27632137360429	3.39056061691211	3.20458014671105	3.26775528104185	3.50991025424944	3.08975325422795	3.20016012806775	3.01359217786899	3.11632073531448
SteCoe_10123	2.23507888958985	1.88174617431248	1.92024777735108	2.07253412774564	2.14295353398108	2.10081950140022	2.34288759028285	2.27680354417811	2.30013310057764	2.29598089219787	1.92775486462277	1.92318928414693	2.05743093931378	1.98181519229027	2.62092054461921	2.13981935411909	2.23052216357849	2.22313913180038	2.04811744605331	2.48202176845324	2.24266518601897	2.02980426947487	1.95235466315259	2.32063399061381	2.19210959278013	2.20426431673852	2.07636926522587	2.20266050629229	1.83601662391071	2.18348286921055
SteCoe_10124	2.39347938356709	2.66966472597476	3.12132337923874	2.79961789087381	2.96839487678344	2.99071817009189	2.9449534226664	3.06046008676638	2.70177881303509	2.73884247962437	3.3477602562965	3.09122339492531	3.34802368330445	3.20159996365236	2.95136049062272	2.89185077010829	2.6152323773754	2.90059730675682	3.13104417167231	3.82229213994354	2.84782381990692	2.9190233663022	2.53727472042731	2.94469973790237	3.05027619811856	2.85616416191542	2.92707633041992	2.55908924793777	3.02149707045307	2.61352572353201
SteCoe_10125	1.72558090692885	1.96498512624312	1.70732475128792	1.88661623128751	1.84189844201533	1.77750060999478	1.98576974504779	1.7691391997093	1.97845674552593	1.93117722611746	1.46905975640869	1.72507101567304	1.94992772670974	1.9463353504335	1.95136175302762	1.94854453109553	1.63197093545403	1.65208229667019	2.02697956014603	1.92679893148474	1.6360790945857	1.82666534615389	1.79081557954455	1.77876766799308	1.78740605116249	1.62354112811249	1.61981807893603	1.540653911012	1.56387592158174	1.53611696762578
SteCoe_10126	3.53417585382621	3.59011546799356	2.93168893473555	2.33936753156239	3.16017351697979	2.39046258069984	3.97616809070438	3.42008958425534	3.81758703989748	2.79870208615178	3.55916080592853	2.83897597675353	3.15849685105059	2.81550822274706	3.33071467103409	3.32176084718436	3.16410792670903	3.21538950272502	3.6827602311014	4.18061962087828	3.1643733408836	3.12638325787272	3.36290360726945	2.96640834980974	3.43804555577854	3.41683407446797	3.45495676402457	3.05978601214971	3.15051640431932	2.85225251035409
SteCoe_10127	3.07031232787949	3.02781431724698	2.43959019266012	1.95528450037474	2.9829620059935	2.17812574292549	3.59459438800108	2.91415113949881	3.4478965313925	2.65247768026416	2.81795397381666	2.62782712830877	2.73405820231706	2.41295796553545	2.92793837649707	3.00891664935463	2.83710491010619	2.69926005072314	2.50805038778734	2.89897142207149	3.29264342701385	3.01282172955157	3.35927522312496	2.82698022684758	3.20102346009646	3.12120472854222	3.0873581443209	3.3859168034948	2.7208735778553	2.50875984730949
SteCoe_10128	1.57906213619714	1.74821404997916	1.20283472662563	1.85668433983561	1.49585625095189	1.56696080810562	1.65265792693155	1.61870305587696	1.70022385783054	1.42865967789899	1.41567830168101	1.17370544017342	1.48116281682494	1.76582281536131	1.7127229904048	1.61070943149212	1.49028027216435	1.36076951472593	1.4518842959012	1.22558001455853	1.4633299632975	1.57650642784798	1.5747130205517	1.39356438070179	1.4747089077435	1.43237236076201	1.19140596909999	1.37602573669778	1.22708011637418	1.2117244322812
SteCoe_10129	1.9441646554966	2.15073801824509	2.26275571361676	2.21217290878622	2.27302034883946	2.47404875706018	2.1340160778142	2.18808093945415	2.31057551128726	2.55950421427691	2.27309304572611	2.64757770149567	2.26856758148248	2.26757173465474	2.62971127387642	2.52018262389309	2.30514941762778	2.33535781555508	1.95800068523638	2.31490285194739	2.42658531204494	2.27036206270592	2.33357422266446	2.45135063843234	2.19971083821771	2.20846894372566	2.61992434026362	2.06435986570995	2.85203702725186	2.43399508310206
SteCoe_1013	3.02161204446314	2.8556991613075	2.65957631085785	2.42501133394003	2.66300190851322	2.71675738006777	2.07494549529138	2.6768898448886	1.93000246474141	2.80569673063402	2.48804910644318	2.63891279325793	2.91427845989894	2.61430513911012	2.81017078604516	2.43106065449709	2.55510784913256	2.65464513146511	2.44278306075546	2.92593477171498	2.65924267901798	2.55560384306436	2.65210809778527	2.57921678659415	2.49521688486201	2.52199664381604	2.85549503905014	2.63001466716338	2.79680361103192	2.61156951076968
SteCoe_10130	1.71816807162029	1.65329677968873	1.57798889754848	0.911684595214985	1.54812100501228	1.28796272739045	2.01691128426286	1.76803805368642	2.03900111330695	1.76563718386489	2.19524233599197	1.87030658120117	1.73448478983878	1.488379806384	1.4574185749449	1.41879850609288	1.52513180744819	1.43536738872851	1.64141608899604	1.62731390530816	1.61338951079052	1.59204541974369	1.86538810647044	1.83501023825946	1.92019723693008	2.01052118231904	1.76536792501971	1.68994046094676	1.49910134164525	1.6536259086494
SteCoe_10131	1.3866598329921	1.3405771310658	1.17639423464539	1.03908107623547	1.33841311592472	1.34351590647452	1.04679540416714	1.05998614176507	1.22406531633414	1.11356750536727	1.45850631042009	1.54317793673673	1.43625226500479	1.44827719399075	0.980532673676041	1.00835303139611	0.918681358621527	1.09821727844028	1.27786064699425	1.06533867164913	0.886942224541858	0.86771798210409	1.21766186518646	1.03842191170962	0.995364204885791	0.935527449068822	1.03048970190433	1.07527878440553	0.616737276261418	0.74485691228901
SteCoe_10132	0	0	0	0	0	0	0	0	0	0	0.0454160669039533	0	0	0	0	0	0	0	0	0	0	0	0	0	0	0	0	0.0265910989365116	0	0
SteCoe_10133	3.72957703327558	3.47460938936924	3.25266392649401	3.26537052548992	3.58075768648564	3.42720760748551	2.81137309921028	3.53306155574832	2.44359359103322	3.62090946716836	3.18931725403654	3.57305144717118	3.27879445063483	3.47041408422012	3.18787994801668	3.06808262478474	3.47382002186334	3.31357358903845	3.20491512223139	2.74648542021348	3.24840365911792	3.34483133220445	3.28318975961662	3.41351472103792	3.41044139049193	3.3441969222349	3.48786930147926	3.42178194188709	3.47370237037144	3.48055657071258
SteCoe_10134	1.652463283596	1.81115892392902	1.56855206480579	1.59345207604118	1.53863725090759	1.91177670519032	2.11043782592201	1.77445092522387	2.05075129123519	1.4424798952071	2.09346034872901	2.09547277477989	1.81507126050288	2.31078982464568	1.31921187012928	1.75593292559594	1.60213377744191	1.84244499692014	2.16961775064359	1.29195248735549	1.60922627518629	1.72347598825384	1.73704440676336	1.83341648181402	1.84857581610761	1.96769154005078	0.608952882644451	1.96667479632709	1.50942817497231	2.27036154541156
SteCoe_10136	1.37419168654113	1.21273227390108	1.26142191265227	1.30952295042164	1.22426717712038	1.38028848208914	1.34042046925109	1.36242569383113	1.37414585476498	1.21970825705242	1.63378533641385	1.50804633619531	1.48549631616993	1.60268587566475	1.48582125732348	1.45633898976282	1.41062102435334	1.26460137892631	1.85959324565429	1.83507620687318	1.39602885765231	1.47807463852409	1.43724457497681	1.40274549142663	1.43339041553318	1.42061792630979	0.892899898253766	1.5135708563551	1.02464551441527	1.282985606776
SteCoe_10137	1.75636811134991	1.90981894333265	1.86906075618841	2.21318566504068	1.82607976883215	1.95622378104508	2.09151652165854	1.91687850068603	2.12177079256294	1.73284942115821	2.09788616108924	1.84672041921716	2.05488712833183	2.33195631407625	1.61926244719012	1.86186322463771	1.88472094934239	2.00993476697787	2.47585016263884	1.6119325691152	1.9658011466987	2.10394512073038	1.94839736970674	1.9116207254395	2.03487696568378	1.82960137497523	1.64616524066486	2.05142027411728	1.6712890331667	1.76502165407469
SteCoe_10138	1.36840017551299	1.31755774154237	1.00755325633616	1.30714409864747	1.03126317867769	1.13976601027467	1.60455712554335	1.37918614827877	1.15362766281159	0.897720334024184	1.37872070382786	1.68389055404499	1.55454992347629	1.24367208278391	1.58349079159971	1.24617737701929	1.34038246127038	1.03598708642241	1.22267973585137	0	1.30559262301155	1.48660584080936	1.56541853191332	1.49318732032538	1.47512136015289	1.35959006134666	1.42307309678586	1.57458540361195	1.3224774306427	1.28540987314229
SteCoe_10139	1.83610117975925	1.92867374921358	1.7808934732676	1.69525652394613	1.7482589918738	2.01077881116821	2.16606898258361	2.38881512698827	1.84400044597154	1.94944423361843	1.04327114067864	1.33964666053266	1.87260155240318	1.60671783033688	1.73325348635559	1.48187409421584	1.65240143148497	1.44337483053058	2.14640372499103	2.16378170003897	1.23219960768301	1.21689599848421	1.19519742335266	1.43650122647247	1.00723640638402	1.3123410416555	1.7081265445846	1.1415365227102	1.68363070860512	1.55815622638944
SteCoe_1014	4.08813348110888	4.04887704369883	4.06091499617769	3.86620240874226	4.00489210114886	3.82939127992086	3.79503279477549	4.01022263180974	3.47786208332605	3.87355726369851	3.50205518718383	3.70380748569312	3.88469215216416	3.6719559083781	3.74976803794636	3.55802326286194	3.7538033962263	3.75357246703184	2.63801184864414	2.97230397054404	3.79520704017309	3.68051370156123	3.73176107792038	3.85346999633314	3.8851073896576	3.86594421552187	4.14191945464442	3.70548338362806	4.16999073675801	3.50475539154757
SteCoe_10140	1.35297242177374	1.35561988895385	1.07555968546721	1.77472856456987	1.00144131872855	1.15193100913631	1.10471567333925	1.12906683693724	1.22178898756528	1.32772555546859	1.23701497277662	1.41660378790291	1.17952095547822	1.35062936655866	1.3796147149118	1.4284695725075	1.44333909309376	1.20649048582765	1.6499765424521	0.87132478178002	1.27113748894877	1.44326408111072	1.35953345489313	1.33653954912563	1.31434831688333	1.43478723287223	0.826299074391075	1.47546626586395	0.949673233356243	1.2339064282076
SteCoe_10141	2.401560259729	2.51269273160984	2.05422743039806	2.09160930957184	2.42930214834395	2.00388938822722	2.69119806353373	2.6563593700824	2.47410774808883	2.51284870020825	2.75329896129766	2.90439882025692	2.51470344868703	2.14415621970565	2.74804495926954	2.77278056115193	2.73519362861968	2.81987148011421	2.40970378913616	2.03898876788544	2.62311630544226	2.96169889203984	2.97076627303705	3.0133331747478	2.82013433984816	2.98051842935408	3.13491621488196	2.91339898211553	2.37789887643793	2.55485622301441
SteCoe_10142	1.33758689456736	1.03636186342749	0.827713127566498	1.26568076429861	1.06506966995002	1.16686364007019	1.35427556796255	1.13584922662545	1.43742723388933	1.18673119536468	1.50436739262102	1.29939308199948	1.50113809511	1.23772536656869	1.78201519585034	1.66613990988594	1.26015336254701	1.20117712565897	1.49581714015814	1.64945676986717	1.67635829408507	1.66609764414225	1.57544752751514	1.53401291072013	1.31974336255071	1.32141677459227	1.40915299792831	1.66784033160069	0.95955108032571	1.30009214924369
SteCoe_10143	1.65524249911805	1.70685955961001	1.83236985179543	2.01983668604328	1.62069668025763	1.3091214858151	1.61924940787044	1.73969189386953	1.69129986718362	1.55043619704344	1.60495885489338	1.3973149713799	1.4422998173874	1.7767899862402	1.53610105424017	1.58225945202029	1.39346535320498	1.25887859244079	1.25998571775687	0.712991786549114	1.413957000034	1.66755039126409	1.67309930867642	1.5277999142376	1.67817123144923	1.70709220866525	1.22405500869474	1.72028190171772	1.22140502768633	1.55125854996494
SteCoe_10144	2.26836422887688	2.25681570610619	2.22934118517411	2.29492196754174	1.95810688152258	2.36826711597434	1.79261303647241	2.1870791925341	1.75023314033336	2.18394592501031	1.65801496273554	2.01300479930487	1.94426469409986	2.18283089187522	2.20137700830258	2.14095397101613	1.83821072681523	1.57391715803783	0.610837237646622	1.13951947546943	1.87752088111705	1.69708800038657	2.06993605637299	1.92576500655718	1.62572407777067	1.7260713969025	2.0092344162855	1.96931217712179	1.97863138681471	2.21904732983409
SteCoe_10145	1.00020461440538	0.759437132478075	1.46189569189091	1.51131450519529	0.954101659649706	1.12612468706003	1.28772490232833	1.55663179571568	0.77100200833137	1.18770370587335	1.18734478885645	1.41403206718154	1.35295939998101	0.954918924199611	0.731149745476786	0.998245669324963	0.948807363900095	1.0033510100633	1.74661960602442	2.2395349281786	0.779450459377905	0.914162645564133	0.806996101652964	1.13973366968599	0.804302369677547	0.88593416728352	0.783911406724444	1.06388593951471	0.924642183223874	1.01969010041398
SteCoe_10146	3.80661649197801	3.62315543433919	4.94366837079729	4.86213303236299	4.70463329628037	4.31743752091175	4.17054872498432	4.86737665214996	3.12577147110101	4.3772875387099	2.55917398849484	2.77641850865077	2.9786742934195	3.39538571961236	3.23471201562897	2.92290186773341	3.73629711810703	3.42903688203613	2.04940406914856	1.4817207776598	3.80528008593041	3.58210729585245	3.83085343861847	3.50857812834332	3.35682026109447	3.23479287131025	3.8732227074827	3.81252773229643	3.78529317040782	3.82933683102903
SteCoe_10147	3.76187999572635	3.61920200343952	3.11805545156936	2.82842549809768	3.73428949081879	3.42323627513204	2.57145557236174	3.4509743068313	2.48573153374732	3.67270804580097	3.01900466216488	3.72642118766046	2.76163717090629	2.82211733986768	2.91327228263366	2.81982809998144	3.04473103669597	2.81368640920595	2.81821404970793	2.42734495193945	3.47024420019918	2.93755402430725	3.69119164850811	3.30706892566794	3.34878371108233	3.35789260981628	3.90623040479472	3.51075404164378	3.38479678504013	3.30783026269658
SteCoe_10148	2.03642098505151	2.00448135882377	1.89338107899414	2.05241466668675	1.98326182027035	2.11228520761495	1.90127359522309	2.05322193492448	1.8149488569805	1.88122242180435	2.33587572794713	2.62032012772396	2.55469843419656	2.46787947544778	2.09662281708279	2.1067723509273	2.29914637967322	2.28414292997775	1.92448505924344	2.05678648291911	2.29993206945146	2.25704512272623	2.1979930430605	2.32866284249397	2.18561311118186	2.14684322089345	2.37143914277246	2.00987846209649	2.32227696260594	2.23494543226042
SteCoe_10149	1.82450609721714	1.59077398373422	0.984388291052803	1.24646553144885	1.72266640645422	1.46148482273742	2.16129100513318	1.63917497900781	1.94116406291188	1.32856652079557	1.38413912180705	1.52999186276604	1.75353745738761	1.47423959354047	1.43810857091025	1.72329242344901	1.67154022118769	1.37758327819413	3.33406752928596	2.78189833085704	1.50521615002824	1.28682527341385	1.59574578320556	1.4807864070635	1.48496245039341	1.32926164712546	1.1030937493395	1.77560434218288	1.43328837934621	1.6171711002847
SteCoe_1015	0	0	0	0	0	0	0	0	0	0	0	0	0	0	0	0	0	0	0	0	0	0	0	0	0	0	0	0	0	0
SteCoe_10150	1.87669530578575	1.81979761703966	2.02042200835644	1.9398894859921	1.69567795046739	2.06289104815726	1.8801239486713	1.86852241026668	1.50880961400008	1.79632413797604	1.64118647303231	1.80100597416885	2.23661125276032	1.85826925334675	1.62029870168899	1.54795224182124	1.4921670640025	1.47965657227937	1.47655860597479	1.74458165386641	1.5217075140248	1.49711658449618	1.76090269049831	1.91410730646725	1.61238918231836	1.82091895608523	1.96345531663289	1.52723128106391	1.83289347073926	1.70989494209536
SteCoe_10151	0.997746898479246	1.39353857443114	1.30011284701887	1.32444956691757	0.981627597333884	1.11242461323947	1.53286693676907	1.409701352654	1.52493755417744	1.46791683328513	1.41000069255977	0.975971791256013	1.07604447813472	1.24724046038298	1.55580824056586	1.78345756214508	1.67255038731656	1.48027629773832	1.97654528639454	0.921487499742851	1.42934830284886	1.56001056469155	1.29364198545028	1.58917047333813	1.49163423319295	1.32027943252935	1.25943032099413	1.2794230161261	1.21747453837073	1.71558151562955
SteCoe_10152	0.117409930365907	0	0	0	0	0	0	0	0	0	0	0.065040986574431	0	0	0	0	0	0	0	0	0	0	0	0	0.0445156300730266	0.0484208936857261	0	0	0	0
SteCoe_10153	2.03430142475686	1.93891947646594	1.64610227049601	1.79757352087059	1.80810296292828	1.8215388670247	1.46403969985301	1.67754209739219	1.30351310934325	1.82238627139959	1.7208982549495	1.91924662110458	1.64095773237238	1.77476727154424	1.99784958995622	1.86494988208015	1.67799701615267	1.73245234667625	1.06669140224596	0	1.90316117801842	1.5616329518151	1.71214486894913	1.50993270199409	1.63384746219662	1.46439547757695	1.8538427466025	1.96399512657703	1.8278790696723	1.92276622820751
SteCoe_10154	5.1124830269438	5.24013989507136	5.60346715418123	5.00369985681053	5.25185903026642	5.44176484990877	4.79983639704357	5.41905891396052	4.7062248230508	5.20637243810158	5.59265541441262	5.47298511744959	4.9049965720728	4.769257749951	5.34025053842418	4.95927940038371	5.12170722808844	5.31930622632001	5.16482469409626	5.94943290674789	5.28935513829669	5.31675107857652	5.11246064803636	5.28794260514741	5.40416222397167	5.36496497310565	5.61379038258038	5.13249033171049	5.71062571860523	5.30592883743106
SteCoe_10155	4.49631814081108	4.64612458316897	4.58021010859191	3.6562674808865	4.34742024828291	3.68618008451707	4.5512346974874	4.59812760072159	4.68707596424926	4.04839033681097	4.92941459947543	4.86332695617038	3.75553061266801	3.46163474038356	4.47523035511254	4.40218217199515	4.32768042848568	4.44536147964409	4.26573202198889	4.64010656903704	4.33159076787073	4.34806786681315	4.50487804213791	4.36152106124816	4.35970796302619	4.36046002511313	4.85804128572005	4.08808007692226	4.34748039267154	3.88863642627329
SteCoe_10156	2.09983884920493	2.14721267418167	2.0099219975136	2.76430405587777	2.06153770115359	2.61127424990103	2.24941568936843	2.18470776187347	2.31240793377707	2.03205590410522	2.02559215019042	1.60423992376316	2.16164700737022	2.22315272235728	1.7945909536805	2.18943889688486	1.86243031274587	2.08693804867145	2.14692332598437	1.42611252977516	2.12094400971028	1.96465491990061	1.76750719530035	1.97787304150042	1.92396770604787	2.05181250761392	1.6245601018956	2.16635576042427	1.85728733605164	2.35115983188017
SteCoe_10157	1.94910521642523	1.57733847896793	1.93100866531199	2.1720395841681	1.90534374248594	1.86844414407515	1.51866919724006	1.51578734044347	1.43457066644972	1.70511390700906	1.69345603909584	1.88914630346057	1.50569924163471	2.11032171888438	1.3557455050264	1.32267971992929	1.46611804091691	1.62676914486731	1.61465942407198	1.80782656954077	1.64571583342859	1.46651134560665	1.52894174754089	1.62383119000425	1.83813347652268	1.47898870167817	1.51155932451355	1.84888046952674	1.56146106980175	2.09831755888987
SteCoe_10159	2.12479237772983	2.06447685723325	1.97115332700798	2.53610667767507	2.23071653925722	2.58813304961213	1.82890555940946	2.03207601199155	1.15359750850944	1.78904387197161	2.64106461598669	2.64070314946946	2.31968271041952	2.50176423741113	1.44137251015632	1.60616379625959	2.01040153670282	1.85446920940647	2.1760933668087	1.97910806481801	1.77723374441127	1.8730587940527	1.92518480653443	2.01147956759872	2.51021862636188	2.33175407378471	1.94603680086533	2.24714617927599	2.0890577001217	2.27379772262143
SteCoe_10160	1.16710661750106	1.21963298546665	0.84833541289174	0.898761472162637	0.667203662036209	0.752984558768078	1.1488202343853	1.00986072562219	1.32275416309747	1.04183603937612	1.0272671868835	0.975455599510596	1.11663163386196	1.03595957447036	1.31792860213909	1.40866989681802	1.04968941338635	0.850580112435837	1.01451673600011	0.27215582457785	0.955194784118333	1.12188679050738	1.23270490715512	1.10326745700999	1.22084638770043	0.984743057231663	1.17380081532018	1.36685222126453	0.775216388251565	0.941540225352244
SteCoe_10161	1.68572794065085	1.83700559369441	1.65944024694827	1.60032114788775	1.65125410869997	1.42576860809355	1.76333285316146	1.97088356351978	2.06446464498896	1.49467837654517	1.95582479417543	1.75641451010198	1.77714315955147	1.71561155833611	1.81077793299625	1.80672422783786	1.61365808636934	1.81755936893697	1.6519941965581	1.65715951785428	1.80276920819785	1.78944373643738	1.80795563987287	1.80811455589057	1.61699267474212	1.63803982971898	1.84560219608973	1.7224128588678	1.7786533936188	1.65054364890876
SteCoe_10162	6.80581154882846	6.79488917410605	6.31770993345518	5.50310134908407	6.30876617552881	5.89867423766107	6.84525403283622	6.67879026565295	6.81649240811003	6.37211777985597	6.83875782617288	6.71566153174181	5.6067867940194	5.26523761904501	6.82027454658667	6.67766399444998	6.91370513861954	6.96747042432736	6.75497984141365	6.97822704641591	6.99857656257361	6.71363241169243	6.89269510737579	6.60848419170913	7.03233158769076	6.97463934784339	7.40233449306868	7.14122077632529	6.93142062935933	6.28519875948319
SteCoe_10163	0.554884009253573	0.621594833347326	0.422417321462775	0.697867846463701	0.444621106273394	0.764734534072117	0.541413983094269	0.515834899890974	0.745274001725983	0.456504885446063	0.718219752514025	0.67488747675862	0.714479755333653	0.427803279362277	0.493439391853711	0.668947750399658	0.330666006445812	0.276887527362352	1.11186591457416	0.580204306331326	0.578831362876863	0.463471191066061	0.608076160252956	0.490377987131558	0.488914135354371	0.455688898994876	0.110204548234929	0.557598700887171	0.196049422238649	0.564881769063145
SteCoe_10164	1.10772483679182	1.04252711599113	0.894337529003678	1.33589064870333	0.677482984281957	0.882136746685408	1.19068238705646	1.20346375280923	2.60682365280754	2.84551003589062	1.19990070481907	0.920360158190136	1.50864717543913	1.33181089229053	4.07224238346128	4.08000057444966	2.24946580187052	2.3297064130902	0.838026228513664	1.00079178912052	2.92070028769037	2.94898538971906	1.54111872413257	1.61275115715272	1.3177980592156	1.48817700877477	1.8233347666879	1.6712026070225	1.23281219184316	1.17722835446063
SteCoe_10165	1.48881122521826	1.39151562448166	1.40970010082378	1.35821958868158	1.31986413661394	1.53376167816217	1.2580451499748	1.38482513483531	1.5371041014926	1.20643727938799	1.73012973265091	1.89107680869979	1.80819106419935	1.94387522471668	1.70488482890426	1.19842106743898	1.60388960345495	1.39310741869063	1.85588395428272	1.66057202098996	1.55519444620747	1.59388368492649	1.45150362544482	1.40726969735024	1.61914580342087	1.34941899302793	1.39535253062872	1.67722417271003	1.31833166376366	1.5425796095132
SteCoe_10166	2.75096729508537	2.88234886052922	2.90900281610479	2.91656501367868	2.81682625767182	3.04438062463926	2.6350018876457	2.7081734615332	2.55090387453695	2.80762010604851	3.12925627670917	3.07599326939968	3.03132272696491	3.0831337754682	3.07968570625348	3.05142727303875	2.72295091002804	2.88732682026985	3.42801542988052	3.74620514416258	2.97153348558889	3.02162691315088	2.75847812732773	2.9132031180346	2.72306864031505	2.86369814019057	3.09654174426512	2.92144946448907	2.94315901085586	2.94063771155524
SteCoe_10167	0.71753606585543	0.634604074761165	1.19640087834583	1.36015380407961	0.99175784980201	0.925625977934412	0.76985217763136	1.03470647574838	0.746851043956177	0.766078199182249	1.10178602511286	0.81428729500161	1.13772080156274	1.42312658031685	0.997644011566544	0.970612043835601	0.793925429044438	0.833556498867219	1.05541810017268	0	0.715937611427579	0.974469679123427	0.696154991967366	0.979730527763642	0.785402513661773	0.656825280136662	0.524440840220831	0.973090020755174	0.538862192342111	0.763211391086616
SteCoe_10168	3.37494378754451	3.45700946879703	3.27130404077431	3.20448525139955	3.30659206485761	3.32029759081196	3.23358543905363	3.54441742509425	3.3078670167425	3.53058939074503	3.65259824446405	3.53760032207328	3.97442684117621	3.7228726213258	3.44499148019023	3.43159507506574	3.43648387890507	3.44523965368215	3.18004760056219	3.60111127688393	3.62118376406563	3.58635057036935	3.39081438005791	3.66140920515494	3.60697355165051	3.38628026295644	4.04184851417131	3.40239781095354	3.9372960901942	3.42351602860576
SteCoe_10170	3.97543386448094	3.81109983823561	3.04835560680534	2.85453800832548	3.69081824018048	3.56057423140756	3.70698719851366	3.5725752930992	3.49134561540465	3.69090020709972	3.23114205434471	3.3600684957649	3.3716391923693	2.87774547813184	3.97785153603554	3.77935957875332	3.63720246010801	3.40577490272669	2.94758210805746	2.70909220832248	3.598784172321	3.26788376512035	3.58567203833005	3.29783355158492	3.25669536660429	3.26205641532616	3.85545913331694	3.63330026468164	3.69859530448678	3.6696344094999
SteCoe_10172	2.3119885584075	2.26254040763336	2.33363923853108	2.70053924988561	2.52971809890353	2.4676658397084	2.40372824956071	2.38001921477473	2.74281394686853	2.03578226626039	1.98063502625097	1.91650689275878	2.32915105546254	2.25393311306192	2.1643692149711	2.21692631375726	2.11243312021653	1.93498816468594	2.08191362337651	1.69898024266979	2.14943262505796	1.96473068889489	1.98292845501372	1.99408090436608	2.1540140977265	2.08071706296942	1.3988014855155	2.0032957036056	1.86162757794109	2.0672044014978
SteCoe_10173	1.24616194266015	1.00598950568775	0.87323138836152	1.50370175540981	1.07888739282723	1.39811438514467	1.30148848371798	1.04453349754635	1.46713203421266	1.50746397020771	1.13222115559379	1.10674980505919	1.50958989689615	1.34134640786717	1.57454235518561	1.21112444818375	1.21213894301472	1.22659893856818	1.27585901570955	0.39510300813902	1.17252244149815	1.0952241539393	1.17380935446375	0.991717369896719	1.30538950152064	1.07681538676113	0.825136506462194	1.12259012031334	1.24765062651277	1.25502650908485
SteCoe_10175	1.70124866934382	1.6633159146711	1.45712856753437	1.14490355462808	1.6017635386033	1.00571517224354	2.11220540739771	1.83691588887609	1.81094288976653	1.23586295865461	1.43441473025132	1.41121766844348	1.30685914520019	1.29751805678874	1.5782168623979	1.45731893960187	1.5544259905148	1.54818403634671	1.74692123366043	1.27269988489788	1.37577568792737	1.32462837494242	1.73825265411025	1.26568504105909	1.42750262732987	1.45763266988994	1.04205948402058	1.59284564999527	1.24647254437797	1.2288182312311
SteCoe_10177	3.51187407152735	3.65965249743485	3.61286215853194	3.17463381842968	3.71889735815693	3.44024001094293	3.57389190217002	3.71864888618382	3.72676674227461	3.50596375407865	3.7220448410515	4.11541160861244	3.58791309709714	3.53351140737152	3.51467568409629	3.43882827647842	3.42076657581158	3.4822036586255	3.06043645325218	2.62927628187815	3.2074103417424	3.44144276387667	3.60642517631613	3.58722958475583	3.34391468287919	3.33347229432927	3.83531033084488	3.40499822894824	3.15035854151173	3.08146343064131
SteCoe_10178	1.62837648345969	1.65645959773827	1.11309013842465	1.90211130113016	1.74993694568282	2.03983318347687	1.80405690707994	1.79553446250119	1.53512811619843	1.411173536203	2.35376265626591	1.85511717042117	1.97110017094395	1.84036988473972	1.80017550838427	1.73959946593469	1.76283364727088	1.69086974319764	1.66654270414298	1.23673492814705	1.8766966425844	1.73590610663503	1.93610495568997	1.76829088595697	2.011051655487	2.01169187881147	1.8213677550874	2.19408780186047	1.72930137873043	1.83461605525485
SteCoe_10180	2.23318940794774	2.19649040432191	2.36031361293302	1.89964735130472	2.71220946909537	2.14165088283416	2.71109472339662	2.34330277416727	3.03450711770176	2.60690821691562	2.86862645282081	2.69181569713168	2.22940069634882	2.34895169429797	2.68768156708336	2.77587629144285	2.6851858755197	2.63169824791277	3.17337683335901	3.04874770269046	2.8855851427468	2.92711726206912	2.52151493101104	2.8656316076274	2.53633295221079	2.90332511473571	2.13356699518149	2.55514640241265	2.97561373283524	3.14224401364431
SteCoe_10181	3.32578268712423	3.31540018647459	3.28733648312235	3.06672439011082	3.49893764976361	3.25282667439686	3.10237316498359	3.46537473498477	2.92715476445506	3.09983097858139	3.0455629653842	3.42049851775869	2.8255916417533	3.05398844091309	3.38872758294251	3.30191357230208	3.64414037300262	3.44194003997708	3.15369636926266	3.75044951177621	3.26009175547016	3.18710348964909	3.34251696212279	3.2507888095043	3.18092776383879	3.25575848235493	3.39550695408154	3.06718178042437	3.75736109205402	3.49687838877001
SteCoe_10182	1.89723594187798	1.96846832681316	1.8349534365577	2.10160633051802	1.85901164228772	1.68438704122827	1.98651947492738	1.67025575131721	2.15441027786373	1.80552632535554	1.97185654079172	2.00460808906239	1.66354678839177	1.87359384596635	1.87080009338926	1.96697768855052	2.18081336147123	2.40778639571705	2.33159262904763	2.08369238008499	2.0225616965632	2.19604866047531	1.80368991983303	1.95622405156815	1.93888422259759	2.04220067644539	1.92987885859572	1.9520384532115	2.06910386939624	1.89886410382395
SteCoe_10183	2.07776825917621	2.26489019275378	1.54158484730747	1.68073374126081	2.0918485388663	2.21883797036604	1.35929229606914	1.49161293186604	1.01501005136948	2.03558849001781	1.96528235565846	2.02241169135388	2.0201664568567	2.18953789588273	1.70058678164708	2.06919761686357	2.16855974823966	2.04447109713733	2.0943108488701	0.712302733514526	2.04801483568051	1.9156252136622	1.79176693954165	2.02654895457232	1.91144261154574	1.56104480866495	1.38076053817457	2.20856291420543	1.58120302931165	1.88263706987293
SteCoe_10184	0.834976203112114	0.900941692004057	0.608596751952367	1.36235224491466	1.15713341177764	1.64693928344166	1.12974676005833	1.1259307439572	1.32123056306125	1.00507653983454	1.11144610035048	1.17760579023992	1.16379960695428	1.27415149018246	1.0752454354768	1.29741064664733	0.953308318268022	0.969669159464768	0.994184748735656	0	0.779690125943143	0.882889510744896	1.07168005285268	1.02731551230733	1.10777362999592	1.03267835624355	0.463719499961795	1.20831865166264	0.729500468795691	1.39790931007975
SteCoe_10185	0	0	0.145490907566909	0.179527091143829	0	0.103224395326614	0	0	0	0.110855642574809	0	0.0860489476559374	0.102589338882893	0.0850031904081472	0.159927961884956	0.0477964706688741	0.0597775418875418	0	0	0	0.0843478527239389	0	0	0.0654526019154307	0.11454386006597	0.0641400580051372	0.164412122999735	0	0.135793026161531	0.0508966285499173
SteCoe_10186	2.47137398624747	2.39983695514605	2.66612741989672	2.01589412794344	2.7024501292881	2.66046618740448	2.13169833488523	2.6769900613274	2.15304292872388	2.44516163390656	2.50360111569422	2.28497412951994	2.81165049300974	2.70374280995229	2.28878923900961	2.34814466363116	2.43850774125463	2.62161917553735	1.90945557101827	2.91602820245917	2.43709921689934	2.52915786034647	2.61984065642913	2.7733469291285	2.59105350494626	2.48200440922539	3.09956215789455	2.57832873319078	2.68763221031732	2.29824157086378
SteCoe_10187	0	0	0	0	0	0	0	0	0	0	0	0	0	0	0	0	0	0	0	0	0	0	0	0	0	0	0	0	0	0
SteCoe_10188	2.943775808144	3.24027620618636	4.06619390632235	3.8048563640202	3.44073737577884	3.88289736594192	2.59176599284039	3.3899132463777	2.55225430504438	3.62689466671759	3.40919047095499	3.49290638757731	3.58842389088521	3.7994380074023	3.22986153394162	3.22164584851034	3.02773672297908	3.06626994489479	3.55595738395066	4.46470216077415	3.10397716167533	3.35082160747146	3.14924011039947	3.53636916810066	3.32474557294863	3.4211065823159	3.66293364422427	3.29118493535857	3.66772770388823	3.26279998915784
SteCoe_10189	3.62346969046761	3.61954806940193	3.42740624508995	2.97660292370991	3.70492737331007	3.15743099208432	3.19751197925422	3.36010684308112	3.37917325457776	3.41486713336025	3.06618107593909	2.96752437196883	3.12486067113483	3.23909642939097	3.17610198893109	3.20811584278516	3.19086516920607	3.09347211910162	2.48602075864111	3.03436634892089	3.2170537882628	3.02374817758646	3.2650531747825	3.18113114825262	3.07919975986727	3.03883490271791	3.50417142135862	2.92181516467424	3.2050920854345	3.01431376141302
SteCoe_1019	2.47732893646264	2.62420007242613	2.68335717765471	2.29425752584729	2.71138752937952	2.18462895759449	2.70764386120008	2.83101105042705	2.27679016468925	2.24469452406874	2.76902601872402	2.91612534858219	2.46246288818082	2.28109671072393	2.23013541179587	2.16088435346156	2.48114687018859	2.6620874161011	2.45866189386377	2.12561923699558	2.36778548525903	2.50897258861843	2.98742729753493	2.93156027188776	2.28244755327881	2.33445899926603	2.83140969092741	2.47406256760503	2.06045508135861	1.83880520613247
SteCoe_10191	0.995163097480019	0.946394484105095	1.28349920386858	1.34938395516539	1.14696366227691	1.14736675486331	0.962897998190774	1.09184079488336	1.03212389247429	1.16324519409118	1.13711098537463	1.27952415761402	0.92693472528483	1.31347319157302	1.09431473610952	1.23343471598597	1.22630837973076	0.943134918953059	0.819314142796667	1.75491564730009	1.17192343497218	1.30652181867701	0.89273024650211	1.11316629999075	1.16909379131114	1.21355285128699	1.21596375339567	1.13993289838532	1.11823239544974	1.05248482552308
SteCoe_10192	2.49600141891045	2.74230138514938	2.51531292086895	2.34828096300565	2.72652077288194	2.88033822139359	2.54993653834244	2.54115174984062	2.5356280084542	2.35808246302112	3.05789381219502	2.89101878001184	2.56285712277356	2.45340295713988	2.42825986362186	2.60538374168694	2.52202443399126	2.59980080604877	2.44571650498014	2.45032228148378	2.95378486618338	2.76103905154794	2.68054149798873	2.59792193694221	2.59047546293596	2.30321837187491	2.97771484561881	2.59903315303388	2.83209633982313	2.6808120251393
SteCoe_10193	0.327637762657765	0.408199532522679	0.783167314996397	0.589416775033425	0.67203665239233	0.898560348322483	0.410551462933758	0.352439811048193	0.566239133973518	0.560895611072288	0.607272460971882	0.548841992095868	0.786432994937489	0.413448758679919	0.650747462331473	0.694655816628946	0.724064356382803	0.837194896116344	0.679588556176556	1.24139979011418	0.412801224779781	0.759551658602773	0.681397811561949	0.835230109424416	0.68951580929441	0.635409967877505	0.485822283088093	0.760886104597698	0.926930665054446	0.908043012414984
SteCoe_10194	0.547956324579787	0.564891083861832	0.58377972559167	0.850171923583816	0.61988643614973	0.593197654288098	0.600863504223642	0.479121731881597	0.620980366874015	0.636102046194939	0.674323555114033	0.683638393678327	0.564083223001624	0.690105871843099	0.406993994243383	0.653927152918438	0.460548340359121	0.541498853611103	0.792274903688909	0.170283211322428	0.547515898071119	0.44635089411799	0.589728758091448	0.583220279521869	0.445979273436546	0.371936590896133	0.288175293023145	0.422401167738007	0.358682710964366	0.618913572893252
SteCoe_10195	1.20616991867124	0.852703559228838	1.20670719030161	1.23017020413572	1.23135984368767	1.42427072602875	1.00089483291981	1.09908571680675	0.812425775422435	1.68322113657932	0.967310931324086	1.08999977622337	1.29741988097803	1.24989794351042	1.47319804770347	1.17393829929901	1.46043122674995	1.04083523023487	0.933205370674945	0	0.839158232299758	0.953445577871343	1.09710333366809	1.21841449044144	1.10836894792822	1.20302961338651	0.848535081213907	1.59253477124145	0.795422425481292	1.31352620399263
SteCoe_10196	0	0	0	0	0	0	0	0	0	0	0	0	0	0.0468494213320658	0	0	0	0	0	0	0	0.0361188185546304	0	0	0	0	0	0	0	0
SteCoe_10197	3.33379893700768	3.60366422898726	4.32280713679337	3.75098462310283	3.61829530269823	3.7473624504839	3.50437622066486	3.86524624458616	3.41198968586834	3.47708005597371	4.12774446369166	4.02856469415558	4.20665309224866	4.12432954221485	3.6768467195813	3.5861734195312	3.53300534110454	3.67530115210184	3.48537034099077	4.09475002965433	3.6364980698902	3.66712416023146	3.32037413674225	3.66848790629245	3.68018285931237	3.58962451233373	3.96949919793286	3.34492008726148	3.60998457443653	3.20345561599422
SteCoe_10198	0	0	0	0	0	0	0	0	0	0	0	0	0	0	0	0	0	0	0	0	0	0	0	0	0	0	0	0	0	0
SteCoe_10199	0.492303227240076	0.836744279218114	0.863530703197906	1.58348838314614	0.822988838471492	1.18028129525226	0.761991922664882	0.674089904130944	0.551442393406246	0.796745979041462	1.10769601244525	0.980064859082657	0.997239489709797	1.19461356748424	0.889493923431301	0.833472556974314	0.648206924772452	0.99137715709015	1.9023546525117	2.06962541922203	1.10252536697495	0.794668899667105	0.763102253146201	0.879507761277181	1.07448367637592	0.644349291525333	0.330031622459524	1.04517899797903	1.18374316550679	1.20698564073465
SteCoe_102	0.719080155783596	0.6316335535645	0.837408647624523	1.38719154230546	0.741905664552425	1.18786760941778	0.637266798147728	0.812403941607848	0.58028814891313	0.674427223655822	0.878728028384186	0.943943151788383	0.821222437658338	1.24852802200058	0.817519322713326	0.872434146709961	0.88630915989171	0.83277745603925	0.820897860523687	0	0.604608672488961	0.84965475721085	0.860227524793343	0.895583178740441	1.0566067296077	0.918485278258632	0.481282255487048	1.0595099539742	0.597210140640878	0.899785480082857
SteCoe_1020	0	0	0	0	0	0	0	0	0	0	0	0	0	0	0	0	0	0	0	0	0	0	0	0	0	0	0	0	0	0
SteCoe_10200	1.61776739633349	1.68764411078019	1.56423727866988	1.45245488149781	1.53091968631229	1.40346395418239	1.8325740584346	1.74195927781446	1.86778753648867	1.48343993837631	1.39483615318807	1.27967545681961	1.48764555734556	1.35467961977574	1.56811769741237	1.71335352744727	1.53213935867884	1.45539518120304	1.85660660183755	1.13079208197081	1.18703731666109	1.42205002505351	1.68755139839799	1.36629437657335	1.55825777572519	1.50025031994241	1.3857502520937	1.64546998804352	0.951434361005729	1.11671881285809
SteCoe_10201	1.10305103354842	1.18908901213268	0.996067403137452	1.49354181203367	0.99788500488895	1.37876968652709	1.289947276663	1.08973004246917	1.15536557447014	1.21938178471451	1.20923356185721	1.06496853834482	1.16351206221184	1.34088646401754	1.06831931676665	1.1365592389985	1.22375262954698	1.08011722241196	1.68101034419586	1.55508968959073	0.969188560836576	1.01673877893991	1.12208578805969	1.16234644689983	1.06653099234549	1.03414042977718	0.739600907019113	0.914514122024982	1.09667054187764	1.11709126943405
SteCoe_10202	3.18532368136713	3.27693208456843	4.12206518674055	3.26941993650417	3.57492902713512	3.28354243744498	3.06798539935401	3.55881814690881	3.26638681064224	3.48751207698001	3.31933572506417	2.98095268313385	3.59909277525614	3.47966630491508	3.67301823271004	3.30579311501851	3.7563097138362	3.79103295205826	2.98398612709853	3.36055228317664	3.51192360094415	3.66933770484405	3.20996683292112	3.54581395645293	3.67627585699582	3.60465979326129	3.60164755648224	3.34918007964008	3.58712105317923	3.38659609495765
SteCoe_10203	2.29293282196551	2.44920544585386	3.33979671465516	2.57566199159408	2.49438209979264	2.42859422408764	2.61215264977931	3.02895077776145	2.63709516656026	2.93726835772904	2.22575732248034	2.2821231022927	1.46699798436069	1.30648739434154	2.27016162375688	2.28567217965925	2.41171040725827	2.58662854931191	2.17662344348278	2.68869913538105	2.30833412921346	2.37439181216772	1.95142380544117	2.19675575620762	2.50151435492841	2.48127470326357	2.52964413447255	1.94057661301349	2.75837971829367	2.27436253951253
SteCoe_10204	2.07219230404375	2.22509771164887	2.29071360283799	1.9848693806626	2.36840644271963	2.10482070319883	2.4023330664221	2.06148868793857	2.47265572012418	2.15032270370564	2.1790943952685	1.96390966798275	2.29243362370837	2.37880020637825	2.6431526080392	2.61616777395524	2.514203840843	2.45003619307437	2.47948561018769	2.10440645597137	2.22024380364843	2.33934219727474	2.27064786038589	2.18925737099872	2.38070610413495	2.4900707012093	1.78906915281447	2.52591517518117	2.10823249259997	2.35838500150399
SteCoe_10205	2.81396064075409	2.74547226587071	3.32705225835088	3.05873584991474	3.06788827840189	3.24206671328302	2.40746058294157	3.03812436508381	2.99790633015165	3.74491670830837	3.03225134197432	3.10361608729132	2.93070865917361	2.82662935004104	3.72683701155107	3.59463700462826	3.59943397513971	3.74518389041608	3.66378845794804	4.06905027947385	3.38668740194796	3.1963335311669	3.05904667369912	3.04978357390373	3.17108230389203	2.98798013209875	3.45948009628773	2.79285124438981	3.29510492914138	2.79555650009976
SteCoe_10206	1.71679157392943	1.63684697075912	2.14713629014695	1.93966715939987	1.83857394691091	1.87783539977432	1.91834908978994	1.73057619204764	1.7682202175925	2.21424092322164	2.22164828286282	2.0253249316114	1.84441680064549	2.13186360878972	2.45818566129252	2.37011508701624	1.83509777517361	1.75429598104548	2.95726050884337	3.55744195359155	1.77718296665858	1.54677253832876	1.62779129542629	1.8566356537633	1.92144000202474	1.69635278858253	1.53884991875714	1.73815123684298	2.00185306534938	1.97389822905836
SteCoe_10207	0.895388795635286	0.7696210702721	0.633485445604685	0.697370369742245	0.883753850163902	0.368190864824819	1.27170969610038	0.748871625729533	1.18553747884741	0.747765346873449	1.24200824083239	0.785368464829194	0.633882441286943	0.794436440714318	1.17622696104767	0.999563246621367	0.859637567894272	1.05370542392285	0.981239712288924	0	1.14898266433946	1.05170303645175	1.16590404853823	0.928545441589326	0.781552596550469	0.702061301735263	0.674174626822807	0.800935512319441	0.927686593192684	0.68184420637586
SteCoe_10208	1.21957755752164	1.27846814439131	2.02325503512285	1.69363975486405	1.5546275622399	1.6016902418762	1.53980091763001	1.77982117764857	1.37091678767036	1.42933162475399	1.92323858818218	1.70726280380068	1.76186013477992	1.78332424315247	1.17220864865367	1.28762396290872	1.2342165544436	1.5734436560324	1.04643573056442	1.70541479391568	1.5545208783595	1.44253533265833	1.29564068179509	1.66070643098023	1.48622085553471	1.37606889273186	1.59430162504489	1.28251926846406	1.51531901522351	1.20365387235517
SteCoe_10209	3.46440572922565	3.26828951370923	2.92268655990126	2.62290843102977	3.28914742865449	2.57894556474676	3.71304926978038	3.36549681747152	3.57407409463707	3.26874834035509	2.92237889229904	2.83834305810957	2.91995589600729	2.88830613536101	3.22165208350667	3.28629319933059	3.27984461058	3.18259075472201	3.13338309751021	2.78578513421148	3.05078604721868	3.16695136152601	3.24414730881414	3.05822414984896	2.97813980617046	3.32341024011759	2.95370509476562	3.03460638187193	3.00092414446483	3.34450800891708
SteCoe_1021	0.75015355013642	1.24070995966432	1.01238412117433	1.64501576265826	1.25301076703789	1.08105258472299	0.838161083255308	1.23228261260378	0.845440023806377	1.19262905834761	1.54287858955468	0.8792795042373	1.45059024603252	1.8834830553329	1.07722602948217	1.21219201602995	0.866141296314324	1.34497947489002	1.84536997153061	1.56213384115628	1.37582166475609	1.03001471934152	0.929875597152932	1.13718199541031	0.992076846912726	1.35887917512156	1.28080972419263	1.46842397943545	1.57384357289431	1.2865983423068
SteCoe_10212	3.60372204866402	3.63046078444141	4.14333963266542	3.62605285562934	4.08700730851198	4.03816950374728	2.90407141269099	3.96462223877994	2.79762653234004	3.91235886479796	4.11481922213649	4.24944034591963	4.43383610728894	4.24603505178989	3.77577768187855	3.54268011633241	3.52646456873184	3.61864488344553	3.39216039193983	4.38898390350775	3.83243371973515	3.8886649530387	3.84980968519547	4.15218953390351	4.14555368445873	3.9843793760216	4.62270191047423	3.59604176063576	4.18241877744019	3.69077880812021
SteCoe_10213	0.0422134221597023	0	0.039919690936537	0	0.0222879803947519	0.0547671855202783	0.0112521206734942	0	0.0102214713816134	0	0.0428231483703833	0.0229281342041618	0.02760291591339	0.0223569038974307	0.0446134807631466	0	0.0159423367940533	0	0	0	0	0.0173394987219941	0	0.0346884342754026	0.0311285179231338	0.0337726731247277	0.022948876846934	0.0125973502199932	0	0.0137591243640752
SteCoe_10214	2.15339814728255	2.1955004042689	2.42760999831623	3.24132999641218	2.20732797658279	2.94905334895121	1.7526936243999	2.15309985642974	1.74468082253639	2.25163058038527	2.5226917095985	2.29214692745288	2.25537798551968	2.63136123997265	2.09668829308405	2.19067505464303	2.39217744347981	2.29333466540364	2.52777352422848	2.4949949394147	2.14584935954089	2.43776742291912	2.37077363365458	2.41652162167669	2.57601985235036	2.58177990737183	1.69847035203316	2.34820789093085	2.09379590416574	2.49735764548972
SteCoe_10215	1.03009023900545	1.02318385532609	0.958063856674535	2.19074472695969	1.1618212666011	1.72965249940133	0.925391286599371	0.753044624951252	1.33228075764086	1.13216838196248	1.35941754539253	1.34201833667749	1.19575854038476	1.77681803492178	0.970749183951412	1.15855318244291	1.32911282029114	0.988431221015957	1.36428495465889	0	1.00701440776228	1.3134558135753	1.45520449981527	1.03748439551497	1.49246657024568	1.43718099161663	0.635987408453186	1.25725375838267	0.770669662566257	1.20241297723815
SteCoe_10216	0.483046151117196	0.620134540156909	0.675834646778637	1.01446221326135	0.730094057341561	0.803678113422642	0.680235227758194	0.527369659661094	0.827754379974397	0.694464281644104	0.658720394332996	0.620720913400432	1.02911158481124	1.02358855659272	0.804709821596248	0.798444550000777	0.569169341314072	0.672511449592514	0.506639052272184	0.150899749246047	0.53924371143702	0.730270651257243	0.587767535763161	0.690911313742429	0.583427925950997	0.657769973638989	0.340024615475827	0.737162960177083	0.403928333870565	0.711709716076588
SteCoe_10217	1.86941113889475	1.65122051775266	1.75833223783352	1.49563056624514	1.72364298731013	1.62980392262129	2.04443313130461	1.50331226732935	2.24418572694519	1.65114074459556	1.5809082766153	1.52513739876039	1.75461815694141	1.84853619596854	1.68771162033479	1.88020173049582	1.6784980251662	1.55086871133368	2.53304069813612	2.37730125318337	1.52600966372411	1.49503950426463	1.73726524945682	1.60592738294998	1.854355801553	1.74676991245525	0.961883288419703	1.64902094001758	1.29398982633938	1.96922487289304
SteCoe_1022	3.39093029479483	3.40472436800805	2.78226155307823	2.56202684113248	3.02097521646232	3.1098458752663	3.27000556787502	2.93172106226571	3.0897978701598	2.97147702945148	3.18238982010067	3.36610315586484	3.00919230967944	2.82904817128298	3.39147121916202	3.42166900130862	3.31920748262253	3.26597741130427	4.47326709062415	4.46805376498416	3.16675715030341	3.07493765809568	3.13569584606617	3.07607710989209	2.67732446228155	2.71658085124237	2.935465178263	2.99672081833017	3.09450983056032	2.94971774076846
SteCoe_10220	3.48483097634682	3.4475997687381	3.35630810311592	3.49561183342951	3.78044429605153	3.28037529618961	2.72398235260764	3.53021732720269	2.61841003260659	4.22451138818378	3.12090039627255	3.33336838751334	3.42031561620657	3.79188769053198	3.54370323628056	3.79921227769939	3.48951564228247	3.53515202428364	2.74770184017937	1.09614256568313	3.89214035569862	3.64469430047824	3.60752166232594	3.82379937830065	3.5570577694614	3.58479248671552	3.86322787114447	3.64557699105693	4.05578800162266	3.60786661333815
SteCoe_10222	0	0	0	0	0	0	0	0	0	0	0	0	0	0	0	0	0	0	0	0	0	0	0	0	0	0	0	0	0	0.0298442427029196
SteCoe_10223	0	0	0	0	0	0	0	0	0	0	0	0	0	0	0	0	0	0	0	0	0	0	0	0	0	0	0	0	0	0
SteCoe_10224	2.57759197136266	2.4699382208565	2.18151771028963	1.43953627524543	2.34909648317137	1.56823252664943	1.93502281296831	2.00546889588439	2.49333440892641	2.36634803201555	2.06651741033275	2.57028895369936	1.06016721186317	0.937079327228695	1.67623679954562	1.84862733241641	1.87319972335915	1.75478781050402	1.88131062636492	2.12244583172239	2.04500525722163	1.93562600535366	2.75797442193046	2.35295640091366	2.121939680801	2.25458827240497	2.88294743859453	2.36243334381513	2.07740304892128	2.01203375036971
SteCoe_10227	3.38829650477537	3.42489722312521	2.46166529175623	2.38714183308231	3.48440792486266	2.91502257811578	3.6842412570931	3.24135394365265	3.42494627581416	2.75078373272795	4.47546063813796	4.25106051160883	2.19870353967108	2.2146296957593	3.12767355449941	2.95320764171866	3.08924738118921	3.07795021092657	3.03755738001839	3.1550896666021	2.84786819656021	2.63803397480116	2.94025043653532	2.54576166480059	2.92150677945452	2.9757575795271	3.18522470933833	2.99132645241086	2.94396515851983	2.57649830891583
SteCoe_10228	3.00704005260732	2.60944447390445	2.87423295403281	2.87792453417617	2.88906749287675	2.78232985103779	2.8029769349627	2.65143995075519	2.95275150122761	2.79621519069614	2.81441063210089	3.17278318517674	3.57989518639147	3.10508145117249	3.04802946899328	2.87860976959224	3.23388343849252	3.11805003580261	3.09731274719526	3.07807248444157	2.93948962290174	2.59385256161752	2.94058001842697	2.65855322370816	2.89510610453064	2.98247908968951	2.99584648074216	3.00607319706244	3.04096739654604	2.8891144656447
SteCoe_10229	1.47541339694005	1.47551854419244	1.45691765333355	1.18784650663037	1.68248484251359	1.32293607963864	1.7777712680838	1.44066872301637	2.00078621196485	1.77236710449709	1.55277388663481	1.33333585775765	1.31837440949053	1.65126243205535	2.31167136536907	2.01899134508207	1.48118098187456	1.58189639535336	0.736483248724285	0.476909267546825	1.82679952969854	1.76132283396397	1.65691544137321	1.61465236181331	1.17714613706134	1.36766497873383	1.62521102632201	1.63809201251173	1.6715813749112	1.59492896428231
SteCoe_1023	0.309968116845824	0.255218940399129	0.376159042302641	0.251987176059856	0.22442087937968	0.388530233299019	0.471334593058441	0.319834847935751	0.359443446485289	0.355654579801244	0.0595856549315248	0.715545091800665	0.386529556442903	0.176141002709018	0.226271817427864	0.303796487106869	0.273617774896152	0.248068153863191	0.436518952210409	0	0.0619788874533448	0.492522811258108	0.361414604894017	0.296832477521784	0.454534676033133	0.393636502997269	0	0.193724806236097	0.100717047637392	0.378511691855418
SteCoe_10230	1.98564978144261	1.78782154647207	1.5574073842012	1.62838344394969	1.79036839922237	0.984258353756237	1.54539591707903	1.50648511625787	1.75132861130644	1.62321819321482	1.80333990702632	1.61199128090825	1.32117346065376	1.46650435827109	1.47191317363636	1.59156699504615	1.75886750751932	1.63133106198853	1.91617903658769	2.3130998744572	1.46285541621275	1.48611239940044	1.63838729972733	1.50423073157432	1.64282999831733	1.78401730485553	1.02680804126101	1.4890061374846	1.70240442964001	1.64397100478308
SteCoe_10231	1.71945041928693	1.189145146119	1.4333970415037	1.47734850210593	1.36767474822926	1.23163979646992	1.6409159869132	1.24131655360396	1.89813739424985	1.37224872737673	1.52220312526898	1.41837450287555	1.3164138027902	1.40350820229704	1.14651519217727	1.36508209090855	1.02677807794371	1.2169948896964	1.29151608849455	0.323623619647569	1.41578586771587	1.25246550152967	0.965765614840065	0.97274699695515	1.36952391659697	1.24362896130728	0.830353502918205	1.37875842718951	0.874615130748047	1.20336712518112
SteCoe_10232	1.12739760214772	0.926879817187112	1.15504654083033	1.33833778800591	0.754293504252173	1.30276305152847	1.42345021445648	1.19034304011822	1.28743913486614	1.26433167554988	0.999173214831656	0.734913733640469	1.34824182366448	1.22011177810202	1.18696114200177	0.993685729082933	1.01815010903116	0.908208121130042	1.22988378541442	0.90148071324247	0.844544153272106	1.08311768400507	1.1063629324177	1.05877063639018	1.37435160089195	1.3147443887823	0.354932819818903	1.16361901095027	0.829396185960425	0.968183486404531
SteCoe_10233	0.291925650616157	0.240087224750538	0	0	0.299313383908931	0	0	0	0.149768607625387	0.213903004840617	0.294977367672984	0.168995699254477	0.365507399368117	0.441287442005309	0.298107430581082	0.339044553311116	0.223253106350768	0.270812721435877	0	0	0	0.127226174605449	0.114404184714527	0.242523538633841	0	0.517724274212607	0.436301870369428	0.095362813695013	0.259627565545508	0.0990996844258047
SteCoe_10234	4.98171032396507	5.19448926394996	6.15446357349278	5.77435572045945	5.58532827623101	6.02181715768162	4.30328628735255	5.61527853228023	4.16765939902308	5.85125649070106	5.79982716133913	5.91674664875009	5.69864842265149	5.51585562401225	5.31023909034105	5.1711289722041	5.35133264912613	5.60002380411637	5.11216386800934	6.14279946775668	5.39823519917653	5.48256733216286	5.1129854716632	5.8148764574655	5.55712280192511	5.39038290581446	6.02322670724841	4.97872491281233	6.04582766127339	5.54769079682813
SteCoe_10235	3.5961465249552	3.83856599732275	3.81739021719199	3.74339270941069	3.45477902698095	3.59254359546816	3.55741774216648	3.67166054203608	3.6458809664937	3.57449010220343	3.46116424269576	3.4750224615657	3.65699142219624	3.70110093387097	3.45562177820846	3.33746731738961	3.62062876582436	3.66895424959632	3.02669211220047	3.55199003784599	3.48559164077435	3.49753092038527	3.42198090287678	3.42984488469888	3.52318977560887	3.44248244230532	3.62127039058846	2.97965513749369	3.83937079520675	3.32527647020278
SteCoe_10236	3.40489529525749	3.67501527483452	4.25315177983519	4.2201415380009	3.51470242144158	4.08102472151123	3.3770120292304	4.0661009371216	3.36007700107006	3.86290441536083	4.05171755881161	4.0521896775824	4.38236302639501	4.15732236686935	3.8134428403947	3.56149966458299	3.80036209980308	3.89688279848087	3.21373929443496	3.90572051240503	3.96944454296274	4.02624800158615	3.55152544383931	4.17022378676668	3.97769774455216	4.02003273468491	4.38225700972611	3.52005382807239	4.43399680602089	3.93983005667236
SteCoe_10237	0	0	0	0	0	0	0	0	0	0	0	0	0	0	0	0	0	0	0	0	0	0	0	0	0	0	0	0	0	0
SteCoe_10238	0	0	0	0	0	0	0	0	0	0	0	0	0	0	0	0	0	0	0	0	0	0	0	0	0	0	0	0	0	0
SteCoe_10239	2.83720696248721	2.85691720649997	3.13069764181937	2.57549745772916	2.71594303180879	2.65650212543241	2.94789872277364	3.10051858766271	3.05409521077258	3.02110352258583	2.96242296252237	2.88330666810535	3.08475056917003	2.8954487283292	3.0189838586217	2.69110714778463	3.19966671707751	3.4360078573431	3.01105738026398	3.4853300158661	3.31295144172084	3.20778834316208	2.80781205958394	2.78395053747885	2.89326789169857	2.93662491746709	2.98853532843916	2.97783028007866	3.50096460321344	3.21215129609946
SteCoe_1024	1.5951357771594	1.83826716901443	1.98326975635767	2.19958919119013	1.8627995726365	2.30052790835079	1.99584164208311	1.93321520170935	1.7894601712941	1.70821978326528	1.88717312706169	1.96897977867338	1.52735472630264	2.32195820480051	1.87222538594124	1.95516007359446	1.94607028783178	2.08310636833281	1.86779913349815	0.865907494770744	1.90846083458191	1.84882600227799	1.61514818613283	1.51996981202293	2.07282529760901	1.82137843625749	1.48764489161498	1.8806143100028	1.8323890453309	2.11892909653108
SteCoe_10240	0.511299693693621	0.501417531101751	0.883185628555431	0.948341262672161	0.817526579607767	0.749775885045383	0.866899396742032	0.899087889820129	0.690153733364145	0.996519799089436	0.829047780349281	0.473643304334415	0.680468490285529	0.80940902191515	0.302464611136534	0.419950870266343	0.61799216365192	0.555576304124137	0.726420791375458	0.99240273277265	0.606312342649464	0.556544307186612	0.627681325429218	0.644507505098602	0.785319940350476	0.838425148236599	0.323408303523505	0.664956900102576	0.537940139754244	0.504994282541501
SteCoe_10241	1.68539731647452	1.5973649602799	1.54456405175854	1.51833159303955	1.42015345464883	1.45749232275823	1.59410611752485	1.64055577900872	1.39700742764433	1.51755716546838	1.31477874152787	1.55304877440282	1.47732885773556	1.44935933756036	1.52603076171412	1.52350985413813	1.82558769734126	1.7749935588662	1.79581815184106	1.71336160375617	1.10370083785425	1.5171033462624	1.48162821778242	1.43298553294867	1.44624430903232	1.30568946065155	1.36950082439808	1.37210446860017	1.75315808748079	1.76268497483467
SteCoe_10242	1.72030347531193	1.59574423555145	1.04872808736026	1.0966031669633	1.55838553224577	1.08392479046857	1.85907195710969	1.64815598475319	1.73706315980799	1.0699575615375	1.06413508833186	1.57546677197551	0.822440911459175	1.3264587422652	1.44649440367023	1.50457259983716	1.81062411925719	1.78745208890187	1.3399870776458	1.56905572180673	1.49381094224026	1.51744487500006	1.78377912665741	1.39084675053357	1.52509958025948	1.58446855624252	1.79742638067703	1.45933759506795	1.26393095036348	1.2361289510305
SteCoe_10244	2.46803175653638	2.5329589934153	2.46565802413899	2.93476158268375	2.77334443549245	3.04175845835224	2.41059351500465	2.60110603630797	2.28510724638769	2.66510080976475	2.39812339881259	1.88665929755894	2.52797781542902	2.93043213279718	2.58137796994857	2.52939283762203	2.48765646474299	2.52645549427098	2.69907084522963	2.39921617263915	2.06001500890555	2.14716512990902	2.1924082249352	2.41675914281462	2.59657230282825	2.46401837790736	1.47024239144187	2.50208302964526	2.57144733074824	2.88395499499545
SteCoe_10245	1.22455491418663	1.019212930489	1.22012459538403	1.50831289018335	1.47371038829534	1.41009227279422	1.69137974412902	1.32422676470558	1.73771770453149	1.32049529179857	1.82902215334214	1.34151818574724	1.26546968680077	1.86444987872343	1.07685690364316	1.18953426547695	1.21016374687708	1.43349134197272	1.8505045077499	0.49640361659163	0.888410527022705	1.2338215053763	1.12307683899077	0.946612189147538	1.42314269937251	1.53179007269412	0.342408424564892	1.47789381525418	1.38365631717239	1.47697074151008
SteCoe_10246	2.35768484537853	2.39314936407621	1.24521458489146	1.41168861356102	2.07503424807722	1.44044947864743	2.418342566018	1.72219880994274	2.36857351686477	1.80086468299951	1.93205098180378	2.03570868108117	1.63962102140822	1.62289406642938	1.95267174586894	2.05889072254375	2.51135968657518	2.13957661576987	2.75817145073783	2.66163871052866	2.08245222050725	2.00101518831875	2.16210854396627	1.88423886414772	2.05526629241959	2.05355393935134	1.67927396258414	2.02254628191732	2.06802795582966	2.1206262394731
SteCoe_10247	0.28839428970626	0.319916517097872	0.435402121929277	0.563140946985137	0.390060808818249	0.627423914266805	0.380355810669974	0.553670730149211	0.292957077964112	0.386813789746401	0.48997418305111	0.387874949021254	0.66618323012253	0.785277008887106	0.516606193452766	0.255778927399577	0.412130663729755	0.512935228287357	0.457096462078435	0.269501072955148	0.43378407463275	0.259313458537405	0.379079113734978	0.387304663432697	0.583074731034115	0.593914417842013	0.09366800393737	0.518203255951773	0.307033482745383	0.539163781431533
SteCoe_10248	0	0	0	0	0.0670774471019818	0	0	0	0	0	0	0	0	0	0	0	0	0	0	0	0	0	0.0469207103257441	0	0	0	0	0.0757390791517376	0	0
SteCoe_10249	0.236215585814257	0	0	0	0.344772485051561	0	0.0664595065239344	0.151589223659376	0	0.247854865652762	0	0.258345512389804	0	0	0	0.212702070465901	0.0941406678378415	0.117153992696782	0	0	0	0.194821729080808	0	0.199764121660678	0.0930601185794232	0.193628145453233	0	0.274156613111688	0.109794553268704	0.153967310395942
SteCoe_1025	2.31139476112192	2.45531309542163	2.89362125801182	2.68990820493743	2.37354026426402	2.60342488041681	2.32504310695043	2.5822282508387	2.19681261359251	2.36350000610838	2.65110018101901	2.73964131722177	2.74828808652782	2.63854632540879	2.38874737534337	2.34678993321968	2.27305642489438	2.57249718673321	2.53292917636633	2.92407150713057	2.38830141393592	2.4878043349524	2.14794714526257	2.68807508722591	2.58447639573855	2.59434525157737	2.78349423175378	2.32434887751903	2.66210697589333	2.39105917111553
SteCoe_10251	0	0	0	0	0	0	0	0	0	0	0	0	0	0	0	0	0	0	0	0	0	0	0	0	0	0	0	0	0	0
SteCoe_10253	0.655590756229858	0.446978139367874	0.747780906042756	0.586367520361691	0.332733843654782	0.473090469873807	0.318514726034477	0.580515995025902	0.131366379950736	0.466422708015138	0.355597216840385	0.621566603708333	0.884319649603845	1.02111054895323	0.163236059983974	0.115982109990689	0.319033282207224	0.48778527404539	0.924911338411551	1.48655464995034	0.336017450464786	0.342966753422335	0.332334650428541	0.269657275307604	0.314702342406513	0.407506046751348	0.404328258202298	0.201201285365707	0.391428093492851	0.529420350345733
SteCoe_10254	1.83518439180039	1.96782518644742	1.43459342637522	1.21689167504773	1.6350403492647	1.02989701563978	2.10364648786867	1.50272662999392	2.00869607398849	1.44970597398653	1.76025432136521	2.04986865230683	1.61786781888785	1.31293878278978	2.16292223010275	2.09355850938128	2.12077662992132	2.13341090803874	1.1440392479036	1.73653320287417	2.1924262753494	2.03869709208269	2.16082234132794	1.73833588918324	1.9491794911731	1.89869210124441	1.87730528826959	1.92055662884192	1.83891853275546	1.69000432374694
SteCoe_10256	2.68531746785446	2.99690960302744	3.21920600230763	2.33713800622339	2.71932358881008	2.22351269156587	3.02922652171672	3.15749746513657	3.12480285481208	3.01357109082177	3.07567852376471	2.86858163517248	2.49493511229063	2.24956630309857	2.97487370349518	2.77300342317965	2.71980119164134	2.95018130854662	2.92833743493993	3.70658157847335	3.10180616074873	3.09380853158314	2.9387249073598	3.14609700656201	2.9709901793731	3.13070411304063	3.34940942428429	2.73339077119397	3.20776746675229	2.81743566009367
SteCoe_10257	0	0	0	0	0	0	0	0	0	0	0	0	0	0	0	0	0	0	0	0	0	0	0	0	0	0	0	0	0	0
SteCoe_10258	0	0	0	0	0	0	0	0	0	0	0	0	0	0	0	0	0	0	0	0	0	0	0	0	0	0	0	0	0	0
SteCoe_10259	3.35752935645335	3.32767296088282	3.24281916817817	3.29694269490572	3.31804472211535	3.0436735921155	3.06783024567068	3.30118652367034	3.29248757106491	3.1635904821718	3.3141201791679	2.9925532882225	3.2215125553082	3.62317906250517	3.63810002227805	3.56756413787391	3.28899833388032	3.51395711922174	2.97795003943763	2.65603993831545	3.3834682641363	3.52349916402345	3.08439502734796	3.19014279949548	3.48342916690699	3.37943812760693	2.98259196596255	3.52356781910561	3.09175864561181	3.38022339356218
SteCoe_10263	1.1130702149099	1.13964859735743	1.30719756378087	1.64664697086682	1.2849594589309	1.11436030914492	1.65624251831458	1.60610567389826	1.44525181113988	1.53694421787415	1.28754417957322	0.904412104643828	1.60564157514726	1.46532856526304	1.18806974812602	1.3026852742746	1.18599252106249	1.04170110368142	0.671797780069187	0	1.39201350853438	1.3510790554641	1.08427239049001	1.39915437123886	1.55433836578543	1.18746429898358	0.840676305798259	1.45544307441261	0.837609404275092	1.27546430289916
SteCoe_10264	1.45697118296858	1.14830432900115	1.57167337223342	1.78109716156051	1.31324000521527	1.45312482622181	1.11226909617817	1.10091704102654	1.03114696987773	1.10514138270768	1.41448048619825	1.08707853069161	1.3676568035971	1.66158200334493	1.23763553840376	1.24393054484399	0.921988279209743	1.23799330773716	1.2949530747509	0.919961868280437	0.844356208334501	1.11734587631579	1.21662391301396	1.30112789352878	1.29723119562743	1.38732344064508	0.440795771226528	1.35147791225917	1.03845544219429	1.6535495067691
SteCoe_10265	2.08408777403629	1.81205220568131	1.75530973163546	1.2403347456261	1.97038420563204	1.15864640001473	1.76310372557246	1.79616141115563	1.99021078772042	1.62305001082322	2.57747495856314	2.38225773182905	2.9192405747322	2.30079308020462	2.11144560130261	1.77493850420939	2.74766142771698	2.39128288849268	2.49963777953464	2.54215485972545	2.45567121591294	2.20483920871408	2.38232957461739	1.96874944133336	2.36222728687185	2.22674151711108	2.24442464622763	2.54209417257888	2.02294266903493	1.83488690740877
SteCoe_10266	0	0	0	0	0	0	0	0	0	0	0	0	0	0	0	0	0	0	0	0	0	0	0	0	0	0	0	0	0	0
SteCoe_10267	1.2393074232935	1.08621184185448	1.19933879588211	1.19560737450782	1.03263939859754	1.05925967715388	1.15622935110016	1.17932963655358	1.19489493580124	1.19071462032207	1.07393967177037	0.925257907022848	1.18028303947678	1.19034996789112	1.36650132350155	1.23815593243689	0.759547875724882	0.996878294808052	1.11026718696578	0.803465714589842	0.840552243941918	0.970454420614874	0.899753584491868	1.02432600016099	1.13023637254437	1.23899398139969	0.810150200172507	1.14139469211296	1.03721508425328	1.23071793961753
SteCoe_10268	0	0	0	0	0	0	0	0	0	0	0	0	0.0582614902990082	0	0	0	0	0	0	0	0	0	0	0	0	0	0	0	0	0
SteCoe_10269	0	0	0	0	0	0	0	0	0	0	0	0	0	0	0	0	0	0	0	0	0	0	0	0	0	0	0	0	0.0360539086217707	0
SteCoe_1027	1.90351833657912	1.81010481354366	1.92747973010256	2.47704152156686	1.67204315015817	2.34434079449634	1.70886129651089	1.93100351460569	1.66088053141809	1.90741673676073	1.84954645059085	1.84030058311384	2.1711307563531	2.02906679463507	1.84312868673222	1.77877398402761	1.91832309430288	1.84909745049117	1.88629748357282	2.48073276983018	1.82492223778022	1.99236077511583	1.9196716446499	2.02814284308962	1.97740779842294	2.16174980298352	1.62558674042916	2.35373229291742	1.6849524655223	2.29010356246852
SteCoe_10270	1.35988329458737	1.0712114851449	0.662182420140281	1.14491146889161	1.00911305248475	1.19544658516542	1.07160764165418	1.05087989608666	1.29491268506623	1.05909409538621	1.00929411040644	0.901250739341926	1.17323259788222	0.807293993088155	0.998284008629088	1.34967499647282	0.823478805147536	0.923934501543629	0.715276848011354	1.32370031137243	1.09974004387335	0.856628048230753	0.941450192527222	1.13328596901792	1.02534816739999	0.977511693537701	0.796089882943244	1.15757921547916	0.886077280350766	1.01435555518022
SteCoe_10271	2.32824271507527	2.21246475090844	1.90798706820047	1.84296500698792	2.13004269448495	1.89278560342173	2.79774697008091	2.16994353204296	2.56532370541742	2.3783667357503	2.29304202386361	2.21515956701972	2.14707412922133	2.11409833253943	2.44772237444226	2.42140105227474	2.1187371431446	2.3247906091031	2.99065673439098	2.65932452682121	2.18187984280155	2.16769798043013	2.08538356049916	2.15692679527592	2.0761544640716	2.14682438063724	1.5795512300887	2.7364538812202	1.92715684285133	2.43160915856133
SteCoe_10273	0	0.0679308226085868	0	0	0	0	0	0	0.0409584458048745	0.060069510402052	0	0	0	0	0	0.0504645153432101	0	0	0	0	0	0	0	0	0	0	0	0	0	0
SteCoe_10274	1.15700916687892	1.47051438351897	1.71267771309862	1.67610059118944	1.48128077791115	1.15502813446547	1.1794077055868	1.21110899253041	1.18407725168317	1.14581513327658	1.28586234194739	1.24568090086025	1.47083937565278	1.53613053918368	0.987776430566846	0.973440424344434	1.18120284819037	1.35653068655225	0.960559544098845	0.772222446525636	1.26511569747634	1.28043483624368	1.38929303020979	1.11801261522512	1.15729691918531	1.33177202452874	1.62373029249283	1.37028704845422	1.25562742594353	1.18018310532811
SteCoe_10275	4.32476551924207	4.25512439461315	3.83115307193478	3.69963314776391	3.88857081617952	3.3883564926228	2.78625367043023	3.69412839089181	2.9377242021771	3.93669549033453	3.25385884937535	3.32121206476417	2.65605885233086	2.93226867637477	3.93191843856677	3.99072598952545	3.87240106958051	3.6267757856744	3.28810273275846	3.5365300173721	4.15409519808046	4.04618887682072	3.90196188812003	3.94078899418707	3.72869410094745	4.00650249690266	4.17009542533426	3.67078623799808	4.20369910884912	3.98413362917814
SteCoe_10276	2.16552413551557	2.18772618580152	2.32492209066844	2.35479374553727	2.07770259781865	2.231595104724	2.44124771803908	2.23987002331294	2.43316863960241	2.10954267256621	2.41733800246863	2.24441347798378	2.45325865787542	2.39323581583875	2.26598142727301	2.1827302910495	2.08317718986465	2.08523578440546	1.931332302965	2.13384878183595	2.21835189519446	2.24051664349354	2.20938926555016	2.15136609627613	2.15813072715855	2.18924978041181	2.09592605504378	2.04176251524434	2.16859517433725	2.01474026420539
SteCoe_10277	5.02259934830147	5.16331461974891	5.41444783136227	5.17705889131621	4.54596840423694	4.64126163653385	4.86366981575214	5.15163193917201	4.78282315314973	5.03727285258975	5.34888938847378	5.17692807245043	5.26001862571336	5.10769726719292	4.85943133093663	4.7650670386548	4.88584906068806	5.02004099874528	4.67856453101696	5.18535805878747	5.2091297918507	5.15328584290557	5.02347568874004	5.13949211446053	5.17033516751076	5.11909292555908	5.3057997774661	4.63513293622381	5.2067519871196	4.69297030685694
SteCoe_10278	1.59942038053785	1.74368752134757	1.73623131896054	2.03250859955317	1.62793523406398	1.8363763391593	1.72970180968747	1.77934444905749	1.73646317548194	1.83511203504364	1.80079259725754	1.57022625360611	1.78121734657646	1.76358185053878	1.88764615379792	1.83098091635306	1.74404583079827	1.74338970848474	1.24010438484894	1.13081675630451	1.74339377464745	1.74187875688439	1.87928511248499	1.87880310660651	1.74210287308833	1.56460879674012	1.71159142057555	1.58580524362835	1.82682489149047	1.87407519237627
SteCoe_10279	0.550481822881659	1.16403145169877	0.708427861765922	0	1.05344087672104	0.391815948082783	0.996063631979455	0.859509235967176	0.976309369433768	0.572005263571497	0.440517177081087	0.584480293081887	0.389538043378188	0.954616929125766	1.0525704460208	0.739135475074474	0.908281221733283	0.980528985440031	0.826959744494903	1.04168896010801	1.0156526112165	0.632117050509314	0.990826972620748	0.259177770426814	0.787256228653094	0.704603737148163	0.684095429816485	0.563049385893431	0.824799875756607	0.637078359718893
SteCoe_1028	0.252170687281982	0.2521893255707	0.432024844121673	0.517805890981972	0.597548696542414	0.838108397380201	0.318370699322984	0.485087571501391	0.343282949491167	0.302948925289312	0.587452737283546	0.573273737429589	0.874139413013284	0.831271404639626	0.262225624445929	0.258373468926676	0.493474669992089	0.469170323218826	2.06850294839353	2.02055837975968	0.204859352730892	0.298194900295995	0.448739437442632	0.422274888540316	0.549870888731363	0.158131983867332	0.143331785260417	0.43723500962215	0.272729263165215	0.403636180915733
SteCoe_10280	0	0	0	0	0	0	0.0328049067953593	0	0	0	0	0	0	0	0	0	0	0	0	0	0	0	0	0.050641781796313	0	0	0	0	0	0.0395182737297769
SteCoe_10281	1.24902877109254	1.63366357427217	1.84420019870299	1.86183456143498	1.77227354871935	1.59870956599556	1.4603607139347	1.09112333257959	1.66766559505512	1.67885510790937	1.85011173071246	1.91192460790289	2.0692288235978	2.32958652735292	0.734667505451677	1.61408675056753	1.59121805204455	1.36240784005335	1.34718765209763	0	1.39361337072275	1.38322300064194	1.39332091343458	1.38833290647635	1.19945005074451	1.13852883986239	0.761264272245598	1.51611416710831	1.20169249825049	1.30819661309745
SteCoe_10285	1.64602717961328	1.70552587483035	1.45007387958617	2.12109627181314	1.78137276646345	2.05310642124548	1.98811661081482	2.12364873662236	2.08051873822002	2.00299694619882	2.21845055071319	2.25877090410869	1.83246531257119	2.09667028800559	1.97216957870905	1.96087872855541	2.11361382733675	1.99612112835939	3.70322061450556	3.98312858335107	2.10060988852734	1.88635889348736	1.87871246456326	1.87545940284091	1.94707976211191	2.30508832872697	1.74596609516753	2.19538876878955	1.77894077025207	2.13551204066079
SteCoe_10288	2.5012645779052	2.64656856505938	3.44385948803091	3.02264000811134	2.81566557946905	3.13819195323838	2.75247835056829	3.07733014779695	2.83261567576186	3.09507697723558	3.29960722604687	3.20088565410066	3.38400267141076	3.27190036540374	3.04197560294889	2.93665604791742	2.9213678844125	3.19062993174562	2.78324884440339	3.47370071782776	2.91677898607159	2.9147050963329	2.74170558174451	3.12932328582205	3.01647529452797	2.89266285661228	3.19350771350379	2.59596610674551	3.3652106941909	2.91672336463838
SteCoe_10289	4.20968844115117	4.2473259250818	4.20905393944577	4.42032997261015	4.40080941074654	4.54889370288883	3.1432406971864	4.28112352687446	2.84452818790486	5.40598155320982	4.45987934231804	5.01928707667701	4.45128773730486	4.59596276305083	4.22921354978081	4.49341057633602	4.45170859418801	4.62846866345418	4.49394155567339	5.32528486181198	4.85884253013776	4.67248821071426	4.66641707873023	4.64803637449081	4.71471300520071	4.62329447807226	5.02456321785777	3.66520368300653	4.86702608419184	4.17614751373201
SteCoe_1029	0.695204804967405	0.648791829364889	0.644633580847969	0.733005696996804	0.795926715027133	0.743109272459876	0.748518888059755	0.705528863909766	0.6375088634366	0.526508979405778	1.04006316772062	1.1813882694539	0.795110825532546	1.14888738393122	0.650930513900936	0.90065812033398	0.760613911689929	0.757655849788575	0.999856912323081	1.39077830160194	0.777653621182352	0.683688463757325	0.75138853617774	0.688138542575442	0.719874256702665	0.844647509187581	0.672086454423491	0.735718177837233	0.702759627647179	0.884533884815652
SteCoe_10290	3.03094832894013	3.12625757129933	3.13973672829419	2.78058497561979	3.05517376392327	2.80505354983245	3.11467291548475	3.16472364752733	3.33797347860834	3.17040984013775	3.04769616818776	3.05577092146485	3.10372283790254	2.91926861599703	3.28018096497977	3.29279361062609	3.49690264579476	3.50584373981421	3.02861853661397	3.25496389311776	3.1291769403461	3.2508042078197	3.29129313877822	3.28678390506707	3.34280711692628	3.35687014916063	3.36574304729426	2.94889837758841	3.36635198973557	3.27402894170017
SteCoe_10292	0.60470518127695	0.682992885673383	0.507276491617508	0.188282578087934	0.762045514862297	0.538570454090224	0.833116837079209	0.776005096687379	0.703569009833739	0.747452282726891	0.631398174934633	0.533894590931174	0.62204559141494	0.630782678868251	0.678774220204826	0.786610179293071	0.855469388105831	0.892996842349217	0.582154432192874	1.09914769814441	0.72162937280714	1.0072554261635	0.682219986184882	0.788000292024311	0.803943270965237	0.828005395790292	0.899936621994225	0.933179635549709	0.507304332878298	0.663274981093171
SteCoe_10293	2.09592318500601	1.90929322683046	1.83821570767724	1.62922172014374	2.06560496401647	1.6601242350994	2.13028544375052	1.94989931117261	2.15675257056587	1.8089909503851	1.39824997739915	1.39148463159569	1.92012001888122	1.29187307741876	1.88202652335643	1.74745432626366	1.73286596727852	1.70639443077772	1.31133688294189	0.710272513711073	1.63667390184732	1.63359176506326	1.80159788567336	1.60769893125207	1.91896017663442	1.83666975531235	2.26778699056046	2.13560688964101	1.30156770460039	1.38088994935873
SteCoe_10295	1.03563990854816	0.573979465657417	0.706816959454702	1.38856307331524	0.631586557537535	0.818088618009609	0.912074595720308	0.644251448822967	0.739910296587768	0.520805586438557	0.357518275865896	0.614811120326186	1.08724781738905	1.32460217843264	0.974732062674015	0.725120448293207	0.979633057688144	0.727490456860763	0.679554386527948	1.04499799350444	0.454546619098422	0.923331205823984	0.715329457572899	0.758705284808153	0.723846591863645	0.625002650972126	0.0630802598900195	0.871065060299087	0.235000306271027	1.05736728879377
SteCoe_10296	0.616177624207163	0.508514561685611	0.201699257780144	0.610235244449486	0.596659503983106	0.442191057188247	0.549649957697169	0.303221408437503	0.65472636873398	0.48136072287449	0.499726448501384	0.359641701688758	0.357718466937534	0.689724928006477	0.470375673919694	0.411909831195418	0.365236569971853	0.42657626973244	0.866044510155437	0.215671888139152	0.370250269550869	0.338659081515706	0.479156355097299	0.394845142086802	0.441573188674523	0.495250863234973	0.247054675788791	0.387359582918514	0.417440390023251	0.288377825690524
SteCoe_10297	1.34058764362448	1.57851397653638	0.792335378010152	1.74088552297504	1.27972836329954	1.36932534967509	0.836473095100497	1.24517765926893	1.05157769682617	1.22271948744914	0.860765101507391	0.868661591834964	1.36464955825586	1.06649403563332	1.05787216952693	1.30027596018147	1.01543430159823	1.21876251546466	1.42431866629584	1.44739807491111	1.03972384346421	0.996926374548012	1.18103254717246	1.05812627699146	1.08780780193533	0.968586747150591	1.20703809631383	1.31264050171987	1.19381686785363	1.29064728267089
SteCoe_10298	0.67496069880161	0.700671712584579	0.621878652377805	0.917225962716602	0.735544581098571	0.706460382633428	0.969728573796877	0.714994477841607	1.25338849053833	1.0265152273253	0.804455488928736	0.788955990927094	0.985659011017401	1.26128206149299	1.52463683381214	1.78321298094441	0.874932438581897	0.905377074157909	0.70233999299912	0.709038680753414	0.700279744027043	0.917034016764961	0.714538817704747	0.780791678172914	0.948044010609316	0.930526114238839	0.684714299882836	0.971119104162474	0.549909466044551	0.915316097459727
SteCoe_10299	0.467323528135074	0.389770245229765	0.290367019018332	0.879411581379274	0.359880155669964	0.48409236304271	0.707430648879389	0.418085503817471	0.502210264252917	0.654569125683218	0.706396783247392	0.534635977303941	0.934959346781291	0.666320850298742	0.810525840803872	0.465930652401324	0.425742649903858	0.286974976019644	0.86531892892954	1.0343688848074	0.224380620990807	0.833043288324424	0.54700179504734	0.459195423792793	0.448565356585469	0.642634395467545	0.413690064769447	0.665861757546618	0.453157952202578	0.644739754895753
SteCoe_1030	3.42309643451382	3.22794515299097	2.39329877174321	2.50733961247803	2.7908590336423	2.53892028628103	2.61419862682572	3.06686318009111	2.35811008974623	3.39622833651842	1.98787095213754	2.63201387621618	2.20649445710429	2.1731787313599	1.81875478861908	2.06214425444374	2.51938598324193	2.28189985896831	2.15225573218838	2.68302744054541	2.82337110636752	2.62300236297016	2.86935173199112	2.70060842343451	2.48738244858203	2.44864581602853	3.03582307258324	2.59006402886679	3.01978785762054	2.80385564441177
SteCoe_10300	1.56289379158795	1.54283440833705	1.44392457566744	1.08156275178633	1.48134927492217	1.08882103104259	1.93131925288212	1.61324604627682	1.60351179049521	1.38683371134447	1.60964480351046	1.78932956303643	1.49810573148557	1.35777697378238	1.52990972042765	1.2643342985411	1.81346480995904	1.52401487331377	3.31076638846368	3.17839333497562	1.58200803611672	1.3295106723553	1.71802897113367	1.49887249815163	1.48538661694266	1.38759947635998	1.67121750885106	1.72972339834116	1.66084976723494	1.38197719945242
SteCoe_10301	0.0846125131518447	0.19224240925799	0.154090613221853	0.420394486213208	0.378282785898612	0.418056878586538	0.2805338923666	0	0.449639600003922	0.425021382412106	0.369998944326276	0.287419041141794	0.377458129809941	0.350165824120776	0.316022050134402	0.327131052121735	0.332145426327994	0.15249597124615	0.335677647827398	0	0.246251876223564	0.405721743982594	0.226593052969085	0.253414667832197	0.121550512445606	0.3270122759764	0.0907449486097321	0.251247234208922	0.208508678393336	0.131577742035261
SteCoe_10302	2.01126979924891	1.919596571511	1.41387090063971	1.49035265049309	1.66783359964662	1.67196944496929	1.01270548344982	1.48079681229634	0.821547072989507	2.31069438028641	1.19109888728145	0.888577593522685	1.34302141105692	1.18798554706204	1.06674255988017	1.13520030935026	1.52893138243959	1.72858333341943	1.31253557062695	1.82670537701163	1.75454706231711	1.68705642719358	1.44691765866052	1.40822226650879	1.46768703026626	1.61207127725255	1.75936999578623	1.47721425163456	1.63989177579386	1.60151849783072
SteCoe_10303	0.371369986650402	0.939818785338273	1.11559268575729	1.08258644934044	0.828309421184937	1.14856126279055	1.11291011508618	0.815901732156667	0.937353490886526	0.81966542546656	0.687320996420357	0.54610867320129	1.27505412092984	1.32530062735036	0.977974609022381	1.08809882725681	0.800698472563069	1.16488805693961	1.20373262300247	0	1.02122489552089	0.935447959978727	0.952931780114949	0.771870896357782	0.962882139385604	0.65515395938681	0.421519195857724	0.98399168966753	0.733643438020031	1.19328765478408
SteCoe_10304	1.20932062119853	1.25167491492801	1.33717218806093	1.36616247796603	1.24882839022992	1.55788885257236	1.40098377530172	1.33379058615297	1.31145433698111	1.26604976690635	1.33720048781803	1.24529792824594	1.46888978776068	1.66241915491939	1.3338859759403	1.44071539833029	1.40473941056622	1.35885956312846	1.50179680298144	1.45810579673791	1.28990109007459	1.34608912720557	1.30892014065702	1.26075986820835	1.29795480378252	1.21397313195159	1.08923582746155	1.23602544126972	1.33995088539134	1.34870741897103
SteCoe_10305	1.29371944822928	1.37736868353119	1.83898706728507	1.99985940683634	1.66638724795985	1.97730756308125	1.33470811130297	1.48775264013236	1.1040329443872	1.50624142687257	1.33251562651208	1.59682514964371	1.60663761037962	1.69069292073413	1.38658530686409	1.3236584631757	1.42207228631723	1.40012385545439	2.16392152132046	2.87103714910056	1.2563692677351	1.35287530517499	1.07905364864122	1.39192999512095	1.36176949818936	1.23693127241722	1.15149766753738	1.33549599471032	1.5486064619145	1.5468309871009
SteCoe_10306	3.83767943879059	3.84259535112595	3.60239517822843	3.51420778378832	3.96581087162512	3.81159100325194	3.85629476179643	3.76852190760954	4.00704319466958	3.88658961007926	4.42923787511522	4.45887850566652	3.70966207210112	3.69755840761822	4.25287138430792	4.2895296908488	4.5904188448676	4.57716042832372	4.93458924073479	5.06149857544672	4.28367926329499	4.28674845819655	4.05317107104429	3.98701793879668	4.1646887837805	4.05684700577179	4.18943453706109	3.92301458219603	4.26270222105245	3.94946565903258
SteCoe_10307	0.494732548368851	0.193457960745071	0.224613591934962	0.666608389670426	0.10564531472535	0.442874808444556	0.202026167050132	0.181969503357179	0.163741634835402	0.263369088492885	0.396805406306464	0.337769203579181	0.418283365722491	0.594556572226842	0.291334175466867	0.39310908363118	0.229757589656686	0.318108830740735	0.31828254774924	0	0.390094451161281	0.264494949256529	0.19196768666912	0.197375474762095	0.24190596413201	0.210017417868862	0.0558346351694807	0.341999255078112	0.0893075975814273	0.331752542170298
SteCoe_10308	0	0	0	0	0	0	0	0	0	0	0	0	0	0	0	0	0	0	0	0	0	0	0	0	0	0	0	0	0	0
SteCoe_10309	2.53526258288345	2.61183564706517	2.99365884806877	2.91317266394692	2.49724820225722	2.53188512623668	2.55909315202337	2.73834584872982	2.57645975399994	2.47278533903276	2.47817172961229	2.19633092034966	2.68035157828023	2.56975527617436	2.69888048343525	2.56734328079896	2.68890842536788	2.71409037786919	2.23512693962169	2.3943437796896	2.80453098124527	2.83251363063624	2.42223867155937	2.63450987755461	2.74946106057018	2.72595668546938	2.7132657043836	2.53235226641868	2.55794260591903	2.53213333056913
SteCoe_1031	1.96190758469961	2.06528213263658	1.95648657206376	1.83380032432518	1.97885444917213	1.85284681635338	2.30121610271073	2.20355437562981	2.34251011912111	2.02042651470616	2.11695121506703	2.1736247243184	2.16588744642258	1.91992003030579	2.19115496209042	2.25087079723769	1.82260835687993	2.13862294276285	2.05181950578497	2.02041786971771	2.23665143496238	2.26129290835961	2.1356496158272	2.02460001689194	2.04265804699915	2.32421461504389	2.18110183162753	2.14474144578446	1.86490604254007	1.87996300621489
SteCoe_10310	0	0	0	0	0	0	0	0	0	0	0	0	0	0	0	0	0	0	0	0	0	0	0	0	0	0	0	0	0	0
SteCoe_10311	0	0	0	0	0	0	0	0	0	0	0	0	0	0	0	0	0	0	0	0.726820224599442	0	0	0	0	0	0	0	0	0	0
SteCoe_10312	1.08291394973446	0.93221936206021	1.26452165005577	1.44113812433085	1.0947230974775	1.20789459313766	1.53244536383164	1.26137138950321	1.21915242850121	1.27195776195816	0.933289165185432	0.953366894989912	1.41316403825872	1.45100801006849	1.04451373962694	1.04391754030361	1.17534058609778	1.04721341475972	0.911670525917642	0.413200046266451	1.14894528695786	1.17270617382249	1.06397758823258	0.749347107123134	1.04066793494067	1.11688990660813	0.64911950171577	1.2610320048215	0.979020371518639	1.14451155565116
SteCoe_10313	3.70915139054228	3.60585593042369	3.96084227178546	3.51524046078612	3.66232730170024	3.76143948083562	3.54609488859945	3.78390028530028	3.46938496008542	3.73257365265802	3.63411942020757	3.84816153826928	4.11253112326966	3.96411361415409	3.60180955767058	3.40582206159018	3.73994139983303	3.78706093075101	4.32699282157709	4.63871477081739	3.71815030698761	3.6159054668521	3.72821744575193	3.65340039273221	3.5163163452164	3.58019050903222	4.20307147259996	3.50523527286957	4.16058136246746	3.73773425278215
SteCoe_10315	2.65608179507541	2.51738267222531	3.1647838283558	3.4998596832502	3.20791100895986	3.63439226838509	2.31189798495902	2.58252565299027	2.26126020268892	2.5703533913081	2.74118609372808	2.72712584315276	2.67739509218496	3.55781703112959	2.55701786941402	2.40209364262239	2.40430383033927	2.64633058422261	2.70589403854124	1.47952993866832	2.61854693979799	2.65957404812646	2.375082310678	2.71887590779111	2.83454982719272	2.70852611807114	2.04852615014846	2.72400732341351	2.65867010528019	2.91926857661599
SteCoe_10316	0.774509838805748	0.591631781229162	0.669061265528316	0.908696630359047	0.576707033866283	0.816981727719443	0.647265797253745	0.356076226533812	0.581097963833623	0.477720611024121	0.871900421711002	0.539880283998457	0.870198939113917	0.982052677134407	0.441435846858446	0.813280881796844	0.480172837344685	0.334309668483549	0.882391768572149	0.479641971162265	0.579232945765998	0.75563114507155	0.868305651583236	0.564998214974983	0.673579221532092	0.797900607744368	0.0214817229833688	0.80340314729365	0.413551859680231	0.755169791580568
SteCoe_10317	1.33301206464419	1.49800988755805	1.62133548230023	1.52042366306858	1.13927442377021	1.70809591638395	1.30033371306126	1.43468147709057	1.37854307353877	1.42142112311249	1.61325473778541	1.57018025880383	1.16464216320714	1.08107256993747	1.73925906324736	1.80269374683776	1.54659168444394	1.42001418230569	1.18567891627949	0.92975894666104	1.53844815267885	1.59805681312891	1.75537906454284	1.81643093324611	1.33263487452796	1.30162824458024	1.64529902649233	1.42346275352497	1.54047669740581	1.53969102015121
SteCoe_10318	0.214324592516813	0.178509840101296	0.21594208143821	0.509356350226732	0.272233811812845	0.502792593715817	0.181413474105598	0.313936637815822	0.125321777687193	0.368277814160358	0.305978705173196	0.315077340305672	0.527216952642147	0.470580776604588	0.235870010321039	0.248576684968883	0.334056374569692	0.31108558119073	0.333055118653706	0.436225765438086	0.270273100629936	0.427566836140113	0.379427095890414	0.351425287908865	0.381895586332542	0.349712360994979	0.0920599185028868	0.530154687758995	0.287119504066429	0.394518288968671
SteCoe_10319	0	0	0	0	0	0	0	0	0	0	0	0	0	0	0	0	0	0	0	0	0	0	0	0	0	0	0	0	0	0
SteCoe_1032	2.87861868631949	2.85718340402859	2.36986335671066	2.78582759408737	2.84624440158226	3.05687932765989	2.73964120165504	3.03465387089987	2.36729557128005	2.8712504731245	2.53889677245781	2.71480579141181	2.58841232618483	2.30147646089801	2.4891284279121	2.62718928343888	2.71548874468343	2.35650969986938	1.90372468870757	1.48902141971603	2.83027758472651	2.41834630798999	2.62040283311674	2.76563744531683	2.62526164107804	2.57504598946864	2.76280176833583	2.54549677869287	3.14183237425639	2.87674997808968
SteCoe_10320	0	0	0	0	0	0	0	0	0	0	0	0	0	0	0	0	0	0	0	0	0	0	0	0	0	0	0	0	0	0
SteCoe_10321	0.590841386496761	0.547428443657435	0.620733701419612	0.731816374064278	0.560240290275934	0.637409039870452	0.855068823888793	0.901840488354411	0.642562882227024	0.643396426736228	0.759569191115751	0.613833868420865	0.860325674113406	0.591730539192824	0.782544606696703	0.655788462064899	0.563835368898623	0.590468592843487	0.694024525366697	0.53813536656111	0.680995247415363	0.624306062094846	0.59988185552666	0.784055972967997	0.613993509800885	0.729574045950542	0.460349182348652	0.717960349290491	0.419706036358875	0.581631000694213
SteCoe_10322	1.20735422346638	1.12340936501264	1.18785404016895	1.434309593843	1.23703234379173	1.34289455396425	1.44477018073528	1.13963461130004	1.38093319107842	1.18078039591757	1.40194417655499	1.09502281442731	1.26321663332079	1.31645253032658	1.32765279297437	1.46239787655162	1.27111270621728	1.25934270049616	1.85949485080849	1.03151127727987	0.9149550347786	1.15925924416259	1.12294866420313	1.29264706241818	1.19080103069453	1.1385932961252	0.94292649153213	1.1279286956308	1.22223165302247	1.05940783679762
SteCoe_10323	2.37591994177405	2.51232543156517	2.74446496458792	2.66674454190268	2.41800821396867	2.51667277428724	2.48824142726688	2.66987925580675	2.24609118109402	2.43483372360498	2.84067449509548	2.79629598634062	2.66476936268198	2.74496527633116	2.8136392354377	2.51790383283318	2.61275615702454	2.64144728301607	2.17965882106558	2.51700936083189	2.79091449953488	2.69593832281402	2.78375987925302	2.92363725509036	2.6692812754917	2.73189038587673	3.0613507908014	2.64138411447526	3.05406781286795	2.52116153320853
SteCoe_10324	2.35627089983968	2.32660314338405	2.47404759476773	2.10646996502204	2.42952176887519	2.18805371207114	2.3749728076198	2.33524936589463	2.27851702003281	2.19035229564574	2.5127492596668	2.49211082501487	2.69221052154035	2.48304798681328	2.41764402459366	2.51123283386968	2.40567563169429	2.40986235250009	2.56510862635795	1.63539550207133	2.61986132896752	2.467002229779	2.62599943523682	2.58527485057169	2.50468064588933	2.35368966803763	2.57559389824873	2.78492205350242	2.33037260425267	2.33781492790262
SteCoe_10325	0.678498917488102	0.417397668443213	0.115298074115258	0.765343630097923	0.574797862760345	0.516549564335198	0.422752113705924	0.338980757891579	0.57152537372818	0.480512510136333	0.355451713137957	0.189844474238589	0.609967043139693	0.578279967344438	0.560422565547467	0.529601630479096	0.557902922026498	0.434870224487575	0.374881740344213	0	0.342828962089017	0.504263673118076	0.544262962783541	0.275779251013572	0.321629580858812	0.497452647916737	0.397217413134628	0.576812370918871	0.292696201309779	0.580562162073922
SteCoe_10326	0.849536361359167	0.743210778288085	1.04996643431286	1.20309949649688	0.986717295470569	1.3288578827256	0.841853783825067	0.843617645717492	0.846524371235436	1.08953351323084	1.04271590146445	0.743159625478667	1.26857677799336	1.18846488233396	0.879725335418385	1.25433833416781	1.03533808544577	1.08127459862865	1.00759002679316	1.43514188967364	0.913618811663047	1.06927263500115	1.17579330231117	1.08592528694642	1.14203496973874	1.06917590180492	1.02217328106804	1.17742421860923	0.775526764278181	1.11855677771893
SteCoe_10327	1.03551528656501	1.44507506176165	1.51610708627862	1.93861326901949	1.30310132370587	1.94968399721937	0.839502537615711	1.62628465254278	0.831636906389939	1.77931591842963	1.09286623165331	0.683302948532532	1.51263047954322	1.39738072610936	1.32881711457905	1.48275468194825	1.15571467778883	1.560389319407	1.1101349457828	1.78489505520625	1.14456696124549	1.36975833829549	0.89817155309846	1.28571786832079	1.36315226062289	1.5882453479835	1.38717835862054	1.41681822859109	1.21880535270692	1.19151700623135
SteCoe_10328	1.09833210428569	1.12184050870204	1.39954969969917	1.25472478472786	1.20380840474069	1.11011751759338	1.063629579856	1.16306543927048	1.23877574780579	1.18885885477297	1.27120884858357	1.13791204355831	1.17925769336619	0.94616936605791	1.28318539092185	1.05347022540052	1.13206993012243	1.17193648275016	1.34364499997595	1.58640568117316	1.28937287082968	1.26703154249072	1.22257210452736	1.22515209945226	1.29471685259356	0.988142519286063	1.54139052650688	1.1618108302425	1.32978910713159	0.919037892147948
SteCoe_10329	1.17159469013589	0.707259332987723	0.965466642898888	1.33503613886418	1.23971209077388	1.31534126239093	1.06425118321102	1.11529934160552	1.13179058906657	1.29779814787764	1.39018308620874	1.17497450557538	1.28801136704105	1.45779706773296	1.193953901951	1.01360305246409	1.07047467596126	1.13165750920511	1.69587254295889	0.994079386560061	1.05971804225824	1.09501407766758	0.758753508718675	0.896410717482158	1.11497811802477	1.18755191214546	0.649396753137686	1.25461596688604	0.798289759789735	1.08403423754177
SteCoe_1033	0.824227673001116	0.510667521518244	0.721600220562795	0.947544237277066	0.752803320377087	0.960576801781138	0.845944051270475	0.568177605541334	0.76848826992277	0.706851248601053	0.505896407068532	0.72777553092639	0.821755481403426	0.925238935746891	0.657617369773892	0.73800208256947	0.516135881251151	0.704929482292837	0.512357995169702	0	0.535989699325419	0.640931911896349	0.597449770338881	0.448885241486689	0.768298147362173	0.574080394998932	0.507035831834934	0.718212513034037	0.575815070360431	0.663078748057659
SteCoe_10330	0.0353139675036594	0.0283633026223238	0.0333953408894994	0.0417051891491325	0.0186260625477916	0	0.00939181585122348	0	0.0253723010784416	0	0.0180749190330411	0.0379319032627497	0.0456065829445727	0	0.0373611849561959	0	0.0264512041432299	0.0167159127005366	0.0178771139964501	0	0.0370995103425102	0.0144808184210556	0.025623383533017	0.0146113313230584	0.0130972202354172	0.0420575929015936	0.0191706008113127	0.0105124672159706	0	0
SteCoe_10331	2.67364002270543	2.56602372626273	1.96237541391216	2.10277103064866	2.59626872117945	2.07427494095564	2.83280089206309	2.3787733606651	3.0585993724503	2.27735555936611	1.88895957258566	1.81297848852183	1.89565268626591	2.07034600097487	2.21287201898257	2.42929771931495	2.14421200618964	1.94096066029224	2.86060068177178	1.91450287035309	2.05503501603475	2.07172753667936	2.30386339546909	1.98657300193474	1.90392456195733	2.09620238160086	1.68771269247994	2.17368716472031	1.49587860360846	2.00163343844326
SteCoe_10332	1.29565597878696	1.15347864872159	0.682490072332492	1.2403347456261	0.731815914361583	0.756353045021317	0.845176632840748	0.890412458373067	0.804666033705897	0.996498661371436	0.690223600663383	0.888241445827286	1.0287843463658	1.21876437952633	1.03497767670922	0.976758903503584	1.07414550476451	0.560341554241435	0.456902706784929	0	0.768601307628074	0.985464212393577	0.913559087335292	0.860373594041467	1.01924594682083	0.976038692306573	0.556332363391778	1.14347839796423	0.746804195875393	1.12617400136797
SteCoe_10333	1.35799071057053	1.36997821899483	1.52808689315632	1.48675145033707	1.1189984957063	1.43624868872942	1.45596174893084	1.36276971199838	1.60835929936298	1.32149058360679	1.41300545008191	1.04502002517773	1.22794298715782	1.56004842356204	1.1684642439207	1.35215304280298	1.42257633909142	1.49995146376202	1.47059988296132	0.511773629003366	1.29596233231231	1.31148022829506	1.4026681507982	1.06982402416812	1.40559225908061	1.43773988106827	0.668356249315664	1.45932107518998	1.00811691457214	1.48530256180685
SteCoe_10334	2.45528011642311	2.30343470272572	2.34846391054124	2.93193246089911	2.50015188434155	2.13064025472879	2.23703890409938	2.52531570009553	2.5388349848446	2.81796387322761	2.33287948599223	2.26566256769616	2.33065826254929	2.60212663075303	2.28693158591299	2.27453179478267	2.75588977026923	2.38204942410855	2.36780706470056	1.72880152602401	2.29045973566393	2.47775126827503	2.37768625179222	2.34521894906524	2.39596705120927	2.30737772483083	2.07713263119369	2.48052029888218	2.24407597447356	2.59580123523075
SteCoe_10335	0	0	0	0	0	0	0	0	0	0	0	0	0	0	0	0	0	0	0	0	0	0	0	0	0	0	0	0	0	0
SteCoe_10336	0.419310274612675	0.845351038957755	0.552513332247813	1.10019360832336	0.858205122647219	0.858891825736465	0.688275170014332	0.680166429352771	0.847570048873263	0.698788685652815	0.619898614523971	0.489153706406067	1.0054153265608	1.02275618555984	0.805074221328064	0.426300857150802	0.70215122501263	0.664625769285912	0.807314186223626	0.507983234966894	0.655234737087817	0.694493060333981	0.709403347112168	0.510131763063363	0.848315475290082	0.645909042793956	0.219370616133998	0.874511825561606	0.52124625573187	0.733978022745291
SteCoe_10337	0	0	0	0	0	0	0	0	0	0	0	0	0	0	0	0	0	0	0	0	0	0	0	0	0	0	0	0	0	0
SteCoe_10338	0.295030376166279	0.437658197594394	0.149720112976297	0.883651448427649	0.76710966841078	1.2105964509695	0.430275045530075	0.616801964265509	0.185751893827185	0.39449627142913	0.670962066757197	0.442241545415827	0.694608674098689	0.69679281541255	0.305642067186265	0.50487307433674	0.529875364179229	0.441827357400603	0.358258563224365	0.625329857782919	0.374310148907453	0.484125191316451	0.400171638605369	0.487197069716517	0.693750610350922	0.479282064305563	0	0.619624888866177	0.559636808013049	0.561467887896543
SteCoe_10339	0.824552676378966	0.809708934067032	0.635117822495678	1.46745866171744	0.728172039472484	1.33162417501925	0.871059413035621	0.799839284913194	0.633975582778167	0.75648288743548	0.658296597655248	0.577083856278185	0.999986000591757	1.05794468864701	1.01595809509453	0.813024001929714	0.799901362397436	0.673143731868514	0.933221225081474	0.360729582074082	0.773633507667586	0.770310747965093	0.92643133049562	0.673555426419294	0.99560492737568	0.96150949691665	0.087964578126549	1.00054434713357	0.492073550837327	0.9362266872
SteCoe_10340	2.05128446639077	2.24598152563055	2.31048284176297	2.33215378765997	2.30718642973569	2.05428530503896	2.46843990221847	2.34381212461361	2.32166599889	2.04417819001985	1.40803348574564	2.00937164431551	1.9632266095082	1.86405396850862	1.81844356954942	2.23949486500219	2.15517697045662	2.05668768163617	2.17933011603891	1.09689373327852	1.97626277820407	2.05366041965141	2.29688576967554	2.24690193112903	2.28638431786021	2.16410506822658	1.67371230030764	2.12771702230908	1.58274791886133	2.10206228334732
SteCoe_10341	2.10415602579318	2.24018559500878	2.49773917547747	2.15967902079251	2.01129493356251	2.38664425102891	2.26363792374273	2.3615419474625	2.30876974030871	1.86292905405568	2.49814617009208	2.09146425385644	2.29742879695675	2.47000376142682	2.16005002761067	2.14988723389511	2.20425058052165	2.2789979963543	1.98071727343281	1.90857010301347	2.41582359053355	2.47316886593876	2.24857755403346	2.61547389751397	2.52962264578515	2.38244466476757	2.61090387925415	1.9826556765975	2.47577544813727	2.19414628438659
SteCoe_10342	0.27945564601085	0.365636619916583	0.337183739106202	0.654992023053393	0.304236671603835	0.502830649145532	0.308286738722128	0.307628247327474	0.214006536440779	0.298404451782864	0.364111176610234	0.30428822143916	0.487208936970708	0.561662119970646	0.42027233330445	0.407083326147129	0.344767502531767	0.374641664223202	0.509298938357741	0.668023272898581	0.380830504538383	0.482599007434105	0.369953761100373	0.460121929244888	0.256769516336404	0.373564512715505	0.298142737798868	0.440649119848399	0.282990513001487	0.397248756143508
SteCoe_10343	4.32314096976258	4.44782679084273	4.46974945258585	3.93496252831543	4.03883884521299	4.02709244528516	4.60958127162506	4.60556242309383	4.47957876922057	4.11791698424706	4.51717419284326	4.4566836910666	3.84668155135932	3.81205187635697	4.61101087257293	4.49873232465569	4.51059854652125	4.63915602254136	3.43668233570444	3.91705276738101	4.66662384065928	4.59873529181904	4.44281801299161	4.51543880936171	4.48884317896771	4.47996870184934	4.80678823589681	4.2112415783294	4.67550170655495	4.2245142809917
SteCoe_10344	1.38502787140435	1.37911627891387	1.59983511005191	0.689159730695058	1.05308363256501	1.23146031206512	1.24595189125076	1.12738002146088	0.706407272043658	1.56019458419515	1.2840174179564	1.22101059850445	1.37514504447715	1.10906953474598	1.0145731886756	0.73633333940458	1.08404404220607	1.10033027729732	1.55370322177445	1.76848697000092	0.948118488587708	1.44557779071544	1.01722043352111	1.20714162126764	1.15972562913525	1.28754413087602	1.55501477633729	1.37619294676555	1.00402357674021	1.13916072558162
SteCoe_10346	2.67981263469194	2.66014047818426	2.60016566404052	2.31861884122171	2.47054917366735	2.66097570821087	2.56032246659436	2.77586248578922	2.59488290657935	2.86286322834453	3.2394400244073	2.98055679898214	2.74359964040309	2.6120879501791	2.62036379345189	2.62810134846538	2.77766869307998	2.76993452861329	1.84428980880826	1.53183528593241	2.92022306068137	2.70579950801402	2.70835202968217	2.77303235665988	2.94814259577452	2.76620600655614	3.09720604942533	2.65403697961117	2.9406317314954	2.33398804445142
SteCoe_10347	1.49228405538315	1.46110645262592	1.57147206172594	1.47779706743228	1.57558697017081	1.68725710102256	1.67308316229715	1.44103512882257	1.67987099159874	1.61276835631641	1.57848931734715	1.28731949166419	1.71186227154657	1.45447877787175	1.35166642389828	1.38543661777294	1.18638461794662	1.32027340090369	1.37769768154856	1.44830712305827	1.48609887023768	1.42442515471042	1.41323639660019	1.29191015837498	1.45521310022438	1.50221078054684	1.64648820085969	1.54900208236821	1.50259809130166	1.10101808268068
SteCoe_10348	2.60372022506466	2.60240900247584	2.09583016748	2.42903310859388	2.62061217480353	2.42524206153046	2.75158955779918	2.5024807685959	2.47127731430487	2.3694594141677	2.67592419813537	2.56825745907096	2.59284986853374	2.2938587521351	2.14742539453164	2.22040412798071	2.3857655734996	2.28614382417617	1.67835280266079	1.720210037551	2.60844426821311	2.45719177315777	2.40360038844261	2.44353013155396	2.59940395017959	2.47375697233758	2.75656729687153	2.50585546187494	2.48139801561766	2.19356498467118
SteCoe_10349	1.67143740006669	1.83677572778661	1.55762807085685	1.87017613703901	1.74279071546093	1.80711666551677	1.6809781795554	1.23017387660926	1.7313644569641	1.6581229081818	1.98405287470554	2.10909618402272	1.67839193096051	1.908418893426	1.34810276547091	1.72924808121062	1.83086569687038	1.74792286860023	2.63747458704391	2.02424117896474	1.52009165857823	1.645835232005	1.69035214375997	1.71057955480826	1.78462295846697	1.69726915083981	1.37866499952444	1.94427020839965	1.5096775516824	1.88282338765047
SteCoe_1035	0	0	0	0	0	0	0	0	0	0	0	0	0	0	0	0	0	0	0	0	0	0	0	0	0	0	0	0	0	0
SteCoe_10350	0	0	0	0	0	0	0	0	0	0.0268358763063831	0	0	0	0	0	0	0	0	0	0	0	0	0	0	0	0	0	0	0	0
SteCoe_10351	1.22999281841614	1.05354683392853	1.77214963059497	1.29676650398206	1.32766238191202	1.52991956128272	1.06356989256313	0.828366131215032	1.03335956023319	0.850367918915675	1.56171092384304	1.11698401230652	1.02858907984487	1.5058573778802	0.892440791157898	1.00486893158358	1.17577658544009	1.09846047408766	1.25805660939231	1.01208704670218	0.864089985528035	1.33223759311785	1.5384989964788	1.40929784372985	1.27697501081973	1.4273857604116	1.25496272203133	1.26531135167971	1.00749080694569	1.3112426756715
SteCoe_10352	0.715873554302949	0.586263939611812	0.755620845554947	0.906214270369844	0.78707845926519	0.940338724652068	0.709213661026876	0.502205948676875	0.404416015357326	0.612018560971966	0.685876231343593	0.496622613252048	0.815775689234465	0.973393024552596	0.947720111577495	0.707859731851178	0.617150345814157	0.583906276492798	0.993170321750782	0.22578563846588	0.48790319627863	0.784687438255976	0.552009374487723	0.584903430978866	0.695217347913336	0.550467839508697	0.29904527585373	0.755019313035558	0.49010206376827	0.523125084609126
SteCoe_10353	0.844156786992831	1.04704827814368	1.03423133756874	1.20411887261381	1.09846771190162	1.39061596911402	1.07631368479028	0.856200030187584	1.19913839004946	0.967337448414508	1.16347865528906	1.23478098326346	1.05751223606169	1.71409032664004	1.3025844211507	1.5736858573069	0.928185334004314	0.979459373780689	1.38302261455214	0	1.11673282630166	1.03265031474757	0.864159982205841	1.02150929367053	1.22238975883325	1.07832287431925	0.147965110342739	1.1715641548606	0.857076867574326	1.42956093101092
SteCoe_10354	0	0	0	0	0	0	0	0	0	0	0	0	0	0	0	0	0	0	0	0	0	0	0	0	0	0	0	0	0	0
SteCoe_10355	1.19589512170085	1.31266114972771	0.985683163719293	1.2293806605607	0.907608164752908	0.935744499488149	0.938111796250915	1.20645832484701	1.04816712120023	1.26286213295372	0.995020132193536	0.707450517271765	1.24738815672209	1.17963692089614	0.981669500875897	1.34148368226445	0.934332668900616	0.895284236523668	1.0710359651717	0.850075964270296	1.07943305240701	1.01613221546678	0.988271512878126	0.841609794614338	1.0753905784881	1.05208339501442	1.0819904629061	0.958725999799232	0.869098333476582	0.817542783137991
SteCoe_10356	1.54745403438537	1.76980293955388	1.53894775238113	1.29210464039633	1.58188235925556	1.61188541712758	1.84927560279082	1.35280346487241	1.89112237422665	1.28221622296788	1.4885348689539	1.28078308613681	1.12953940466645	1.8266855986494	1.24821253444933	1.67860694246323	1.26230368418756	1.31418234999061	2.14875845328078	1.51070011833129	1.56749990716598	1.45423760844995	1.65249377563428	1.35361770539094	1.59068692989473	1.5601291051869	1.4458215414792	1.66156109671038	1.6454649537243	1.54841585791543
SteCoe_10357	0.650240990174688	0.500665099447135	0.243190655385968	0.464930518872297	0.566361670339549	0.565910230195333	0.26695099566882	0.122105742552777	0.197430068659442	0.534009267480881	0.424054679464609	0.306253729747069	0.414423232046831	0.490423698107272	0.452885489861275	0.442907538537764	0.30523811537125	0.226085337373481	0.673534072775827	1.06687524642336	0.450633863708708	0.340314988594869	0.551786081477307	0.695937884816834	0.345157695403707	0.381432654843551	0.126197716467984	0.500051268950224	0.388032892798956	0.496128443981515
SteCoe_10358	0.70506291735487	1.26974877005177	1.67310810988929	1.39150294018375	1.32506776462937	1.25748227664585	1.22337764105866	1.66526700188065	0.849552162348931	1.03371630847619	1.27756065679639	1.03019684939306	1.5021581708703	1.3612461877282	1.6538673069652	1.01020506964254	1.77649810197612	1.45572331740187	0.228741904953521	0	1.72681335550969	1.04786788526939	1.51838164510424	1.43840167039621	1.20217975424801	1.37547778739332	1.46431560625216	1.24917992647305	1.54565200911401	1.66186440477793
SteCoe_10359	0.812877086672813	0.929661283265805	0.867658618264139	0.974674824358097	0.701945014075994	0.738187283758695	1.08345691508857	0.795813914843803	1.39157913584104	1.03680007323079	0.63321905445534	0.754056509972266	0.857466756155326	0.974719656977661	1.68825514874573	1.48500194559508	0.897090037725079	1.09413674265427	0.646799113817831	0	0.932671712508924	0.67292529415787	0.958339121945042	0.99657959775831	0.624742296160287	0.904656619230433	0.974558183985739	1.00112324690466	0.926350157064824	0.789815250196973
SteCoe_1036	1.46122642955683	1.85862622863561	2.19831470164199	1.97413860808379	1.86213717001439	1.60277123164957	1.64569725498604	1.98304420106041	1.64296848358892	2.15889148087123	1.63419537870446	1.24043380196271	1.81596793632744	2.06563821111926	1.84684544267645	2.01762283859949	1.68645204574552	2.10845345843291	1.18970994740532	1.13092643439915	1.86668278230275	2.27136404389656	1.90915440241533	2.33740195359906	1.75553804672472	2.24135783793277	1.7353527420703	2.26245302402836	1.54339426528662	1.95323911948775
SteCoe_10361	1.25874208002098	1.40247615821985	0.902262221934593	1.55449604349569	1.53634288769802	1.24379016976428	1.37078815977251	1.21151441782337	1.66932508147366	1.83342143469898	1.15198789246118	1.01071115381479	1.42993359338857	1.19076427338272	1.02757654666859	1.15927697241023	1.09428169019192	1.06721879375296	1.26826461046598	0.553712271528662	0.76438721344596	1.07391845784412	0.845590512173333	0.903416820299431	1.0591023515289	0.895398410568067	0.563536101914644	1.39176105623014	0.723405241599868	1.04795578343782
SteCoe_10362	1.12946279859096	0.9465784646316	0.919984494586179	1.65357051944258	0.955062783802599	1.49526168749551	1.06515205342385	1.30367452518396	1.36922398519873	1.42806207870404	1.55731828806482	1.52341790679296	1.74372248242545	1.68187388037107	1.66003609878101	1.34871471878359	1.42415486910381	1.50236579227284	1.33049721120508	0	1.47739068713704	1.45524837585817	1.28421325369756	1.35103448698205	1.29626031466655	1.3843438566868	1.21895009081543	1.6491880414877	1.26192949452482	1.12029335807118
SteCoe_10363	2.84733504516514	3.00602189297774	2.27459362610473	2.54895082258063	2.885490787364	2.54401737398353	2.54705884702152	2.53430869704951	2.70607065334716	2.72540116378981	2.86822761516743	3.02946107205075	2.17145727248182	2.47072663379848	2.91381316916391	2.87320982391952	3.17273294715546	3.06441877472461	3.2429684552502	3.37303228841774	2.38531420860942	2.19041735533115	2.76215617667473	2.6302039239874	2.57417906278168	2.65058754243247	2.93176434415387	2.42197453073533	2.57156443096824	2.45877998172264
SteCoe_10366	1.29999507289065	1.28111227580558	1.19677204313177	1.46589711471885	1.25142685701601	1.37221533785915	1.10692096620587	0.997312869252205	1.30802233886564	1.0823314581891	1.37875562611747	1.5451884869754	1.38338602167621	1.43220179130045	1.02277451347979	1.24938568356032	1.22364318834551	1.21244326955862	2.5064785347096	2.46754054250224	1.14882940270641	1.32455109067184	1.42486335290411	1.21393300659011	1.3379083570912	1.26868033323867	1.04873863443265	1.11505314290017	1.10826251584228	1.17496567386104
SteCoe_10367	0	0	0	0	0	0	0	0	0	0	0	0	0	0	0	0	0	0	0	0	0	0	0	0	0.0197896696967636	0	0	0	0	0
SteCoe_10368	1.53272314182455	1.79458052066042	1.76162934688868	1.75592836001205	1.91772162759544	1.59182734412245	1.64855171676949	1.86078321505605	2.09505333943467	1.82484899752791	1.79847926828494	1.54803724699278	1.99586098277766	1.99473307724291	1.87966523483812	1.8652171884835	1.69699173179849	1.72755561159367	1.83686823572014	1.53904311343107	1.55338283608024	1.67985273449328	1.85700553889061	1.76940078774627	1.80429424167024	2.02143893290274	1.82180479160047	1.74448540780507	1.50971160922924	1.57164698886157
SteCoe_10369	0.550831386052885	0.570358414609554	0.847614634055807	0.931954429173441	0.618279694006404	1.01925974413788	0.860274068238094	0.849783856690599	0.561895862147583	0.517824290829994	0.573283049437407	0.548083165212396	1.04179388070495	0.873542347042909	0.639503375661343	0.727652582106378	0.698300870996736	0.47516319600153	0.645866089941871	0.621673226721075	0.605830311870771	0.588838004480628	0.573520168929171	0.630418328790012	0.533052679478493	0.68836673477827	0.565589658087975	0.622779827765893	0.610469052988722	0.615876574243258
SteCoe_1037	0	0	0	0	0.0197165604763438	0	0	0	0.00903258827525447	0.0133575742241309	0	0.0202715236563562	0	0	0	0	0.0140956327086524	0.0176948932818213	0	0	0	0.015331713966923	0	0	0	0	0.040187133709785	0	0	0.0360812840426927
SteCoe_10370	0	0	0	0	0	0	0	0	0	0	0	0	0	0	0	0	0	0	0	0	0	0	0	0	0	0	0	0	0	0
SteCoe_10371	4.84120716942445	4.95108384241029	4.45420299868477	3.60113739301796	4.52331509195157	3.69655795500527	4.99861251974367	4.69469930090712	4.85385761165661	4.1442242083303	4.71783396726905	4.81332734474717	4.09629690204712	3.77675198590638	4.55900506941035	4.49254591680299	4.68957114876362	4.74853360477348	4.47168439289632	4.02230133609258	4.44516940535104	4.47815024030093	4.9133896553206	4.53614735473081	4.42655389214286	4.33758052676233	4.70493619327333	4.48602246118955	4.14144634951658	4.0147761528496
SteCoe_10372	0.878199117265231	0.886994563524112	0.963416092868776	1.28132429454044	1.02124993976746	1.26143118762902	0.831576153558658	0.965807090706441	0.792969958265371	1.1262313634219	1.0757900761016	1.20683941218923	1.30681245743486	1.26224015647536	1.06114349581132	1.183007750584	1.22146473536154	1.06980009949443	1.91968720690433	1.77288812326962	1.14619500958421	1.03315052604332	1.29493660825902	1.1951404717669	1.06473714783651	1.02610953858106	1.04640064921711	1.06339498080234	1.00903180430311	1.00561646986897
SteCoe_10373	0	0	0	0	0	0	0	0	0	0	0	0	0.0351352197274136	0	0	0	0	0	0	0	0	0	0	0	0	0	0	0	0	0
SteCoe_10374	0.768282494975339	1.04741113527997	0.702224506994965	0.823045397478628	0.772397982307271	0.590720246690978	0.999512628010827	0.721063272535572	1.18670280959765	0.881433604799129	0.87844460327266	0.845086319086659	0.91667990156372	0.832604316871118	1.25778875884899	1.17158281092506	1.08172937958699	0.963005237731626	1.61407070881762	1.50944008557447	1.16076039322607	0.976206284369548	1.11665015398237	0.969788157153543	1.04173602985666	1.16630601627159	0.669739046621048	1.28269494899229	0.699131376025641	0.936082392027001
SteCoe_10375	5.25566002505954	5.30329299315545	5.53975159681539	5.15505213047427	5.39989703613782	5.43512151939285	3.79435814128845	5.23099143147299	3.53014994607622	5.63081064603728	4.77348032787276	5.13302901734128	5.28720905205589	5.28094013183886	4.91421194421272	5.02735512291216	5.13899705902767	4.95215404007881	4.75153477072727	5.28812604780638	5.60825230958684	5.32201823759103	5.59971512001583	5.46234836317954	5.57673135332915	5.54210573787839	6.0063636486612	5.03505387119761	5.83248110771621	5.29236291152244
SteCoe_10376	0.309968116845824	0.177166171707131	0.376159042302641	0.763753887013218	0.407593082690748	0.53778923041708	0.344996049055521	0.603868197094705	0.230730018910432	0.32526904170806	0.620336347728707	0.232163004560539	0.438582543539166	0.606841136132508	0.322717126615337	0.329658070240333	0.339773893584454	0.371891526495622	0.396423805658845	0	0.175481253530792	0.492522811258108	0.160538841432481	0.180219283812095	0.199934798937911	0.326342022671896	0	0.304738551648801	0.100717047637392	0.296455281488266
SteCoe_10378	3.87209992643487	3.73780634945969	3.72142087538924	3.56912115927411	3.82844347106655	3.548258779414	3.45815668540223	3.55529856847474	3.7678511540304	3.78225259736063	3.40358092171994	3.38663466690289	3.4440180285594	3.84396513433672	3.40772731029242	3.38338461297853	3.18013635777507	3.16322139958541	3.35975784572676	3.57985023668626	3.30342702303645	3.09664950484594	3.4766393059925	3.35277602281675	3.48874640137746	3.76881131617038	3.41543395203364	3.57259484101063	3.04241542076236	3.22409704030696
SteCoe_10379	0.67496069880161	0.680316007979799	0.45422293477155	0.673707992550363	0.614153815026639	0.689983035414411	0.712087914306062	0.600309944560404	0.670360567364518	0.601036279049367	0.512355103923475	0.627821832924539	0.796838852312109	0.912818921845762	0.59028872345853	0.673067938601284	0.694037332131325	0.703841091643301	0.567500504086823	0	0.776785553912876	0.589098568185731	0.620694150814225	0.626917394978565	0.587579128437047	0.678036632186996	0.399851096542095	0.59085521123243	0.549909466044551	0.656399654087094
SteCoe_1038	0.178432394011812	0.210660574223327	0.440324435206657	0.83759230526023	0.127418501928879	0.518955491754548	0.390734510914809	0.369154593369983	0.221686643282057	0.313167691159354	0.688563373505092	0.190878008390445	0.352551698813529	0.56157729611058	0.295332424482067	0.349015506384271	0.292194228745953	0.167769352323658	0.17905464179501	0.507983234966894	0.187050076880469	0.490590355049618	0.318857757617492	0.170875447062156	0.357209320879453	0.250979368794627	0.247121398022011	0.465961565408625	0.228367440932056	0.419264257215246
SteCoe_10380	2.07010474020277	2.2637321417224	1.98480285121659	2.18299410959256	1.90423579709643	2.1431544807266	2.18031318734831	2.28149897699478	2.36052610639297	2.24794494919986	2.53999950333579	2.82290844390142	2.14425147233812	2.44158234468506	2.1792348990979	2.27920804613286	2.11773013019272	2.57575727930262	2.76546594116025	2.33876833314787	1.81426041046958	2.04854499640669	1.90755983943958	2.11935829813518	2.06495564893985	2.21185066721463	2.07741411807229	2.28757583087144	1.73712807668467	1.77994363673571
SteCoe_10381	0.864847762431076	0.826643814840781	0.931567806377651	0.878389433786235	0.926152970395054	1.29310842755691	0.793626906348126	0.98287904849134	0.805146442623541	0.780239126848244	1.11341082452965	0.965913963228984	1.15057733582145	1.13345844412787	0.787678897777883	0.986406516059319	0.78457663868384	0.766995011036366	1.03521456551869	1.16208679012673	0.79223726538754	0.872775501623503	0.608401197324764	0.66774665084404	0.750641129183661	0.844422971043887	0.53884949886831	0.910403120524553	0.641027461781275	0.78989713333813
SteCoe_10383	4.3773211835139	4.2991594024385	3.59440997833327	3.25950486564251	4.02856422650242	3.60027115846408	3.46066402952259	3.73933980144875	3.31318034953657	4.37082921123888	3.48070847250577	3.72260132321769	3.2107098662631	3.42757060119534	3.35908387444708	3.42399511800304	3.7236051412206	3.38752490377194	3.25661473510839	3.55673606880053	3.84257892280596	3.65036782741038	3.8638015311979	3.73771304966457	3.75424792141237	3.56396120441768	4.20494514086185	3.91799254052424	3.96556866956511	4.04928236375938
SteCoe_10384	1.01640417540371	1.02466953059738	1.1832642741737	1.79634458366984	0.988492660016745	1.56742700486931	1.16069550800256	1.00674125446092	1.09069733695567	1.14452014210163	1.13499904370831	0.884563156505258	1.66614021572774	1.51745000104469	1.00183030872542	1.07747706229326	1.13026487627748	1.04246905677829	1.32573629906268	1.13247951723782	0.802324808141424	1.13225270545005	1.1151131475865	0.965178088353002	1.1768167088448	1.10140028231275	0.315502497128674	1.3955904058382	0.763808683065103	1.26145659436351
SteCoe_10385	1.25976882215611	1.2734966103674	1.33217410876388	1.74739748601804	1.3382978411664	1.58661845304238	1.48437273379141	1.4921078247294	1.2963160783361	1.27820667695919	1.50501772371318	1.64425625243791	1.75658000825439	1.62409597440023	1.32724678903147	1.360473918482	1.47935844752702	1.67722571555736	1.57378061085597	1.67911954545209	1.62123566254297	1.5698307960077	1.50161423032292	1.46180759283957	1.47079088345936	1.29645640558053	1.33373162084595	1.46955415035086	1.53691543579563	1.61380148676275
SteCoe_10386	1.57420852994528	1.46865154068261	1.96594947393674	1.56370970234276	1.65379816910836	1.17832212627408	1.85141878859172	1.52141178151694	1.94832140446893	1.56495963508291	2.18540048847565	1.94218892084506	2.27586425470888	2.02470815409854	1.93501461016414	1.73797001142707	2.06513300277575	2.03093464433171	3.02487731692921	2.72558613658106	2.00328549746269	1.80700173129884	1.75883614930047	1.77539556494604	2.08355381908012	2.03879739926111	2.02237448900355	2.05994164576742	1.7290254479221	1.39661493647083
SteCoe_10387	2.3604143606241	2.35832020931731	2.00977039878831	2.066022699624	2.1451852254841	2.4262962460744	2.48663061463685	2.32357916952416	2.50272002212546	2.3732557126553	2.5062995672763	2.71816223177332	2.17552973090601	2.40317277737997	2.64603489404623	2.57571004534791	2.33789882693158	2.5174148799166	2.37585866365831	2.72831520263643	2.60224603334946	2.41253491604462	2.67031142562124	2.72996448994746	2.29773810915747	2.3171699296023	2.68561848451044	2.55335811240267	2.68935388327221	2.57408567733521
SteCoe_10388	1.42156266461541	1.46062254669029	0.723259512430744	1.02610949024682	1.08035918800242	0.699387636786675	1.65144357205219	1.1156616047535	1.57765143932094	0.657648704330268	1.06685780100429	0.926265172366769	0.877293621540877	1.0307805448296	1.14559480918783	1.14980083243783	1.00397766257712	0.941116221315197	1.15418889241346	0.54664293757397	0.707803842950873	0.936143263028909	1.7310727790648	1.1658160884868	1.82200925593263	1.94491097902141	1.17651501704771	1.08799650618832	0.666740178138834	1.14456162648602
SteCoe_10389	0.82124010375608	0.859517738029984	0.964515126224984	0.656179598263462	0.781129863262103	0.803601364468531	0.909393501797127	0.895085890283072	1.0350554881185	0.711018413999888	0.899923252519687	0.605051490668594	0.888353722209138	0.817305976879821	1.02634708352535	0.918176952665684	0.910120492868746	1.06258037480893	0.338137043058124	0.362703294651051	0.924268606970152	0.936267892514734	0.699888487437263	0.742291468872945	0.815663643040284	0.859978082532595	0.863954176316398	0.836716476476409	0.775901764124737	0.7111492474744
SteCoe_1039	4.3381104072179	4.34858991382087	4.40368543355729	3.90577250895237	4.74220573852321	4.18809074544856	3.41160960097167	4.26667443986644	3.01996229673646	4.59229871459155	3.50389232749749	3.71091668093415	3.8389695455819	3.63493643100944	3.1050951553125	3.17088696872698	3.6137834984889	3.42525382800574	3.35321329693987	3.31056428704992	3.89632534136328	3.73284873277062	3.64158175778877	3.66992308424946	3.49333245267842	3.48252838854357	3.97102586057001	3.78189726145698	3.94934786512303	3.80693642196941
SteCoe_10390	0.397701598533749	0.178511997857501	0.268085386449003	0.17631986701173	0.204340798211378	0.3291097516738	0.216726101717673	0.0966935371145254	0.250319404690792	0.324387106378968	0.199046918751849	0.363270889574662	0.220406289789159	0.414082216619114	0.206504164716045	0.22546493807923	0.280218243738384	0.184988284818793	0.174494950220801	0.439463779361499	0.228728560991443	0.268521571828208	0.257426543692744	0.287418478724712	0.291242902496235	0.213308440954514	0.110505340039881	0.312611264033292	0.193791730374417	0.114930101356732
SteCoe_10391	0.153307748287978	0.199668657219957	0	0	0.207593863347203	0.102713557353759	0.0699323815380695	0.0983220131664838	0.135173432263741	0.271530376428429	0.106222117555511	0.164089364636671	0.497925615308772	0.276937627154654	0.11038167417743	0.176517827908964	0.20398299647444	0.229904003161377	0.222709715430468	0.247497109945451	0.083594866373098	0.272673461419308	0.164895060199042	0.239874749345197	0.249471473208364	0.104350695056029	0.112354698408517	0.204851880027055	0.114135988532442	0.221429210708505
SteCoe_10392	1.21151714652834	1.20095537158233	0.788246209035459	1.42792638676654	1.0877160756084	1.21456673267716	1.33109620152544	1.10153458739001	1.220367283022	0.81060114437658	1.01955872493676	0.851002676063833	1.30269526572908	1.16706040841186	1.18022334185127	1.25883847223213	1.34539563057431	1.39592659820894	1.49000591256054	1.38609188923213	1.12349635759152	0.941485673829792	1.09754823709993	1.24383992587835	1.06322158395894	1.03842257930421	0.819691556075239	1.36962655551757	1.04632722135378	1.16760722744961
SteCoe_10393	0	0	0	0	0	0	0	0	0	0	0	0	0	0	0	0	0	0	0	0	0	0	0	0	0	0	0	0	0	0.0512656813028747
SteCoe_10394	0.737233409790613	0.815316791161419	0.813534231476749	0.828380589684905	0.562350924457836	0.917717703464989	0.388906465556595	0.75645105367755	0.844335418149702	1.15634142711327	0.586762097038175	0.746987705335962	0.664607675128205	1.02878261597592	1.48791914058644	1.27855626203206	0.945290523890725	0.780470340132831	0.354653644625243	0.479003182013146	0.60498157377788	0.942589924923727	0.671815559300208	0.79055437808691	0.561042553391307	0.874988909131962	0.861774883716108	0.726974087680466	0.523996785511813	1.00261962506758
SteCoe_10395	3.11330718891844	3.03153520559853	3.00299051026601	2.3856751421646	3.0402451773452	2.84085709787233	2.68849924380175	2.91687281348997	2.3526630346128	2.348780679783	2.56805711141352	2.54007577180593	2.23332113911276	2.34541379071106	2.25951556472726	1.97612260750752	2.18399022439001	2.10286271391839	1.58886902357318	1.14092013671557	2.44895012294511	2.45553718794936	2.76214577258595	2.48278057687155	2.32858372797225	2.29810054089113	2.88369644138067	2.59930173356526	2.50551295719411	2.40417736474413
SteCoe_10396	1.72777253723187	2.11456531035215	1.91175098237874	1.97108312340643	1.68800369588123	1.93895825087116	1.48921297969142	1.86827193671219	1.74490423084051	1.89163107342815	1.58062680148671	1.36138554817682	1.66119000906431	1.65066364046831	1.9575737051899	1.99022388785371	2.02608453515314	2.02481351992885	1.32808805762777	1.18472611970988	2.37087470575683	2.11528635922045	1.89100355238576	2.04693084396883	1.74763967841202	1.84852937333677	2.33256121555198	1.94203074711004	2.36659181063226	1.9211838025514
SteCoe_10398	0.116529787537722	0.315473803732181	0.161286395315037	0.740844169538953	0.327149206266682	0.697496488682384	0.407049040438306	0.325895561332636	0.15008619783339	0.315426128514817	0.34181767283224	0.489789604086255	0.611072024164479	0.846707479833593	0.419967120708892	0.224876319173202	0.362674902832227	0.543809026316723	0.501569835152895	0	0.375285000183198	0.318952926267647	0.428345553554375	0.357367128391644	0.373486267166288	0.239604919449263	0.124897717154793	0.469770484689504	0.340611465979939	0.593970591700097
SteCoe_10399	0.825899329999033	0.737849175455166	0.657357123176402	1.16362456143004	0.665384183034973	0.937732778457104	0.776602700584893	0.67435810762046	0.710416240874299	0.619993321079274	0.950445760784122	0.785231726052834	0.918143264623656	0.867240558911401	0.557037365460674	0.674112407402623	0.702613232170705	0.736151719516748	1.06658228657858	0.169761991241	0.625522113155517	0.645132415509846	0.681510812790365	0.909469119055628	0.757827203687477	0.677970423025457	0.429637648843057	0.927306980269402	0.463272888808582	0.736238782838074
SteCoe_104	3.36495002386824	3.23381757532976	2.48479034001053	2.32261540778016	3.13981954487216	2.78779828842102	2.91535214858494	2.7610937435223	3.12803646645396	2.65732523919413	3.14001945595639	2.95377464981879	3.06125039832794	2.75996491193737	3.31671160380476	2.99531839454308	3.16763841739265	3.12734501704591	2.09918215959662	2.60688758018729	3.00979256928483	2.77006598061264	2.98838483416226	2.58048607166445	3.11710008943499	3.07288520371132	3.02112725474732	2.73118795431867	2.78552851871835	2.47971198956555
SteCoe_1040	0	0	0	0	0	0	0	0	0	0	0	0	0	0	0	0	0	0	0	0	0	0	0	0	0	0	0	0	0	0
SteCoe_10401	1.33190613083898	1.23936823862292	1.94890135984406	1.88553244495496	1.6378859015183	1.64759515017032	1.30297693578417	1.9523706553128	1.25767346351716	2.15690650237038	1.56901037818569	1.53096818746728	1.80327249822064	1.83626060651703	1.35242235040217	1.29444142831304	1.32759562107635	1.33683447413161	2.36583138587525	2.6120176994765	1.44956686183894	1.33455045201756	1.15905610159589	0.700551271168035	1.49149981393396	1.43967261752227	1.12895001168918	1.49224693317267	1.42662008246039	1.24910810295442
SteCoe_10402	3.82851587223056	3.79436137266057	3.14373549766912	2.66236197945341	3.5236601876571	3.06059723734692	3.77734317881838	3.43052882424063	3.8180631855933	3.67489601819913	4.13443344382985	4.07390107135511	3.30394950052311	2.89975110722217	4.16075908726145	4.13361476337624	4.49510163689783	4.51813127763606	3.87176421478089	3.96320051321151	4.13674454399901	3.82309270071037	4.03600954829912	3.65719639536254	3.89080763998629	3.79665714687386	4.3863770227694	4.28019511409043	3.89495927051823	3.67282408007974
SteCoe_10403	2.34097864486127	2.19606487948511	1.66295953014096	1.60132156748149	1.76234962793667	1.57026398156276	2.26369793034602	1.95280737442095	2.22465436195784	1.80235100323698	2.20819777436324	2.25704388947336	1.9889171852549	2.03147297792323	1.99417940571915	2.09693433502227	2.30870811550126	2.15033393120235	2.40998325589941	1.57588136114024	2.02140056992682	1.87191620802526	2.33389926099221	1.79497888152606	1.74683602328008	1.73797824164743	2.03036598947113	1.86081176999133	1.98527810045805	1.8582478352214
SteCoe_10404	4.08276414144397	4.03573835355578	4.09896466182251	3.59350303811316	4.12104797047368	3.54988982212492	3.9761363548887	4.14335648888102	3.63543385871357	3.76323615516854	3.57639823178323	3.81721119290472	3.91944872854993	3.83536479780426	4.01782720338003	3.89503566095582	4.09027722621343	3.91273780424914	3.66813608948034	3.55436179122129	3.72249602679363	3.50269857366341	3.88657787584312	3.68753753864828	3.84310520889241	3.95907797390508	3.94913448186078	3.89766775706152	4.0600457380133	3.98099748466664
SteCoe_10405	1.61042695482321	1.27575692421506	1.19619516588235	0.71931004681614	1.44825486477487	1.22325796229955	1.5478790615307	1.03196258513592	1.36444557293422	1.4862911423138	1.3128252460295	1.40096475207585	1.33944608722973	0.778302710695287	1.4236089588914	0.917279422216597	1.10942752355204	1.17300751695122	1.71394809504449	1.90617234605776	1.19298019700568	1.09570665562257	1.26108884095181	1.11405299097553	1.25892716375809	1.05309005039648	0.986323244978117	1.00582018358736	1.01234588144977	1.23510097290744
SteCoe_10406	1.41317227675052	1.52271572031183	1.66381498391828	2.09372130488674	2.04321784105864	2.21413664723264	1.46911605019373	1.69311239927192	1.39268495760305	1.51179566029176	1.67848763484412	1.95954975624817	2.24225281414527	2.21806243649479	1.84790058906227	1.63475092489796	1.56622220885071	1.5684002559489	2.29908658845988	2.62914889746314	1.77152596342962	1.6545083762651	1.34836932596735	1.41202959641752	1.43188858057499	1.60701637081699	1.35924362415324	1.92068324263007	1.67045067815374	1.67269030282017
SteCoe_10408	0.0895892761410977	0.11781414957705	0.258759443758941	0.453581074046675	0.144536824732719	0.193990751884461	0.236461043804839	0.161735481097586	0.164428719142285	0.167309911150173	0.0689243254123959	0.103575600489457	0.280981938619965	0.244853998927985	0.0642309508738968	0.119513841977039	0.110297768372426	0.104460209485319	0.0898910019984654	0.147622900948982	0.108735230634579	0.152692292212599	0.151624826119465	0.0917143104069192	0.148899441511825	0.139193284095922	0	0.210420096977767	0.103905406726312	0.183854402675601
SteCoe_10409	1.09095891601451	1.07825499506963	1.54087257563356	2.56719135197165	1.37152523792243	2.1537040056621	1.27284578250506	1.1716671657396	1.17769588094843	1.25148682839328	1.59739036973956	1.39448778235746	1.88745416192866	1.99884703241149	1.47603355569896	1.50759034686993	1.48779219475495	1.55037204749053	1.64131522468027	0.905348324529138	1.31478227081785	1.60827042354803	1.5626785058758	1.4699709288384	1.64062711994782	1.51595595871391	0.418355246682393	1.64658409093384	1.28920148030523	2.03042035720905
SteCoe_1041	2.73599627009244	2.75609203680808	2.83079360807711	2.33705987715535	2.7226855150972	2.47949145043503	2.65993200825217	2.39331732027038	3.05994940863099	2.86462737384923	2.92502356973239	2.88385583685321	3.05299937619483	2.96232014560269	2.83308380165833	2.52877058516155	2.94655506981185	2.94586430148376	2.10909230654876	2.40068281477707	2.92571507024428	2.70632207484019	2.88029917857301	2.53696403131965	2.91457019948366	2.68640876839691	3.13287529976525	2.84113716764127	2.55524038192841	2.18079329272769
SteCoe_10410	2.74119811984706	2.74997400149406	2.29003990146265	1.72559756582717	2.35340206891269	2.27569543864076	2.77272242436309	2.61672093372762	2.84268846141506	2.23770971881039	2.37157419639352	2.41237516422792	2.52761063087679	2.55053249529444	2.54364490750147	2.45734778403788	2.72859823825645	2.61038487056721	2.37101749231193	1.66560373587142	2.6384466157291	2.41547022794158	2.55344341970009	2.5475384868546	2.67203911439283	2.68406817512143	2.99470199610376	2.61954394255773	2.88478437771411	2.48914627033379
SteCoe_10413	1.65583287870199	1.35860620398308	1.35712767170444	0.839861995185709	1.24232934602269	0.896719648822626	1.59610277388872	1.13836718044156	2.0392783302774	1.18791945283763	1.61977029189614	1.17681567622591	1.15201954971289	1.45634285343184	1.09133648054852	1.34987882924215	1.17845151978525	1.15534272370161	2.2951343855158	2.1709702726639	1.45680333771628	1.4236375822083	1.76761461860771	1.21935791533467	1.50650246553864	1.53733403294782	1.47344980696156	1.29623058312535	1.12095388093374	1.09817417014911
SteCoe_10414	1.10345947433524	0.912059630208884	1.04340221312245	0.848036809379932	0.857610307619373	0.904636959509721	1.13641262808643	0.878055401048952	1.43456880125034	1.29557433168034	1.20049270360894	1.31797350498768	1.05141505109555	0.965947060513619	1.00655592694335	1.01779085062747	0.937403929977248	1.01003114871621	1.23346926122083	0.795807586291616	0.821753846420925	0.87528848502716	0.970672633126032	0.826998212674526	1.06598437559198	0.841282404723148	1.01043050557252	1.16581151556344	0.701577945334452	0.812226011222738
SteCoe_10415	2.4274795702706	2.3336778446217	2.15161947432278	2.39676060294539	2.52918228210206	2.40409802689781	2.30439037375539	2.67638159429624	2.13554333105112	2.66927245379553	2.37043676033384	2.39330061590277	2.17559496377905	2.23404839897974	2.46304115310916	2.31632698834979	2.37268979317564	2.21403350647495	2.53382480617792	2.43823958130859	2.2877332939741	2.37616478386591	2.28367718838372	2.41790729383644	2.34626454784849	2.43975361871933	2.25876645534488	2.83803581070051	2.52507905263952	2.55416651053388
SteCoe_10416	3.2172385576383	3.32007192311679	3.68015425665538	3.15708864277857	3.06940671478421	3.12287891167797	3.65653077609515	3.52992036682894	3.54708245352702	3.11886998503235	3.26909730187756	3.2204485409774	2.94488617343804	2.85938803427712	3.47386370144887	3.4000739944044	3.31150360971028	3.34612755245518	3.07045284923545	3.2182996300041	3.31835766446119	3.40131742810025	3.23996976755834	3.31559170928203	3.30238858761579	3.29269560458693	3.40754309661454	3.20237940031267	3.56740576468998	3.23288149848365
SteCoe_10417	1.05524060795586	0.974048736797552	0.335010520500713	0.869795329976316	0.883326984419541	0.532370137106258	1.4625363693616	0.946584327788951	1.45384788039604	0.835494348912648	0.727002071991316	0.709333680408163	0.724463561585237	0.744435109286752	1.10861253761309	1.13533732179804	0.957428355623419	0.760978969363547	1.40556866982698	0	1.03757858244321	0.975302787548434	1.2479562962878	0.929293592859069	0.765424768635266	1.0126641491324	0.697222812286416	1.22638357257149	0.642922899689493	0.610745419970669
SteCoe_10418	0	0	0	0	0	0	0	0	0	0	0	0	0	0	0	0	0	0	0	0	0	0	0	0	0	0	0	0	0	0
SteCoe_10419	3.02372705727447	2.69148255749477	2.89380320073313	3.40881590672132	2.97755988647183	2.83426752649507	3.2207343295346	2.88322576420989	3.05852624514857	2.856175000311	2.8142082433348	2.60507527128869	2.7808588109336	3.2646155406633	2.78643082710778	2.82332465387199	2.74032296065302	2.75579360188459	3.11692672720745	2.86792142110163	2.50386469452734	2.72461608823596	2.58198949532734	2.74581594400695	2.83453251584358	2.75657321239605	1.92427266360794	3.10976581143076	2.65264029658147	3.23810191226236
SteCoe_1042	0.63284120887516	0.554962093142199	0.605944670028146	0.486783604871949	0.378282785898612	0.418056878586538	0.513304942813391	0.506847341651899	0.728712725436532	0.575971326075127	0.870444707867678	0.618553558090517	0.815839931586446	0.382463994368691	0.443076033226186	0.965206440900087	0.484746268472731	0.645037094929956	0.786939869828015	0	1.00131818425654	0.857893470638798	0.848087452865074	0.661324493372003	0.644337556348158	0.511709861671296	0.825210358336658	0.515885092253347	0.432405024042057	0.548848433364205
SteCoe_10420	3.71338280326803	3.55602432669828	4.45903759241091	4.22552719685145	3.83478805315858	4.03974364534032	2.27980543465244	3.8071817972208	2.1933253019796	4.37033576544229	3.80346303546347	4.02193102311427	4.26540550545619	4.13174828295974	3.3910618427103	3.30824547317563	3.417319141666	3.41129866552237	3.33231479925667	4.01281788590458	3.99024549412232	4.02774136133264	3.7564909169264	3.83388032561901	4.04392277682228	4.04549973423328	4.23989424049039	3.18770877045353	4.19084543077804	3.48394496949372
SteCoe_10421	0	0	0	0	0	0	0	0	0	0	0	0	0	0	0	0	0	0	0	0	0.250220184644324	0	0	0	0	0	0	0	0	0
SteCoe_10422	2.73795283103976	3.01452615906706	3.76478805687021	3.15684037713491	2.86862776296845	3.25645931708165	2.87774750071833	3.38395378616539	2.81020841974735	2.97577420936022	3.74582315611159	3.81712505423772	3.6858573482166	3.45993880723356	2.72620929586014	2.72258011108116	2.43466991991942	2.7511357602593	2.99308913012164	3.7542451236437	2.99625419666056	3.02658596667828	2.91548600157817	3.27805456553364	2.98544622593783	2.94793034153356	3.48131987672274	2.68230924681555	3.3338423112524	2.75288014697117
SteCoe_10423	0.105132673586127	0.340346323563247	0.344432411402272	0.125480496446825	0.206558822856772	0.213018632484564	0.403622140420086	0.133105217228286	0.318997081156781	0.184060031659705	0.337101584270067	0.310625755797973	0.19887612899624	0.207645015278243	0.3032933076725	0.232565369543536	0.287919923511917	0.353693978753962	0.103878913629918	0.745084617208932	0.110382139138489	0.465037587166231	0.281110212187794	0.240849445109155	0.258807462981457	0.302536427758163	0.395832743351202	0.0651675378208919	0.258577441641721	0.276763672188697
SteCoe_10424	1.30750534184413	1.28140915975132	1.26613108015954	1.60808583815086	1.25023591582116	1.56295403288835	1.49851655600476	1.15144119724897	1.68756494225595	1.8710429936056	1.35665067711508	1.46593657202639	1.27945393245189	1.16268990363932	2.38223620922645	2.20092809101523	1.71522963774138	1.6079255173625	1.38553815555112	1.54202691301173	2.0197395589635	1.94680669859269	1.39213276207423	1.43800050882591	1.48324971346722	1.43135803866557	1.44771383352543	1.36892362774657	1.42629805620453	1.35666725749706
SteCoe_10425	2.76965031555925	2.95042346058886	2.83202419283245	2.88038366016416	2.7685022046813	2.66961389724466	2.74387660996741	2.6032879647864	2.87937821248842	2.67599211301173	2.60157582144837	2.12134678912568	2.49335343374499	2.89689606035239	2.57203741556866	2.6149267295596	2.14334880018278	2.24944451788499	1.70837150874329	1.25787713677517	2.33365219655543	2.22595559677579	2.42432296957072	2.15084280675941	2.40967060347363	2.51909576545653	2.24069446749223	2.41624517032275	1.98170281885285	2.34983958815626
SteCoe_10426	2.4441184667897	2.48264722066675	2.50042857856623	2.30776133865054	2.0913788148415	2.00923212675986	2.52801663116082	2.61575952986495	2.56072506992264	2.61190598465951	2.56130541585611	2.45520794193119	2.23831985186276	2.66464891449781	2.58058562244994	2.64716969645529	2.30573680448278	2.21852596802539	2.41039288153555	2.13830540406726	2.81964075397297	2.6895108581805	2.65814724110174	2.43159238056733	2.70110235519781	2.63631589626403	2.69295780079356	2.48600104656038	2.44766066298138	2.20505818560024
SteCoe_10427	0	0	0.127492394461608	0	0	0	0	0	0	0	0	0	0	0	0	0	0	0	0	0	0	0	0	0	0	0	0	0	0	0
SteCoe_10429	1.34087479743699	1.12160800870422	1.21264959969969	1.54917872331058	1.2803452574395	1.76071090460997	1.26413978932441	1.14566354301301	1.23119190729022	1.31038616177889	1.391001009594	1.05180706793651	1.47250990849964	1.2543250185937	1.19120812135219	1.46314080916449	1.30077583927552	1.22285580800164	1.82404385572972	2.19102475096519	1.42329597069509	1.31392042441247	1.36738545202574	1.15334299364392	1.24136616988154	1.48932373675826	1.37322757538768	1.54549821893025	1.35562782583486	1.29810112495464
SteCoe_1043	0	0	0	0	0	0	0	0	0	0.0336211981452184	0	0	0	0	0	0	0	0	0	0	0	0	0.0342854355393581	0	0	0	0	0.0281056060040097	0	0
SteCoe_10430	0	0.0157500465502888	0	0	0.0205296446297891	0.0255657574439413	0.0103582917979296	0	0	0	0.0199280641066667	0	0	0	0	0	0.0434070064998114	0	0	0.18383197395723	0	0	0.0142173574110694	0.0161097197671945	0.0144420843567689	0	0	0	0	0
SteCoe_10431	0.522265185896567	0.300523300694938	0.0973877765100465	0.120767122558092	0.260002235627511	0.135452534944842	0.299829206791841	0.431979323012625	0.648449923131798	0.245321947743948	0.242933092274282	0.308855834056376	0	0.109816996660241	0.535312631993224	0.515700192953205	0.116631014211155	0.384314580357748	0.572832813727715	0	0.339039602356688	0.425228815948018	0.212725955611873	0.204839879957152	0.34257342331679	0.26953376933486	0.46394539501088	0.204381802374077	0.253670368442215	0.374685066504187
SteCoe_10434	2.46537685069389	2.58453169168387	2.7780887628043	2.67878663098391	2.64513990238707	2.57192267257983	2.80490629051398	2.72265266374821	2.68168785794698	2.61407943089031	2.91091442863252	2.5712737796001	2.84116614513855	2.78375489012897	2.87950091251981	2.76228317392515	2.50502616605534	2.70986481686498	2.82371403381959	3.25312575355325	2.81770375464081	2.83977319435012	2.59417873699782	2.62146562796328	2.68193319725733	2.73410501312014	2.80983959234631	2.54177102452771	2.52563428270894	2.45034809168434
SteCoe_10435	2.13360153336295	2.13863217453394	1.87967000407878	1.67090938830988	1.76799772388767	1.60949004452674	2.1508531589732	2.12503320393568	2.14096750236084	1.78416505971959	1.62533702706436	1.64522712603737	2.02162070541183	1.76127009334901	1.96943667406072	2.05588835780262	1.76969306412355	1.76227324979497	1.63358158894055	2.01969411906	1.94723399512309	2.04962469735925	1.94951056741225	1.87060063961471	1.98009476042416	1.93888178218317	2.05002029992514	1.85571376000218	1.70838162563327	1.58022428351592
SteCoe_10436	0	0	0	0	0	0	0	0	0	0	0	0	0	0	0	0	0	0	0	0	0	0	0	0	0	0	0	0	0	0
SteCoe_10437	3.52503546361669	3.41777682925455	2.35919629762626	1.83256572476244	3.17634613792821	2.0991925193028	3.40036420003946	2.97844081708506	3.49740286540098	2.53476784873788	2.37347279668559	2.52486390775104	2.57672071986056	2.31885044722585	2.94057153856537	2.98811503771842	3.07131820747868	2.86279364306526	1.52619896086774	1.84652824815499	2.70589818219013	2.4318321116751	2.98161412800096	2.41891349479123	2.69937921826062	2.69932322074614	2.676266119173	2.90058268887091	2.39652081083003	2.22362966394895
SteCoe_10439	0.0996969341026705	0.538261287075046	0.525915823997142	0.31638803744763	0.361942414723971	0	0.687168547858404	0.462146467783126	0.627898999215542	0.287295102750808	0.235664343987912	0.2037979459749	0.295133069718331	0.200307459870451	1.26640563089917	0.700412580412593	0.598563762796045	0.903263264322202	0.719093314278228	0.426656281592918	0.604021973123631	0.615682577031698	1.03325682988394	0.571744055431815	0.454296953860258	0.651552376745284	0.781969902616327	0.717017136934707	0.377526123558793	0.360635591088667
SteCoe_10440	0	0.0327642383108914	0	0	0	0	0.0633844447094806	0	0	0.028951377441781	0	0	0	0.0841442631257299	0	0	0	0.0381126782549692	0.0409346658333418	0	0.0429291830204638	0.0331493417336174	0	0	0.0300145653856455	0	0	0.0241851255796196	0.0357840804740848	0.0517227861456547
SteCoe_10441	0.7915706707045	1.05855237429178	0.919303976953302	1.05542922353043	1.07794107549422	1.17275692800993	1.12890681408023	0.740522952920627	0.990429694891414	0.674313152675107	0.903603033545599	0.831568755508742	1.10703848594249	1.11551969164611	0.929015655506656	0.951407127195801	0.963537556427024	0.978995577123735	1.27974453401226	1.1837433143532	0.724527106117978	0.878614504081462	0.781678527238015	0.866808088289119	0.962839816738697	1.02006293457986	0.532707234397941	0.982256520719291	0.688855536109368	0.961017677218926
SteCoe_10443	1.54859456059936	1.44948082034247	1.27959254556022	1.05738348359114	1.44627817970704	1.34418105865362	1.43854595844648	1.19595841192463	1.24414738922228	1.34486518892133	1.11161424235886	1.07845540306749	0.805153604765515	0.92097547034309	1.56428226943405	1.3236584631757	1.45930960909707	1.00246593613488	0.845217506130592	0	1.10197857214953	0.981982195835778	1.31948597207219	1.21636713215235	0.994417134864186	1.09236403297016	1.4455980083802	1.30219323764124	1.56810159204501	1.37554946202095
SteCoe_10444	1.86530942786776	1.96531146043565	2.07761973907262	1.92408081292339	2.23955933326361	1.72841607829261	1.85956316577992	1.80196055282271	1.85039860873047	1.76458641508326	2.46074040519465	2.34089413966504	1.67347333978955	1.74688337488213	2.15870401241406	1.87457979923198	1.97814257585538	1.98897364484766	1.88067126224598	1.84145271850672	2.12628139678665	2.19432695376955	2.13672092457396	2.17761587679502	2.21978913473629	2.15216491720819	2.16714737475954	2.24469315543265	2.12145714871549	2.01209903714423
SteCoe_10445	0	0	0	0	0	0	0	0	0	0	0	0	0	0	0	0	0	0	0	0	0	0	0	0	0	0	0	0	0	0
SteCoe_10446	1.02340249628268	0.978098098920888	1.0532965787641	1.16432938627249	1.00896366254192	0.991370125078186	1.09652372830657	1.04293643915838	1.09064464626055	1.12055462894718	1.21183005356041	1.17252751484458	1.14362415430753	1.21067582665108	1.04600476802785	1.26622371480814	1.23591907134781	1.00946694573163	1.53399633519963	1.32448933920071	0.919454250676146	1.18782315360046	1.09875717481524	1.19889503667877	0.884248557817351	1.17027602119542	0.917246858022286	1.37396240382327	1.00471459234178	1.0005690869612
SteCoe_10447	2.92977509178398	3.0682038334817	3.34205464807117	3.19647701712178	2.9448947360383	2.75258353113845	3.08729434577793	3.06859556472948	3.21408217222654	2.95508260361785	2.92665007748158	2.94207964714832	2.85871074686215	2.99889831855222	3.61924122666622	3.52298975661153	2.98445218707095	3.0819740266592	1.52374389771002	2.17241603471128	3.08178828060148	3.12694229245769	2.97979631946991	3.09883640032618	2.83885476352374	2.88160575154627	3.10945324480848	2.80260100319882	2.90340586188461	2.73752196428214
SteCoe_10448	0.687833869641869	0.603556169429423	0.484561969369741	1.2204274157453	0.855803595160921	1.06927284729599	0.845198732354663	0.767919955329838	0.951510815757144	0.742124536376215	0.534582174537999	0.709984855970719	0.886665717323986	0.778255395290207	0.764226624763991	0.866130848684856	0.805427241200347	0.670630699468807	0.479933249391978	0.171065141852917	0.781097447724195	0.777353607154591	0.811541837153986	0.534101500249069	0.796258555465335	0.663486972276837	0.228418078579115	0.731050232367105	0.481222209222771	0.690049651265857
SteCoe_10449	2.50609774493125	2.09839009551818	2.48192529798056	3.20961907622689	2.54841773361371	2.71199394560308	2.10434281420057	2.49994117658983	2.21742930561832	2.68646473442349	2.2044885430764	1.81443921559666	2.67039270878655	2.68206346121253	2.79025801528691	2.56543400155105	2.4836946510274	2.24369128404784	2.1150821290079	1.91294819887057	2.4603172188985	2.64122069906237	2.56184375374626	2.67523140191711	2.58921856096374	2.46137423764376	1.85071582122719	2.45975878808424	2.52857103537984	2.95701610926487
SteCoe_1045	0	0	0	0	0	0	0	0	0	0	0	0	0	0	0	0	0	0	0	0	0	0	0	0	0	0	0	0	0	0.0956293319384314
SteCoe_10450	6.1754394892974	6.19274005322357	6.2819256370394	5.62294412760589	6.06939807629938	5.91201776467149	6.10081183499882	6.10338356333792	6.17862346692709	5.87990726673785	6.50984353316576	6.35329122595123	6.04955861829334	5.738352688942	6.31375147456296	6.05423550473479	6.3516575487096	6.48531805666869	5.37745441982803	5.7915601048373	6.47922313742396	6.42684214382005	6.50521895363426	6.40516670508303	6.55507924095468	6.51271148391555	6.70232958081084	6.16659680905947	6.60700891667626	6.15406586212208
SteCoe_10451	1.53399807568642	1.38621302942354	1.13939862968775	1.69394586257918	1.54557253804946	1.59940786480017	1.8230105330158	1.56382019969968	2.14425334967705	1.71377411295067	1.27875889980721	1.19796166448407	1.49505198829338	1.94578614571636	1.21900762108337	1.42794402175412	1.36083426323803	1.36905427336237	2.05386600289043	1.80607451224624	1.1549509412107	1.33364049128269	1.4178858123496	1.19653044050022	1.54480955329256	1.40197057094918	0.671346397384369	1.57943251090288	1.10476918327614	1.42075426440244
SteCoe_10452	1.06588131143841	1.02151243461227	1.15991833655855	1.62003959720545	1.20999889145408	1.40582400358848	1.31666920630919	0.98850429293469	1.40851867405221	1.0747548187844	1.33494460960771	1.04344420999374	1.59716985612606	1.46652800105108	1.05488868797916	1.25298832393728	1.07301943879389	1.05687580624072	1.09637152954523	0.61106855787145	0.959047769414086	1.0425819721441	1.34537454681195	1.15007853511058	1.1588095121148	1.09123449540625	0.621482836205398	1.34506880338777	0.905886776219742	1.19201246633331
SteCoe_10453	0.548646893280043	0.59329190974519	0.555743994722942	1.20315557405304	0.677409928880018	0.759854949958378	0.548108390253119	0.666084878270364	0.446341117742861	0.479540592600624	0.787515005978351	0.62991463480269	1.05129039171737	0.586363283736965	0.69801093054605	0.598275403195108	0.525341685728537	0.521228193717365	0.874759113560287	0	0.501345871740588	0.611589882357957	0.749164552954463	0.81750085931616	0.578252498797053	0.553321647972828	0.482856088300026	0.737687119468812	0.524293208798695	0.775326205696461
SteCoe_10454	0.267256163435505	0.219288357333345	0.160033149662071	0.196958947114942	0.301426114762779	0.0769770462858226	0.404235439284216	0.206379060897758	0.431849972404854	0.177875876624346	0.246659693799499	0.180558253081648	0.306005186440344	0.229273770011719	0.230138431926584	0.208778906928044	0.294336583852961	0.158679216297525	0.440551185987794	0	0.229550086912113	0.221826089512127	0.269491982688773	0.262882478711782	0.184023520776234	0.115139972814036	0.379598166733688	0.2671958027842	0.194422319789253	0.195417419175859
SteCoe_10455	2.53124343987457	2.49206900996097	2.7995157228196	3.11968244430758	2.51597306835116	2.88175723586993	2.55885265215439	2.53063218618463	2.57054880716436	2.76059993204977	2.4605485994439	2.41820591047032	2.85514177782477	2.68574867288536	2.74662507228359	2.52249584547658	2.71667953733597	2.70220809492022	2.23230134497109	2.38553325151778	2.6153932178469	2.59718934887833	2.47467315768908	2.55365567172345	2.37395394635962	2.26149568457078	2.40225631477051	2.58948996103249	2.8641158886018	2.84900826586642
SteCoe_10456	0.76984600192328	0.714824896584481	0.706012513097099	1.11814249611769	0.665065267017274	0.823143025587337	0.931633969733961	0.667032401132071	0.693710085976032	0.665931638663753	0.889285924577248	0.738372456160966	1.05837856795953	0.956429083319144	0.650676951545121	0.741656742673055	0.650682526202522	0.556648248179246	1.01009029467142	0.313521515752457	0.763109651082597	0.949797522736216	0.676072124925456	0.739891362239823	0.71045320888184	0.869355084377219	0.531717602585522	0.929893416709067	0.451682465581871	0.81104258090142
SteCoe_10457	0.952302495364722	0.723288730262226	1.09637192697948	1.49139971603633	0.597125986328671	0.624729562748713	1.12148442666074	1.14339780730389	1.1250907736417	0.609596943602437	0.958904920394711	0.695780664609217	1.06298345310965	0.620134726784768	0.861310401700863	1.06089877339621	1.20791686934346	1.19695846720646	1.14133520847557	1.61115252504508	0.755028573864984	0.616554634695987	0.75891325380912	0.999857542574231	1.13824046364101	0.720928079749572	0.133005029981948	0.94075420507109	1.04853972566298	1.23954497821489
SteCoe_10459	3.09968554747394	2.9962821925114	3.06765242166031	2.50400567542542	2.5536179038915	2.62603993374245	1.89166647130977	2.61486438487418	1.74228628135013	2.67137856818157	2.79975225134322	2.90367399116643	2.78367852680022	2.82781010146297	2.52704238413033	2.47413236443155	2.8689942987083	2.82159237667474	2.4108759134663	2.08069185494976	3.47087694830747	3.16010435901524	3.21162171266903	3.00640414307182	2.83844759674883	2.71048273976615	3.45031243482303	2.94171072306301	3.3921873345056	2.95643409637928
SteCoe_1046	0.953202872084007	0.852893078802769	0.927471607588104	1.4327560581894	0.869610259451235	1.22973879712771	0.949404690018396	0.870353325304874	0.93303527093492	0.949930805873954	0.876121003600357	0.673684985627288	1.11364712381489	1.18510018972532	1.08833057923562	1.03580241474789	1.07605793268599	0.985122268297904	0.899198261213311	0.494563758875843	0.888474286276236	1.02136018518383	1.0331490786344	1.05470761412	0.939184692303967	0.965065627605079	0.551212469124972	1.00717064397322	1.03577448132219	1.16039613518632
SteCoe_10460	0	0	0	0	0	0	0	0	0	0	0	0	0	0	0	0	0	0	0.203301958472286	0	0	0	0	0	0	0	0	0.0639759255781558	0	0
SteCoe_10461	2.27751135845176	2.79842630028355	2.31364414392735	2.53868790258155	2.10584495632384	2.1874950794184	1.75136759000977	2.22056070768574	1.58891006175903	2.61921377084429	1.7756384559221	2.3184152698175	2.27298642080796	2.41206363021814	2.77912201148531	2.68960342915429	2.20383066252026	2.33101244726498	1.55617650571362	1.89514002356425	2.55969883981765	2.45586826524645	2.2124303877634	2.42367647497088	2.28477887145864	2.56588829569673	2.26160913806379	2.50410524464455	2.7079470082453	2.6421965431635
SteCoe_10462	1.52980423398353	1.55628246105745	1.97416914773217	2.46888767710492	1.45480196718017	2.40045326719596	1.32802010625154	1.37363916878214	1.45273955583195	1.56281942861467	1.43273569010799	1.11068728070431	1.66748461619939	2.04800484998202	1.69899576491681	1.6881702897728	1.83163239549062	1.64734364674329	0.973747269146165	0.448472920011198	1.79793001396761	1.80811332324423	1.71849480250729	1.72649392831907	1.70085649987365	1.85416761365803	1.07058717663974	1.83820846098598	1.38554014489725	1.70711991170269
SteCoe_10463	0	0	0	0	0	0	0	0	0	0	0	0	0	0	0	0	0	0	0	0	0	0	0	0	0	0	0	0	0	0
SteCoe_10464	4.21411922779372	4.08218435468204	3.90251922688602	3.35951431284431	3.97140262749016	3.81951357021572	2.90125512252588	3.84619653690255	2.66088756406319	3.99569248689949	3.08321881063519	3.72073236435727	3.62036135746197	3.72458494678292	3.43414818962464	3.47672635478842	3.72267131322065	3.5692514320643	3.24270636139691	3.61901481418061	3.95869676002368	3.41877339439256	4.1503858150395	3.76832417435421	3.78890256562829	3.82493272800759	4.38786961563593	3.59746178678351	4.30368896352165	3.84091999436442
SteCoe_10465	2.95474475130267	2.9723394683716	2.92105415575533	2.67282375104113	3.04687585603451	3.05397542349724	3.01863740448103	2.98316449375844	2.7395550996064	2.64973792880305	2.61598962895646	2.98415490539904	2.80242633478346	2.5598047477455	3.25491595131507	2.98195272327605	3.25259519888982	3.14027140476952	3.67887420045439	3.96731460778577	2.77432492966798	2.77939307470863	2.89435942578802	2.83588657401075	2.70865647042143	2.67261406199022	3.05763572664616	2.66919218882886	3.04799349218123	2.9160971707469
SteCoe_10467	5.26947299526102	5.31347569418054	4.67090431866654	4.2355756720787	5.28406176065665	4.65576417326485	4.96709312965874	5.403298553238	5.09607739298238	5.31119805870931	4.97218674824939	5.51985852549261	4.59437501253201	4.37957810071997	5.57394509574062	5.53479929107615	6.05617994694928	6.07062133542924	4.77849100157576	4.09578537421537	5.23536010899506	5.39264049616011	5.58495921638269	5.24463787878539	5.46162001539768	5.47823699168999	6.13220708361192	5.90402239114583	5.19146576882732	5.05753032704883
SteCoe_10468	1.11343660490256	0.946139724284314	1.33168145642547	1.05880983174728	1.12893035673369	0.759637593789009	1.37565335419394	1.11165726526711	1.38037466843428	1.13510696609464	1.12302584857312	1.20136858170976	1.12002587227065	1.30093026910158	1.59149371558115	1.23294474101955	1.39703435777504	1.45616154699441	0.968720854448355	1.19658863840998	1.35383504985642	1.25713498218747	1.35194547368373	1.35526858459938	1.34244753105692	1.12534696652238	1.5492788958916	1.15766988838277	1.69413702622613	1.44465719339889
SteCoe_10469	0.791899202029264	0.839065624699453	0.419111209490897	1.07611340896637	0.817492835849698	0.891185647090661	0.986027283513349	0.620370225446668	1.00316538682297	0.636899864422261	0.665869173553348	0.671175095777633	0.823647967318454	0.953523812983699	0.742603933356965	0.74836841032316	0.827924073642	0.73456146397657	1.16993209152828	0.731655155610376	0.705086061281504	0.721814055050926	0.78228812373633	0.629612958634058	0.626371084560312	0.695292024652714	0.473002811308823	0.70687774608979	0.528301703388003	0.738981714327641
SteCoe_1047	0	0	0	0	0	0	0	0	0	0	0	0	0	0	0	0	0	0	0	0	0	0	0	0	0	0	0	0	0	0
SteCoe_10470	3.13172246446471	3.0641242098414	2.63480179188829	2.00768192422018	3.02397741979911	2.64622831175023	3.46270622101118	2.91865891362471	3.32213259885266	2.95147011730858	3.16458745443571	3.01408917560763	2.84922741842956	2.61161216617086	2.91608167365868	2.74895077083269	3.17772788753315	3.12477500498883	3.06270852310274	2.59194478520701	3.12578879080865	3.0111653416655	3.23137986524407	3.06798428717361	3.03694414144292	2.98040382720409	3.12167206969836	3.02877904391053	3.19560419320972	3.0056044618087
SteCoe_10471	1.65939481385077	1.51318392600513	1.91238042979111	1.69143656272011	2.13822105996058	2.10824933225169	1.34687966904806	1.54817553636352	1.22080200052068	1.76793420464053	1.70195319889508	1.68910322742687	1.62746478304966	1.7286311030133	1.14063554006324	1.8504894266524	1.2223337866752	1.47852808920601	1.40555671590746	1.00219353064617	1.93809622857735	1.79378074130914	1.8026775144155	1.47962967658232	1.82706679567949	1.91135518399109	1.4131196309399	1.54897858694437	1.6984012028756	1.71176636751097
SteCoe_10472	4.98224071363349	5.14490518603576	6.21956620291298	6.13600858213408	5.56493615895736	6.44008229185488	4.04754460920842	5.64634476558723	3.61407013285886	6.16342071301158	5.55784437715061	5.84497926802376	5.73332390547163	5.56513787212056	5.24474008013447	5.28105461047805	5.22394309462849	5.55142970677421	5.08691171410518	6.22436316032732	5.49562804801466	5.44806636612613	5.06473944800486	5.85602242987966	5.44517903970488	5.30437229063822	5.96733843317594	5.07914501440948	6.15817592083337	5.52350432263272
SteCoe_10473	1.5424120265807	1.48158732419181	1.20375855109294	0.943907903660236	1.614631106232	1.33681311522193	1.96900639180183	1.31981175394436	2.07757556003228	1.42783231024397	1.36481764336403	1.53310733686585	1.40861390249442	1.4257037632126	1.42225501845355	1.63795047297007	1.49862136467996	1.4277703953142	2.07187175334824	1.62279871011764	1.3326871410609	1.51865359852542	1.53931419849876	1.58790855959985	1.28505436835634	1.43323693111654	1.09138455406657	1.41118177112521	1.20836617372255	1.37838193434157
SteCoe_10474	2.94470772106063	2.96357229547373	3.32143195909393	3.66623523826467	3.55376156565722	3.77678831895073	1.86538819245283	3.08650592281185	1.5795839729831	4.23851405020144	3.37786693979236	3.42694622535752	3.87643935302674	3.73911671683431	2.78085052871961	3.02977166468037	2.94174010327894	3.39763109735121	3.18240277534101	3.60176780656893	3.43576956484046	3.53792903338314	3.19587384988308	3.15307794799906	3.39638348212637	3.34557843290141	3.59417849139859	2.72170475026026	3.67637977141498	3.0819225832439
SteCoe_10475	2.60223448388616	2.51380539738283	2.31467649859231	2.18001045148804	2.56409351127389	2.2047737192387	2.79178211443214	2.48612763767956	2.66841917828747	2.24129977677392	2.38630473193298	2.46301887729919	2.53415704050542	2.14658041863887	2.63619658552777	2.5429777690187	2.62612200784211	2.48228266172765	2.79410712760192	2.41353897296228	2.69299804042119	2.53198153897426	2.62373255764093	2.51984802424514	2.5867548183547	2.49832901720585	2.50288327579038	2.59083770953915	2.71342424198716	2.63580275265987
SteCoe_10476	1.31557485114615	1.48757053303139	1.73807646074848	2.04352735450589	1.74034016853283	2.00752975374549	1.94101482913626	1.54906433139318	1.94818954346809	1.68098386754319	1.70652569735423	1.68135627699753	1.588060420459	1.93983968615748	1.89424584402443	2.0641529051587	1.44219925402569	1.56934268231656	1.76553315245474	1.69323133784886	1.29991409574279	1.53653190895484	1.35374954993157	1.42742096507824	1.80773611853215	1.99966763776599	0.891368235864117	1.47786239722037	1.47951662696194	1.84024093124733
SteCoe_10477	2.9796989149943	2.76305495095193	3.31633870145117	2.79178832454836	2.86290097242907	2.29137677817021	3.47083370225614	2.95609067696879	3.42149542677511	2.84126697057603	2.45370711693743	2.32222495230817	2.77145400155212	2.96588742425724	2.9479286946813	2.87306870065524	2.78791020260009	2.68430047308695	2.55903241877228	2.69057804578664	2.7761225251546	2.73936694492802	2.63895158595291	2.7182985815879	2.98782118410059	2.99683849190946	2.73241921573147	2.63916163224983	2.71927858197927	2.5496434924253
SteCoe_10478	5.49536290133885	5.42178004210636	5.35206199548213	5.09359295355392	5.32568155848645	3.81290037386142	4.53383241908647	5.08667947962537	4.10147034337909	5.45007049793506	3.27019343796216	3.1375316386148	3.7935750031576	3.62628596791332	3.28454699364224	3.05117594549956	3.61302136984986	3.34305488582247	2.82179495569952	2.15465279412333	3.39102637164431	2.8811232811669	3.37503892523888	3.40534783915012	3.57291647096509	3.73657593364243	2.87800821913815	3.09410389118941	2.59080768874312	2.71364005914855
SteCoe_10479	2.59404813346989	2.49282277781626	3.14091987791738	2.62590705927535	2.89430105987297	2.68474982338443	3.09809500370025	2.83628814050348	3.55163529014575	3.36000958835246	3.09936250307669	2.87374553702687	2.85743954594573	2.78477752709761	3.66248424669663	3.57075179503519	3.32341268390516	3.41516386069046	3.75294653301439	4.14554856014072	3.30920759400292	3.12845240107661	2.69851684622734	3.03560301470077	2.95443979995411	3.13492102036917	3.12549322905537	2.92350876638058	2.75529037448354	2.59795078823268
SteCoe_1048	0	0	0	0	0	0	0	0	0	0	0	0	0	0	0	0	0	0	0	0	0	0	0	0	0	0	0	0	0	0
SteCoe_10480	1.67919072154716	1.67157672630116	1.75752877619947	1.98287956116042	1.69157595773675	1.68805566648773	1.79666506085993	1.34673999017776	1.86627499348538	1.53174018322009	1.4981280413361	1.2092178467315	1.3778353456053	1.41823717267244	1.86458775074099	1.92630419538436	1.62711472367072	1.59269021674422	1.51395498116923	1.5453402932846	1.10738764598015	1.51005134203925	1.55510140046898	1.43973667726264	1.49417994437493	1.77151030727089	1.28768694489024	1.28823315768345	1.43035838102944	1.56014711734114
SteCoe_10481	0	0	0	0.222181235185411	0	0	0	0	0	0	0.101236390331104	0	0	0	0	0	0	0	0	0	0	0.0818586448655689	0	0	0	0	0	0	0	0
SteCoe_10482	0	0	0	0	0	0	0	0	0	0	0	0	0	0	0	0	0	0	0	0	0	0	0	0	0	0	0	0	0	0
SteCoe_10483	1.47916624495574	1.39333511483586	1.38185827183018	1.26403401711504	1.32421438831543	1.74457107522575	1.81266158288324	1.56810600297837	1.5317482530045	1.40145403060001	1.4503115162624	1.44188072385632	1.4757119907418	1.63460102327847	2.00157656428791	1.80050270622855	1.18337695442611	1.21353927067602	1.20159582224067	1.61202553608865	1.06734567823943	1.41250449392271	1.26955828943415	1.10424391246347	1.1303627097233	1.06113107506573	0.848566247976888	1.14897556997443	1.42624616762864	1.64589445102687
SteCoe_10484	1.34956400361297	1.50674704954361	1.04969320483286	0.879978590548236	1.3661595323185	0.824814817125616	1.58670564972328	0.98929789020772	1.59659445095045	1.01375961808228	1.27510055154419	1.09268675225169	0.879453630240376	0.954912180818485	1.52089557763139	1.39753698189596	1.31141184862153	1.5012368014847	1.59770284505316	1.77837145459762	1.35815804969992	1.36756420567273	1.5904326970863	1.2285062466639	1.55756938946444	1.57925852374516	1.24837363639424	1.66324058717108	1.18984575709737	1.18305341697179
SteCoe_10485	0	0.0540563254555122	0	0	0	0	0	0	0	0	0	0	0	0	0	0	0	0	0	0	0.0707916529703412	0	0	0	0.0494599439155406	0	0	0.078521459696611	0	0.0428729360816755
SteCoe_10486	4.68146363200196	4.53596995511632	4.18010931613951	4.07637207596217	4.93366123905166	4.62124469220729	2.96889008575575	4.14926834246461	2.83482231032718	5.36251848314076	4.49921868881964	5.03372182475862	4.67077172660613	4.56076780007585	4.76959903999851	4.96761315351271	4.66047645618751	4.59627518051911	4.52867102526813	5.01884742977796	5.13848322643366	4.97815960463604	4.61844822141947	4.37025940866859	4.4682849852103	4.56974198721746	5.07335027507183	4.23785725734243	4.9967131965173	4.78887226778966
SteCoe_10487	5.82951957561106	5.87622322091081	5.29106156940753	4.56588961040243	5.60130602917525	5.32210552643053	5.50102150641587	5.60435090811208	5.16287334615414	5.35235787349061	5.21364844798053	5.68049316387093	5.301359916644	4.98674324536645	5.56799129846575	5.45883244459799	5.78370270885789	5.8227540821198	5.27462601601166	5.58845453646564	5.75385471087387	5.29677037751681	5.49602969649399	5.27330651226129	5.42921529467908	5.44117737995548	5.70838682571791	5.29189906914817	6.00870911703893	5.46061778653812
SteCoe_10488	0	0	0	0	0	0	0	0	0	0	0	0	0	0	0	0	0	0	0	0	0	0	0	0	0	0	0	0	0	0
SteCoe_10490	5.02799278372265	5.01554758806325	4.9398338386086	4.44752039955757	4.20730631965558	3.87859322594313	4.44541801352905	4.27888935085304	4.54477888464799	3.94537825552134	4.51442134203904	4.6907502354908	3.36564514615366	3.24933601080559	4.21532280164343	4.05774068947957	4.53864440349744	4.43250059001877	3.67831175846959	3.6536338382204	4.29103615678969	4.13982187773624	4.094682597813	4.04339847706022	4.59323053233482	4.57075453134377	4.75247307327412	3.98661980996701	4.75759567681018	4.42660049681689
SteCoe_10491	1.92007023558228	1.98734732122924	1.65968012072436	1.62429242309984	1.84579725707148	1.70706770876286	1.27683721917352	1.63868935783359	1.00919422440505	2.23546928867636	1.31588893477942	1.64854537711479	1.47273660117813	1.86247520320637	2.27362956919904	2.52350696656067	1.94206904986828	1.42968022642588	2.16182323259011	1.45110132170546	2.09042571724612	1.89316565561283	1.85603305414273	2.01118567463825	1.67104612838565	1.68245400104972	1.61940042859109	1.72851820689208	2.18751306888082	2.4273064279237
SteCoe_10492	1.13752012283164	1.0936029441379	1.40925625963532	1.51223810332109	1.25741776937204	1.24813101884569	1.14281209750669	1.11271080789488	1.18890175935954	0.974360261346659	1.33115977663639	1.24914356112715	1.25301801437829	1.27468702756938	1.41259645414009	1.19369848713473	1.20381576668371	1.47783081536955	1.5972790344508	1.30679290232259	1.19557594323909	1.23020223350825	1.1813830990394	1.20751169248185	1.33219465805507	1.29922031887069	1.17238275968889	1.3653150988425	1.45623750551544	1.43878214366395
SteCoe_10494	0.77728592698494	0.77747632285211	0.746558560918153	0.481616625828389	0.785086213355886	0.441074055750384	1.08834171333446	0.617871854965166	0.974223732364028	0.539207201218438	0.785078552933523	0.833262263259952	0.438993945308179	0.820206383027367	0.524246557030217	0.533307931093443	0.575489286146938	0.712053087400732	0.523755147177838	0.509171620235753	0.691716721120977	0.599071137013541	0.561528924857889	0.478774687234536	0.671374288497117	0.576823341607167	0.786173953888088	0.663199989663015	0.693479665266711	0.715281569087093
SteCoe_10496	0.358383445391641	0.393977059213292	0.549253913333397	0.752563811378583	0.514880708837154	0.291024701085551	0.476104485078854	0.279315380061573	0.467103121884147	0.512330611626575	0.818771049263203	0.381433941705219	0.639431590883863	0.64680884566357	0.545743013652804	0.338557409799407	0.552314414174591	0.308920052615054	0.389315859845102	0	0.572279932272395	0.549774338871618	0.501889253543693	0.220269522159159	0.545586224007803	0.655948450411315	0.0886906108730321	0.772939882802135	0.347115153209846	0.538955149436897
SteCoe_10497	2.44451747126771	2.61262222673713	3.18658586353171	2.53047499369797	2.9241647615624	2.79929889363979	2.85608181098965	3.06093337857278	2.77449285582105	2.69347950382424	2.98222299648991	2.87584760542264	2.68020569872747	2.53020186126583	2.78969779622595	2.75915362636726	2.81145796352567	2.98093308865337	2.77204076900674	3.15359567808098	2.81852404714246	2.80145735316289	2.63734766598447	2.81556354741209	2.82474733086891	2.80502334923948	3.07426647974462	2.57411147893301	3.11901730768669	2.75195340394172
SteCoe_10498	0.907063751975139	0.850669479456522	0.895388722373012	0.880833751108789	1.15223078324007	1.00915334027373	1.03599990958955	1.16198424567652	1.25385770658318	1.05263709050362	0.982637503598668	0.742228650845377	1.13204279451138	1.03692433946211	1.20610234899641	1.06587081764714	1.02905460348945	1.00354658804645	1.1066829694667	0.893717675329639	0.92614397526958	1.24911662859334	1.13468890126952	1.01736960585773	1.00350413834186	1.08044119180311	1.25486451932551	1.00081605183229	0.678050865857356	1.01077684240673
SteCoe_10499	0	0	0	0	0	0	0	0	0	0	0	0	0	0	0	0	0	0	0	0	0	0	0	0	0	0	0	0	0	0
SteCoe_105	0	0	0	0	0	0	0	0	0	0	0	0	0	0	0	0	0	0	0	0	0	0	0	0	0	0	0	0	0	0
SteCoe_1050	0	0	0	0	0	0	0	0	0	0	0	0	0	0	0	0	0	0	0	0	0	0	0	0	0	0	0	0	0	0
SteCoe_10500	1.91915326912431	2.03060515989609	2.40273672556503	1.82401782256319	1.97633509329545	1.97281526644022	2.18341793593822	2.23847470583269	2.0667078338358	1.8905880004048	2.09819486569216	1.90056876045933	2.19546339673085	2.21158999635582	2.27852184143319	2.19611448456839	2.16231118313005	2.32306346665036	1.94291172799998	2.40245825940414	2.1724732179689	2.23133955234215	1.96883578714814	2.19724080207201	2.30932709030534	2.36590947065011	2.42331179983389	1.98766415029835	2.53031591082509	2.19540810251906
SteCoe_10501	1.72679719948582	1.55584560486809	1.81119176623255	1.84869481889039	1.94008021801418	1.80078507588754	1.27501232296153	1.81343086254776	1.07780860060444	1.30676461575216	1.81579566517125	1.76138120742289	1.26538390316989	1.85906137749058	1.52391615352477	1.18278700088753	1.52271829643047	1.49611331905521	2.66150775948421	3.19732665046313	1.56081654632078	1.6383901802576	1.77791208862178	1.69167027663193	1.56566306775038	1.79884598825659	1.66190243043009	1.49468052505982	1.69394442137795	1.6516384992741
SteCoe_10502	1.8918435378648	2.01432012678202	2.31431443729089	1.93760553725464	2.28019995673197	2.32001872104444	2.12686801461675	2.15357529267751	1.94250082375905	1.8453843544044	2.18597193945124	2.267612513582	2.06834596823771	2.26339982105919	2.10500506597872	2.126293825962	2.07733188293789	1.91479338031668	2.18968863915378	2.19086466678334	2.20450310339022	2.01578524873862	2.19625194834362	2.17306869103845	2.07837140860885	2.02534839929328	2.13892367357814	1.95735126632155	2.32653450431683	2.03533801632076
SteCoe_10503	2.98776327334405	2.90368128384293	3.06156879850691	3.0050281132127	3.05530505816668	2.98483509864541	1.99777343675982	2.4401581279187	1.41299003121171	3.48121598084275	2.53275853007819	3.1182326548837	3.15254633771378	3.11254120598039	2.52019012173036	2.58439960074549	2.72879978159224	2.50219272738677	3.22560538886583	2.50223838293092	2.92747880774143	2.66119325412278	3.40014370891196	3.34856302318714	3.10530512198632	3.12392184582439	3.06118438901681	3.27589770981696	3.48971329195871	3.42953198609141
SteCoe_10504	0	0	0	0	0	0	0	0	0	0	0	0	0	0	0	0	0	0	0	0	0	0	0	0	0	0	0	0	0	0
SteCoe_10505	1.87815488737407	1.59376447004145	2.16570171783413	2.17770430200778	2.01598394709635	2.11837096289891	1.74218590720603	1.85029540605964	1.44574422850901	1.72714440458418	1.75431151185784	1.45541073624651	1.93736814590879	1.94215684438091	1.85531626991933	1.76435065837564	1.70087246930926	1.79960186188118	1.6209880914336	1.41859817589801	1.66566449313908	1.81138789896669	1.82509344460165	1.87277295635679	1.89344163196025	1.82805548941964	1.37367945206254	1.92116638124716	1.92775316754113	2.20302793509821
SteCoe_10506	4.13888293728673	4.02263308720778	3.64446717553787	3.00628068597291	4.00902727005919	3.38561025281804	3.87668868017333	3.59311466456663	4.46780446088031	3.53248659308328	3.4279304139944	3.09057903857305	4.04904056786052	3.72820919117102	3.86564414005729	3.82397648076773	3.76745066631827	3.7578417377379	3.90065044448471	3.74992193322426	3.81176012426551	3.60640713549944	3.99655052883899	3.46969729604325	3.99965479883488	4.02897052560083	3.84085449387059	3.74864633741419	3.59019294466225	3.31560952475203
SteCoe_10507	3.08436680986241	2.7917795582935	3.1890707102603	3.04574080985799	3.4441423258192	2.86159869588889	2.21689545349742	2.99840171884705	2.1098977860853	3.23002384078752	2.42644711565914	3.08927789055215	2.63551507520692	2.5986152631118	2.43645047859886	2.40124513561281	3.01004645742057	2.38940897168981	3.25378666231832	3.3593230443956	2.46994218285123	2.43507967503103	3.11547495165401	2.77569969819944	2.63984913088018	2.88892136889564	2.72553163868443	2.70108930580032	3.1707442459275	3.24275138532996
SteCoe_10508	1.1557830925742	0.814326067748496	1.11363633085992	1.42082325078489	1.09519613184162	0.582808726713988	0.632076748369477	0.974524154554617	0.710467972407486	1.29147788616422	0.951684584385668	0.421072727561376	0.881182913727159	1.083031738995	0.559337781778903	1.00024481416369	0.589455672306993	0.798342165110572	0.794969656156488	0	0.981745226869622	0.727341565770933	0.868066405635167	0.522268239416078	0.982663958985297	0.674488776404435	0.831765518454289	0.914290234994365	0.61247294429633	1.05494487621675
SteCoe_10509	2.45196446715845	1.73506275390527	1.74642301000201	2.14155652821178	2.66322917209823	2.71186960957164	0.950323189517339	1.83439076660618	1.52466072178534	2.49341737066082	1.33906294841053	1.42537859543537	1.76192277349559	1.7937366165521	1.77808876417371	1.71649734587198	1.86797657313917	1.48257240436717	2.40892456194313	2.19912952111114	1.97438622259695	1.98615245899787	1.74626346026331	1.78153184876317	1.47584941580937	1.52421953725406	1.78824514028128	1.7650612186952	2.25887879607653	1.90599499032056
SteCoe_10510	0.786627382616319	0.25235181313692	0.945333953411842	1.09084347683586	1.08801993864642	0.384869251425051	0.361853312124913	0.259847460957331	0.450245334522044	1.07704233478675	0.309648142504971	0.574841729904465	0.874771722566212	0.229166509056191	0.554766150362709	0.576122662996394	0.481067150573435	0.570561570495528	0	0	0.874089423702762	0.455573559997174	0.570491673014427	0.897623850063413	0.231960574871975	0.669114818739689	0.64094733443675	0.352388833877544	0.901216973944509	0.465434454595319
SteCoe_10511	0	0	0	0	0	0	0	0	0	0	0	0	0	0	0	0	0	0	0	0	0	0	0	0	0	0	0	0	0	0
SteCoe_10512	0.916640514053623	1.38672524994304	0.777059231028608	1.21257136863217	1.1173195361921	0.684062600174651	0.681284385269475	0.9364417865929	0.572682491735867	1.33923594999978	0.759939741609071	0.91206340561312	1.13530336940913	1.01253472214173	0.416259524024759	0.51110889311159	0.82918119773507	0.651469813771362	0.919139416260989	1.56528463287931	0.953177187965397	1.19765425915337	0.992165504045643	1.29029239686905	0.860514100439255	0.953069517651532	1.00945969652452	1.11901773315715	1.08733057801307	1.15221896196661
SteCoe_10513	0	0	0	0	0	0	0	0	0	0	0	0	0	0	0	0	0	0	0	0	0	0	0.0715960984426434	0	0	0	0	0.059252102570703	0	0
SteCoe_10514	0	0	0	0	0	0	0	0	0	0	0	0	0	0	0	0	0	0	0	0	0	0	0	0	0	0	0	0	0	0
SteCoe_10515	2.30106511274202	2.33190859055274	2.19915072378816	1.51358835633967	2.65252117173288	1.66857442144656	2.36005373141173	2.37646569876066	2.46884803764708	2.29815555915352	2.40515340772344	2.47815762236879	2.15437122581599	2.33528169276281	2.42462094897355	2.35931968150569	2.40643502762802	2.33770180454657	1.98994856645681	1.39593172541332	2.20760912172399	2.3224136392127	2.50109456759687	2.42510799415327	2.56800774833723	2.4746170668188	2.65789629069121	2.72591980849612	2.1079526807667	2.11874817390431
SteCoe_10516	0	0	0	0	0	0	0	0	0	0	0.133308744186599	0	0	0	0	0	0	0	0	0	0	0.204341126901674	0	0	0	0	0	0.222661334869164	0	0.0832555984621221
SteCoe_10517	3.0762870799408	2.43528296409629	3.34062419717336	3.39562395834497	3.01009302837585	2.57427621886199	2.95602262608872	3.50012823013947	1.65092351964052	3.62298073163672	2.58119916171306	2.99799185206924	2.65701170742466	2.73133189612162	2.46664907344507	2.66090185578317	2.82329788773055	2.6243530640844	2.14588564472034	2.3481252230199	2.74450747743281	2.8986779360032	2.98942075962399	2.71646991691187	2.85058638047306	2.95376871034087	3.02439498452028	3.20425368059622	2.94747078547465	3.16443270996502
SteCoe_10518	0	0	0	0	0	0	0	0	0	0	0	0	0	0	0	0	0	0	0	0	0	0	0	0	0	0	0	0	0	0
SteCoe_10519	0.252928645249448	0.688326226474438	0.434029690295622	1.31552554629283	0.733234833734281	0.681626181040364	0.45342178759679	0.476314700829364	0.428393968733781	0.750285243171742	0.613432226685406	0.501082072967367	0.769303949832709	0.580133374619876	0.899807111330714	0.92001849878099	0.509534584071976	0.546483157032066	1.66304478470097	1.62864670079675	0.310061913562502	0.634806035238129	0.533993288413356	0.534287783893947	0.423484784256159	0.467547801589757	0.381653863107616	0.717499080632819	0.533922917729034	0.718449065690395
SteCoe_1052	0	0	0	0	0	0	0	0	0	0	0	0	0	0	0	0	0	0	0	0	0	0	0	0	0	0	0	0	0	0
SteCoe_10520	1.5140926514972	1.62848904457613	1.78982990342385	1.72788015475819	1.75485344155102	1.79054621328378	1.76111446280522	1.5775578143782	1.83450668191833	1.31003921835153	1.63752329803366	1.57803943684006	1.76484569314432	1.96684747088617	1.691002740944	1.91425840409542	1.80958063910699	1.67103654668733	1.51680287724288	1.32656971381295	1.59432210657557	1.76438243070158	1.55340912470457	1.57559655844947	1.55012071666664	1.56945119500318	1.28451327544362	1.63258701972104	1.55382533496726	1.59756247384018
SteCoe_10521	1.31350969028605	1.500041339731	1.70601681578467	1.52127574786527	1.72924266956079	1.79354348920288	1.95131704642541	1.84248686348548	1.94220637609002	1.51315945055668	1.34825396577638	1.10408217884961	1.44826942070204	1.24627612885966	1.35356619470238	1.46113141199326	1.36739527196573	1.78755411039183	1.12901436175535	1.04491729539616	1.62358245817299	1.38331402005254	1.23554350047662	1.33946194576486	1.42693948498742	1.4238182590424	1.56968194965053	1.41758817922234	1.70907044627384	1.43801680534641
SteCoe_10522	0.570158007404899	0.711860153015104	0.819149813059252	0.907477315836987	0.615115163776555	0.630468211661443	0.604466032232451	0.78693046350188	0.824656330802616	0.701496388814305	0.818220953185788	0.631324919620261	0.484704978385951	0.675067463038719	0.473744464479504	0.766256976671754	0.778529668984231	0.812566978439374	0.988747564321671	0.39728061165055	0.474885552758367	0.659062685737223	0.417799766698824	0.600702373181444	0.649068567766674	0.523948401866342	0.6839503127169	0.673255616714241	0.514371493428253	0.514157151903461
SteCoe_10523	0.59648152592136	0.672412259897913	0.779510956271601	0.858378266028981	0.93005450360726	0.649761647467433	0.787696602411177	0.64547591417738	0.747529831271772	0.542529518696187	0.637960848146567	0.505474290943718	0.722170608453016	1.07161499059381	0.57880708583792	0.659115913777031	0.554893671474964	0.453884415300329	0.421627233201429	0.230715642810034	0.611890062368251	0.715530361161369	0.633389838729534	0.385248667718557	0.730274159121566	0.643822778366879	0.253336265928079	0.683968124216754	0.471855168026509	0.613307087713047
SteCoe_10524	1.44434831829237	1.19168593804908	1.73988482504787	1.3730585960657	1.29519509118072	1.52201723122274	0.540582130078149	1.22472282205125	0.978629196177668	1.4048563263025	1.18578836224962	1.34090887277704	1.25492542000933	1.11450366030959	1.48017312327325	1.07697391252271	1.04708911990793	1.4032740601741	0.989106305781242	1.06325289604717	1.11154288074074	1.21380359767172	0.90721795715488	1.38514481213927	1.29204863918815	1.07666696364733	1.51495158695931	1.22921320272954	1.61588664045369	1.08874573263237
SteCoe_10525	2.63668581639382	2.72275550297129	2.77649060287899	2.61513222473631	2.50967630779028	2.61949647841327	2.54628360045823	2.68356959675877	2.46541724657376	2.67657383678253	2.80253929828473	2.69629137252032	3.13792975946786	2.83845303594498	2.63640025507725	2.59716467860255	2.38810040510029	2.59955481638343	2.34683337184652	2.07695865389934	2.51380101279133	2.58510562516203	2.81084258785707	2.92544843444069	2.7241278899555	2.81780055413215	2.78089487498873	2.53073852794925	2.72505882530756	2.56401250997509
SteCoe_10526	0	0	0	0	0	0	0	0	0	0	0	0.250818189318487	0.29248949820017	0	0	0	0	0	0	0	0	0	0	0	0	0	0	0	0	0
SteCoe_10527	2.32287037014317	2.50218684851607	2.37271681496942	2.42863451169287	2.72200792492065	2.45995131114119	1.50599258244373	2.36487575025627	1.66195328480487	3.10370506101877	1.72530294439401	2.09637343346613	2.01311969881277	2.41913051824926	2.5122935031817	2.62218283466221	2.53099975706228	1.8608789081851	1.88746033444345	2.39452595429392	2.6554218999882	2.56472826042716	2.31005566437538	2.04962545244272	2.12724562666446	2.22824626956389	3.05943623783353	2.2850393508579	2.58164810875888	2.22100782493481
SteCoe_10528	0.0875298880992953	0.228122801053087	0.328434986048053	0.3971748788169	0.374421363577996	0.430130140725554	0.484960024134376	0.27294238435428	0.338771992994164	0.508119262877172	0.245660067080019	0.383553568866416	0.537969643633516	0.596475043248638	0.216645796647082	0.391518030578355	0.342925999743756	0.35665357832975	0.278650559791758	0.209156362684603	0.408934396625957	0.381025325750695	0.402209697117768	0.421414772055478	0.263765425224632	0.310690310947014	0.200172575763038	0.32929045167043	0.482970896776788	0.414825304429979
SteCoe_10529	0.844631711915435	0.843988120302406	0.94724248520755	1.04190884598288	0.975897475956804	1.2368914896103	0.703772198171186	1.18357178209526	0.961325712782537	0.927567650224098	1.71385906916673	1.44834254860681	1.52171437761881	1.59393401864396	1.50088746204308	1.18407220913525	1.08071411753287	1.56141145085372	1.06481862876451	1.65155168388796	1.47773963176359	1.08236340104475	1.26642889107846	1.14080264794106	1.2258968110017	1.27520921851008	1.74863984721187	1.11153073067622	1.29220544448801	0.822408670075963
SteCoe_1053	4.29033371254265	4.35972190894844	3.28446640207772	3.09065651475035	3.91837756001732	3.86383291708519	2.36735544093979	3.55694302270335	2.72560804345918	4.31113819257546	2.92587994730315	3.48121717757999	3.19962546837083	2.90720618992194	3.43846314916162	3.53170278662086	3.63982171723632	3.68011878669226	3.86127284915497	4.12058514385949	3.87902542335385	3.65419908887536	3.83134774001759	3.55697184374642	3.97040363760504	4.06155202848444	4.58188654828947	3.64309089897059	4.25148495008137	4.02688869039611
SteCoe_10530	3.05399621638411	2.97896111865867	2.76254952296296	2.73359018053619	2.97155193225297	2.89292235558202	2.08247547195059	2.92285297836948	2.95929904179017	3.33988766807253	3.00427228322837	3.2064935080443	2.94990391761209	2.90233224688534	3.87557103435019	3.66696455513106	3.198442827274	3.02086162826003	2.99912223283787	3.25677604783108	3.52570708625793	3.39324444104776	3.24700464065497	3.36821247876892	3.1845577848074	3.06326063194689	3.35663676589881	2.91809685608895	3.14487468012464	2.76908867008094
SteCoe_10531	1.80649602617354	1.76058356795987	2.00184912369179	0.849637654057256	1.54840308715913	0.885569330336566	1.7839604033592	1.86969714068612	1.85125073527349	1.53045209768166	1.42417140655383	1.75542473533785	1.55250220797225	1.520958098813	1.90219381512617	1.98430282932511	1.86229381275615	1.79427293442913	1.95756317984545	1.77907546596213	1.63478186420545	1.70730401977375	1.82114733254541	1.72035814896755	1.65977843390282	1.64527493506857	2.10054534611463	1.8735110105705	1.4721710718769	1.53327184257574
SteCoe_10532	1.7411635504958	1.99263028715968	1.62628916347327	2.41554821718368	1.58858653760821	2.08829425038365	1.84465285561119	1.81669907451582	1.61481003552998	2.19859042379379	2.03651259201436	1.99477131707658	2.29588679714958	2.24306347467454	1.9302573916029	1.7155806859467	1.28483026057841	1.548468678063	1.67348679600292	1.60385980126553	1.68538125513985	1.8211942660265	1.8113792693244	2.2940505219631	1.5137677682099	1.64545217765683	1.04839713808233	2.13141052167284	1.42392842226115	1.86625061943745
SteCoe_10533	3.45297820939175	3.63258601017519	3.24435928005368	3.71304660005165	3.5583800289771	4.15915505672627	3.57644041358649	3.19659722125598	3.34241395762118	2.98576578071939	3.25807688846386	3.27889348095577	2.97193538267584	3.3936949897953	3.18273589940095	3.60028323006686	3.04888382663301	3.04301486001046	3.82341231991629	3.57669402618906	2.73811806547202	3.36944214545488	2.82884012214434	2.97173151490145	3.31261816177975	3.41489716449907	2.36422719716564	3.37888855391114	2.76201962639366	3.50049156014569
SteCoe_10534	1.52102899975527	1.71313534020861	1.50598085752455	1.98943671358628	1.69118371298249	2.18350221059826	1.6853774580408	1.54161564788106	1.41279574675618	1.47399964541696	1.73971316331253	1.4812796996711	1.73060782422856	1.7703080021841	1.59338004194659	1.6861439772166	1.5654662077603	1.69095066036104	2.06235877837827	1.43695828366838	1.16815108343173	1.6497019682611	1.40078362170537	1.35975424483166	1.67540156868696	1.67332666828452	1.09869596620175	1.9607511664697	1.43340261116839	1.87411220670386
SteCoe_10535	0.386038850097836	0.192369515716509	0.177955670384088	0.374038370724147	0.390496008822579	0.514442872915044	0.500468543203009	0.390552689486475	0.326398045502025	0.206052072373609	0.328236000575867	0.388629755171587	0.403416237989962	0.303401742338424	0.247557509925566	0.36216330816871	0.293019698836278	0.254782465394579	0.0849450738837933	0.262150892817644	0.257783169113255	0.332493580142262	0.308645504050235	0.308848330636728	0.195614671554936	0.220200148757468	0.251108306241155	0.328991753788585	0.165996049815088	0.381749683738402
SteCoe_10536	0.62359530605515	0.453228743653576	0.582068065733948	0.595247730931753	0.523126539563969	0.728307728326741	0.725578735494481	0.62888183304569	0.408832824201799	0.552738835184635	0.510712709671544	0.466122135241478	0.815062635086838	0.54154050189529	0.388342239910082	0.601093970229802	0.470736906740084	0.360609160518977	0.411621655934995	0.375504886223109	0.655255313117442	0.600970422259898	0.505355435018517	0.598385423498846	0.611495663467453	0.565867247310564	0.436027717161987	0.657622262895173	0.615085109121744	0.520405590058337
SteCoe_10537	1.03097856806769	1.04718555549396	1.28316450895907	1.38735139292399	1.02796201031012	1.57434088356312	1.01505332733337	1.07610534683089	0.954781667885817	1.15972941467076	1.29729934647508	1.20471577233419	0.987007728818461	1.51587460632281	0.935421184126115	1.28855385555854	1.11758239550826	1.23164404075218	2.20729161545765	1.77024772435669	1.19811396084206	1.11733590934683	1.08921116963963	1.21633177892672	1.15338631094324	1.0829422102056	0.83493345448013	1.11685461627768	1.09830862658017	1.22459373970273
SteCoe_10538	0.169972670377763	0.0748194306242314	0	0.122985145355158	0.0917095652899703	0.0519756788685112	0.0652820064222089	0.0575317213489051	0.152001644032385	0.0614782885823812	0	0	0.120593621523449	0.0424907783236442	0.104710708413327	0.0936526772233024	0.209670071894449	0.152210706481912	0	0	0.0452819893525099	0.1131360270974	0.0308713021947019	0.111324934746601	0.210847613995466	0.108078424991842	0.0928274869955272	0.0524238859221047	0.077549972614348	0
SteCoe_10539	3.9267229044288	4.02413043463196	4.27907336812042	3.63170872077717	3.88334159244844	3.6822475117578	4.28628905349176	4.10247798125565	4.24245845930006	3.95276462221263	4.20494856284583	4.03675439635765	3.63940666052548	3.46283239315002	4.25986467285915	4.25914751004871	4.21010401488029	4.31040441397533	4.26419337348829	4.57412531884748	4.38864664650392	4.36200454119128	4.32900020957459	4.27102255976007	4.35736749703757	4.3704242561724	4.41446351721736	4.22929593024464	4.25097621969608	3.95755910108018
SteCoe_1054	0.0553786753730469	0.0554084435108987	0	0.170244850641908	0.0294008035523161	0.0542424739740568	0.036718897272048	0.0349346298675503	0.0592833780703765	0.0773963091680427	0.0561927385121089	0.122255649739774	0.0883684628758555	0.164183672734016	0.0297842109819929	0.0982872970336355	0.0517735614856983	0.0329053688823227	0.10177927281946	0	0.099547602076931	0.0884858293664779	0.107234162634592	0.0676871030766408	0.0459598381570264	0.0868497549567325	0.0302137248071146	0.0569341160851531	0.024640136157718	0.0449700610435411
SteCoe_10540	1.07550810856187	1.08553185325294	0.883470757113258	0.909557610376285	1.08033950294527	1.19738957205948	0.917232991126811	0.983514142642268	0.808454871998286	1.02286606058856	0.889462172098121	0.997658143988183	1.17927189760252	0.885399464647052	0.606168875492893	0.69757376728406	0.892129535070658	0.768901289958298	0.649930313793913	0.546951597867223	0.954907860998659	0.763909337721181	0.985354989575733	0.755074883160622	0.691654638922747	0.625465267161787	0.893854192121217	0.934462478284351	1.0522775627159	0.964243123653473
SteCoe_10541	0.811656648535087	0.954712417609241	0.671226570367266	0.613574614456553	0.822231980706606	0.356323292230121	1.12967658851906	1.07582582158191	1.02571196097043	1.00259216006252	0.721833981878508	0.811401195555551	0.656774783353112	0.709851040737418	0.786571271768106	1.22287132056272	0.954746508232824	1.09180677350419	0.656127859835878	0	0.918609767209986	0.962662546568816	0.984444916285466	1.03093456716307	0.856093039818186	0.749417450571964	1.09490170319855	1.06219922630654	0.675739408855559	0.599319333376056
SteCoe_10542	4.41260505527444	4.31281542495113	3.58202465555471	3.18918275218015	3.40456884057982	3.38990061205329	3.76025415690458	4.08679643876925	3.48942050065602	4.48716792605258	3.33275220144921	3.73144850396751	2.84142991351083	2.84265270506922	4.67428338205488	4.9139670687607	4.78488657570107	4.66625406379873	3.24629374369909	3.30646659464764	4.20779603466471	4.48634780906194	4.54293346573384	4.4224481951533	3.9648043837289	4.00142356300311	4.79122422014088	4.35657318086146	4.0629645049927	4.11424719446726
SteCoe_10543	0	0	0	0	0	0	0.0149451895071606	0	0	0	0	0	0	0	0	0	0	0	0	0	0	0	0	0	0	0	0	0	0	0
SteCoe_10544	1.75356822091113	1.68610588831257	1.80730813947201	1.77926813922602	1.64387361449079	1.59400014877555	1.8898259699201	1.61580516932582	1.75727542712317	1.38858187947245	1.2723085809813	1.48884013367629	1.48012081249675	2.03424350844262	1.28484999306899	1.30362882764394	1.69558403061342	1.56074306332944	1.45503889091231	0.90256112491102	1.50563095355057	1.50935225915066	1.58166584281814	1.46319347404494	1.39476509366443	1.49511412536104	1.48963125475717	1.6462820146622	1.72223563681934	1.63479432179276
SteCoe_10545	0	0	0	0	0.462768697151289	0	0	0	0.0876409803266249	0.126848407531803	0	0.189634925735742	0.223530288361856	0.190793126519243	0	0.109000723960575	0	0.161203658051181	0	0	0	0.14365745719214	0.128353045820054	0	0	0.143048462358795	0	0.107609470748348	0.155746597275159	0
SteCoe_10546	0	0.0875518998895103	0.0690484297238352	0	0	0.09599153588155	0.0393424337691438	0	0.0872645284589579	0.0267675854553623	0.109734034934902	0	0	0	0	0.0219653693641511	0.0282945718257078	0	0	0	0.040140571847295	0.0304672484222058	0.0541637871634142	0	0	0.0298501281502743	0	0.0222604793131968	0.0332913857625111	0.0715907449088015
SteCoe_10547	2.78231050771046	2.38425555990345	2.87665153370561	2.55449939441321	2.52924554150824	2.63938879338417	2.41442199861772	2.98106697099178	2.33495282317231	3.48314697586349	2.57896786311738	2.57144852029431	2.67659977382243	2.5054939024542	2.71993181703007	2.41809348946547	2.81514948148151	2.49390030037375	2.09622090356328	1.75652190950062	2.97873617616417	2.71112067956709	2.48985424447749	2.69277155974305	2.6226964908747	2.68470885453198	2.74371436514015	2.80656592650586	2.61502248684392	2.67409821028966
SteCoe_10548	1.44993114684665	1.07290807423248	1.42536577385453	1.58150543508989	1.4183840616407	1.4735436944491	1.4229837242266	1.16103173509742	1.26867755830984	1.16680917884447	1.41949980761515	1.38793763759778	1.48167053188433	1.54085058047173	1.31143372934237	1.37618566501561	1.37055290075592	1.2481046603823	1.13522951751502	1.15706614951572	1.23649063147685	1.32072973415671	1.29718481784876	0.960476826569925	1.5691214434504	1.32706713765131	1.21064441354738	1.36196022382557	1.28934386712234	1.46749362078388
SteCoe_10549	2.06262656274343	2.06546090605103	2.09163533850977	2.39593387138436	2.08022771275844	2.28422871287544	2.1838214306379	2.02403624741617	1.99574816782679	1.87702754132333	1.88160371326807	2.11002390854558	1.90833556024548	2.19025700709663	2.1454930418596	2.08239161657113	2.22847709818249	2.21674640892183	1.74028778835619	1.86729460741971	2.29483299385727	2.06718028731496	2.09634569028593	1.86302911425903	1.92823711176612	1.82204722415573	1.89637818286859	1.89603824023804	2.13120536820003	2.04758399662398
SteCoe_1055	0.980637175606198	1.15253785508555	1.35528633832169	1.08871393815902	0.976783505203458	1.03480868624336	1.02202889810844	0.937871083394882	0.842379201316802	1.11701129224628	0.848839832388299	1.10632115975184	0.99805005768967	1.25516301531133	1.10958482767055	1.05604691873423	1.15137824609335	1.05380441920231	0.645179848016002	0.532941524072309	1.20819656009913	1.40709513326237	0.894421292574443	1.3711718875962	1.21878201532313	1.11375489963124	1.36350433324795	1.25031434768389	1.46776062593275	1.48541771656054
SteCoe_10550	0.310570516868495	0.170165697831465	0.40581453437433	0.330954005216864	0.203089334074544	0.388971435738913	0.577926726097233	0.494986386931967	0.484476989119739	0.256459144206118	0.350675088690708	0.178848825259072	0.263031406893124	0.310479620520174	0.13129858989805	0.199982399938613	0.425861166095429	0.234305475735273	0.359059072713788	0.155705238054544	0.145523703534226	0.2380293938349	0.123551602856528	0.162352576385717	0.23679936524488	0.254761386668737	0.193884656772866	0.202030009096531	0.135416688390702	0.317050110558779
SteCoe_10551	4.8561088116331	4.60337881707494	5.13536057543876	4.78211643042062	5.01759665862035	4.75360371798833	3.1335186844947	4.71039466173629	2.88795577458055	4.99287796627135	4.54125369617263	4.8291860010901	4.73173763548128	4.52384407267636	4.39118872295198	4.36833991248548	4.6944994466406	4.65058104912138	4.24965117471855	4.90343209039324	4.96708794929294	4.84845907159316	4.64219226039838	4.61989437531835	4.8529987439389	4.78597852057839	5.3803073957103	4.37818221771117	4.91844148108239	4.358685115895
SteCoe_10552	1.28592331946922	1.36670265885384	1.54487139141273	2.0114947830439	1.41594245391773	1.91500993397649	1.15356042531361	1.2749289625365	1.06238824036022	1.23807002240341	1.28369075159722	1.60999214029652	1.5903729698997	1.58493499844107	1.57651833227521	1.51053813105696	1.43524556175401	1.38937774298777	1.73679749246497	1.73559568040994	1.17020395924871	1.36255755034057	1.0378286030304	1.49062192289799	1.5627224700377	1.7629963729286	1.3399647707124	1.23278336637285	1.55198934728627	1.7593237205256
SteCoe_10553	1.48592528364671	1.49871605798547	1.35129074532235	1.03451391166455	1.37468713295416	0.954618812887392	1.71752105682164	1.52483010631351	1.50521020188514	0.873744449575529	1.73388607184327	1.1459538630855	1.18544503218035	0.90783937047011	1.75112681450689	1.78404121569862	1.66520737332949	1.50964876723581	2.59608560601527	2.35910732137382	2.06900912189924	1.95112108006052	1.73661291414637	1.44088143867583	1.5290856513443	1.54603050934851	1.68338992346124	1.66275914712892	1.44359269098307	1.25264176853911
SteCoe_10554	1.19700513060274	1.16886165650029	1.75686455648596	1.25719675094604	1.45183623270312	1.39073259404211	1.49542994282439	1.44061301837031	1.14948983626144	1.02717337570206	1.35020745743171	1.2639478872548	1.4010841987527	1.14633094383457	1.04615523795087	1.09820860253537	1.40050597537724	1.41149405936285	1.43523791708931	1.0567436317235	1.30271256620131	1.35576818133816	1.32464661769148	1.21685145912712	1.26293744079902	1.01759221137126	1.06080802860035	1.34897936322808	1.52581671198552	1.40812111846978
SteCoe_10555	0	0	0	0	0	0	0	0	0	0	0	0	0	0	0	0	0	0	0	0	0	0	0	0	0	0	0	0	0	0
SteCoe_10556	0	0	0	0	0	0	0	0	0	0	0	0	0	0	0	0	0	0	0	0	0	0	0	0	0	0	0	0	0	0
SteCoe_10557	0.0794205919790005	0.0578416950281114	0.0458151383603063	0.17892967949775	0.114449220816157	0.150003584186317	0.200081469232373	0.116765043377583	0.136100000000445	0.0999636301101593	0.103529752797116	0.148351639343206	0.194411375963213	0.151948477161802	0.100116809681696	0.13029385774826	0.0714305161893745	0.0602907824226319	0.109868735935768	0	0.0832717885827476	0.0649881876389699	0.102144462883111	0.0333215638697789	0.0702910237467531	0.0513444908105388	0.0176543630516426	0.083862172963457	0.0355723179113536	0.0720893874290571
SteCoe_10558	3.27047729560376	3.32484320994866	3.85035790050237	3.4504122577868	3.27145988427361	3.21442513623816	3.33496130366512	3.5968831785645	3.86638132248449	3.87981697417636	3.6040095456559	3.41914880085592	3.27649658096642	3.07591871903535	4.29055648518001	4.14947265490943	3.66206275211547	3.87879275157056	3.11806073108196	3.69703952083662	3.86350079685603	3.90930205570751	3.45685764698775	3.75044857901291	3.68791582915678	3.70745997722886	3.99994331227989	3.54817725159882	3.79228950208543	3.36576064471497
SteCoe_10559	1.95000278899028	1.79868774947546	1.88055516825288	1.95029808601842	1.91389136629372	1.81681329739204	1.70330203460816	1.85799883668218	1.82248669126628	2.15935806499687	1.71907802126321	1.82852999633046	2.05071999685958	1.74766250116531	1.5040404197732	1.68102174291735	1.7010471557299	1.5063549663169	1.72292695323227	1.92478368163079	1.53771824434287	1.52214186996386	1.72688411100099	1.73369550714703	1.84661868725881	1.79893613152895	1.99803122161515	1.54210646591337	2.15555783957208	1.79724722167367
SteCoe_10560	1.77253512079082	1.58099159036021	0.967436273492051	0.740847195558906	1.5705180113493	1.13691320635586	2.25715208035666	1.70825370772384	2.09131000656567	1.16354551911031	1.37348780029962	1.38957184920493	1.15050702527116	0.86250536458757	1.72115280841074	1.63026854421241	1.70003733591325	1.36139604674103	1.39715604385009	0.61897993379955	1.57526622800007	1.36654657411001	1.77664372370847	1.25765219920801	1.57484874743433	1.50921528248812	1.46638313291769	1.54812297936607	1.31636170731502	1.16513851167609
SteCoe_10561	0.0481782439228982	0.163615494120864	0.130889470143644	0.110582413209192	0.098166652847144	0.254650253380184	0.110245774139671	0.169494379004762	0.0459672300861945	0.0673876363191071	0.281815226997606	0.100950955453096	0.202347079624462	0.270668230419685	0.0992790398228696	0.0958478585745076	0.168813429148983	0.0884300365591559	0.201253890597454	0	0.0506293316821077	0.131128834445656	0.101511576092029	0.132231521774815	0.181501256614577	0.111506291936247	0.0262239458740591	0.184961891422326	0.062822508219632	0.174023882332692
SteCoe_10562	0.235746499381783	0.391091930559021	0.319010729337895	1.0040898373518	0.524494541837134	0.577578230317619	0.643876397198777	0.55633305110959	0.450774338127517	0.532365115590444	0.184078156601323	0.406845223203522	0.622250007768648	0.81991855953551	0.528064447077551	0.484905243473139	0.367268018373264	0.359112857890116	0.511283862884784	0.515254777074011	0.35154479507704	0.676289654458816	0.390340319863413	0.239586491926847	0.395778010401538	0.389615885821854	0.356725590784386	0.509652812115595	0.341419301369388	0.51387449830985
SteCoe_10563	4.14496818939615	4.08648053961238	3.68662939860215	2.82389332609194	3.77102850012078	3.18259867160552	4.53731799759314	3.953830942273	4.61513604077321	3.71016130503819	4.04362557747736	3.82617020598649	4.01164646443549	3.38854077240148	4.15287459703032	4.1117535878712	4.30429843898827	4.20472713917937	4.64415165876928	4.56986639113658	4.39529029155513	4.21935750561574	4.5461488295942	4.04703791985463	4.34974511793799	4.18738560607881	4.22764782424256	4.19833409745181	4.0425487189684	3.79477737457832
SteCoe_10564	2.11215747899479	2.0145395306622	1.76331461845347	1.95519802690914	2.15256046762053	2.24835920634632	1.93470343940946	2.05704940729579	1.90160619579907	2.49309496462297	2.55261573499519	2.00948777374499	2.32740041017148	2.59686631458493	2.11606968639193	2.16793266041407	2.03546080976041	1.9479435261997	1.74425112061312	2.0149082110638	1.97038779307661	2.18396083249342	2.22304372448058	1.90839626202936	1.98710124264326	2.25235909548358	1.69381130519739	2.18841873457164	1.8786612409275	2.14022443435652
SteCoe_10565	0.370266834386252	0.442408986449988	0.739977021341775	1.27481428460508	0.624785727528253	0.737286384697935	0.500355316293963	0.522810385950227	0.549816150813517	0.534271043590954	0.720341934728503	0.540040441406404	0.905973994139853	1.04095646681767	0.536189752547635	0.71548747920168	0.608106555808417	0.648813205152987	0.861220261820555	0.248317941419006	0.574342633096239	0.516054014662832	0.643597472914515	0.479416002878926	0.661069383798795	0.583294762631872	0.151901001860269	0.532885946298568	0.4502843306983	0.628757097641427
SteCoe_10566	3.7644089778231	3.69434749559283	3.46573349301051	2.49674757979931	3.84846832464913	3.35368122079474	4.18346036559928	3.84490845130415	3.95955032570826	3.28882795045702	3.98820317932589	3.76520394478251	3.22612248292806	2.94747025109949	3.6587787696201	3.53544543122257	3.50760605063959	3.59221515596421	3.56051389776188	3.93985202821211	3.41424875290442	3.4350003212221	3.7212503048294	3.39805018076704	3.44122070789908	3.38826956455991	3.87377324456516	3.37581448978784	3.78726148871888	3.41078792210635
SteCoe_10567	1.39846029168725	1.28497549253471	0.987031609606206	1.30125803282278	1.11505237830775	1.06910757340443	1.45979056586402	0.899156131185572	1.28992207196688	1.18336188486911	1.0253744850216	1.0332680558078	1.4071383425004	1.29077434803599	1.10260705163488	1.42454411696777	1.22986847707332	1.08147080431376	1.83375981656608	0.959957654961887	1.24639785810438	1.21241979741885	1.19859722454873	1.18463989046424	1.00354776591756	1.180345343201	0.581577233512636	1.38428015441219	0.786882152459895	1.16792990758094
SteCoe_10568	0	0	0	0	0	0	0	0	0	0	0	0	0	0	0	0	0	0	0	0	0	0	0	0	0	0.0641400580051372	0	0	0	0
SteCoe_10569	4.7299315755926	4.59395632196345	4.42335326287507	4.17906833331091	4.58404590775389	3.95122724043344	3.86510226154708	4.32884174407992	3.63366334685691	4.28779272045715	3.99692486072454	4.29261215636492	4.14676150690738	4.05666252349628	4.23386189378425	4.11042288648928	4.20614208848997	4.19396511383685	3.54093528832156	3.41736846704936	4.68065657805523	4.33539302599806	4.71218174235714	4.28262183886901	4.52596952805664	4.48006434704534	4.78238488874504	4.65402192898668	4.31499476661367	4.09611603288328
SteCoe_1057	2.92403571796355	3.13530300935773	2.86459541274543	2.60149865390439	3.06258134356181	2.79596575398315	2.54713482414259	2.95082245190063	2.62321023458437	2.85872861835762	2.38279291131033	3.22920077641975	2.56139262179272	2.21147364139952	3.00195507939179	2.75335382411944	2.79738292113305	2.97244543970283	2.35402588098102	2.08381121510912	2.80010067055891	2.61641240167376	3.17969904291226	3.02458387283177	2.79169249265181	2.89245836931935	3.1976974904862	2.5996711312775	2.82095945205146	2.77042748596412
SteCoe_10570	0.301406024525488	0.446582321677854	0.403984562265563	0.899058143335507	0.377022353345659	0.590055383331092	1.02854268594314	0.629423965117059	1.45093744928882	1.08343942909205	0.538539527967978	0.616687553026316	0.706867201617466	0.791352703547061	0.380300269922586	0.480361150185933	0.462830078934696	0.504598195956552	0.632783638786724	0	0.581057000522758	0.636555205302184	0.451026878413	0.453951560318599	0.415356253525841	0.467125964884999	0.479303748602174	0.574276361159428	0.654212377220551	0.683342510119171
SteCoe_10571	0.844157356343582	0.844356012049541	0.662065866187518	0.622511915793971	0.991343349153795	0.939432452387421	1.25371161215726	0.84267407721742	1.31703026997824	0.558982374481925	1.05892774968015	0.656483349032301	0.68809396501626	0.749558528436988	1.10815018741779	1.10215694359427	0.888495468083037	0.935997157949581	1.0520472477463	1.47473202807814	1.04736406459992	1.0391794994942	0.937428454368387	0.955176492254792	0.956603449134147	1.00901346790136	0.929888116404889	1.07502918016594	0.715335887453274	0.839380316664831
SteCoe_10572	1.37041508532536	1.04906698858167	1.78326540392113	1.36715779840758	1.54377670354808	1.31579388028624	1.28798058699348	1.59742019150958	1.32411726649975	1.57139697010054	1.81956471937193	1.4675776840612	1.22645408037631	1.72448154123904	1.47905771252215	1.30320296100573	1.51534373204242	1.69385788901077	1.29176863568005	0.578434790824978	1.30756419206673	1.50262012362012	1.20278165146858	1.54981227917058	1.31043137954271	1.42051625456819	0.94692953600186	1.58214197514395	1.17256040711999	1.76856776323859
SteCoe_10573	2.53478084805948	2.42987673804552	2.4882286316314	2.65478790882522	2.68225805747417	2.89806249104743	1.82492924296873	2.46549041528372	1.79238920769774	2.76171915896649	2.44012800270629	2.97205185140732	2.58033394723879	2.77654427974556	2.47777730708427	2.58811383272215	2.59970531092436	2.43900274043309	2.49895368150585	2.73487747896545	2.6282755662215	2.41837633114273	2.43128564845663	2.5910286485014	2.40892649656898	2.41311865326157	2.83175859841036	2.24018679206739	2.88997987528193	2.64833517338763
SteCoe_10574	1.73087625989058	1.57113527490071	1.91627125686485	2.21953940528809	2.10181893951774	2.11025488643247	2.17477191149765	1.69835285283141	2.01591779267352	1.98892595518783	1.96706475826398	1.89312118339051	2.08616584055322	2.25190022502549	1.85506050218335	1.81628209654285	1.99554397090687	1.79782789423425	1.84617570082143	0.788498428383125	1.67035649370458	1.76044714486203	1.75181558019337	1.92018266005328	1.96973879056663	1.9444542531311	1.24040969066938	2.13211074721528	1.38586056288027	1.97148075704049
SteCoe_10575	0.986967533331833	1.23878489303444	1.48878014684917	1.45125569603417	1.28060734461229	1.9553752726762	1.2696147311708	1.2214452950331	1.36167533605638	1.01468374996778	1.06894317351261	1.10845348793033	1.4223091526132	1.74855260482643	1.32708941349142	1.41626163591764	1.08338484093027	1.06063020613205	1.28144973995726	0.521375680544077	0.911810533236909	1.10481292680428	1.28667092166699	1.18070581242342	1.27792665487428	1.211849357674	0.360991046376169	1.37863522062427	0.996706809204638	1.3001645248911
SteCoe_10576	0.871112272258452	0.825455535622563	1.5322139903997	1.22469134891116	1.22072147204029	1.61936419342833	1.1399576835717	1.24194643514318	0.820889097125132	1.4539862589748	1.31089303395788	1.3411834170581	1.34685497725199	1.42710742331906	1.30657260239452	1.18901514214269	0.981171285751451	1.30486802460825	0.979628167711553	0.433411724132763	1.14507510190129	1.1780461974235	1.28492909598904	1.1839427598958	1.24195521268093	1.33750147908063	0.842400957132827	1.32613730654143	1.39616474343897	1.19606408541512
SteCoe_10577	1.11727928077904	1.03316198176908	0.936132285851068	1.48275668444431	1.09555517817046	1.59773447146268	0.889525781399977	1.05647643373048	1.22812236777071	1.2143987672278	0.8711460395667	0.846633737928382	1.08469109381014	1.63927454039784	1.27583380901176	1.50430958667806	1.07574854588434	1.24753146954002	0.742630990316021	0.871406684924435	1.00734374901861	1.18489301547345	1.21295049567176	1.25632043613257	1.20994430137842	1.08704053379609	0.744390838298146	1.38238757208401	1.25794774262292	1.42519082627056
SteCoe_10578	0	0	0	0	0	0	0	0	0	0	0	0	0	0	0	0	0	0	0	0	0	0	0	0.0391327119093406	0	0	0	0	0	0
SteCoe_10579	1.90182360138997	2.00413332996357	1.93080093980266	1.73555667902914	2.06304051498337	1.96486740152452	2.08733296431068	1.84999133625209	2.27492710208486	2.01309954679898	2.03068486099878	1.97800629152252	1.80839690563707	1.74626810813748	2.14695006450638	2.0039496981112	2.08836721558988	1.99477685073168	1.93271708788269	1.95271159607481	1.73253898333864	1.80613577636075	1.89867000547605	1.83692903685716	1.72585041724219	1.75190271304654	1.76528908376834	1.75841699526294	1.99980598343808	1.76763683242484
SteCoe_1058	1.5893930277919	1.40755722496853	1.25535247444466	0.550750236087006	1.35121151422143	1.00688342183966	1.78676503463762	1.32477708736337	1.70421481560761	1.1401010347731	1.51544434906523	1.72864017065853	1.2455489776002	0.933645682669116	1.66605830550735	1.72010275297541	1.65234063008797	1.58656232548208	1.46731563308628	1.70519432981177	1.5943344299215	1.45059677436458	1.6137733439891	1.34114993040851	1.68864836200131	1.42976820962099	1.96734698617866	1.59142756984797	1.41189746208182	1.33382262997705
SteCoe_10580	0.38430464304478	0.303204233945187	0.219809696312815	0.588729211200455	0.434315344783664	0.752240627327516	0.462068105213305	0.460251394908183	0.251001726935537	0.622721520139936	0.640843314653794	0.579097900977227	0.516377415684988	0.613768869622986	0.4384642193624	0.364442845285316	0.637752600098989	0.429357711197002	0.62180895101524	0.424963545474966	0.382339817007697	0.577255199784115	0.482296228742201	0.426917850259884	0.402898191748601	0.483758667963507	0.155432541152706	0.61084365945416	0.421563674342784	0.550910997714358
SteCoe_10581	0.264083063151	0.405439761251897	0.522117162357301	0.729750746347862	0.344698329238815	0.528845056073788	0.445344379311874	0.407547631205039	0.345720041613041	0.423132277494772	0.657817707231908	0.635539213534175	0.690093194941009	0.682824801314218	0.385514008249217	0.500423116053634	0.39792255955002	0.514000294689683	0.678331790495359	0.186609661548171	0.445347520635266	0.542354668295673	0.372522333804003	0.327943671592182	0.514584237681883	0.393117211081258	0.205321107833111	0.603920949375139	0.262447073121072	0.528171707665356
SteCoe_10582	0.975073070137997	0.875663996795053	0.825101085448692	0.912729708637669	0.845127489778769	0.921875364659633	0.868770096427601	0.83861139407826	0.798835815536884	0.77002291364713	1.04585439373414	0.937359402566829	1.01552810100882	1.04353186506539	0.773923423894262	0.907609936473514	0.844948591956375	0.849730993082214	1.19642348534635	1.62992670782906	0.915304848468588	0.957318649400055	0.79191273591313	0.886285019833101	0.884349977722621	0.791192777918422	0.801273115631802	1.0849171475557	0.791041641494469	0.844242029689226
SteCoe_10583	0.750550452705111	0.660079040216819	0.830618001706922	0.922154895282074	0.679473103198672	0.693841773000085	0.807905688150695	0.763963852290342	0.871008518633191	0.385999061254926	0.643778252981249	0.594256606114786	0.753991584537289	0.862171291250274	0.65969310773574	0.653471367157932	0.657658962707573	0.599650547842145	0.525100527807809	0.577559367948724	0.538683143495239	0.740042920103359	0.585725034927527	0.581282057601914	0.574546306143067	0.610838313807481	0.336060277788519	0.573547329155107	0.418014778327538	0.544540426933005
SteCoe_10584	0.752639623697369	0.752795154753433	0.951251231812466	1.58760145204387	1.02843193673679	1.50597339416216	0.475851983589063	0.765086672595604	0.350768502917659	0.98189674283462	0.950097613129291	0.954719860841213	1.39108089112813	1.28654676941829	0.741000792890075	0.774998540449883	1.0470653644468	0.515089869429828	0.754698220284676	0.341714106393817	0.855215360584062	1.12433175681336	0.951088738654618	0.700823363126168	0.866946684024967	1.00230566055139	0.499011760706901	1.25262019007212	0.572161341586746	1.15513357250652
SteCoe_10585	0.408941763548173	0.450216968798243	0.30603399689769	0.752562367932194	0.413551341618118	0.786382136863575	0.441782684205466	0.488921735081483	0.280337723648133	0.321498864185744	0.542938764679186	0.411681840335325	0.674619970467481	0.856768863176792	0.2632363402139	0.438707410133688	0.302532202727031	0.50188837985735	0.399584314097182	0.278676884972447	0.499151048400533	0.361686334133216	0.359982024642042	0.382254357505987	0.485815637448524	0.41588312766159	0.0816018593945274	0.69907382799094	0.165340005260009	0.411072891190762
SteCoe_10586	1.45828007052758	1.36680068806644	1.3470237655829	1.8373207550104	1.42249249419669	1.84472952759364	1.78048338576154	1.50783904214027	1.82596201416103	1.17899019885222	1.47589798293558	1.21356692132648	1.67308655621429	1.6884456082758	1.10253135158526	1.18331232926805	1.09618281502801	1.04293312344527	1.8100136305978	1.25644310266905	1.02439724267453	1.24538834953231	1.33422433985594	1.17347144853748	1.48084259119439	1.33434852855272	1.04953345782582	1.47496845387028	0.947259250619407	1.30748435576654
SteCoe_10587	2.37000056222516	2.37897455498406	2.08276575116443	2.09708991498563	2.06128686706595	2.1753694161458	2.3509930163584	2.14996870221868	2.08761167012251	1.9062277917011	2.40314178057698	2.40004760614006	2.55291077570875	2.49875407660553	2.38166586899307	2.39616413112304	1.90836867416284	2.08044916926434	1.60181963302341	1.76382107004584	2.39686489627863	2.2771643489049	2.46514701659243	2.36780456151767	2.29424308016194	2.29387855812344	2.61887042188188	2.77659102422878	2.37692450039422	2.18846018848052
SteCoe_10588	1.68439502129181	1.5416375468397	1.71967093759408	1.36448025618014	1.71287215413889	1.51749960800139	1.55424661809509	1.43320419738571	1.49013201657021	1.41635180859563	1.54980644324243	1.74497792143805	1.98235437204642	1.83220469458312	1.52139021610666	1.38775151241622	1.61644043451299	1.35071336933799	2.06804173515629	2.17182131442112	1.57207073539264	1.54006465597684	1.63374698614229	1.60325515221596	1.52717956732841	1.58252655349385	1.73209279060281	1.73238620340706	1.50263490847868	1.32585654533834
SteCoe_10589	4.10232868890268	4.21134263659579	4.29009924915061	3.8562616356646	4.2609026070362	4.30006298382374	3.88904462674245	4.29881357837279	3.67806537918728	4.37326084401195	4.21823657453339	4.32694280163219	4.30278455861588	4.22210518876914	4.2521434370008	4.09183154580019	4.00040643620258	4.15008719466454	3.85764303610027	4.41662591937312	4.12908121086418	3.98406029060916	4.05909579330781	4.11598986324107	3.96875304096822	3.88578450641143	4.48710713892789	3.79394173885195	4.35429339688841	3.82989803628176
SteCoe_1059	0.131085662782017	0.0548673708947835	0	0.0806506412560293	0.0354792964901222	0.0450251807720803	0.0530314215449132	0.0422567160159247	0.0647295986811814	0.0711029917196019	0.0350470374191493	0.203361265613062	0.0860900759252748	0.20149142239745	0.19926870691768	0.0963569999371332	0.167119986952844	0.0953243285718042	0.101510333844	0	0	0.0279161979676559	0.0738959893542784	0.10797927514895	0.144523174181885	0.0272067174922295	0.0370859630543858	0.152634411817174	0.0881776376955566	0.145794629037578
SteCoe_10590	0.786737202090694	0.731505974796712	0.522408925293543	0.587694920495071	0.634967629619099	0.737469043463602	0.695574608003687	0.551839825267786	0.623778673150453	0.352585798805684	0.62155647100081	0.632594889435541	0.868655124397144	0.923001904920437	0.684622709825381	0.77677943180472	0.667369218980587	0.658868983191659	0.865444273747877	0.759584132993445	0.788560020048385	0.943921180138457	0.649167968276448	0.659155457116317	0.562624546827322	0.551369042293361	0.555821144133616	0.729976968135693	0.793410997618579	0.756176939144452
SteCoe_10591	2.15107616881385	1.62082706771988	1.92592230021792	2.12469939679453	2.31893455409278	2.30451389686458	1.86718797076588	2.07793958550582	1.55353509332198	3.27481939602562	2.36274043904703	2.65235665815661	2.82438193083748	2.85422887977268	1.97185611146216	2.32411590948527	2.36070889212973	1.96983943899974	2.71355329798246	2.32712461801076	2.37191247741427	2.17358700754298	2.31191449539915	2.14928514071302	1.83198637470614	2.2016405419724	1.390063455494	2.10837833747225	1.6873493477367	2.06633985765333
SteCoe_10592	3.538924568488	3.65889490404094	3.77809588313669	3.27984409623318	3.48206910616926	3.33385363403591	3.58874163812382	3.79057009787298	3.80440813802091	3.63854891905909	4.18751826479109	4.13000902903015	3.79859239353237	3.45991855385938	3.84552614821439	3.4639644665535	3.72587340354311	3.89548868603902	4.0610573008291	4.3736934981404	3.99331010811325	3.81366877608499	4.1122192047442	3.99312644094104	3.90686918332246	3.74511496079112	4.1343376543809	3.83369426543794	4.05208601153398	3.56821012289048
SteCoe_10593	1.045058710326	1.16732515431487	1.29532673834112	1.62446062886604	0.856034408992455	1.31637743857285	1.0747519314168	0.986921216475934	1.18647380559219	0.986350605587173	1.0881825601288	0.954606514287991	1.35464570218613	1.46790174372548	1.01169819344184	1.08207676340401	0.852102872336666	1.00451559679501	1.2325875540101	0.932364013427876	1.16253820837243	1.39304998275743	1.14951329067463	1.16607405036178	1.18832723983601	1.15381273982081	0.926787518286228	1.17580965279641	0.790842553167906	1.20365988214487
SteCoe_10594	0.55510314026497	0.83583396814272	1.03775220877379	1.84362131192395	1.01034224462257	1.57423199894668	0.856081568601577	0.899572717121104	0.74023795008783	1.22707115635556	1.03229591365449	0.898839133296678	1.19030382522504	1.70307029990733	1.07339988611441	1.05321719260514	0.993844019400607	1.02053592684133	0.99120543281081	0.842234364343663	1.05533218032675	1.03738910974747	0.900211459982545	1.12540140220013	1.04280157151297	1.05164683891872	0.214920781217635	0.905336221375239	0.752034005753276	1.1805063536637
SteCoe_10595	0	0	0.283283048632365	0	0	0	0	0	0	0	0	0	0	0	0	0	0	0	0	0	0	0	0	0	0	0	0	0	0	0
SteCoe_10597	3.08801621350682	2.78614995194839	3.18162976276757	5.34409220583067	4.03202555609296	4.51642041793722	4.06252539285273	3.8831834266156	4.4165648954347	3.26947808261295	2.95532165600702	2.95162689511755	3.86203192791477	3.55378957974336	2.39367388583187	2.58471203483903	2.49077701788253	2.13272377278131	2.81992023217155	2.97216290976008	1.54186683515164	1.84849265937096	2.71897425663334	2.33757193232812	3.09431935924217	3.46174819699974	2.48734441087829	2.51959042294074	2.64421724920793	2.91047658207215
SteCoe_10598	0	0	0	0	0	0	0	0	0	0	0	0	0	0	0	0	0	0	0	0	0	0	0	0	0	0	0	0	0	0
SteCoe_10599	2.1631050117774	2.29033382041085	2.27104167119313	2.43054477462958	2.36821176822175	2.00907152346801	2.41125842177153	2.24771786080499	2.72962904962286	2.4871665565792	1.71469902423102	1.97096662398263	1.94967269552554	2.09378534916355	1.91791420388607	1.83485074144557	2.06072735230673	2.1736231281729	2.51483273810704	2.32271999802969	1.92913807374776	2.02450501835293	2.02554692323549	2.26854732668201	1.88853403850737	2.02986281777102	1.7207347359376	1.9574162163424	1.85388904820403	1.97987165697689
SteCoe_106	2.98049000315067	2.87548878020013	2.12986939204749	1.60654499963448	2.52163926706037	1.74406892387087	2.86729598132752	2.27252330007491	2.68306402047249	2.02238095802994	2.10127066473358	2.13387040985772	2.12869190601102	1.82087440888944	2.37373774173492	2.59857142548156	2.64366127650476	2.53377633432237	2.67721385799924	2.41039081237693	2.56555794272581	2.38980735425017	2.73895045189501	2.37349933631522	2.55514320110449	2.44024090589326	2.66608433858014	2.69954461683914	2.46698742835599	2.15658897483616
SteCoe_10600	5.21165858424502	5.3988284354803	6.12809660502091	5.42381356763681	5.53693669231321	5.72175880346893	5.48054264241101	5.58837273361984	5.51894104480515	5.34046228527901	5.98249255882634	5.87344985758554	5.74710607841897	5.51444112338384	5.43698668473543	5.21153526833053	5.50599126665511	5.67786904184907	5.32748264924929	6.03712411704675	5.48221512484764	5.51036332303262	5.31743338117176	5.59602322244023	5.73845324426656	5.67619049440172	5.95664961543527	5.18768422151376	5.9231567685022	5.29546051618477
SteCoe_10601	1.1915486306783	0.736638058143942	0.587419955925229	0.405882047096936	0.854186713058323	0.764584380288956	0.591487150266875	0.221465516692784	0.501493549977376	0.713736889367274	0.12834374517761	0.534478892220027	0.532381281693019	0.367525408213912	0.542166849874663	0.331122313126037	0.622622438225175	0.360323137971626	0.28340221881854	0	0.35354380876981	0.537450450548088	0.467605376330235	0.576712294918458	0.646652638683658	0.662003082462103	0.885274136551281	0.607713525092273	0.889580760948289	1.07211379054022
SteCoe_10603	1.60137902679457	1.71658521869942	1.68110210936583	1.86929175924647	1.35350597491193	1.44528885832436	1.80593586981761	1.47906705277143	1.71209537088879	1.45144409139408	1.36805986462211	1.59704734114832	1.73376637682582	1.79409480612784	1.57355403432709	1.60799404614047	1.71324036074284	1.42006112179802	1.84942109324849	1.48415092388514	1.07964574643173	1.3635181840991	1.65044953316111	1.73415359452992	1.56566043643331	1.44958213655263	1.129736700594	1.62246099394604	1.58479304651915	1.70617982339551
SteCoe_10604	0.146720423446222	0.230109286059982	0.250911266469591	0.549387845361754	0.153249244181082	0.458243862311001	0.150406919318678	0.216873217810806	0.116250540002458	0.150506746151237	0.23885570099675	0.15686915758062	0.34377756286591	0.361296735713219	0.266282043525397	0.143463293852184	0.185467362526733	0.217589003048154	0.242099104188061	0	0.0797349244354397	0.214516585824163	0.29469126040959	0.157686127393473	0.238206553110645	0.24271610616589	0.052758883918842	0.265495194310152	0.101652057039256	0.309005658597832
SteCoe_10605	0.849421661110302	1.06377228784204	1.06004986417379	1.18932905683629	0.979394574874423	1.09320001759355	1.29993370008976	1.09741105118346	1.1427691354094	0.748479538769111	0.981778794280856	1.0612122843518	1.16115978414235	1.17607325253382	1.0650118623878	1.25748805825376	1.09772543515162	1.0334665925587	1.31379605648773	1.00504051155794	1.06297961948756	1.11339800098915	1.11472917081034	0.972741828281783	1.03187252304384	0.955259088188819	0.753307441672304	1.05099058392344	0.896375066531328	1.00583685883363
SteCoe_10606	3.89579885097895	3.9185761340736	4.2174130869043	3.60171473111327	3.86898395876041	3.69560225714034	3.76921982130826	3.98847028113771	3.70795215535597	3.69404624767035	4.05740284485527	4.04832033902489	3.61819927697969	3.57366103855142	3.8512521391561	3.65713165313032	3.98856257013963	4.14759043141825	2.69517050292724	3.14482873222605	3.66876693874542	3.76954054254642	3.9734099959236	3.89443758900215	4.16930393122834	4.09813498667643	4.18432306704958	3.65634118451877	4.10600301546973	3.4071267888469
SteCoe_10607	1.19293185775998	1.34507923615697	1.40986895568172	1.29231579081083	1.13792911818564	1.25027317876974	1.44375326200277	1.17372836889102	1.65511977472197	1.23010183342849	1.533300998359	1.46410855483328	1.16758399523351	1.50061401095395	1.91110442913718	2.01103683753741	1.47310749561648	1.32772518055085	0.885301550784937	0.295452637693149	1.45507636186206	1.43686667628296	1.26317800872897	1.28487856851349	1.28482751763436	1.16517196228067	1.1802935629385	1.23915839086414	1.12681389838806	1.17882429392272
SteCoe_10608	3.20024162146713	3.39757567034085	3.99464421635423	3.88713085405577	3.60923966524622	3.99145273855768	2.68138931259992	3.49748564331825	2.29389879311563	3.60257717074018	3.53062895685922	3.67540187435701	4.18768319853495	4.05840440678744	3.30740030204159	3.22268347238559	3.07671969167874	3.44766429174596	3.17664073349369	3.99959281761902	3.41403392954017	3.57015523852374	3.12296324849352	3.62136860790256	3.5705690821006	3.58623025306272	3.87584331229706	3.24211722705604	3.69793694696684	3.29019593475903
SteCoe_10609	1.6670956314125	1.71638594979687	1.63018207024934	2.02211217840159	1.78589249808278	2.40713950406849	1.66043972530176	1.74320294963606	1.17413512646749	2.10569306344959	1.83329036133648	1.99674738777158	2.14245296383973	1.92519844217902	1.66095093046327	1.86503486347007	1.63615343529504	1.54292508416279	2.42752977921292	2.70551490032148	1.80984109172344	1.7740939738233	1.59336407432069	1.88391301785986	1.54086199946377	1.60993969680155	1.6255357421635	1.77995765866198	2.08425249177122	2.0729172742498
SteCoe_1061	2.62263707389473	2.82891193461258	2.13085409490823	1.69357689256197	2.74408050704666	2.20061190696936	1.77514292897535	2.25298384448603	1.69892197875699	2.03883516568491	1.87439278379415	2.2648555165627	1.88882352779456	1.59283355848008	2.33925389647471	1.94326048519491	2.06405073905354	2.0607197129707	2.12801328485314	1.74942600748756	2.18131057436501	1.85218532898642	2.76848623325546	2.17261210685508	2.09421711709431	2.07382753977337	2.89826003968902	2.38298555658701	2.33772788214289	1.96100073778204
SteCoe_10611	5.51318439364577	5.16862244673819	5.95749397178757	5.75168260503929	6.29315351010325	7.4366855353492	4.9507798610574	4.59648906950438	5.50695883793624	4.14484707060788	5.34726623176078	5.23136780535771	4.29603304952997	4.93502661191341	2.86936866702779	2.84259908294678	3.28332556179136	3.13102934242085	5.99126723836716	5.10891490826799	4.39065114244305	3.97925428418667	4.72475034913887	5.15435657096389	3.2305066057063	2.96714920323617	4.04581690513786	3.97200275561879	4.10820942650522	4.30976675721142
SteCoe_10612	0.639746927446191	1.30743165431863	0.82411919937546	1.56455189564214	0.892278683645278	1.37800632056828	1.27349764050711	1.44090633338181	0.552680525708367	0.714352302764922	1.00149150377928	0.90795099735309	1.40103283470059	1.61634902073402	0.799376828958437	0.811824524800526	0.813053124128933	0.997723930301476	0.99683097033365	0.587820127859542	0.537129666915013	1.09320171289332	0.924983027631505	0.905901882913671	0.912441336666877	0.841933745652619	0.451896283763685	1.21234519058045	0.435350871646924	1.25717911554604
SteCoe_10613	3.53420097033188	3.41642185805107	2.87576399990049	2.98790624903596	3.51619656037423	3.14391588422408	3.07799012902488	2.90374081987542	3.38022441587389	3.39217258965098	3.33026332005956	3.16953687023777	3.37359913083105	3.0966850980896	3.30765293821229	3.22022538823793	3.20697274867284	3.28649004791326	3.43034971531515	3.42955471193555	3.14409609023297	3.36673167907325	3.10999669629333	3.43008491942299	3.07729101406229	3.1672154103363	2.55224663573626	3.69747489237652	2.74728039995964	3.29848140016605
SteCoe_10614	5.92214341055235	5.88253397928295	5.54198460001917	5.04648464103061	5.77677999570059	5.66783821310858	5.87505146504673	5.79619331178708	5.89611926967304	5.9725891579885	5.33406243850518	5.54953745191153	4.86901823948428	4.55677776834337	6.03021950921413	5.93988587022457	6.02988771558382	5.97680294437521	5.73974151894551	6.05114701305346	6.09158169641121	5.49232733062009	5.91102594865153	5.6060363820654	5.83701812857795	5.82558644154715	6.379459849376	5.70663074459709	6.44642393967581	5.88994106143127
SteCoe_10615	1.99147839056103	1.94576936318391	1.83830820075001	2.38531738906337	1.90080001447248	2.00991488849019	1.81260705707291	1.6371630611186	1.76298141669209	1.98304614934404	1.67333485802301	1.66350564992345	2.06005203425146	1.99655182626542	1.42371445266041	1.62666672273292	1.65710275337791	1.79141470990468	2.02816752761521	1.8067894196971	1.46655186573794	1.58457981553395	1.75847158751974	1.64958844511008	1.70954986546297	1.7122074996006	1.27822404247518	1.97836031071232	1.48300673818566	1.94671756774269
SteCoe_10616	0.76699523476547	0.819404376528553	0.878340770915107	1.41843402810138	1.04129837333975	1.02538890081487	0.911412311198229	0.853881390958556	1.11496406987652	1.15431001881234	0.840062359156656	0.92636601816616	1.32869603440882	1.14524897677908	1.00348068944572	0.839390104317497	1.14126577005803	1.10711223527179	0.894844834052259	0.681881147564794	0.805878624966157	0.908719168465856	0.979990671130864	0.840480092986315	1.06555705021447	0.782406233729894	0.723020666728559	1.09599586241496	0.587562025014082	0.782886646103568
SteCoe_10617	3.57887590929487	3.47569324906723	3.8283098230521	3.29475392801319	3.62623797991127	3.38178902886783	2.12110037418612	3.28191543764497	2.0794114983528	4.19986252233837	3.24392686767992	3.50342390522417	3.37496442100899	3.22603336899928	3.31656008494997	3.30923111720577	3.47920097503483	3.27460607827738	2.32788417245254	2.67162650875196	3.8981233576337	3.74823646329294	3.70514550332002	3.57031397576519	3.70014143161625	3.75192473752519	4.0568987131722	3.25719501319418	3.8747711822555	3.53585750217893
SteCoe_10618	1.4174442843163	1.41044153780287	1.49122218136052	1.44951674658167	1.43087472223195	1.41371475888127	1.4937396616383	1.87500468480488	1.65590106676657	1.28848054310632	1.29277764690826	1.10004887532629	1.53136345086958	1.51035735855855	0.943665049831328	1.24601584994821	1.17669090543658	1.28312494525716	2.03969832377986	1.56497687557195	1.09850865560134	1.33612591817782	1.20401682480337	1.24239511935514	1.12220192727547	1.1887557874521	1.15149755776446	1.50463008601016	1.56439108225413	1.38522409106505
SteCoe_1062	0.74488006029807	0.651788761897222	0.723420307916565	0.94362940663763	0.689247618039312	0.712531702657438	0.916883988581349	0.897914401099739	1.12795558323148	0.681588370025606	0.629239665335972	0.532141449645496	0.816188266571906	0.838751890866981	0.547818466726049	0.741711820476549	0.709098753024181	0.623952452924427	0.457598977987789	0.227940979672852	0.578601414839999	0.630288660557285	0.570560335455718	0.64185022295425	0.666513908594887	0.581014938003726	0.328030046076134	0.589519618597636	0.4713112325869	0.548554002603561
SteCoe_10620	7.159010564985	7.2428259903723	7.69541816649253	7.50295838252409	7.48868191405426	7.7534463008338	5.80770964606058	7.20181549551217	5.76891038729567	7.92803619107989	7.1764646792399	7.47288681887695	7.19648703301879	6.96182033064738	7.13129061855089	7.06307461339966	7.32959928122206	7.39238194481206	6.93733809730981	7.84708906385575	7.67085557916131	7.39973963772796	7.45739415003455	7.52528377256815	7.55748358279616	7.39190375290568	8.0150170454627	7.18010826337421	8.07943464413236	7.55065347574047
SteCoe_10623	0	0	0.140529468375682	0	0	0	0	0	0	0	0	0.0830067184508727	0	0	0	0	0	0	0	0	0	0	0	0	0	0	0	0	0	0
SteCoe_10624	1.4937773917679	1.48586784731298	1.69786374691965	1.7214480274947	1.41854058199514	1.31638659298421	1.65690139633951	1.49867000217456	2.05215302806673	1.85481040783195	1.9362022538706	1.94604819566451	2.14619704574394	2.14575189303462	1.89164660886816	1.82040779775366	2.30059620380781	2.14137875077756	2.47803807054722	2.29589311829499	1.58743581208589	1.82959545860441	1.76649397558684	1.86428761060455	1.82373581460629	2.20132628613746	1.39450292091759	1.80466279874964	1.83723790627572	1.68008539181147
SteCoe_10625	2.05165128874693	1.85462179333458	1.83620896162353	1.89306068723069	1.74439542356325	1.66942165119648	2.50413439240615	2.32134264104962	2.22209629002869	1.95240782255277	1.99047245680995	1.89878715072074	2.09661652799551	1.95253251601872	1.69263839838836	1.90677367736071	1.93544914487828	1.88663213532956	2.51082835503704	2.23812630191715	1.84266422253501	1.84695143045977	2.10301259733463	2.25040109002203	2.06346364586984	2.14642141931364	1.89730632779667	2.1294980625469	1.6809544503499	2.06483340729086
SteCoe_10626	1.75965208390112	1.84522780581648	1.74720186378495	1.9387962573512	1.74351862744538	1.97387673747323	1.34987592543469	1.60787064057675	1.20047165810984	1.96761208724603	1.14722701412119	1.52431360681621	1.69856304188902	1.52948163382149	1.08226602507073	1.43284129280448	1.60946053209375	1.4840759188169	2.24274032626908	1.88261384281773	1.72196201607732	1.62893481733923	1.73036773202849	1.79611123752192	1.41935096200214	1.80617030642498	1.67140466321827	1.82131961331345	1.34982990018748	1.84516471558033
SteCoe_10627	3.10680018469334	3.26891349548475	3.16459159751012	3.22835757763992	3.14164422320725	3.34594448786386	2.88778914491424	3.20876613065883	3.05728237868157	3.48752014664267	3.22494401302667	3.34085859486195	3.22075741346666	3.137987449711	3.92215791749347	3.82943278986941	3.4532760144793	3.49631535821024	4.13020476995484	4.49035369384018	3.42937115927604	3.34965765787246	3.02549410491266	3.22165882544773	3.02823823637128	3.10570870158947	3.00142739122966	3.16219779777063	3.42370663030007	3.42526031606774
SteCoe_10628	2.61105204276233	2.50499899078911	1.95603332510061	2.03444396699006	2.16090223541845	2.30740123320623	1.8967501877292	2.02376562913293	1.62512894303643	2.32072764965745	1.45059987128956	1.79694348630268	2.2927761286719	2.14879743758885	2.11803450045019	2.14303054224034	2.0623396844283	1.94328153659963	2.01103699992825	2.07334225863124	2.14390701062057	1.95884722500515	2.32792387209294	1.92606273196363	1.8806534416018	1.88234238094345	1.9090720303547	2.46538821963923	2.27764889664551	2.41307593269598
SteCoe_10629	1.65478073223	1.28549777094136	1.47794671578063	1.43162390906609	1.41781883849736	1.12971788412293	1.48647378329861	1.86032980136877	1.26236331456271	1.38233924423233	1.24413865926165	0.839207685712423	1.48477090868212	1.43460209993701	1.0101209999982	1.33055418378441	1.21762062082159	1.04620399344623	0.769640108941754	1.08221931415254	1.38119970053246	1.34804703330081	1.43013449080684	1.07609973834427	1.5772905027964	1.23875923371071	1.44447747559809	0.919833958744142	1.2753898519096	1.18487358704406
SteCoe_1063	2.2548079319739	2.18071616998343	2.39125546329854	2.05991347436	2.08647643349777	2.18213268858672	1.68094596062821	2.32361464646479	1.52389008756299	2.23316789655405	2.31118571339914	2.28116797758983	2.37838567771848	2.1873897910095	2.17207355461258	2.02417302693685	2.02686641075867	2.17231707862874	2.36668288558017	2.95982636939557	2.24582485116597	2.19936428915436	2.02634802553654	2.1500646033861	2.32164290691543	2.16803978006541	2.48191064839669	2.02929280681103	2.29875302576332	2.06402072446357
SteCoe_10630	0	0	0	0	0	0	0	0	0	0	0	0	0	0	0	0	0	0	0	0	0	0	0	0	0	0	0	0	0	0
SteCoe_10631	0	0	0	0	0	0	0	0	0	0	0	0	0	0	0	0	0	0	0	0	0	0	0	0	0	0	0	0	0	0
SteCoe_10632	5.26360920746585	5.28735481107022	5.11431699075816	4.62810886353763	5.22071660174834	4.85689108272561	3.91631349396451	5.15463593778449	3.3912039831234	5.2843150862551	4.71409776407426	5.26602324162356	4.53679873193961	4.53463739682431	4.75949021783359	4.90121367378263	5.19997504963226	5.16267268037992	4.54308091615176	5.18860294059932	5.44705199513779	5.12784543982655	5.45540757846862	5.17624454063421	5.12157429550324	5.22215045454411	5.8129655797193	4.76073132808526	5.40948783449806	4.91709811546268
SteCoe_10633	1.00678839535786	1.20335969623424	1.2013270206824	0.595819133187528	0.98035092057277	0.724094285790633	1.18192757723242	1.1239682461702	1.33560240058973	0.993096588023832	1.54159402194213	1.01911172442661	0.869482185725633	0.852620731564336	1.23907829022565	1.21101641629489	1.18370387222822	1.27984134580363	1.20666476941008	1.10695766142458	1.18870942814228	1.17303184313918	1.21325789366892	1.25387838101343	1.25508990727239	1.24260978977778	1.25658708446348	1.12656794342319	1.2170010878594	0.716750277649974
SteCoe_10634	0	0	0	0	0	0	0.0125848991454563	0	0	0	0	0	0	0	0	0	0	0	0	0	0	0	0	0	0	0	0	0	0	0
SteCoe_10635	1.88786637042484	1.63293009337267	1.46357149600401	1.45908351066709	1.88715454409843	1.50260394248113	1.98366203446075	1.76163304078877	2.16046453216148	1.75951015426059	1.79939231725597	1.88481214608715	1.63540666196256	1.54695486041593	2.03393453026133	2.18685500413741	2.01588882429776	2.12633697941526	1.92627450929563	1.89318101425621	1.93288520967024	1.90886252799817	2.00971708203294	1.87569935273601	1.86741775393453	1.78678298019156	1.88093333113019	1.79014723000203	1.65184839047926	1.51039517085055
SteCoe_10636	1.60137902679457	1.42121064833271	0.667993535290977	0.628189095110541	1.36251003638458	0.65249852332634	1.80304005678049	1.29082135926181	2.10151604565512	0.9687456563022	1.145727178076	1.00589529168404	0.976686363711428	0.53426936853531	0.993047896956591	1.17287298854285	1.21591674785001	1.23754814693004	1.43513422506468	0.860561230935117	1.07964574643173	1.04707268698212	1.47307246210624	1.11766467627332	1.15936785631503	1.14377025681124	1.08193048241087	1.28781007845292	0.994766725917151	0.908726444403269
SteCoe_10638	2.01372532177304	2.07842934915855	2.05100790359568	2.02689260407584	2.05192559279842	1.70919844234786	2.2860460020225	2.20125163668256	2.22656137850048	1.77102759573454	1.91605909225415	1.79866386053132	2.25693727108063	1.95222941412557	2.04905198423893	1.85619757222074	2.01140384359646	1.97962733187669	1.96681561729	1.60371825085973	1.90209993132865	1.7797676302498	1.86814204146133	1.86748769908951	1.68659559760939	1.82302741246247	1.78162764624844	1.87340225055514	1.78115872859811	1.58293525398777
SteCoe_10639	0	0	0	0	0	0	0.0264525028347388	0	0	0	0	0	0	0	0	0	0	0	0	0	0.0525869825745779	0	0	0	0	0	0	0	0	0
SteCoe_10640	5.34181986322768	5.43260810791348	5.3976513852607	4.5563317552136	6.30813933783688	5.70733910316955	5.95917101647761	5.69250937323306	6.30604050638187	5.58744516718159	5.6062281692036	5.44218903093675	4.73231475435052	4.95049859103774	5.91374735449853	5.73522590187116	6.07007343572335	6.21985852502018	5.47464271994347	5.17393267903885	5.19928612397011	5.33954306778775	5.22791882048154	5.00942176446544	5.51732263564634	5.52507119246317	5.32427789427806	5.33661833544927	5.13759971427614	5.02364055666399
SteCoe_10641	0.570835521258126	0.479931863342708	0.863641168429592	0.839899017740324	0.637069802283924	0.695865144772383	0.400778001891101	0.587377481550507	0.476900773689847	0.763981034336341	0.734432249204557	0.722553003307889	0.54337689437428	0.964701970765378	0.642025106786741	0.515550712612567	0.686101247677574	0.391268366345028	0.572534206469713	0	0.432344065095474	0.271272097032219	0.517334968467395	0.608815419052615	0.406023021938588	0.51954579582345	0.313399254206018	0.472277616200836	0.445616123482103	0.655846664772777
SteCoe_10643	1.37160323785658	1.29428652129945	1.44880063670962	2.24328867474497	1.45189425617513	1.74451263207101	1.84283193338111	1.48086650933333	1.62502823106552	1.22890407510267	1.4342833469781	1.46826091168285	1.52242286097322	1.74711112841367	1.24364540313208	1.59464155885246	1.66219240447184	1.37545204405833	1.50177794043932	1.37851393721875	1.49390544185327	1.41601011589284	1.27667366629931	1.30042596268882	1.51512042635197	1.49558777746415	1.17205118532164	1.47324619981291	1.07465442912516	1.72336071805346
SteCoe_10644	3.59521849355452	3.73557164075998	4.7200261446601	4.22029612453141	3.82325928373455	4.21836619508016	3.48454687779238	4.11255845399992	3.5629510501274	4.12404427433481	4.34554816383177	4.37477775214244	4.22812543219684	4.14953573431483	4.01267420394495	3.78318305249934	3.80050115801314	4.0790319305297	3.82769510128888	4.66748028166008	3.92940180717894	4.01400578712345	3.7738713465238	4.24867452139245	4.01310270596488	3.90539712697845	4.43267332396876	3.71273558029381	4.43603998985452	3.89138611906404
SteCoe_10645	0.428993591702687	0.683040432628589	0.543615534032615	0.373649729831155	0.335692283300293	0.469833071510256	0.365532865172083	0.357135018682592	0.756195192791051	0.51594318345083	0.789922229527895	0.666760053561863	0.260892999525464	0.656095312849999	0.863331231765323	0.984053555108803	0.537558780257689	0.599942432996236	0.673114975428944	0.575307681479202	0.447495311433747	0.538197239955291	0.524299329779858	0.405660037263287	0.53092502987002	0.456877233918175	0.37358674526114	0.76441999668088	0.608367497734147	0.753256540154837
SteCoe_10646	0.151737342122212	0	0	0	0	0	0	0	0	0	0	0	0	0	0	0	0.114548256855341	0	0	0	0	0	0	0.0645092045299648	0	0.122659105786579	0	0	0	0
SteCoe_10647	1.08287335558995	1.26407970049286	1.14744209533561	1.55967701766642	1.24107254681564	1.26725834467264	0.971565577351838	1.23371759906701	0.897597860570126	1.47904668502509	0.97488593180333	1.0894074420007	1.04700617374423	1.07516985900122	1.24864970954362	1.18097246638827	0.846674968986046	0.939007389874639	1.11265971567549	0.975941728043667	1.13174469605929	0.961161443921374	0.762271331348227	1.08561293699006	0.824604873229901	0.999844547969963	0.696632854924986	1.02779747054609	0.793449519274373	0.928805242091331
SteCoe_10648	1.79091700287571	1.84503472061174	1.78996695883002	1.4401769241579	1.62472565881081	1.67756871162098	1.50862385388127	1.61877307429466	1.37465534207403	1.89532485253168	1.996824642015	1.67359022776309	1.9022324693432	1.96334640431496	1.85231651387889	1.75092848607016	1.6606975145849	1.58070737200825	1.99941688245537	1.72316188709079	1.62550431326371	1.9264418009792	1.88624811514316	2.01875011856189	1.58251889067978	1.59286251380099	1.34707349627143	1.73614826770309	1.54886021338131	1.88313555192835
SteCoe_10649	1.87741851198185	1.81234743090888	2.28396637552056	2.28714022134816	1.82213667207311	1.53876058750889	2.48501620364618	2.35744792515099	2.40750227895982	1.96647479362654	1.84247665746883	1.96078049377754	1.51531533612354	1.91548277983663	2.18410330614418	1.92214882492833	2.0735028842077	2.07365834114958	2.18620598547308	0.991475268687717	1.83550864707223	1.81411920635694	1.80785553839374	1.74353707551819	1.74747632529586	1.76396579993184	1.50805888718384	1.70326060142843	1.81473752002185	1.77258897788972
SteCoe_1065	1.49947505360362	1.57919699777405	1.70157811747196	0.740835848117318	1.70817335387853	1.44879625820322	1.87078868336929	1.7390881492867	2.07070799754576	1.95926905087341	2.46458840796699	2.58933706837789	1.29075448706198	1.29242423632737	1.92257855369739	1.92330425958221	2.41251541956245	2.43459407223466	1.7832511955665	1.92927105783847	1.95436970530657	1.95280253303302	1.77836401521624	1.89823797034647	1.92426536134338	2.19098841192775	2.07735004609795	1.92177556721153	2.00729307333705	1.84506816422197
SteCoe_10650	2.78243782690409	2.75453330183919	2.27761880590338	2.06874768943144	2.54081332365729	2.36671967348072	3.02540588590625	2.64125361115871	3.38280709851402	2.5242520685236	2.84559957680994	2.84822082174203	2.82078171912101	2.6475046507235	3.096135671267	3.2126445313866	3.10932973757892	3.00953867431595	3.43292659848499	3.41536934721095	3.28381345411655	3.06690417032517	3.03514358257863	2.6664252132491	2.86321204139028	2.99219776800145	2.88164680254347	2.56035731939691	2.66474816635855	2.43933080919417
SteCoe_10651	2.56812364610539	2.12862685935909	2.10014491417559	1.87908138389139	1.76960032169114	2.11479396755801	2.04090247531221	2.22799311800566	1.70398559203035	1.92491471905018	2.40572150018624	2.37115789523763	2.0151249818698	1.76492168158198	2.49752547449112	2.30576281817895	2.13195510225681	2.18509760214085	1.96142151377415	1.9148581098243	2.3892599515165	2.1904010150017	2.29063378479572	2.48065049940599	2.1985193961201	2.2167194658725	2.26013257108397	2.3085539729918	2.45003999618368	2.57295373615
SteCoe_10652	2.31082278630294	2.1683875145254	2.49146924785969	2.79452413276278	2.30659911486711	2.45421315565439	2.13555128216555	2.29365398814243	2.22625623017085	2.30831872321829	2.07280361079513	1.89788840428889	2.35515215633314	2.41152394597003	2.84057395302049	2.58081124496596	2.10556356280847	1.90027460841781	1.83913754850183	2.35311014240669	2.32891866078942	2.27413106176689	2.24416131912733	2.22933136979299	2.25834712946514	2.31515371959299	1.98657271151407	2.3578410084112	1.99548163695717	2.34984276917079
SteCoe_10653	0.232713238330122	0.368517420482839	0.315552975395874	0.52951691946154	0.343668039568493	0.356081364652113	0.491956189027917	0.342419524338136	0.295125239434213	0.364172525008181	0.335556488873855	0.220612302303023	0.440060074622256	0.482538248353317	0.394651074993262	0.415872047301915	0.363902596593407	0.267164150734772	0.795910786920835	0	0.321623001902799	0.40835890454012	0.493195902688232	0.337682051252654	0.324916845865051	0.167743825159122	0.0346447631374716	0.297663792857312	0.295734967816721	0.4212920450974
SteCoe_10655	0	0	0	0	0	0.0791234970099163	0	0	0	0.0434749815245161	0	0	0	0	0	0	0	0	0	0	0	0	0.086698553486439	0.0977621117192933	0	0	0	0	0.0536538278501099	0.0766927624117617
SteCoe_10656	2.51782744354422	2.39736234449964	1.92765235494008	1.7866559322741	2.26040336979027	1.90743072942297	2.49840967834746	2.30763021510395	2.13067818865444	1.8888346860396	2.39483073751161	2.38924318011234	2.20539364870684	2.16552701469231	1.90814792633156	1.99492360628126	2.186912389118	2.12782989016814	2.30916663201413	2.14365810548616	2.14057244190063	1.92931835352059	2.12064756779472	2.02069011673149	1.95201302749748	2.16860686874199	2.17004511247296	1.96553273562064	2.15264992999492	1.94640801615084
SteCoe_10657	0.441118720168259	0.53208026332013	0.626836556015629	0.628595245623369	0.325568449247467	0.352409513725829	0.713340283054135	0.490507644321173	0.607712226896092	0.3064782306925	0.504396761344399	0.370268636851707	0.76073601611056	0.630295453892686	0.628472987417222	0.499717730241103	0.522965432791442	0.688607937538119	0.500415276955835	0	0.396854004116987	0.317720537362378	0.658231222590053	0.540423780906939	0.475358132596981	0.463005350279101	0.403481422975821	0.581157463797106	0.184140968594285	0.616778900018218
SteCoe_10658	2.17882779388946	2.18853304642366	2.02505513966393	2.58769764748397	2.27363650662105	2.06552845421888	2.34758593890009	2.06831261402394	2.04740996421633	2.3973331941256	2.24572806472715	2.40457626009801	2.21278147914951	2.34103158896105	2.61451504536453	2.45333689958524	2.07602584429626	2.11263091243394	1.73166889882971	1.6739812996864	2.39222114006751	2.30577858195326	1.97259888487722	2.34702677707624	2.24359463823087	2.3103039969855	2.26702906085254	2.55417519524665	2.46092741823855	2.73558454449345
SteCoe_10659	0.617829048807627	0.546410963843704	0.698129990178102	0.861933803341694	0.58481851479895	0.615665776085076	0.449158031940747	0.519037007941815	0.391249291343271	0.743035994997186	0.681181745508697	0.885617808153239	0.559085560624877	0.915171275155431	0.789267217988248	0.801505053984028	0.531680647470179	0.611483470445238	0.625221625869539	0.361308717400964	0.528384112727862	0.656805144465627	0.47625917945001	0.656688308424494	0.579056678006353	0.625087722941007	0.490515472718225	0.89921578856112	0.44580416600743	0.679237567512372
SteCoe_1066	2.72973282721429	2.64837056655599	2.34203084803536	1.73929551505303	2.11726097044628	1.83244223046862	2.64863855914852	2.45007453144158	2.66423135488171	2.2029871605104	2.25236868630567	2.00924641018387	1.94126329453471	1.8296883775719	2.3419401490174	2.11441807533588	2.04938511922343	2.12282469296527	1.4591394037252	1.93867806119725	2.24033828353821	2.1877821307722	2.21575261411908	2.20746868378915	2.14240405025409	2.24282345488371	2.2959439182391	2.23524051329808	2.52784293647195	2.29306193905006
SteCoe_10660	1.41861714031963	1.12749884726115	0.738749078714812	0.973250177709454	1.17226843382942	1.18571109815834	0.861101993415064	0.767786515958448	0.744055067368413	1.74108539571313	1.19174592419712	0.965505041840803	1.20427032772425	1.34179423657575	0.900015950405112	1.08872827266685	0.936146709970487	1.26281695878098	2.04069183979427	2.39822549363064	1.06381695681983	0.953261012157812	0.981273628186056	0.94015729391738	1.0072560259262	1.06251509503965	0.987110962906623	1.22018388628267	1.05679530702006	0.918962407655403
SteCoe_10661	2.41802026776988	2.14469618241451	1.57509009027972	1.20338306030441	1.89128722337721	1.66113279681799	1.98566531500144	1.94288002256302	1.88717406181492	1.90057247982597	1.89934991274638	1.98951820255815	1.50827952746252	1.53842180971373	2.19752434236925	2.06641710695182	1.97012115918332	1.91432217786506	1.46776111557041	2.06344596365238	2.26007445996672	2.02433777561185	2.14307318785959	1.96353093533016	2.22320220475659	2.08735604986852	2.37948887253065	2.12716561342574	2.23548033608832	1.97370044037342
SteCoe_10663	5.83812809981389	5.86534026103285	6.25749635533998	6.2228120673682	5.93816730126354	6.38013167079621	4.41513721439688	5.7848391455377	4.07204841179	6.44319128255667	5.88190545911496	6.19207275865434	6.09444367686394	5.94927912118796	5.62163536344557	5.64650377319044	5.5175239830275	5.74462184035951	5.55357855644158	6.64751520101897	5.92635419018987	5.96205208561054	5.83408124044042	6.05441021515034	5.99410505733608	5.92251303690562	6.51166424339018	5.65355798451295	6.33060024583777	5.73319222487754
SteCoe_10664	3.62100579936151	3.37462814931126	3.00989159609251	2.64561459293196	3.21654787360316	2.98108539044416	2.61899552843355	3.27138370847235	2.34603808168259	3.30600278025065	2.79339284509678	3.333815811827	3.05717406097577	2.61268921167128	3.02476333373123	3.11594076888403	3.48094285345318	2.91693528719566	3.53751710912791	3.51758284636225	3.45321364598441	3.1137998053591	3.16216390024655	3.20993925401401	3.08484366365934	2.9941707058896	3.46359859742377	3.55099484626088	3.5217836511006	3.39327125083102
SteCoe_10665	0.84037841857159	1.08058191612974	0.808504958363166	1.17588991069303	0.828485922073468	1.08592266114753	1.03280383255736	0.956186527894785	1.13423824812671	0.873670364474553	1.06554411310822	1.04821226514341	1.153848864971	1.27602686161628	1.02567990469006	0.974438244668615	1.20675038010617	1.17365920287598	1.38204088502482	1.45055407062372	1.22289975046514	1.10358747174721	1.24578615305353	1.10507713341552	1.0327467216186	1.02099039100949	1.08049287890899	1.28414706087846	0.84008960783545	1.09877531647949
SteCoe_10666	1.20817413296751	1.39144377343076	1.08392091310257	1.53750735246167	1.31963911524487	1.64415573353659	0.989878611668335	1.39704465533965	1.01330643683126	1.55218954122732	1.25238541291454	1.51853567386468	1.42717347056704	1.47708974609052	1.12929130254664	1.32075685574425	1.38669095485896	1.33011906568808	1.28374418300714	1.20629157066836	1.5064065031551	1.40158543949123	1.38781988314023	1.46650765665825	1.32187075451387	1.43707675142054	1.33979784980845	1.40078848806402	1.42656041003045	1.49154114092002
SteCoe_10667	4.94997696311263	5.29333466682338	5.5624990723548	4.82294320835075	5.14816044701674	5.37893328280295	4.03292100052839	5.20980584581625	4.04812047720186	5.78056818855414	4.992712011207	5.24145338976465	5.23820436945931	4.8312786468115	5.15565842523447	5.05969915149868	5.14863214975958	5.28926164567913	5.04085265249183	5.71911185708115	5.23612935071256	5.44142215798986	5.03943177139352	5.3208953245617	5.41616386398272	5.42794773764359	5.78459382814318	5.217664830706	5.82566130528676	5.32202831506193
SteCoe_10668	0	0	0	0	0	0	0	0	0	0	0	0	0	0	0	0	0	0	0	0	0	0	0	0	0	0	0	0	0	0
SteCoe_10669	1.19042372046032	1.22485906435248	1.28990458591879	1.31092840831081	1.29411449853631	1.27213896533212	1.59294615181266	1.05503826994817	1.54682631146417	1.48331443408363	1.33314911724859	1.20862441928994	1.42477971384744	1.46161994176357	1.4451882692005	1.360986263332	1.22238131323159	1.08905629117428	0.49841421951834	0.546293917847555	0.903749190139787	1.15464203426169	1.04018331869236	1.03392426237954	1.24932895361658	1.04782464685389	0.633967409339148	1.18515193120251	1.40310792647892	1.28872476378028
SteCoe_1067	0.793990853299873	0.577134416936247	0.577878352650236	0.735266648005328	0.359932299853222	0.704488015035865	0.617334862804384	0.475549108800912	1.2120719970104	0.764878414593608	0.5682562535564	0.442357684402373	0.775009409217065	0.777503771714704	1.0793874801109	1.23304029124005	0.722042860427802	0.63548844122237	0.456547650928458	0.643336139737332	0.57491904250401	0.576659553920383	0.623210436721353	0.580651303679595	0.686653708120638	0.463025674842765	0.390474057586995	0.714451750565519	0.299848083127293	0.458072342699318
SteCoe_10670	0	0	0	0	0	0	0	0	0	0	0	0	0	0	0	0	0	0	0	0	0	0	0	0	0	0	0	0	0	0
SteCoe_10671	0	0	0	0	0	0	0	0	0	0	0	0	0	0	0	0	0	0	0	0	0	0	0	0	0	0	0	0	0	0
SteCoe_10673	0.614653216037944	0.486852183441259	0.480272601571042	0.656500651486351	0.478303506656183	0.494491583381155	0.862881431395936	0.595679340353701	0.758798126271075	0.5119494109587	0.885612762802544	0.817864021818757	1.02267579498177	0.934434130028877	0.482591010571374	0.668910953146693	0.474874688255936	0.56722187649144	1.15164863022584	0	0.582682586636055	0.722033716471637	0.477536340331154	0.5582402264313	0.695529887381096	0.810306945645199	0.301189458395509	0.692449646104978	0.505358652893625	0.584458566665443
SteCoe_10674	1.07520312454329	1.17131058218148	0.826259374488053	0.591206469487425	1.08089505873329	0.879451631543099	1.34892009375789	1.22478964581449	1.60974443712459	1.08604062305263	0.98188615731615	1.14526028391031	0.593913332088101	0.941364746005442	1.10703685120557	1.20242125815694	1.18695870667015	1.18536211481832	0.954110451575468	0.766630254554332	0.962411116267349	0.866043988556411	1.28463569009555	0.980963930703307	1.28519866370562	1.29972779709012	1.35315945210022	0.90407744774043	1.025487138262	0.799310116002308
SteCoe_10675	1.67214606522727	1.7817134442621	1.18752649637162	1.49853505677701	1.78273181229602	1.89504095575339	1.29111025990908	1.30470847683909	1.04789411124954	1.82119443255446	1.42400973240016	1.70201692107757	1.33710269770424	1.54599735346861	1.44513651194929	1.42755496274012	1.4199520478694	1.17541589201891	1.33339500234621	1.28840745789439	1.63286872197188	1.48549554943708	1.55565415307635	2.02321505806225	1.42392386066632	1.50676583873893	1.7305758447239	1.82296092702491	1.25124347259034	1.78973060419426
SteCoe_10676	0.854836073087695	0.884439235237924	0.665305752534299	0.884768880566455	0.635918019378028	0.69946352024058	0.730684317931759	0.850964680756302	0.868325258519841	0.642389761093886	1.15786690795851	1.1138408692559	1.26226711357904	1.25879168023551	0.613243808802635	0.825076439970059	0.687147985544878	0.753619894428501	0.603592586743447	1.26544335962345	0.816945540616592	0.814500056524461	0.698572396086293	0.652997329913191	0.841796083162431	0.758953590837184	0.75673675126788	0.910639857983765	0.652432768859077	0.666449605216862
SteCoe_10678	1.45778561100933	1.52829526112867	1.6757480442334	1.89492456610502	1.54661546809597	1.74052358055644	1.67037533688265	1.40056116359075	1.50487765630343	1.522582119757	1.64930030126422	1.53465235834621	1.88320623266901	1.75376366634839	1.51157214699864	1.53633676518105	1.27266186621895	1.55169073708289	1.47564942725168	0.843209362778075	1.66987240649586	1.82867725401723	1.31890661469035	1.40832798380582	1.65140990238275	1.73427479277334	1.46773818458026	1.48272935305883	1.41925816345055	1.36421488378344
SteCoe_1068	3.46486658413316	3.41523257209627	3.04299483817035	2.71532620049239	3.12113169070345	2.91634400201554	3.40054766498105	3.37728406791774	3.59394506523826	3.26493303953991	3.10823897706544	3.22831200181735	2.87867453463432	2.63546542691679	3.34681812336254	3.29212859936366	3.4332479744843	3.32213914119037	3.50475429206689	3.38167654805963	3.52950730743272	3.34805474778408	3.36647819210493	3.37588675149992	3.41681380999051	3.37717260087283	3.93585783142481	3.32416514846717	3.68083495735094	3.24240279848902
SteCoe_10680	0.327139573944932	0.481979440961306	0.899673319868601	0.726626339677363	0.551808431250328	0.88907708523951	0.36369476260613	0.445859695749297	0.244017650618862	0.492710855331182	0.330951797706609	0.348951230764711	0.695701304431831	0.862479875908599	0.43199503004093	0.584745286764669	0.4538393572638	0.576046991580624	0.417494539506764	0	0.18595470298572	0.485784313031538	0.442221914112341	0.520711595653569	0.639435378446326	0.54185619051606	0.188969714240094	0.705329555623133	0.37250076393419	0.573638504393492
SteCoe_10681	2.05380366244705	2.28519750425695	2.84259933846414	2.61448681963242	2.39768773419989	2.9052190247234	2.30685596583556	2.41333421274359	2.48218418972528	2.32080080413843	2.7948242262192	2.69935520142694	3.11535852633692	3.09925193675511	2.47061027057522	2.36597537175421	2.38396202920554	2.58869203580278	2.06105840476446	2.31352240186081	2.48175807550059	2.59507981363866	2.16433709630592	2.49885687065971	2.54552471422731	2.50739526624267	2.69701527052618	2.38066387786255	2.58644159044618	2.47331511359939
SteCoe_10683	0.576205156053619	0.542139694803549	0.393025576456914	0.77563601885394	0.44765763991972	0.509918967901499	0.521578778599027	0.558577404913599	0.595689420656052	0.685383035614801	0.754012639160353	0.617393265201359	0.834392304753701	0.552339609534931	0.669348396581663	0.685271553823236	0.50654025049229	0.64190673254408	0.507878647489715	0.476318430193769	0.535852702907888	0.541035552799673	0.570144132504348	0.62682359252282	0.513258900486723	0.468101973070128	0.527135759431744	0.682130854523003	0.387032553181995	0.475156694692627
SteCoe_10684	0.037115808636079	0.100682706865486	0.0690081676541357	0.202120444059978	0.0576309582532392	0.138109427793321	0.138793405760376	0.0233183417972646	0.0862754172051085	0.101502285945463	0.0916071044303737	0.0201322609387854	0.199586013699584	0.244813125800187	0.182477263783724	0.143203421497023	0.0941102365778535	0.0849344278084978	0.107825802853239	0	0.0579353523925593	0.0739145860338539	0.0531631170504318	0.0453997941013596	0.0926451760256815	0.113773582175417	0	0.0953608878358165	0.0641399775841098	0.136233493046529
SteCoe_10685	1.71768598753482	1.66501857930343	1.78038166232559	1.98296191355653	1.66645045980087	1.25732775824129	2.40881055320394	1.72287125494559	2.32794057519209	1.54511278793431	1.71767391548362	1.31968786219421	1.61494365240334	2.09739244078745	2.02118508771142	2.04652317628352	1.80522082901985	1.7879382372448	1.36540707649865	0.509171620235753	1.7179506465263	1.90850338925058	2.10173842950581	1.96957840213327	2.10715186939432	2.06271358503741	1.7604537666759	1.98244701802679	1.52034521253035	1.992147370032
SteCoe_10686	1.44430437347503	1.11073604430165	1.35332250805159	1.33967136782804	1.20745359815973	1.12224437983239	1.07288924671937	0.892894385449542	1.09852487362574	1.31009365254227	1.17754322536574	0.776693495982438	1.34339517919538	1.6229744807628	1.25586758514827	1.18612439529901	1.30347100673728	1.08072562103376	1.00252605477825	0.697091745906445	1.14985208866704	1.3452669237445	1.33802794871532	1.27175262336805	1.1098219651352	1.19103776982229	1.16485201456025	1.34993929375044	0.952238591671799	1.17600145807446
SteCoe_10688	1.49433227760569	1.60183549435708	1.40452488250153	1.66177205120319	1.18585010844827	1.29630593799064	1.85470428656174	1.57667375320445	1.69348728561972	1.55295438805518	1.48043907311104	1.29708142035984	1.46768872300982	1.49793822375315	1.65871269252881	1.52352895140833	1.36784026562775	1.37558382879317	1.49569027903859	0.738447924066218	1.26697911614607	1.35303457631343	1.59864812769893	1.49729128863325	1.37008157168953	1.39189770563816	1.1527348961414	1.66287130839442	1.23476309920816	1.47465283405704
SteCoe_10689	2.69459026710441	2.57113162037577	2.32815496648739	2.87381675821761	2.81588289836865	2.80065126728315	1.38535808966847	2.49924170331419	0.929034703888756	3.4086698436245	2.46646992864768	2.55500741902419	3.04987120447171	2.80224212633056	2.50865152570881	2.35326802041144	2.20067068635274	2.68164557204289	2.66330693549894	2.89724606059395	2.59619370514229	3.06744453427298	2.66892372140613	2.69882325852218	2.73136260980327	2.87996169494061	2.86603081565103	2.57775595342305	2.85384344880509	2.86744258211799
SteCoe_1069	0.52243462151713	0.497901900866411	0.557036133528172	0.917864605009332	0.591985729818534	0.708086576045135	0.858653874601666	0.482915808793724	0.850473770636473	0.5106651323841	0.57850393846755	0.428526121621221	0.636949130026882	0.982422368189054	0.25519941912605	0.552793624603888	0.646186849182906	0.516297003759513	0.759038059932929	0	0.584198298640661	0.536516463642556	0.526890692773787	0.489929484266411	0.94503797633754	0.725572936391219	0.184994839536158	0.765381982560174	0.372088511790666	0.853190063741534
SteCoe_10690	3.07749136515053	2.97470304275298	2.65547549697752	2.32505157153808	2.77510944503749	2.61070301682589	3.24826776853994	3.02918699318644	3.14853406333427	3.04544788766992	2.84255882215166	2.87878915593972	2.5419197721144	2.69176544391574	3.06103000650229	3.25602185499223	2.99466804461515	3.14545174290364	2.89753731797407	3.09895322780665	2.92532644946922	3.16364816019706	3.0031533035542	3.16623295266079	2.79860277620525	2.99797812447716	3.1460208053023	2.94646869626132	2.89369717021176	2.82114957260285
SteCoe_10691	0	0	0	0	0	0	0	0	0	0	0	0	0	0	0	0	0	0	0	0	0	0	0	0	0	0	0	0	0	0
SteCoe_10692	0	0	0	0	0	0	0	0	0	0	0	0	0	0	0	0	0	0	0	0	0	0.0979110757887104	0	0	0.0889892484671678	0	0	0	0	0
SteCoe_10693	1.83059541949809	1.66324435029277	2.32948116467148	2.48521823477527	2.07971382860499	2.16912565642827	2.24013675963844	1.93484063905861	2.2751607899964	2.09504743344011	1.78023710293724	1.6387855988164	2.12300076336545	2.50113237941875	1.6394758734561	1.73920805133257	1.65032099974899	1.75392758062474	1.54810548393711	0.966045587594607	1.78540426708981	1.77242793727721	1.72520427707806	1.6625725205192	1.84919341043708	1.66759491901589	1.26099171349965	2.01170413485527	1.53635363074583	1.99394574288953
SteCoe_10694	1.7483073814052	1.65944444786828	2.08911698990872	2.37819403086294	1.76246671895715	2.26135560672545	2.20866321019614	2.17177126407237	2.40186966384699	2.09559781229753	2.31079218460754	2.12058889758168	2.20806318586594	2.82638035544492	2.08150563720395	2.21652162675836	2.02514939612318	2.15322202053076	2.19182863223986	1.73449476864748	1.81809750781206	1.91638097427151	1.80839263251964	1.94641131870465	2.12791362715115	1.88372839933024	1.73216764344044	2.06800068671823	2.02800918639283	2.04051444977576
SteCoe_10695	1.67934887734864	1.69156673107721	1.34031612933689	1.32793060491167	1.18567029129989	1.40112027543015	1.18326300091991	1.73712702163562	1.52974471077122	1.88944363251613	1.03051984757557	1.24702332771883	1.40951962261137	1.43351184750445	1.6426946358099	1.48614504621674	1.28483736228742	1.26027855226892	1.56252867247572	1.45463449042061	1.40224995395035	1.59438175818309	1.56493720210371	1.71443417660365	1.27330193158622	1.12856495250993	1.38595050142165	1.72849813853484	1.43918787190108	1.45221251933313
SteCoe_10696	1.86771283834189	1.71957425668946	1.46716492828631	2.21635544891649	1.84174642118646	2.0705758635878	1.2940833579449	1.74427671830102	1.47459193272061	1.49885098894459	2.04179322576601	1.9441282139395	2.1127170607733	2.23045424290073	1.97491541132266	1.93548928105477	1.76176915968497	1.83504324787443	2.36036473515572	2.21122137268901	1.95716077900975	1.93125677382782	1.8073911454946	1.73036862139713	1.76454079676547	1.6535968139821	1.313179572239	1.81658117480373	1.3638960313458	1.71622828761209
SteCoe_10697	1.0514272998834	1.12907000942023	0.694960538563061	1.13099083313575	0.809328544209889	1.16323604881963	0.715454604260405	1.16598349640989	0.71026813442345	1.1696689727265	0.872800287374593	0.946304360983248	1.30969938170888	1.2863978402202	0.609546154962013	0.996837621505095	0.840917960337141	0.730012061488893	1.09946043303599	1.02997004917926	0.969049204753143	0.76470650225871	0.929043238110409	1.10759959895156	0.788624250386541	0.705043861012659	0.693864883215695	1.15182148477203	0.658100358146538	1.10958809482554
SteCoe_10698	0.798097689079963	0.829182423117197	0.766502491165532	1.3587464747078	0.820681917628967	1.01748716097123	0.998462752578633	1.06544175545019	1.0173810883323	1.09887382005625	0.900099330416803	1.08986298415859	1.12993556287232	1.40697712118764	0.826531835674315	1.04206548170599	0.926073041266684	0.981514637729782	0.780382879306441	0.366772075216155	0.904724721456937	0.788779254123237	0.867965752186254	0.97025156723188	0.990305205835596	0.981216918956303	0.446681226992759	1.02812780769884	0.864736075987686	1.06124653112661
SteCoe_10699	0.355573855703081	0.157696553819764	0.182964723335817	0.224897561251382	0.104397701388795	0.130713609089371	0.154410492621914	0.235112213454859	0.184906017220156	0.0724853336992541	0.19566261609008	0.109303594206576	0.129871704003539	0	0	0.118863210344458	0	0.0938044708847925	0	0	0.107239082621314	0	0.0735975732867556	0.230990515216958	0.144520809950964	0	0	0	0.1710716441312	0.064324724839299
SteCoe_107	2.28141082555384	2.13686625345927	1.33401214311685	1.44390666668025	1.5402376496634	1.20865932572911	1.8244152513902	1.27686003270568	1.9209988882911	1.22270386001543	1.56165494240838	1.4374026717617	1.74060317785763	1.36472747484682	1.51848895414426	1.6206422319802	1.77008662422045	1.72056363143185	2.45347643013726	1.26648309531849	1.52465746470109	1.51852930762479	1.89765391961762	1.60350593917599	1.68793368265959	1.64690171931112	2.4754744850443	2.25026071444852	1.74865975956802	1.75245050393538
SteCoe_1070	2.0576109853147	1.956491576524	1.93989059152256	2.35387190729277	1.97422861181577	2.22502139505839	1.49106562538158	1.72846935331522	1.81149888949196	2.16244595880244	2.04331857190451	2.38750546794442	1.93933001589235	2.26933467006548	1.99008778283178	2.16574381837624	1.95411666679167	1.67878353221472	2.58215960570868	3.02802359484063	1.67765997326415	2.09065989375459	1.83725729121269	1.93207439315908	1.93523548378261	2.0718438148011	1.98057575087442	1.89222243614917	2.07940697379862	2.12600935109517
SteCoe_10701	0.242863676544838	0.917543101936687	1.0946284058775	1.25118022921034	1.06748511911263	1.36929557040231	0.882163655735474	0.838443207686654	0.827442111035882	0.756842548418256	0.872921763662687	0.661692485069696	0.836702300516186	1.07666770088451	0.456361954392887	0.42894651803926	0.456848619279695	0.570453401125536	0.847539445993189	0	0.791895246399594	0.747917512539091	0.797713618036497	0.600466398272902	0.712636440399592	0.568925049535289	0.367123016859843	0.864718509951665	0.82554962438777	0.875523908763894
SteCoe_10702	0.0543718575161826	0.115995738684067	0.295064220971979	0.527816740870022	0.210234001189867	0.400362036798299	0.155927595524624	0.145769828867209	0.282363006123603	0.289326973961034	0.27148978837012	0.203191818811003	0.322672065679946	0.186203215722172	0.212641874771217	0.262651923224735	0.256034703817778	0.157400364630728	0.236154683098083	0	0.685002030128785	0.571670682661043	0.132144591195918	0.206122384567503	0.228139344156618	0.227910439294257	0.0864349428477387	0.302463754335864	0.651189199073605	0.884822701881178
SteCoe_10703	1.14891386606455	1.18840582173378	2.07045649834731	2.08527554194675	1.66324245790847	2.17302054117837	1.13847284953646	1.47963833567798	0.660298221902558	1.77766834936948	1.56662235711535	1.6026084236571	1.6159522928753	1.56136292177199	1.18081584945467	1.443056795158	1.19533192093248	1.11881253462038	0.848627095687924	0.826704004217274	1.52912547606166	1.4887627281596	1.51567198567915	1.55149945028681	1.65139070977516	1.58651357241537	1.51353291187599	2.00320089340022	1.79000655474133	1.81325564443255
SteCoe_10704	3.60862916687551	3.61760894778635	4.13741764129928	4.14805210117345	3.68528255216886	4.25083397122883	3.00825199792903	3.86731493072884	2.80757002471023	3.91578167822398	3.5764848261082	3.78801667301341	4.31816573624164	4.23477023886626	3.61553339684398	3.52844822237605	3.6568349962129	3.63778441706972	2.98526880283467	3.8905805023989	3.62159694642957	3.74115463918762	3.53069947754059	3.87089781360121	3.84814713675427	3.7436542922085	4.1395815512511	3.40693103710787	4.27120408180221	3.78064438168016
SteCoe_10705	5.22014459491553	5.18278231573401	5.73833186344936	5.61244854882766	5.4266034323022	5.67522581793079	3.8456071340926	5.30034589532199	3.39654130292443	6.23666938318915	5.3694494475589	5.58765148049262	5.63525273848963	5.32410470578785	4.96375500656953	5.26727422577135	4.99854978368011	5.27282791432349	5.10547057367738	6.03013792891595	5.56602663815347	5.59956835892128	5.21734695759781	5.37535001004609	5.3444736615608	5.34698948320446	5.94638114952242	5.14476183174808	5.87960095360989	5.3332239139152
SteCoe_10706	2.17305965887641	1.78891023151512	1.98339090947619	2.5689536463598	2.23701103993778	2.31817539574559	1.90743305500847	1.89225653447372	1.6312115383867	2.02632843636812	1.8071317181777	1.69213437448939	2.22701032078832	2.26723450388599	2.32002352139286	2.0238112317676	1.80679743374624	1.74538524417371	1.75129208438035	1.66872403903299	1.91090108357773	2.12505665648155	2.13663319386289	2.16588753536413	2.28098369780704	2.0781214384149	2.14357834300091	2.37429340261209	1.97265234594336	2.08595604439497
SteCoe_10707	1.17082057853681	1.17107315516886	0.899556293171975	0.740844169538953	1.21981225759729	1.00612931649703	1.57371817723594	0.977071180653411	1.447720826406	0.778394613297429	0.613212737651707	0.887995895737354	0.674346081572402	0.900934680998443	0.967353924356576	1.26911492958599	1.05212099508848	1.01632999048152	0.382007119726673	0.48752057498201	0.647528435980055	0.937205603409099	1.23860119517718	0.892117476030492	1.27561597816634	0.964883551713848	0.640784768599658	1.32974752118241	0.666229549343233	0.979040215066142
SteCoe_10708	1.65796116568034	1.54327094140461	1.61233586304194	1.60771571014844	1.51321478505017	1.62541231399617	1.3549485444314	1.32070868450679	1.3685852238135	1.27326711744038	1.47886773765152	1.47649341008584	1.27546381471514	1.31754664635442	1.43221849109576	1.53555545631384	1.57158412068298	1.50472648392207	1.14165958304153	1.40825498060813	1.19299008698403	1.45602377438515	1.45578496688346	1.40370830134785	1.37939487360789	1.36747872817416	1.56686450668241	1.24711458471025	1.55780251667721	1.44582293863845
SteCoe_10709	1.65524472717368	1.62060895517884	1.57187306860057	1.93527500249429	1.67745888782176	1.97407601997218	1.89754632690726	1.69370723511815	2.03248329429919	1.81864704732223	1.48547314972248	1.64457557499334	1.57517894399679	1.49853827412038	1.52361062608822	1.60623885066668	1.71596937590211	1.79340938670202	1.97611998555936	2.21406665575416	1.73956175997141	1.66581852807049	1.58628607808343	1.65309383155597	1.57988179672459	1.53226176550549	1.5895618574059	1.3229041277615	1.75834356277601	1.7830604566338
SteCoe_1071	1.52110701337136	1.37854368611548	1.36610355847921	1.58339725256365	1.46418463836371	1.48860386670353	1.48066273467373	1.14703857185031	1.26895850606837	1.18212532685605	2.02358775727254	1.88447629172847	1.67847938751141	1.42308459519916	1.5654370601548	1.62161067246472	1.63856338811289	1.28297492306537	2.16225566960754	1.78208669871478	1.86542538617561	1.87726297625756	1.2442550203654	1.44352884415805	1.44036756652486	1.4100451862299	1.34273776739725	1.67465752942095	1.55855508199276	1.67549814798775
SteCoe_10710	0.417430065244973	0.896305682151	0.396499384223895	1.4729229262725	0.953958435337488	1.43972382942205	0.592444848367486	0.589365415076856	0.314348671124809	1.03750224577702	0.716553007907321	1.0377029683738	1.10478223190353	1.1300895907613	0.726575346222368	0.899887282271569	0.620237014127494	0.933747656915106	0.774862173995957	0.835205250688543	0.805715015991444	0.94042565128043	0.654693360678203	0.814597692760105	0.710880153819891	0.93494062502142	0.245149583907564	0.726362325665533	0.949165180003693	0.955139848113291
SteCoe_10711	0.841492239711577	0.853106204447043	0.854985855739009	1.01035856614125	0.896656593979141	1.09233843824803	0.680163096249942	0.858395493017428	0.901269810272106	0.865167823574159	0.733753171151799	0.736105050181746	0.960622549809456	1.04788586346158	1.08526813386231	1.19192068721699	0.930131037758045	0.929618127455885	0.609148221354025	0.578776612277368	0.914525350003687	1.01185253104171	0.751695917037479	0.932721995107855	0.870659026215097	0.812288842853301	0.770632273570268	0.935407601692889	0.807833038002559	1.1061296654486
SteCoe_10712	2.77995923587482	2.65799400915883	2.96710549124473	2.57472483463424	2.8033035653297	2.68225419875846	2.85978362642905	2.88423946586088	2.56434038024842	2.53681621355696	2.97765373892167	2.97206835902135	2.95967558329305	2.69846595661173	2.58735640035587	2.46282573824138	2.68966733170353	2.76924047560444	2.24871925480158	2.55901769898542	2.98187700826327	2.76643626603737	2.75192064222494	2.76747239703067	2.78102271798702	2.7434423465677	3.02531249781298	2.57884357768242	3.19804975602253	2.73179114092779
SteCoe_10713	1.42629907994199	1.66075492558641	1.47644816514971	2.63959647715797	1.89274015455658	2.27755613626149	1.77626117893096	1.81395431427059	2.22863644997208	2.22825166105823	1.69241594967699	1.39849305171033	1.50688904227411	2.21049035355365	1.66676343320635	1.88580550850946	1.66249228496367	1.80010399767783	1.71460125834657	1.80404917137052	1.86239377148945	1.95541944057511	1.71502643929012	1.83574883495144	1.80137049220319	1.91720906106119	1.39752749640589	1.69209977640644	1.55867074294121	1.84607705122598
SteCoe_10714	0	0	0	0	0.0775277857912944	0.0968980595631636	0	0	0	0	0	0	0	0	0	0	0	0	0	0	0	0	0	0	0	0	0	0	0	0.0478003071961611
SteCoe_10715	2.57457100245629	2.40452016446771	2.94657344242129	2.87794527539324	2.7144465888172	3.07721264061471	2.3317898847203	3.00493593523327	2.70510789273219	2.94590231097277	3.20408351077209	3.17610008084384	3.20680756957729	3.15540763040009	2.90771620804506	3.0121485687071	2.80806455688045	3.12326639725628	2.66001513945131	3.30051403950103	2.87294708842518	3.26915257441934	2.69793352962365	3.18952302009938	3.10957364935001	3.1522905952011	3.30352039281349	2.75785642807481	3.27724497112785	2.80051989923385
SteCoe_10716	0.312935001581169	0.264109593069051	0.298089507101498	0.724857530384958	0.582843362375589	0.502476208208172	0.496788810313236	0.266836213751198	0.346103104513838	0.473586671545417	0.368440342874135	0.437340351209211	0.416541681081523	0.67310378342524	0.359905627954587	0.423656139204373	0.322708306961929	0.296518340872959	0.357809345609275	0.418449086042421	0.318707652334798	0.462822274313538	0.366407979290634	0.355328915574641	0.39673507383759	0.323666652563827	0.285074171563538	0.325023125905691	0.458212808323969	0.563953392849987
SteCoe_10717	0.799445733111465	0.78960064914642	0.718305538685564	0.896099680177898	0.595338131193419	0.788012170035013	0.979880867533452	0.586760376388148	0.904896282891244	0.881532192514811	0.844526200024403	0.625127253015592	1.27112019463959	1.2567229403963	1.17378979905387	0.951172608411643	0.913239634392774	0.990616210146238	1.31080920515416	0.756984588821668	0.645980213210652	0.84635594124503	0.762688281466404	0.831820468882119	0.682535543358553	0.826645219079769	0.6567898725044	0.793384439707713	0.774522002752573	0.908488070729889
SteCoe_10718	2.62972386054787	2.86852404847552	3.28061918477407	3.27145467831477	3.01300277593364	3.2438740312065	2.07333088275755	2.76418228337576	1.79461929904208	3.40687329130706	2.79605067846739	3.28782799930627	3.04020500772541	3.06022791097938	3.02971082475155	3.02945340440493	3.08129588940179	2.93434276903504	3.30068155612634	3.83739837085941	3.51922546957545	3.26604200556264	3.00103323214409	3.39168623755815	3.20858171681081	3.1557659932642	3.69490997368029	3.12350141589302	3.21470745010102	2.89099395898621
SteCoe_10719	2.55561947476191	2.45112183076801	2.69312361459299	2.7807893017695	2.63459698236055	2.08934777579305	2.92035311786138	2.73278185935792	2.80935776685168	3.22530381446785	2.70981893547693	2.39160766650556	2.52793706069381	2.48624742347325	2.33153361825616	2.31010138802781	2.2175487939733	2.03687548741396	2.48586291699385	2.26242154318471	1.9456247521738	2.34569710908367	2.38833624706208	2.59059953480781	2.26006916776467	2.29671613586976	1.98987023343806	2.68579980910265	2.35466762069379	2.6237631370353
SteCoe_1072	0	0	0	0	0	0	0	0	0	0	0	0	0	0	0	0	0	0	0	0	0	0	0	0	0	0	0	0	0	0
SteCoe_10720	0.818641074060721	0.776768951469643	1.25809853766455	1.32564309871	1.0079407480967	1.11422074341918	1.06692488627608	1.02534032385558	1.02234508274228	0.964950339816457	0.884215884587739	0.713645171719157	1.41532504735063	1.28005129739338	1.0648103573082	1.37541536015818	0.689757981707787	0.707566579090377	0.406934805014632	0	0.630235930092494	1.12535082477438	0.744804885308717	1.09548556699631	0.830722077690842	0.845199993403405	0.279960283448777	1.02423386229827	0.704113131803853	1.07168310692892
SteCoe_10723	3.35164046010367	3.36146569058197	3.72861156638251	3.23544648643728	3.47855705056675	3.49749179537314	3.27425842762871	3.57522747666007	3.2667159685279	3.30966540428058	3.57292014059574	3.45923383345724	3.26864777910625	3.41535613743787	3.81173468513778	3.5189930192939	3.71611811432061	3.7872447732	3.46815966606302	3.93590682236011	3.96312000598314	3.71486534615699	3.7177992856179	3.59710578875682	3.6784388326577	3.68499302661178	3.95817757883578	3.39701639649428	3.82765097156116	3.39230815753265
SteCoe_10724	1.09131654829416	1.0385260468646	1.40151473442056	1.84635531318863	1.2840428119874	1.64125658221608	1.41076335222349	1.43192658823351	1.29680257927726	1.23675279578272	1.3463510336118	1.06211421184451	1.7907186375727	1.79537312872254	1.28445846181204	1.49097178095259	1.17277459635752	1.19056723479776	1.89927542520776	1.4708313553275	1.38811019421302	1.35999793000384	1.43761624981905	1.30759998807676	1.30790320515062	1.34115220331052	0.767111963698438	1.55098484337817	1.15983015278978	1.45726354595255
SteCoe_10725	0.493720269388917	0.594165078605032	0.426673995035749	1.41264957213301	0.693941304383706	1.04328221807106	0.645476928877217	0.475727188581801	0.624879254262535	0.570532026156147	0.639523473448037	0.534658206756334	0.839953822631636	0.865972936911714	0.628495468875808	0.592327512691584	0.617359743849239	0.563679637880012	1.17053244112217	0.670552589151788	0.582105685413119	0.665122332447794	0.681114477781584	0.534902987840047	0.81238239102798	0.716426695799877	0.132382978260712	0.769775665735773	0.485487430374075	0.925051604320157
SteCoe_10726	0	0.200351943924285	0.0835761728679043	0.19782058419775	0.0918536722352795	0.166418727071428	0.0472739200114574	0.0559630842049245	0.104386771957674	0.0933160997276617	0.0895777109673524	0.0949310335486633	0.165494447942248	0.293794928322187	0	0.0779161349143239	0.0664451080073956	0.0421821301615062	0.208582650879204	0	0.136401205260822	0.139411351560675	0	0.172788149873918	0.033251554000126	0.0710223590495875	0	0.0783751336615313	0.114498687117015	0.028987828488968
SteCoe_10727	0	0	0	0	0	0	0	0	0	0	0	0	0	0	0	0	0	0	0	0	0	0	0	0	0	0	0	0	0	0
SteCoe_10728	1.85671385014643	1.93081534323752	1.79223838489715	1.39191183230655	1.85902084737526	1.27158846386249	1.9376200786284	1.86323301134028	2.26014476327875	2.04417819001985	2.08225031020158	1.78780513797986	1.38563458201889	1.34928631204669	1.97334628725102	2.12621851366853	1.83945956837785	1.97754567873029	1.36336452762248	1.25092154606135	1.84611579834252	1.89964603665225	1.88480374777707	1.57033918332565	1.79085279458093	1.94941971243587	2.12775173180484	1.88775684627783	1.55590449891246	1.27001492894902
SteCoe_10729	0.583060454553546	0.678036161273025	0.683656434414415	0.599030076781876	0.559330514359197	0.437635159823234	0.803372433195537	0.554169472560409	0.705786879235086	0.386356012755071	0.532237511300098	0.373265658317789	0.348860173254392	0.546356150220007	0.579178483227705	0.732474229674417	0.672147147527363	0.790574285701015	0.352102739952389	0.22441276336174	0.674444110235874	0.664180300442908	0.589525187105237	0.559012209000768	0.576462489787604	0.634835003566832	0.572277329522419	0.485781563441939	0.526602443743559	0.510898145997589
SteCoe_10730	1.68426247407862	1.6099735759387	1.81116672047715	1.57300708856671	1.50147131828929	1.86190774235832	1.53071072145379	1.68368193309396	1.4983882506059	1.60676128983347	1.68391103422542	2.05083167587051	1.93859555786814	1.59677933014819	1.48285170332926	1.56090458967261	1.61668275424255	1.66486272578276	1.86780629858356	2.21930872073284	1.638045035573	1.68524190117081	1.51209767751905	1.72115965980519	1.42740890169156	1.48585578086347	2.11128608335352	1.37633749807993	1.87755611007623	1.58564090868889
SteCoe_10731	6.27648855853101	6.26464106511982	5.93056744444759	5.10150430375468	5.91798337313164	5.50927560648259	5.43262236909615	5.83703103052849	5.30154021667807	5.53241981987381	5.867659150629	6.0510641589636	5.79074795805103	5.53257897046485	5.80577441794127	5.62635894539811	5.81282331833075	5.90335599497233	5.45497336698499	5.72858573187211	6.10914171369276	5.6231253731953	6.05525974197955	5.71663994721767	5.84663613415446	5.81276779590307	6.17030050914195	5.74110888618847	5.86783105894337	5.42993810250781
SteCoe_10733	4.91321172203099	5.083857671741	4.50116697994576	3.6222977793284	4.85988786495677	4.38718664368131	4.60001770705536	4.39537493258848	4.51318607733916	4.07824434016123	5.5937331532011	5.46784341799031	4.05243694109241	3.91731533964692	4.46744661556276	4.45918297772053	4.56538441434403	4.70862606049541	3.01547367829428	2.95883065347922	4.1721783749225	4.05941315236679	4.16574780195648	3.93484685499375	4.39511147302217	4.3562471111624	4.05524723045025	3.75106738969529	4.45841805157748	3.93257477933722
SteCoe_10735	1.26047860177967	1.28310345339958	1.29105379943973	1.08812697059247	1.31929843603828	1.28245175531211	1.28041003289944	1.16226499663967	1.06506306540911	1.33326734616504	1.35254356231002	1.30429751694263	1.62098836560294	1.37968905920398	1.27988581213606	1.25322818403335	1.2314028504356	1.54083557932437	1.45965102181663	1.21374771499597	1.29777015650238	1.26977031031936	1.42074852062977	1.30601427920623	1.39745856488734	1.11171623194167	1.26439926575829	1.41324577210048	1.16706767221691	1.31449338827182
SteCoe_10736	1.35473983763937	1.28620058907656	1.59601554182304	1.97759389001072	1.46822652933808	2.05382500957658	1.45961118657072	1.39390186605949	1.41267602779955	1.70460320897097	1.80934024985575	1.74892327812108	1.7844704809944	2.02597829078543	1.64747161621858	1.28849379242785	1.26153482469079	1.57987403401295	2.50732604191348	1.66519182194947	1.33264667705056	1.57700949803391	1.20159491505818	1.5923945474902	1.63069318437813	1.5118581963483	0.824696518394748	1.66781875468391	1.40681340454041	1.80169225976174
SteCoe_10737	1.45899361609202	1.28611682427256	1.46785992426278	1.48644291396894	1.39032388922753	1.28582027779929	1.73244026575049	1.52661600441395	1.55522763440385	1.04084021539623	1.15791232335958	1.2178268618336	1.47428925953617	1.66309359915503	1.60641910668932	1.59272262267932	1.30847635941972	1.27893171471526	1.16914959130955	0.262164896233541	1.3653040624957	1.49097474702812	1.4015323629003	1.49785115721516	1.28478695685344	1.68914559116368	0.860568054717699	1.48504295102794	1.56745635860694	1.74093653992006
SteCoe_10738	2.87622547463727	2.91883517935955	2.62895959959065	1.96315668021421	2.85094756443401	2.2648830171446	3.28120196077318	3.01260948445821	3.14264500477901	2.37707779014362	2.64511263073124	2.66132038022588	2.48758583851057	2.2066538949518	2.90326724467875	2.88881203443341	2.96643914607028	2.86482970811251	3.09553683614529	2.40777798318309	2.77301332701828	2.77722091367333	3.21337096652825	2.91926236726952	2.66135481501008	2.7076930258303	2.94184006759418	3.0121465480496	2.42414246249819	2.37582336644327
SteCoe_10739	0.591519564843116	0.623692740053411	0.623840216080567	1.08350913578673	0.632446769341293	0.938399889894963	0.916954864224025	0.814647895033506	0.829975681249841	0.796309556883565	0.628353158563089	0.753332750653441	0.953477461007105	0.784389962810552	0.807646086997079	0.987633488603248	0.771079596841338	0.914674725160658	1.15417033399015	0.751156886486582	0.704003452757165	0.817477131526754	0.669450405887722	0.74006775454919	0.606402584674203	0.76729844727254	0.477544014905581	0.757064164124263	0.745801218526731	0.757311197768219
SteCoe_1074	0.667822215041005	0.602308530318396	0.675006415873106	1.15177029724096	0.573314184864069	0.932715956839015	0.754097711185127	0.72268338095518	0.763462179873337	0.984459812036065	0.783251925356005	0.644783003456779	0.924997097929541	0.928155578861055	0.704126624032731	0.869296217024783	0.64562262893368	0.711464459553619	0.906595412427386	0.861254035649024	0.448188884278598	0.56966690041654	0.489991432499993	0.703282160167213	0.587577497059063	0.730185526220945	0.570827649615353	0.780173458782815	0.502271522297289	1.06048733129322
SteCoe_10740	2.13460256075966	1.86519150183807	1.84049729662141	1.57386237470452	1.50403334500273	1.70530559706377	1.44351848219865	1.83230713402795	1.64558437496608	2.21159168246774	1.40232004078386	1.51895223211679	1.700131101682	1.30586082907591	1.81598683766738	1.75612350946052	1.8352880932297	1.61850972317998	4.00901443874227	4.28077510736425	2.14938143062378	1.62708628772218	1.68514868735823	1.74966112255722	1.43124149460627	1.25850499219491	1.95241383909007	1.47039952112231	2.00092785218395	1.65976165786969
SteCoe_10741	2.08655968265239	1.65742161973573	2.10204561005478	2.58732760204508	1.94160558974127	2.05785791188762	1.02581010539835	1.95280266014625	0.845615822749331	2.14682234175315	1.32292710838988	1.89257455700626	2.21182337226926	1.95267466752399	2.05653930163201	2.0131388727878	1.33317143909423	1.1557298761238	2.02983106809226	1.48558167656472	1.6985149143263	1.5345387726875	1.93395944476532	1.84747882711102	1.39980575906648	1.33550135302024	1.17448521890586	1.85281515892129	2.48915814250465	2.37325386584427
SteCoe_10742	1.07551835626426	1.11380273959146	1.22782960848883	1.19014856819379	1.26718356835102	0.765384708343775	1.68562016839542	1.29658221945261	1.74928974234001	1.10712396043134	1.31849461025995	1.17303808631842	1.45443174840833	1.35967802699173	1.52620324226552	1.57001751273943	1.36062475262856	1.6435762425454	1.0180192996261	0.893717675329639	1.44194017570382	1.13744123638955	1.29277433682664	1.24212931504517	1.34316056318571	1.42740578593297	1.08416386796745	1.19547800113348	1.0083545184918	1.3263444100831
SteCoe_10743	1.00608930561562	0.96305469239231	0.998756956179339	1.36963495588115	0.935868401772195	0.983035016823137	1.24974862594315	1.22942360195501	0.874212677094063	0.812509867942655	1.11609128713667	0.768708529439679	0.619559533393905	1.18324550985427	1.39744868804962	1.19148974331187	0.700107174001364	0.750539941549324	0.913419596951574	0.609393299049954	0.736333511977251	0.727753065464544	0.668905659606946	1.17155758250264	0.833042343416848	0.652994652319381	0.76803935718516	0.678937760638517	0.833620396819334	0.997822289894213
SteCoe_10745	0	0	0	0	0	0	0	0	0	0	0	0	0	0	0	0	0	0	0	0	0	0	0	0	0	0	0	0	0	0
SteCoe_10746	3.46993126678399	3.333498359959	3.12088056789267	2.81087478742328	3.26865333699258	3.08323667251493	3.80925028637165	3.56955652612232	3.25239068147136	3.07923216809725	3.40687556328406	3.53965531122881	3.32665288781686	3.08496411368055	3.27403955420378	3.23208586643336	3.28045960088991	3.30135718383579	2.05914830922844	1.56624015454045	3.54985903295415	3.11655713624843	3.49793405880743	3.21925762572208	3.3741754690323	3.30684256424221	3.93161467645757	3.52462715095425	3.51558183760946	3.45990322574467
SteCoe_10747	1.73670957401648	1.86541781277576	1.446152304767	0.956378835430245	1.58617911743549	1.33422763283038	2.34642283161503	1.82489684373938	2.51782500704275	1.44546005768048	1.46918626381254	1.43877574467274	1.40454133975639	1.64959257780838	1.87764688134318	1.94506241372266	1.80855841038684	1.94041384455149	2.14303263848058	1.90689113164502	1.90587989695849	1.80011466074299	1.89178248367705	1.61637972278567	1.69776902938641	1.7111599840144	1.84208267219882	1.6149400014085	1.68052618682454	1.46421592495432
SteCoe_10748	3.03750886788865	3.34178815566525	3.43799824962245	4.32856505794403	3.60883816870227	3.36219258638055	3.1129815676329	3.76779110020225	2.17374539885968	2.78719064384609	3.09882206440219	3.46399991001333	2.79615907246744	3.44241262029371	1.86220452090486	1.89707645587146	2.37101768647604	2.43711263937543	2.83885016959368	3.12344270519464	2.13904771802488	2.15155164068671	3.09209049942382	3.58316592153504	2.88867869492399	3.18016406926451	2.37516025039961	3.56757623936981	3.50500564828581	3.92618653740805
SteCoe_10749	2.67636617075291	2.63415449713804	2.58807083218286	2.67278706298752	2.75625885655256	2.43613065474174	3.23470753574845	3.09829018860889	3.2710310298711	2.9260256759817	2.18580308560586	2.15263707789939	2.59436506689494	2.62889575223831	2.48924563685853	2.43784021755271	2.94156536071361	2.80705775688907	2.16017525600453	2.47436147069627	2.68476142411775	2.45069868654255	2.55270120612855	2.38813139742396	2.39531047105868	2.29430571125053	2.32385769778934	2.41527216733474	2.23073312566058	2.50954649689615
SteCoe_1075	1.66387301432654	1.85688984720616	1.85924141579468	2.28829885673387	1.8024711522378	1.74380995457601	1.75641009069207	2.03549759264141	1.53921010621572	1.93743447032323	1.92121615171855	2.15751342965408	2.45799840357631	2.20778513634214	1.62118431364938	1.78907191036901	1.84968582550646	1.59168736221813	2.01673861891481	2.13534192382844	1.58624645583725	1.63039981147019	1.57755760695162	2.06226199573779	1.82100740180124	1.78391130167858	1.33584609578062	1.85468019228612	1.88934962760038	2.10169634855507
SteCoe_10750	0	0	0	0	0	0	0	0	0	0	0	0	0	0	0	0	0	0	0	0	0	0	0	0	0	0	0	0	0	0
SteCoe_10751	1.86772102342046	1.83814720225663	2.12541176751881	2.20512152462966	1.89308474896901	2.09298966496505	1.86253335788875	1.94101541999554	1.85508301329161	1.82885237502155	2.24441153118459	2.26498124425891	2.09248889127019	2.13637255416813	1.90699381590724	1.87959100717544	1.96217086107439	2.01503654115781	2.27228989829971	2.83340025395822	1.96831681516789	2.00213175528031	1.8489164392042	1.9055972900426	2.01284795840324	1.99722657539404	1.96508237934302	1.91834761884597	2.24285655142352	2.05048505162973
SteCoe_10752	0.149762126842446	0.478777011846067	0.322891144724756	0.849637654057256	0.258226929526587	0.611973844238079	0.491673197333131	0.301831415894031	0.758523653667542	0.521257777587256	0.528525504258772	0.578380364904057	0.882068965406732	0.704031719585001	0.292918108789587	0.562334283462036	0.262724953053664	0.51804071576435	0.423377621108516	0.343848335128029	0.227423330117597	0.377031131421291	0.401870801231291	0.379772907072616	0.464619864890832	0.415257786044888	0.122549428295746	0.480959130158439	0.402102482643984	0.58712709747851
SteCoe_10753	5.36659579336615	5.49520865769944	6.02467401048884	6.18253145050878	5.4210393323171	5.62495184145886	3.9155989396286	5.56039188789916	3.7522400051741	6.61929697258208	5.99582456793443	6.43585265712925	5.98600238559884	6.04360369994656	5.07614396937623	5.35657874135091	5.21147894154453	5.38782965862823	5.33855394706194	6.09288247156101	5.68345891204174	5.64644173955302	5.49447019096488	5.90998208270906	5.69634020397472	5.70655753346823	6.14744500076767	4.80800740805829	5.8126688390542	5.19836773646646
SteCoe_10754	1.33297640316323	1.39611344873975	1.37463350019378	1.15819475696549	1.25439930459085	1.03490576688048	1.34476935144438	1.26961115905303	1.74608160560749	0.967720978376227	1.15123565959172	0.997986681421532	1.32648197194813	1.4608043127885	1.24950640522597	1.29289366927151	1.08430945814917	1.07163960606232	1.28604185039167	1.50933454833836	1.1166281392844	1.22508733558436	1.26060667104493	1.23261710535523	1.34701139755618	1.39886295668635	1.1749495068939	1.01196284704054	0.944989027573551	0.844419256829617
SteCoe_10755	2.59496049760862	2.82069179590172	2.46945291105196	2.50039636244749	3.14388429159318	2.70922955858784	2.25660314335779	3.03261741384699	2.02070553458128	2.95968363370719	1.74981168788871	1.35979270685503	0.457414861889981	1.00910448363338	2.71438655051636	2.83301841308069	2.13637775917155	1.98428132975017	1.5803515402386	1.86014561669538	2.43702490657469	2.25347706699062	2.51708953285804	2.49952902072123	1.79408828109486	1.56677581601611	2.79392141200187	2.23034565867347	2.56663825650851	2.319691897085
SteCoe_10756	0.531253322880481	0.795498003747385	0.962098642803842	1.46323894280749	0.475594473842658	1.09323930889365	0.991195878192367	0.601689351276491	1.0874338187642	0.472987050117407	0.86823400459143	0.696555704551313	1.08929020609542	1.51064670198044	0.643341661547061	0.952312635792357	0.941904682935559	0.720178869633959	1.17206510840402	0.333438101252011	0.726061908602134	0.946771011563168	1.07711926451661	0.901745458102046	0.800340132331821	0.948662809126238	0.118430923447344	0.794824303164491	0.539983871176926	0.750849885615266
SteCoe_10757	0.755179813866851	1.00430383075081	0.536099724385836	1.54144713652275	1.03325550543497	1.04447282419261	1.14484119347667	1.01393347818399	0.976995431245282	1.23956455799767	1.37499856671572	0.903777054524648	1.06188144632032	1.28946355392276	1.02219437535835	1.10062425443182	1.17438736095377	1.21380110238287	1.62096517876999	2.03891342579099	1.04154930740771	1.07843520763624	0.925254442375952	1.00306418261572	0.725668692193324	1.20028394460593	0.647120473583947	0.998408723129695	1.00341255612488	1.18574796181038
SteCoe_10758	5.50745242796724	5.50751504539022	5.76314053717072	5.65565468055137	5.61705069635283	5.99185668466682	4.09031893004225	5.47304793414819	3.91562769774801	5.93068138354091	5.52516034734639	5.80447447530762	6.07450345161865	5.78640985198645	5.24248122524076	5.31225956867952	5.45992975979826	5.47855801178566	5.20131333591309	5.94255527909877	5.69517188360028	5.63933671533138	5.63601239149986	5.84708772250366	5.73541759962721	5.58445472164528	6.13263559207779	5.39388593837825	6.01938438712075	5.54614579564689
SteCoe_10759	2.39885547554813	2.17429174181557	1.71438081050609	1.88814504061371	1.84875240653116	1.50465421781499	2.09119116636534	1.93982745289796	2.14419310072605	2.07957803994606	1.34945777170297	1.51808628892543	1.90873861537772	2.02240170939503	2.0860843964408	2.07940967384034	1.86406364003097	1.56724163015552	1.13420044600314	1.03520611787216	1.52179633176162	1.80849340628129	1.87219430994638	1.64097489186118	1.61402124770348	1.50942432731971	1.29315109756726	1.80818308202495	1.55918540826103	1.70428645654237
SteCoe_1076	5.91701742334767	6.03297166215457	6.22380574438767	5.7506991032078	6.08346379471224	6.21582950757668	4.59049006099704	5.80102160474164	4.50467057210838	6.23477998957033	5.73136388780565	6.12953608151521	5.90775726241248	5.89527705327318	5.52261615950511	5.57699314557426	5.68691903092901	5.68315483277631	5.43034111297562	6.07982287888187	6.0910351462064	5.76579503140713	6.20311908846982	6.1434231375155	5.91300295505361	5.80174150912684	6.45575382820414	5.70023509837396	6.63877421077922	6.11948813829438
SteCoe_10760	1.41810373834728	1.3796442814963	1.39714774305611	1.72797667918471	1.23613518642941	1.57536456000522	1.60843926495953	1.25189218959761	1.34571287867762	1.43707658453828	1.75091681017459	1.43860126810719	1.48802515329027	1.71320922887283	1.24326489429708	1.40820293625407	1.45178959796808	1.36517595777361	2.19193304253753	2.39148449263415	1.23067331596065	1.28411413831859	1.31095127909356	1.33331379970873	1.15753453245115	1.58013594735335	0.718738071209914	1.49961029178308	1.34131599538491	1.49320735727859
SteCoe_10762	2.22635467970155	2.13161599493306	2.03631306263651	3.16442903185546	2.16501931181053	2.5629947811697	1.31560387171205	1.99296074356548	1.49309329128121	2.14235702608617	1.83784115317941	1.69711344990846	2.6214725481384	2.58420157431094	2.08352614886642	2.12070452671865	1.9837634880018	2.0022050207273	1.74944403724268	1.53611058407219	1.91017801480887	2.16322745899693	2.20302876839271	1.98777375082378	1.95806197514307	2.0987569247306	1.34379569996241	2.18919572613669	2.1756360426786	2.18489131827998
SteCoe_10763	0.793693289244106	0.471091312470989	0.557705391411843	1.18493284822302	0.218831519654893	0.930160746226286	0.575848713838152	0.864606484350305	0.573349328895687	0.488646936708658	0.547517127124304	0.505899847064762	0.797741592472857	0.728606355387619	0.401621968989892	0.629259269342089	0.643230076235427	0.57434745437484	0.478352455920662	0	0.555810194113179	0.675098222963228	0.91258987109952	0.530850005620794	0.481829000908201	0.403067103587845	0.621171155942228	0.827036717259471	1.00379426375255	0.66035138661283
SteCoe_10764	1.90222250167129	2.10584828866355	1.92997689670628	1.64864361359116	2.01331541133804	1.56588791507081	2.21810965869541	1.88534114109152	2.09795707789093	1.36438280438376	1.82251742786858	1.73445744916497	1.90322303103125	1.79766659282274	1.51742053553248	1.69214041636379	2.10914583000144	2.16819446754948	1.92172014324201	1.3051810332089	1.99651682576157	1.9511693398418	2.11770574451588	1.92413274010984	1.86967873108824	1.86455136125551	1.8911619835336	2.03852016669147	1.76491959349391	1.76413277186201
SteCoe_10765	1.12134274781597	0.924439309339556	1.07125811813367	1.47867691212338	0.945390838837266	1.25410387831193	0.955386210823891	0.97188976577923	0.950360624487841	0.774305199488688	0.919455937839176	0.848116978012377	1.08294904543155	1.1837671145699	1.14768503109786	1.23856277298092	0.927694391910397	1.08444497128995	2.0315627033433	1.9900566976243	0.800344957284021	0.985449159021	1.04622222267421	0.956212826137968	0.939591592154196	1.00729832859684	0.396178395177338	1.03060088058013	0.861796827033518	0.959083049455591
SteCoe_10766	1.65560627351173	1.8741747837651	2.16332780333665	1.81910522658331	1.8424615878582	2.12209759613639	1.73910552268282	1.83769562112216	1.50952101958602	1.85649712351094	2.11776003579026	2.17017509709595	2.16520180641032	2.00818354503226	2.11318814379232	1.90965218210481	2.20545020977286	2.05039992415049	2.09680581226441	2.55659501831573	1.94467080176189	1.84528425489802	1.76733473833115	2.04734959437	1.91213773112043	1.746506383377	2.00569841673439	1.84622231402161	2.11716752278172	2.03576776567389
SteCoe_10767	0.898938310561135	0.628396857207044	0.583042162291461	0.598809358684904	0.805718984640546	0.538425223177861	1.00455692117716	0.681714164466953	0.783515029878849	0.600647875334352	0.892673360325651	0.803832092047185	0.68964045645295	0.476619952444119	0.870732497710687	0.983421326966552	0.981015672319563	0.839499435851574	1.07133313185527	0.747629209755531	0.944051258496238	0.903619964552781	0.867423330658591	0.863798679933649	0.568749021044711	0.586682185423154	0.759683129944616	0.820512954549617	0.737016735370041	0.86829558478414
SteCoe_10768	2.52024926949128	2.07520858155907	2.6137975095587	2.12696283224676	2.21988747138346	2.40473367268766	2.25308141733856	2.55786540797163	2.16201358321088	2.45024551772243	2.26419246623152	2.52380057299211	2.24691702880867	2.19441562108612	2.65445919503453	2.37493644444098	2.5898187902	2.60488682069571	2.09697531483176	2.57514103734075	2.59204069656847	2.27755503858136	2.55640059613444	2.44270133638295	2.34367582854208	2.27019763661897	2.3915339588791	2.28612786297422	2.73171960454605	2.35427927698067
SteCoe_10769	4.3120006511078	4.48078709476345	4.57414572151262	3.94600456833135	4.55753754151796	4.31993221961151	3.98770946068263	4.66555706295144	4.15794288413737	4.613932593865	4.70006118346088	4.63874475269543	4.11242005082495	4.05664885484441	4.58293785560028	4.42714531951498	4.7364460819421	4.87401912727332	4.01727430051936	4.52923614834224	4.86649265679243	4.76064179508595	4.71054463872702	4.61902626851861	4.82879831420049	4.6262137268571	5.13417190153317	4.32574594244351	4.86506208746563	4.26361672314948
SteCoe_1077	1.29622095319833	1.38018858656393	1.48260138660248	1.53459268692603	1.51349159965448	1.5199060422103	1.60512592930563	1.39297206968403	1.33532253422724	1.26552405367361	1.31338534214054	1.23337346997275	1.49224243145854	1.57684588135101	1.43713334772597	1.50872983348132	1.47641239450874	1.54006267624697	1.71443591740984	1.48359029825656	1.42419457440492	1.50552977021665	1.26771026614542	1.39086317084149	1.37126716335906	1.46764392676137	1.23479887390376	1.51220662224633	1.52185218015801	1.72729048348218
SteCoe_10770	0	0	0	0	0	0.0708529211533575	0	0	0	0.0388742783944091	0	0	0.0704334585142586	0	0	0	0.0408892962614162	0.0509747215506964	0	0	0	0	0	0	0	0	0	0	0	0
SteCoe_10771	0	0	0.0724261642909884	0	0	0	0	0	0	0	0	0.0419782021171967	0	0	0	0	0.0291804787435793	0	0	0	0.0410814337038308	0	0.0825173309040568	0.0319998119449117	0	0.0614775970194238	0.0419337083178126	0	0	0
SteCoe_10773	0.378497859380546	0.811709453281499	0.670295969598716	0.361614905395757	0.808894957029274	0.964215995500515	0.757452548645823	0.736693299397482	1.08190015401652	1.25272188921174	0.894627349594927	0.849588652607772	0.574706219637537	0.918663043976308	0.676960670201087	0.677144554975077	0.722908784599353	0.619549054477712	1.13935812459521	1.4518301016612	0.726179139634567	0.618731287168327	0.584988441022596	0.90219972527916	0.494515063585744	0.706127519482451	0.434654490597459	0.784223202673344	0.590746759518586	0.705647964821917
SteCoe_10774	1.69513413967847	2.00971787535694	2.05675389030465	2.22907633951129	1.89619648456101	1.98481147087164	1.18039968118199	2.12893921532915	0.917370608176784	2.53492818093237	2.01656714494372	1.80293641838126	2.13418009370272	1.75536564644597	1.9181975636703	1.77818439922066	1.98875501469954	1.85313324712811	2.02589373161544	2.090461481561	1.7221176927817	2.13263255319082	1.86210882459621	1.91496712896524	1.87739944402163	1.88596089954892	1.8163117154011	1.86304969399169	2.14781726179565	1.91773989084684
SteCoe_10775	0.0482848515858212	0.388728880450003	0.317548260923521	0.532484850143342	0.433561345760532	0.373045424809737	0.383399780127023	0.380358754516323	0.361935699288499	0.337714724890441	0.439641866999802	0.256790917975344	0.722552210882064	0.618833616159182	0.272945553192976	0.49086560034211	0.403897499796398	0.60649767592921	0.31656185797264	0	0.329578304103889	0.600224225295623	0.569530646281606	0.295731660614695	0.555874445786928	0.426591361725311	0.297287892899748	0.503520220979538	0.24810950476067	0.251354719058888
SteCoe_10776	0.793816494374952	0.841564517363424	1.08857612302299	0.671221394803635	0.961449808580288	0.582937031928298	1.18694529296097	0.903742411046941	1.3940203131076	1.11305796922231	1.10351515800008	1.0078544789673	0.695739294426045	0.76268853260639	1.24873951294412	1.00346758503914	1.22813433047679	1.3100628049227	0.82594303327845	0	1.03242205386486	1.14900612871337	0.965390406574623	1.09531378428861	0.947081078813915	1.03794130307053	0.967103536655406	0.818447813152746	1.05993157530221	0.919167327773841
SteCoe_10777	1.31075296017698	1.5061271761171	1.42569120483309	1.82259163351462	1.283939993847	2.06832429863794	1.64555830264127	1.71827802405988	1.4038255079301	1.43120462276008	1.71860579673658	2.01122838969437	1.20754675394781	2.299293224738	1.15098644776261	1.46544631570035	1.40196436947301	1.30738947233475	2.53319477732297	2.02053283056182	1.4674147601189	1.79235845000715	1.82307018871745	1.85836526218729	1.46925754721245	1.51394064000464	1.14720511744851	1.6213882430056	1.56446911273651	1.9794105890899
SteCoe_10778	2.83030047256836	2.74278085287602	2.8710407666073	1.79863278611831	3.24937957689323	2.29022705839919	2.56869865635106	3.06897016700649	2.31573991170207	2.53624119838903	2.33040029312658	2.7072171240316	2.48273503539015	2.24212733786591	2.51541843938489	2.0396286077236	2.66302396842004	2.75850571370541	1.77787434059139	1.43521569987646	2.39992704331009	2.1498481612805	2.82850181077555	2.3020143566258	2.19837437740885	2.27641273946019	2.55547042677071	2.15945153861617	2.66689180178576	2.53903446415149
SteCoe_10779	0.434388843160168	0.637921909107245	0.599896763430981	0.572785138291338	0.872164020906093	0.557262366320214	0.987296939025833	0.701984928274382	0.761075214453579	0.711561341152833	0.647495712012764	0.279161455460178	0.895219584864364	0.875450706284112	0.416976460715032	0.519617929925713	0.831555932655202	0.751601992053238	0.980382287397532	0.868410369873357	1.0308691245738	0.655645245792156	0.693502202316507	0.930400141354892	0.786739865667805	0.691532727393476	0.461004625031602	0.781018180578027	0.773416850084322	0.569541781317547
SteCoe_1078	0	0	0.252415227979302	0	0	0	0	0	0	0	0	0	0	0	0	0	0	0	0	0	0	0	0	0	0	0	0	0	0	0
SteCoe_10780	1.08718251837549	1.10515022839437	1.34381375918147	1.70235260089671	1.541607873196	1.48972465938352	1.37554903262265	1.23115568358032	2.12304299841857	1.39275883519456	1.22236185134348	0.995455683003407	1.3384688286343	1.79951288256534	1.28013606837905	1.16470550481548	1.16156902985576	1.22924443561327	1.4839050516524	1.38412106796764	1.19032346644545	1.25578898502371	1.24298661754503	1.21281590273267	1.36501095772124	1.20831125340672	0.335444770021193	1.17495529599694	1.11414959092639	1.49392646560689
SteCoe_10781	1.42333768313101	1.29569990709521	1.49586783520561	1.45627559542984	1.32613996767647	1.41749114986184	1.72880524429803	1.72661316819291	1.80056656946435	1.67188764246534	1.42185656191817	1.41507370350116	1.23464090102165	1.59443091009195	1.6643194875062	1.72821861498313	1.54964231660564	1.65104116954651	1.68830902876979	2.13822578339746	1.5924063787387	1.52028186897067	1.35714502296212	1.53387238067896	1.33663522033166	1.47994175737629	1.36262011325529	1.31713507062233	1.45475705547167	1.43499910558765
SteCoe_10783	0.662392375322191	0.715020628140997	0.946676607219648	1.20866826013743	0.65588182844382	0.969087480448599	0.992438586697652	0.697634265538932	1.17117495043441	0.890885970556238	0.709322359749445	0.766108721641313	0.898842804086697	1.4934631867535	0.716912954665767	0.868402196045058	0.553202027974412	0.631070003001681	1.04150680389588	0.23538772532141	0.687417658478951	0.711455635114569	0.941015380277422	0.896874117077582	0.889794766540715	0.979475973153077	0.269290628771738	0.660660826678606	0.672834399431893	0.925593458539181
SteCoe_10785	2.97398969496699	3.06619710154464	3.50934235549999	2.86607239332874	2.98731634050096	3.01281334688323	3.37102543437669	3.36712525990847	3.04888924370633	2.99984471457141	3.20908084825779	3.24382942434079	3.12511199797039	2.89596308690863	3.31542096059602	3.1206794658464	3.08732990911373	3.21229911969523	2.86720986166846	3.14597935424329	3.40854831891575	3.35984615344511	3.06466707873763	3.17849103338255	3.34703490314569	3.46647763932409	3.56577900931232	3.10641537038675	3.54345815788232	3.23063934665371
SteCoe_10786	5.507797479974	5.30346765980931	5.82202726266273	5.87456687236223	5.78048127573513	5.99834523680344	3.94378155951551	5.4028394935052	3.50483089049141	6.14666767741915	5.00922107805951	5.41128103676785	5.95338742228174	5.67929483690841	5.02479148091859	5.2802611767789	5.20497166446556	5.17575476224193	4.68498301461535	5.55124643257858	6.05669937748527	5.72871009685314	5.74277427420966	5.7550591798937	5.76965465610082	5.78627151866347	6.26571574878264	5.56626968627923	6.20107144015974	5.68139036989102
SteCoe_10787	0.10973106212655	0	0	0	0	0	0	0	0	0	0	0	0	0	0	0	0	0	0.0565934422244324	0	0	0	0	0	0	0	0	0	0	0
SteCoe_10788	0.795859255691017	0.936701707240923	0.875655484155247	1.04603838918045	0.880171426247981	1.14227156338073	0.890673085810439	0.894716956859908	0.865743222377354	0.879418028511636	0.821075912237583	0.937521066719794	0.888302196709308	0.767879844778098	0.895614914971846	0.917688580259219	0.858828587535993	0.761072116882138	0.511395885799545	1.00814296582939	0.672607213904863	0.72473604765744	0.673205377292827	0.808715138630508	0.755711411988723	0.915873744822263	0.694590121147365	0.739644150089236	0.749216173865115	0.81502397210609
SteCoe_10789	2.17422368476967	2.27915284510207	1.94083872322501	1.73665943478665	2.22126501593207	1.75738364392016	2.27749495901484	2.12634074005382	2.08865800700292	2.19376408793495	2.21808789915051	1.95893579472747	2.05689541490951	2.08672401931043	2.29151215374689	1.99503020029454	1.96359898505458	2.17241423534193	1.98727798278908	1.61202553608865	2.35501216211956	2.22657237734037	2.00943950238158	2.30091046371169	2.05598526504708	2.05331531274514	2.15794360099275	2.24495191002976	2.3313122123356	2.26881288297702
SteCoe_1079	4.85303838654347	4.80571077292005	4.72542555074736	4.4331721927812	4.68681002004747	4.69324122935748	3.52009741952146	4.52864427342944	3.53231643036403	5.15296978263665	4.5176003021775	4.71171804150829	4.57470731948364	4.51195909395884	4.78838994061177	4.88103771792699	4.7525036348061	4.42973846720405	4.16348309780567	4.18530308213782	5.36821864486136	4.96763198685038	4.91871717457145	4.70972676378837	4.79620923830957	4.75464782289106	5.26994130070615	4.64750653318957	5.16924623546522	4.64694377390951
SteCoe_10790	0.478151423299258	0.563296196867036	0.456779792348742	1.13720202555367	0.631649594058316	0.773547258985974	0.590142503192673	0.603469768537536	0.622865604071172	0.716011968446616	0.748842475483983	0.555161373862941	0.939506320272346	1.17952362988367	0.651356217816959	0.653566910337714	0.716309395484889	0.69550283908643	0.869028749451296	0	0.690431605358457	0.79855852118513	0.662670768177651	0.725646606556446	0.580260382890854	0.731679597918275	0.473162906095398	0.816183835979681	0.673938747564095	0.633990162896947
SteCoe_10791	1.48070893955707	1.66995037879869	2.12801502523171	1.62900821973526	1.88527469723925	1.95380598063631	1.59014141205406	1.64739910132844	1.80876511628698	1.70390407556341	1.25779802312832	1.08815685217188	1.83371425033974	1.88171913415219	1.60889313400804	1.88393837402836	1.53094947196135	1.751523269159	1.422329550033	1.20107650034854	1.7661286079264	1.74236601909235	1.41283250777035	1.66745545462467	1.32206484605266	1.60541109047807	1.80767346294649	1.86170800876044	1.59847391854942	1.53380294971124
SteCoe_10792	0	0	0	0	0	0	0	0	0	0	0	0	0.0263205312266643	0	0	0	0	0	0	0	0	0	0	0	0	0	0	0	0	0
SteCoe_10793	7.10482326646951	6.9946923296268	6.33728630517666	6.17342261375636	6.71762573997171	6.35639786719839	5.34866980555231	6.88913913504976	5.64449846305718	8.03562718781246	5.21722683983017	5.87589851318198	5.63685656919423	5.32931533951588	7.40819187175777	7.80852125697947	7.91976084219495	7.73136021433013	5.8334833482541	6.38596608252339	7.89012273376583	7.94770600937905	7.40241637848022	7.19611659984335	7.29130325536346	7.54681884391526	7.82274512263279	7.29463555242211	7.11655673731228	7.21678862690729
SteCoe_10794	2.47732638289998	2.32705406793214	2.45977555016013	2.4973154920014	2.50693531879928	2.24744037250568	2.41612818091849	2.52611092368667	2.41439152316082	2.41853364582091	2.20245118615227	2.11517458840857	2.20319310210335	2.06922832568986	2.28099586729094	2.30249724314125	2.35879322954251	2.36964883029959	2.02734481765038	2.06896727430912	2.26493514221065	2.33692784147268	2.31362014505835	2.4176406558309	2.30385221165113	2.40259846763154	2.30535352152203	2.43996509342593	2.32137286993854	2.37989576172905
SteCoe_10795	1.72302194437693	1.91147209622113	1.91024147665072	2.63212454678348	1.89792585502313	2.36747122964914	1.72456382011095	1.6906087580427	1.57586087034955	1.76377726076841	1.70725503424263	1.92812010995566	2.03981093451676	2.02926555956083	1.49711898406388	1.58150407474573	2.13667065675533	1.82768711547101	2.62865096159141	2.61707272056128	1.53468793368832	1.915044063571	1.86732424160551	1.96328863806991	1.78160593369609	1.85287118292742	1.33429956556763	2.07966496942917	1.4946280980323	2.17712099194061
SteCoe_10796	2.7364341165463	2.9574491374665	2.98437455465567	2.69708044867991	3.04418851948838	2.37049389008701	3.2425949502858	2.90056473503085	3.39432424777078	3.01353544838512	3.52650619120603	3.2105809158632	3.10324510498386	2.78565939115781	3.66213060937825	3.50856719191131	3.25530169022717	3.43774852228414	2.60904652914508	2.25706006219038	3.48141712768722	3.28119628623581	3.3529357359843	3.37383298896119	3.59143425354714	3.57264258775303	3.31041733283518	3.15404837171694	3.31922685615042	3.11377722548281
SteCoe_10797	0.307059282014903	0.450142656964382	0.45895130045602	0.396651319965501	0.476053862943226	0.407231313340315	0.401857254832216	0.3707240696458	0.562299161016239	0.264156581979089	0.311038617519128	0.250870767267094	0.218642351499784	0.357138154707203	0.411251490854216	0.362706136039078	0.425392315125774	0.377328680012151	0.486685116408563	0	0.401773116298482	0.368033123397371	0.418423462724827	0.230773330229669	0.368833668347865	0.342940136995431	0.184680327696422	0.271515090710699	0.20899513047852	0.294671560129931
SteCoe_10798	3.06185186231806	3.04242465547196	3.25690995907006	2.32316243480942	2.74613771849124	2.81912916915343	3.05370636989818	3.15631802137746	3.05066605011791	2.79515687076247	2.84166462337407	2.8960393116934	2.3782811242756	2.39166163946156	3.24177453246986	3.22900844534345	3.65278807496285	3.74007443788889	2.44627107209412	3.11750591059093	3.22376877615306	3.05233179433237	3.0935481646377	3.03419045930532	3.37548515829941	3.26200726055854	3.80383378316554	3.08504585415554	3.55455038918338	3.0841603433095
SteCoe_10799	0	0	0	0	0	0	0	0	0	0	0	0	0	0	0	0	0	0	0	0	0	0	0	0	0	0	0	0	0	0
SteCoe_1080	1.74805024948236	1.8480481515626	1.44548445649147	2.52255968910854	1.60940995069917	2.16977664771994	1.51308398919624	1.63868935783359	1.35363303242321	1.97757398989271	1.70001402595179	1.81362102402794	2.41801057455899	2.31680870093396	1.52065460149066	1.79758370547826	2.0604151720964	1.54197804307734	1.42063416052399	0.736815067612209	1.32012262243508	1.85317317225876	1.91455183658669	1.66499128423844	1.87107731009416	1.69829034985285	1.00640220665426	2.01123380445036	1.88067868649059	2.08468294753252
SteCoe_10800	1.11360802390303	1.09277742504978	0.708189399155074	0.358185346498176	0.997051181063807	0.465896718340107	1.05521086879633	0.882765193233644	1.17277780559694	0.690677934186834	0.934151985128597	0.91288404554404	1.15789574584134	0.762834967329827	0.789368784277412	0.765867962875109	1.1038110107939	0.929465085602279	0.611917077345574	0.962527682094876	0.828981939706817	0.718247876101225	0.589819861011178	0.467034889542703	0.632950645794754	0.468408227678137	0.765510374359528	0.771326680133789	0.430087879309433	0.422335494017378
SteCoe_10801	2.0947829353865	2.121943934006	1.62695596158609	1.62689191866341	1.83432142966177	1.57987772789744	1.83120876818898	1.70692584241161	2.52012896169192	1.96844805050084	1.81583646356294	1.78113617080373	2.5940268194469	2.38604528720273	1.83864859994572	1.93485077400583	1.7394343371779	1.67650633739892	1.66999230923991	1.93048399809165	1.69678539140542	1.72992682791132	1.85473563125545	2.00844179429036	1.98665480179463	1.9119207359847	2.07770593514859	1.91662092301952	1.97430186032288	1.73824252089599
SteCoe_10802	1.14927613023272	1.47446397941806	0.936564627900936	1.06612608447621	1.09332357437439	0.892422158685084	1.30654827795612	1.03842048968514	1.81426652993038	1.30994227817668	1.07400568304597	1.03056133339449	1.79143212750432	1.46975675810063	1.06936980870143	1.36856546415978	0.93755689753993	1.17659781946079	0.827705811154381	1.48012427279899	1.02611843285181	0.932279214673396	1.18879505737138	1.0318003792158	1.40744987845984	1.45366840659662	1.2569030480887	1.09602216762232	0.953895203239245	0.804265940825255
SteCoe_10804	2.09701687191188	2.28972812814414	2.31182735813898	2.6207800200455	2.30017836008362	2.71341729691632	2.3424888462384	2.11032230564506	2.08803728887054	2.21628394860896	2.14680588393235	1.99517411059014	2.23852425520977	2.73997380607637	1.96983072886549	2.07231143598396	1.93226844598454	1.7832347659145	2.028859247984	1.26473337285341	1.97666296525514	2.13932972259657	1.94425359719171	2.00598896404152	1.8848421326441	1.81472638652155	0.592328819390994	2.06583594932462	1.71356100942083	2.11053039614451
SteCoe_10805	0.886206918403577	0.854598999652498	0.686922498387039	0.612221082275726	0.784868887325319	0.93667750593634	1.04529004019718	0.948540763169587	1.02723620820991	0.721404057952576	0.80193023989281	0.46255672397171	0.957177533661701	0.83150721308136	1.06819467563626	0.84511503321449	0.860241755566642	0.697655604295035	1.35057472416725	0.89627207832914	0.601633320826213	0.732132727149272	0.885175315215473	0.661997660799077	0.858265159982838	0.779807918833131	0.801205988147385	0.791795348225468	0.605692755221746	0.932630876946325
SteCoe_10806	0.899423214455459	0.977245483289714	1.26222930730646	1.50916671437045	1.1982086747046	1.0395617925617	1.60494036800253	1.13442484901512	1.46671350208729	1.25034554756162	0.999208543721676	1.2287997947916	1.02228820420038	1.19351574385642	1.02478836978162	1.26196610868766	1.12663912152166	1.10507502651959	0.981552794336707	0.909353177125189	0.917977191936908	0.976474539592568	1.13922993590088	0.926913296279174	1.25900307022175	1.14338448231279	0.867658324032438	1.17764134624929	0.776887548641921	0.958219927278222
SteCoe_10807	0.149762126842446	0.121583835351094	0.266120279384668	0.4534747166452	0.290221054207464	0.274995987065131	0.291693891646397	0.263901472864846	0.366381237390422	0.228373231892325	0.186340207980437	0.083436740554953	0.386597775932077	0.193008686800943	0.157146056821681	0.417986480596579	0.215413901423421	0.346975941128171	0.449582687240906	0.599237208159659	0.192932551971577	0.179203497138854	0.255379847474843	0.180636525777143	0.259054610295583	0.278938257093059	0.0833449362041854	0.213132118034599	0.132271732772	0.308039203977513
SteCoe_10808	1.27922247793211	1.19579163952651	1.26331866547943	1.2201337109517	1.19381556012224	1.35750047454895	1.19836864763355	1.16745101060737	0.883088403557678	1.46358941575326	1.14525632408804	1.5312473307522	1.96181442367717	1.85301580798234	1.39376208987663	1.41536998533851	1.41253227457844	1.26755191420634	1.15376736269431	1.23514199562958	1.07322458247535	1.13114539147658	1.14537345642145	1.37136114333279	0.961894040372892	0.849767985175103	0.99511727172232	1.06228249421749	1.0172361732393	1.33792763568639
SteCoe_10809	0	0	0.0380782663371714	0	0	0	0	0	0	0	0	0	0	0	0	0	0	0.0190748895054808	0	0	0	0	0	0	0	0	0	0	0	0
SteCoe_1081	1.07363524083973	1.05982559147661	1.01151429062587	1.05136104384206	1.05116594305006	1.25327152668173	1.32588208855029	1.0934286468856	1.41904581495356	0.926627312475292	1.06404239243608	0.935182239869616	1.04972670607634	1.23917253806832	1.40997712695377	1.57541842689891	1.05194391952119	1.01091512731092	1.33888228964585	0.761931679662428	1.05304816759904	0.944672007232093	1.07124184905917	0.882873970121827	1.05079598473179	1.06195669958317	0.787833492788286	0.876198934098669	0.801438657642154	0.834620673591777
SteCoe_10810	1.77693294524819	1.96493986720689	2.23602996676502	2.56849781475814	1.64257565227985	2.09459573798543	2.07424733929439	2.11703207669229	2.30664042374141	2.39127547533513	1.96474467506	1.55760693692581	2.04986903777913	2.21807577023837	2.0021311586	2.2245962035309	1.75830493231215	1.85673350479578	1.54090331959084	1.23284845589838	1.81188089846907	2.21210997214908	1.70863058862855	1.73832803444723	1.81195354295907	1.70191542366627	1.03075412907283	1.93435730962674	1.80548496569481	2.21432207969701
SteCoe_10811	1.39859508915604	1.01127099573338	1.34397742340714	1.8596340665297	1.33893945013587	1.81451009896727	1.76626079190781	1.23603679496116	1.76408110307455	1.49804054465703	1.24488366475892	1.20326640360764	1.31681029916169	1.57050379762413	1.02946181153884	1.28458056750017	1.19654157280032	1.19354451749301	0.838627568224782	0.314395182199064	1.12210030793481	1.29851448656821	1.15490168389537	1.20615466253594	1.13549398356925	1.13176358233292	0.241910324499621	1.19195191246507	1.11326093988508	1.50145252410493
SteCoe_10812	6.67184596919775	6.64586865014106	5.81260712908499	5.29707594489717	5.94211587059029	5.43961799622668	5.21484049514006	6.33976852077846	5.10360987293484	6.77965352666096	5.12342606383572	5.83366866544252	4.71808076422463	4.75546318009693	6.62542576904312	6.75060998820421	6.86744777479417	6.59064431430187	5.77078605912676	6.13049653870316	6.86205387194869	6.83274859885686	6.87555280343025	6.61071021147588	6.09927842864018	6.26589098385166	6.88426989393903	5.97498847080202	6.27299514756261	6.32566912801209
SteCoe_10813	2.71912332678347	2.70008806081466	2.87089095403245	2.5756380625862	2.40410744528601	2.32761672730057	2.51693589279993	2.47020756453315	2.74113502991698	2.74319712513805	2.41737025180179	2.38649737811961	2.48651769028156	2.49968667197329	2.78087747837083	2.86280108681198	2.79193167973538	2.65045127749173	2.55847591972423	2.6006172178847	2.69138421072104	2.84165489968768	2.57897294160432	2.56228285880997	2.43931720886699	2.41634992416155	2.63610476883849	2.52644471125835	2.60849026733251	2.60487190479265
SteCoe_10814	0.879456032843326	0.860993148891749	0.985970952155374	1.04541748392465	1.02216088482337	1.21607188614399	1.30389165992722	0.926557653225876	0.731377080033563	0.664030729223332	1.14573752350964	0.672327690117583	1.38280003645711	1.46346031065994	1.00081717496659	0.905081672847502	0.795086071248065	0.712773150238397	1.16222009473166	0.919444175345557	0.894374730963424	0.975625275503515	0.825524535671833	0.834459230523906	0.97723740430538	0.793666022791675	0.36401833200282	1.21727075153555	0.887411861707156	1.09542567896278
SteCoe_10815	0	0.238951150091843	0.132320600029404	0.367213304278796	0.241783645897517	0.430751425257357	0.27333365381617	0.171299775611141	0.356606183764639	0.334179501645483	0.235943453381834	0.279825110461893	0.548049712950871	0.304010698306306	0.274606260805802	0.283752466096521	0.245988951234395	0.27389793724202	0.319336956802593	0	0.0759973555026691	0.310655232830952	0.195600404172568	0.0879007932917503	0.198487870332856	0.189768825140261	0	0.199186563803213	0	0.214599301250537
SteCoe_10816	0	0	0	0	0	0	0	0	0	0	0	0	0	0	0	0	0	0	0	0	0	0	0	0	0	0	0	0	0	0
SteCoe_10817	4.1737302519012	3.59047378295698	4.01218759458169	3.60268148384814	4.7962065047898	3.66885772451713	2.88966266380953	3.82658630123163	2.70963988703755	4.2123817261433	3.44697277915968	3.7932127505724	3.96761608812013	3.9870010043091	3.7393408120954	3.59422106636079	3.62323738622654	3.5852219568981	3.63698478017603	3.50446380840343	4.21364403880205	4.08876904912371	4.02170665085498	3.93302249426465	3.93360559590194	3.84346834690872	3.86882029172681	3.76266983909405	3.83466853225374	3.87018427499279
SteCoe_10818	0	0	0	0	0	0	0	0	0	0	0	0	0	0	0	0	0	0	0	0	0	0	0	0	0	0	0	0	0	0
SteCoe_10819	0	0	0	0	0	0	0	0	0	0	0	0	0	0	0	0	0	0	0	0	0	0	0	0	0	0	0	0	0	0
SteCoe_1082	2.03567115702393	1.90775354930666	2.22676322062	2.4150550436757	2.0602764757812	2.3853589699751	1.86897909007298	2.0211937333161	2.4093785519046	2.38455663587093	1.87699808863019	1.92300944405705	2.15320626752496	2.23362515182087	2.7413537408282	2.80298679730259	1.87390338202336	1.71914112153397	2.22739368022578	2.54311180449395	2.01761489448165	2.05556643851917	2.07964005842089	2.01425949094806	2.06779948498605	1.85076705039626	1.51041665168073	1.94488192528655	1.87428375977298	1.99579893303871
SteCoe_10820	0.50718499107239	0.69527121333589	0.862678118440381	1.15932760768641	0.672774462748769	1.12231101839902	0.744660836436751	0.874366848650274	0.580106539026351	0.413689359219636	0.728226643479913	0.943261071260421	1.11806538631403	1.15507972669839	0.808574376965272	0.716171486929059	0.86388689665401	0.800691289300921	1.0264519362339	1.1019432942265	0.569627109607108	0.751829935546884	0.69148936838187	0.781169197185707	0.854979631789589	0.83956645778716	0.250009147401262	0.967851926125792	0.526739371058312	0.8302296260091
SteCoe_10821	1.6685050835069	1.66333732499205	1.76474039898621	1.72235937289836	1.94242385192841	1.79010163346419	1.35271295567226	1.2291050340811	1.22742742276451	1.37034931337434	1.42705781016694	1.3076897238236	1.1798633753424	1.85406179902617	1.65085219808204	1.58355552159997	1.52697931134157	1.37722753883267	1.03413054677857	0.532941524072309	1.20819656009913	1.39327006992137	1.78941183511456	1.53005237209668	1.23365826065483	1.52473509637413	1.34423690077833	1.56828782084864	1.31703095622957	1.49528670687976
SteCoe_10822	1.26616297322073	1.31883649630502	1.36849270634279	2.3228033039091	1.55178943479426	1.79577548209306	1.6890646872633	1.63254226626595	1.58649309986148	1.65664635346826	1.5675151670198	1.30858143867024	1.52980255055193	1.91533107388805	1.58047963040627	1.59010802579354	1.53328427670993	1.61951625704379	1.19460511905288	0.59265788912831	1.22094973720069	1.64684624629918	1.52016532014732	1.39230375239241	1.68102865974982	1.40492562370751	0.571463172350178	1.55563435265077	1.14226621586026	1.66143447944864
SteCoe_10823	0.12139676821958	0.121437397931781	0.218086242827004	0.477090851913261	0.126362475127607	0.409241120573548	0.212622768437953	0.338131933485373	0.156244012493984	0.167416155722162	0.206322712921593	0.217674465908153	0.224235394494418	0.455517759340938	0.185922944235335	0.233821505014573	0.195758659482452	0.166407369115138	0.150103921537272	0	0.341967730525092	0.211378421235751	0.0889800523559837	0.314366464789822	0.173219853055011	0.187009562074637	0.18928741503969	0.189581845683041	0.203773762246275	0.253956983881637
SteCoe_10824	3.48326261564378	3.52760355846634	3.41934789088375	3.69624957161929	3.5334388159017	3.06272609460709	2.47735184534025	3.37238716763312	2.08616826250667	3.85124731338191	3.10916827886552	3.34621354445814	3.20180222472963	3.10767191950893	2.53075894937819	2.75815240397471	3.04039409141777	2.98690778345812	3.78421414817967	3.76542346829712	3.6004488563981	3.21096155872646	3.34483540275221	3.28061978360724	3.49437121774625	3.48333763127169	3.73409878710359	3.24355372127345	3.46806243402759	3.15684893304713
SteCoe_10825	1.80533506615918	1.99470993055819	1.72635018022038	1.6931748467631	1.9304489450769	1.52227082512311	2.06931806319702	2.23980498961448	2.02229954072455	1.68879953632518	2.17439073316092	2.37176812988812	1.44942644203328	1.54976993959449	2.06109470951239	2.07596377019463	2.21776561188108	2.41393107271435	2.53382100530403	2.24006305101557	1.72925681709009	2.06292763081722	1.86996333397684	1.98844460345879	2.04203278147542	2.15124885974386	2.34314622882442	2.16113374928695	1.36470784528293	1.78383582172405
SteCoe_10826	0	0	0	0	0	0	0	0	0.00618653526933281	0	0	0	0	0	0	0	0	0	0	0	0	0	0	0	0	0	0	0	0	0.00835928798325228
SteCoe_10827	0.0949234776304493	0.390732356936423	0.172120409642814	0.386185963237681	0.603674533604867	0.576896164891326	0.436683232356636	0.657592661296688	0.523313894832677	0.648832275845502	0.941981964545588	0.648324190424873	0.416849929389889	0.839662564941737	0.663600560022828	0.530037773754378	0.692665900059731	0.632042600172484	0.916121220038617	0.409134503690274	0.422060195971447	0.755191782717343	0.639611769321484	0.638650317779292	0.72087570131709	0.38925001902619	0.802740895785025	0.690989585809589	0.330826496753957	0.490417383372594
SteCoe_10828	2.47182991274645	2.63949161760861	2.57413610254776	1.96787971049004	2.01634279633436	1.58258972461301	2.65815414297472	2.60283075478863	2.56322432589515	2.02686076035488	2.42292013184367	2.35344726241129	1.67293261368902	1.57799418963573	2.60966621607997	2.68043107803165	1.88110880499784	2.04800915771516	2.34106019461647	2.35225649067287	2.38029619762305	2.43614604560686	2.43352336609817	2.3072597015637	2.17025780353966	2.18468838783134	2.52108289393505	2.08428148954412	2.11409757985913	2.06947728360401
SteCoe_10829	2.51664312977982	2.5585112229011	2.72924820857365	2.20673319229582	2.37816067529884	2.5236687900195	2.1998335777059	2.28765222216799	2.72062051339603	2.68465900567816	2.37442351585042	2.25045169998761	3.2441929764219	3.11266083610602	2.35149392896255	2.19044803378199	2.18926405657164	2.25513798458854	2.05311915037556	2.52027275034037	2.34743910757135	2.31782427228436	2.3540003138901	2.72489464090426	2.51190998995765	2.58371974855859	2.89748895240364	2.40220972867322	2.71234772249742	2.22550230568558
SteCoe_10830	3.80807023335287	3.87519678690608	4.04394568914243	3.79341321568092	3.92056847511265	4.02818784445384	2.59099672926595	3.7144414721409	2.4026391674339	4.20480974023111	3.27549387944078	3.45288871871194	3.60970041918267	3.32559959693742	3.11023341921803	3.13367965582457	3.0214531406763	3.08206540766491	3.8334291805314	4.30236913602011	3.66166940391181	3.48194088344419	3.59800669294636	3.54802418287768	3.36362933604733	3.43046230138415	3.90141096012236	3.55174357743606	3.77600138874978	3.33424457602378
SteCoe_10831	2.60827451974715	2.50114105559682	2.60686749777112	2.83307027289913	2.35214666861666	2.28396160609117	3.01790389223247	2.4852561309906	3.15073990388323	2.58733263346074	1.90143317376806	1.59931175092572	1.94182542699912	2.37144717527962	1.6482502281978	1.83143087772335	1.84315319189322	1.74514096306243	2.00374819911651	1.78128020325694	2.00335424419287	2.03817365548094	1.98444066397146	1.90987665120781	2.26370743789865	1.87645589964548	1.36309630831828	1.89391606104368	1.47748604537922	1.78795837031151
SteCoe_10832	0.960720820878931	0.497973848338182	0.321662886656002	0.539349792424983	0.347956142388391	0.94879235149817	0.581665115025928	0.866023604906433	0.48466715447005	0.823483446432546	0.887668240611536	0.683928534307606	0.83723602517394	1.18458724631049	0.60837244340909	0.389600487919339	0.419923579665343	0.246088525935529	0.795448559148584	1.11171153300613	0.673972898934498	0.995303265658379	0.584480981489032	0.763661936201344	0.55084231448771	0.446092585756996	0.680247719877234	0.88558539631445	0.842423929425639	0.992555167030936
SteCoe_10833	0.8023450205952	0.695961227596994	0.640041126926974	1.25034503752909	0.798178587791164	0.85679045647094	0.969386057671772	0.743965370365557	1.22064874145587	0.899438502517943	0.633846588836304	0.556378407329694	0.992337325942194	1.01416018423736	0.709613953479605	0.60258836687159	0.741951444210736	0.655890454959063	0.871112685963224	0.71495566597063	0.61457817343949	0.855815229134096	0.831477213619917	0.733349038909669	0.815683365271535	0.748267003455027	0.356351027580468	0.844454736620631	0.363275471339947	0.753432374848636
SteCoe_10834	3.09800762744273	3.11740304348779	2.85634264163822	2.61203232220208	2.67654907591239	2.64685245656521	2.67266577064105	2.55502010441291	2.80986397749474	2.58460556981863	3.07122545113063	3.17972146555976	2.77890516149887	2.67271507778593	2.47669157537029	2.59694804838664	2.6014015128845	2.56593509951454	2.40805012922868	2.4450156581397	2.82421530281473	2.82710991008249	3.0598434901645	3.10793728999663	2.63639971426527	2.65467995623146	2.98377803318237	2.82674473503673	2.89325434607811	2.65757092765767
SteCoe_10835	2.41106444305838	2.44715705277319	2.34740666592849	2.06793083782364	2.52957974932265	2.30106100276316	2.56411095855039	2.59032892115392	2.48592682648437	2.36742923313539	2.52437343175594	2.36326766349893	2.363898256814	2.27925423144174	2.53204299547392	2.37587853998926	2.60536129822768	2.46756697104214	2.1032442567781	2.2724340845894	2.60404519712988	2.30972515381233	2.58251473390451	2.78618282407763	2.37551676671866	2.49844166840993	2.71205518236609	2.30317753546931	2.61031156842053	2.1435485194486
SteCoe_10836	3.00237375969084	3.07721012379203	2.57987574145151	2.20769237547734	3.11134043672045	2.686880800715	3.01374805615914	2.8887161333522	3.01893828317522	2.74669240467319	3.08231558744928	2.99075003608118	2.78060257948643	2.48712552929111	2.66411473642464	2.71326986266431	2.68500436461909	2.75871881757856	4.65542990407553	4.51148409958479	2.74752971776825	2.66433781514551	3.0349685486628	2.638555504194	2.74591310130322	2.66489723556544	2.95593657417673	2.82214474104827	2.84920034625601	2.55262158134517
SteCoe_10837	0.237032636226518	0.393072470881221	0.563107280841334	0.582721940065674	0.779063842136747	0.580266929604414	0.299921211498942	0.605412413167909	0.226874028316489	0.417822987803985	0.517495805482664	0.733564772151086	0.871063746763884	0.85409958091689	0.350589723088185	0.462884075802973	0.435479512989772	0.403306616335584	0.237921394570829	0	0.574968978398348	0.359212878542751	0.597000432516764	0.926349963127308	0.681578551843997	0.426959696543702	0.358557590225181	0.512098357460495	0.496762926455307	0.437649231061129
SteCoe_10838	1.66008935251054	1.84524881406964	2.13176031533492	2.20750179550625	1.92900322221531	2.40119868387463	1.01927083805612	2.25264129301403	0.868677632577426	3.20035131761529	1.79376606937771	2.26060284615528	1.87121446549201	2.26812137954569	1.29257903300112	2.41246037001315	1.91745224667126	1.40953891376107	2.32866464871766	3.47859945486695	2.01712638499134	2.27101790490701	2.39194223236496	2.08428509754463	1.9941212055005	1.80456410631007	1.97737468136944	1.68209652451344	2.30714242824082	1.87724011710434
SteCoe_10839	1.1238801130823	1.1506590868683	1.79074758332393	1.83795371168566	0.983579481300884	1.58233661004835	1.27612207261679	1.32978078245737	1.22327587107274	1.54745128300906	1.4984071270204	0.964400568827951	1.45940237445761	1.86191145352912	1.65890489211855	1.30945870948038	1.39812135893472	1.33624659523103	1.74808648209953	1.13408370795624	1.34754636785543	1.47252872266225	1.62368941394729	1.80558915762719	1.43266720618555	1.40122427510415	1.33286929748933	1.5658755727243	0.986175418868513	1.49575779142972
SteCoe_1084	3.52803883725197	3.59368869608723	4.25490697207839	4.04061093082438	3.80322895377718	4.05013400714956	3.51341329537086	3.83823091127308	3.60464052786974	3.87080918714281	4.07414220351076	4.03937827935077	4.68682192277278	4.54799723554416	3.98300944839172	3.70276209118155	3.65108056124084	3.91983384424301	3.66401331191678	4.38996940252872	3.89610900047417	3.9749134563436	3.72903961377513	4.19250823293526	4.0099220831339	3.95120680824867	4.15937461527557	3.70383338567782	4.26202541138249	3.80497683879858
SteCoe_10840	3.09502190598284	3.02565324707326	2.75594190222444	2.55399515270634	3.08970507877095	2.81563231851386	3.09619007320605	2.97862420410292	2.93830606925734	2.89599912874421	2.22542474022217	2.54471458506672	2.59659261062987	2.50819838264019	2.89144274346086	2.85325111655441	2.61496646338718	2.70136908447245	3.09733379320586	3.22583557957392	2.62714241474182	2.64024136202603	2.73591967579854	2.76741242854681	2.3717341065882	2.39416633074616	2.55898849449021	2.24988338767595	2.57435153531155	2.33956051638396
SteCoe_10841	3.22407926500263	3.2562190090058	3.26653599315105	2.7134138217293	2.99040186534826	2.77680788359812	3.59351125576126	3.20908072591716	3.54651803043123	2.9677230340931	3.29076195399422	3.22396403815433	2.87324625251033	2.77886409573622	3.11010511365265	3.04303684887056	3.12167166669608	3.09051518814272	3.51755478153899	3.81726062683693	3.27379892025197	3.09793598354699	3.49702324042553	3.34461131496317	3.21702183270404	3.1178743041727	3.34664502358517	3.10288310174306	3.16358794282472	2.89124225096356
SteCoe_10842	1.0015574883396	1.17567263861122	1.27442986072976	1.86944625601985	1.29891300947297	1.3621778588077	1.19919905876005	1.08113641083376	1.11311433162765	1.3776754815467	1.31678145854351	1.2160120189663	1.42739689605671	1.62884705857178	0.87805126597099	1.07160144963952	1.12729433093866	0.786111066690917	1.64787195446032	1.16036723750727	0.833701947194073	1.2664940800198	1.21902706666094	1.47025249801294	1.14592851933267	1.17688688380603	0.676095996538473	1.35862697050577	0.900835239931322	1.21405112971936
SteCoe_10843	4.42727407013325	4.37551888708493	4.32894474758244	3.93950942458022	4.35583085803549	4.18997338189253	3.12596323747564	4.26877154188543	3.03861239381949	4.53006747699066	3.64509815965962	4.20548419869262	4.06299499821131	3.75969739310538	4.39680379778675	4.22128503595366	4.20042035628789	3.85372755301528	4.24258887987642	4.65807843257369	4.81612655369892	4.23371093521558	4.61637665877454	4.42068522069867	4.34987860583951	4.50058256141378	4.78439541913632	4.48179917707147	4.6745630490101	4.25694969157285
SteCoe_10844	0	0	0	0	0	0.336086491355638	0	0	0	0.495581695262463	0.264416456362766	0	0.333751807057112	0	0	0.168402595541889	0	0.436407832888826	0	0	0	0	0.195766977376388	0	0.20080912718385	0.398580645847337	0	0	0.237717813222153	0
SteCoe_10845	0.452222541701833	0.66671604025411	0.52691102351745	1.00818130610636	0.5687593742413	0.645479028360592	0.941015652974022	0.820848223684438	0.597251169806116	0.591733156251131	0.807715282901903	0.654385887981636	0.844036857042445	0.666478673695923	0.357776174539697	0.593883923364626	0.310856750885594	0.522532376677264	0.923093431270819	0.3471006428602	2.04306649896745	1.66143771683207	0.804536511377753	0.642310346266767	0.914315305974683	0.760188893021541	0.45189777771904	0.542701873083736	1.88360463522766	1.63244496415316
SteCoe_10846	1.37014653793932	1.51680951699095	1.3058864350642	1.54202381473822	1.58698742694534	1.21065868073522	1.70179173888209	1.48094249102252	1.68920122924019	1.62625582288731	1.92722587881451	1.80183393279785	1.64734224507796	1.53195359297594	1.60430489246347	1.75819919197317	1.71464502314984	1.69070641112417	2.6061948382752	2.20780332715515	1.71431245608199	1.54073090137034	1.71041908406567	1.79775466750602	1.67318464384734	1.7065980261698	1.9067201885649	1.62824466656579	1.26217837703298	1.44358598961529
SteCoe_10847	0.322266502631105	0.674700963544944	0.730010795252737	0	0.781264061538055	0.878748987401263	0.739149980014765	0.494835777921459	0.630928526921858	0.791482724112114	0.751057143062904	0.839967372520329	0.511940374867527	0.477742478713195	1.05037778137575	0.718282340075436	0.777416689759674	0.80501505520964	0.417041210061923	0.559635164019078	0.665265971392266	0.691394788577608	1.13264476938974	0.948909727855322	0.945673237464364	0.646356913178047	0.737201108899558	0.933255402403075	0.750083010337283	1.00803734810982
SteCoe_10848	0	0	0	0	0	0	0	0	0	0	0	0	0	0	0	0	0	0	0	0	0	0	0	0	0	0	0	0	0	0.0293487692183949
SteCoe_10849	2.36508485855913	2.23077297017101	1.7585541721049	1.75425085694761	2.03920822105747	2.10132580016633	2.15759367212866	1.93238391586294	2.25105172962422	1.88946535910987	2.03412570712239	2.02930953180769	1.9774848003778	2.1104254948324	2.32871230181843	2.55407185228161	2.34467380703134	2.27209837709193	2.99204862126845	2.64400501029792	1.86369543291376	1.99152493052019	2.25973684254656	2.037393196692	1.9040789121708	2.05127901816289	1.51642297568096	1.99113101205736	1.89897810746693	2.29971511951269
SteCoe_1085	1.83923042671718	1.67298289738241	1.67528417347412	1.96828315479126	1.65263741636869	1.97156598457695	1.61334169908025	1.49188863475854	1.7386182209149	1.7149810695023	1.81768722012861	1.69926474833588	1.919158344505	1.9162613628914	1.55421564655437	1.57070782559639	1.68199346990086	1.66049731109716	2.67812206694469	2.77944720335852	1.58059411657687	1.51694937494864	1.75907117042084	1.63729000307564	1.51282830517408	1.80879813466952	1.41676228964218	1.88226116829754	1.46168262173064	1.83205755394444
SteCoe_10850	0.931323401882013	1.02511238739451	1.1550295903057	1.31520849198684	0.955905539096546	0.53755581002539	0.897017521732038	0.930378241368366	0.529996812936526	0.736613784856096	0.665151997630829	0.814116280505912	0.959885538128389	0.343209333747231	1.31537250266974	0.839428612586383	1.10037271876159	0.795461473760986	0.65816954601079	0.581543339664637	0.90359859046199	0.59556553443731	0.86744657511708	0.693019807374826	0.989250102057266	1.08465590855014	0.842185213683162	0.818962897834971	0.988524471242053	1.12915129527504
SteCoe_10851	3.37406042498496	3.16253865486204	3.42210800331374	3.29454876170251	3.31716370012002	3.02088709153503	2.46810268343024	3.20508882404581	2.29988361802922	3.3758629124756	2.94390948608668	3.19672736266533	3.16101373030863	3.15740031476558	3.66113938530591	3.55994944583527	2.8638628262391	3.05479700419144	2.35731495374081	2.56846658465164	3.85733359424848	3.77970816665931	3.72821346564472	3.57203786228501	3.6192139326216	3.61918555724665	3.75841954026443	3.47509833175984	3.51363033081128	3.22589676226796
SteCoe_10852	3.34653084835055	3.3682619475881	2.97381336001114	2.89124068544329	3.18418195927926	3.02535866407781	2.59206673535324	3.07606707212468	2.31245525783782	2.78604240953236	2.99732719087878	3.20518682683495	2.85000182384197	2.75239888278284	2.71471204761611	2.73554262522829	2.98888253844362	2.73082798487638	2.26907112695559	1.99728111023527	3.21536640214298	2.86978775655265	3.44080509419827	3.20233060793933	3.26185003909099	3.28931322889984	3.37524270266823	3.25047350141044	3.39719038032263	3.08081186485657
SteCoe_10853	3.40582334762402	3.25808732733762	3.11534248962978	2.43625575068414	3.29044131793791	2.53352344516677	3.35042185182445	3.19752045213698	2.82991123322866	2.72960649405041	2.96317676094688	2.88395256227847	2.69091580729205	2.50841262836115	3.22697684236795	2.93885741080468	2.77954947109998	2.80307731117006	2.64113436957514	1.86252705245806	3.32773684502261	3.10308823948022	3.40500171282599	2.99901205943175	3.20944403459766	2.97966242677855	3.30443406675521	3.46176164913463	2.87520954523086	2.77293229423155
SteCoe_10854	2.27343136861598	2.05341925707897	1.80881119416104	2.01178987935924	1.7071475482776	1.70950892012367	2.13074803860781	1.91523566330175	2.33674672782841	2.08555554749376	2.17184382552913	2.01090169082645	1.75594447832339	1.86940559207593	2.41618418341569	2.53564096882274	1.8994914507221	1.99662053812061	2.82894150574929	2.4287456672507	1.92066165399914	2.09034262750465	1.92036229205518	1.80342340177307	1.87152441921016	1.77733968012123	1.52469235558678	1.80913163010599	1.79828586463095	1.94654164712955
SteCoe_10855	0	0	0	0	0	0	0.0237185411589041	0	0	0.0318179783228788	0	0	0	0	0	0	0	0	0.0880043787021903	0.382073174697228	0	0.0364153708927717	0	0	0	0	0	0	0	0
SteCoe_10856	4.71380127430606	4.76837111005945	4.71232367811644	4.36953588993907	4.81261414402917	4.77416500680749	3.59617568588351	4.60818110367885	3.23712652245851	4.64921426321145	4.35422427197021	4.59092230192265	3.74830723601264	3.90711848636487	4.47259915406164	4.22815414191456	4.38446212651392	4.32818171544744	4.43412765204324	5.02976615033981	4.70558104476051	4.24713721909561	4.69523246952646	4.58834921689593	4.61845698917633	4.54040042523241	5.06471814429194	4.16344450266867	4.66886627687011	4.34356743462425
SteCoe_10857	3.41880715658036	3.3801126634736	3.03798045715775	2.84246023392094	3.68943850044587	3.24593177153135	3.0222176695279	2.93357700316403	3.01834243050433	3.51883843473389	3.27273605719824	3.6080080696486	3.02796674445709	2.91911998749968	3.93438223291995	3.87174884593587	3.61459382212108	3.34648594571857	4.42324081128203	4.59834811133508	3.60829021604423	3.35243301667901	3.68386206300385	3.35614550088131	3.32313385544841	3.18051408042174	3.82542454868103	3.5579034935982	3.48098552485618	3.48602928685992
SteCoe_10858	2.03777653150579	2.02242601459046	2.17001143368769	2.32467514300901	1.84759670354502	1.98560791391887	2.3447590946586	2.29118265844819	2.06568794583847	2.04802596914485	1.92576693452425	2.03772847474312	2.08949390874012	1.83237504392282	2.35626848263618	2.30501686917536	2.14495939102488	2.04066938306944	1.91323175242308	1.92797110345012	2.2541221762153	2.17579996516929	1.91993479309119	1.81898502712154	2.12302932234427	2.06052811291423	2.10804927463342	2.16736478880651	1.87299240908178	1.87580800673991
SteCoe_10859	1.44504371710626	1.70613867002542	1.17283852232514	1.18718837325101	0.913133684095387	1.13677540589977	1.31874457372232	1.29157101830388	1.71485264618917	1.30215474451235	1.0535129225511	1.23102549822368	1.33970222162768	1.2224270888103	0.896702576363849	1.01549192798468	0.969790043929215	1.02049806234497	1.46716637052853	0.984482397946418	1.25723778765487	1.26405092458481	1.41380073824001	1.05278656331541	1.60282943979523	1.79378482702513	1.44078022026066	1.67033015682015	0.950850729133023	1.04100588739618
SteCoe_1086	1.9750055264173	1.9150302779486	1.49880416229878	1.94980610593521	1.65537347218897	1.79026579852018	1.8938298066136	1.61994609375775	1.8008674933592	1.52951480030202	1.96753071617312	1.91399363946093	2.00931304956585	2.01029229383256	1.911442773387	2.01373730749	1.8809769426518	1.79394115368711	2.7891835133572	2.54334513008161	1.92214535103289	2.00694355385633	1.94202467607265	1.74117860347071	1.70807711166259	1.73868586584247	1.82227445968867	1.8822517861222	1.81525783316745	1.68429766261451
SteCoe_10861	1.87134519501637	2.00955916862345	1.93159267793371	1.26287333642451	1.89446965725189	1.86842238402668	1.78300037799789	1.8859162376446	1.73575272803812	1.86789078878744	1.79985457550935	1.79404221646443	1.6713929443605	1.50326610625227	1.87188548231841	1.82339058694621	1.69757886386721	1.82862221880751	1.74635004180529	1.63289112443764	1.45604913602626	1.43830144211955	1.63133640535914	1.59502987199817	1.71151484617314	1.788130346333	1.58781618516945	1.57446277677643	1.69722189631029	1.63595277276161
SteCoe_10862	1.28740256718247	1.35560557337086	1.58730292623337	1.60810753069951	1.32820444577481	1.43067766408814	1.44494477748562	1.38367687179634	1.52354512621389	1.63445359825838	1.86781160672849	1.50663422247141	1.66429327095072	1.47142926604259	1.66130286780499	1.78962100379634	1.82249383369832	1.74505363974942	2.0505107393139	2.15373149860601	1.4624004710711	1.56121931095928	1.30114650081049	1.78017299180086	1.6053244387567	1.79925378878052	1.26432997989341	1.58498321269881	1.62297734408632	1.81585865140013
SteCoe_10864	2.50242367045355	2.78421234820771	2.90746355875527	2.95611011173874	2.97267206955303	3.20293138522988	1.29837509742418	2.58304460581557	1.07861845563371	3.59873804629645	2.19475284692797	2.76615790449957	2.70585450694608	2.48696674637456	1.95703961829171	2.45768255064787	2.6985068028358	2.58386188197852	2.38877408842739	3.00887967620725	2.94071069449996	2.45735208824441	2.86948824881224	2.66322009520737	3.06519091341126	3.01490232896775	3.27869170828531	2.16693352416894	3.17528718893334	2.67283579584986
SteCoe_10865	0	0.0460718157399696	0	0	0	0	0.0303737815071612	0	0	0	0.112866785070876	0	0	0.0605721551022103	0	0	0	0	0	0	0	0	0	0	0	0	0	0	0	0
SteCoe_10866	0	0	0	0	0	0	0	0	0	0	0	0	0	0	0	0	0	0	0	0	0	0	0	0	0	0	0	0	0	0
SteCoe_10867	1.49047101723283	1.46975107029559	1.54417481821885	2.45965104871692	1.45815487881406	1.83441236749744	1.82860588879858	1.22406631975782	1.57188979024526	1.42395616225528	1.59580275865914	1.59929706284033	1.75753283372476	1.85039483066573	1.72493585528033	1.84392627586035	1.60110373045266	1.72534937880564	2.34208108474803	1.59240716406816	1.31579838151947	1.69133829150151	1.60566954836015	1.65675389700281	1.56478520200559	1.45671004378902	0.60374899815852	1.92731984363709	1.2383429059229	1.83307759569546
SteCoe_10868	1.21437370540115	1.32534769584883	1.22953889737861	1.50480552516261	1.46716334867199	1.64662952891182	1.2978699443392	1.18590934174725	1.19472950272257	1.93910410175347	1.13180676169569	1.18989289063754	1.27045791109424	1.03848587860159	1.27889280406204	1.38663100986148	1.35070558742377	1.1795360527117	1.0056477612312	1.25413217021757	1.09100136056316	1.29060136359887	1.10655615399402	1.2166256597447	1.05670691148689	1.2900431008058	1.15553926071703	1.16487541159534	1.24155554908213	1.32454665162992
SteCoe_10869	1.85597538146466	1.758500987503	2.12179634877382	2.06523293038263	1.85769022463184	1.8823350649284	2.33351396536877	1.97325655778575	2.12321570242357	1.74382284181939	1.97222269264233	1.74574131088567	1.64196035504495	1.93351940247224	2.05343577094354	2.10167502915802	1.7816416316438	1.79025880713473	1.75656843818084	1.9392681256708	1.85607583239048	1.90405281435674	1.89128644438974	1.57224788134905	2.12071255003263	2.03418566699032	1.42810683204988	1.8742214551268	1.62271316127595	1.85676646778354
SteCoe_1087	0	0	0	0	0	0	0	0	0	0	0	0	0	0	0	0	0	0	0	0	0	0	0	0	0	0	0	0	0	0
SteCoe_10870	0.840762326571691	0.772093543141191	0.583712261915528	0.575926374121291	0.739192881999335	0.885603254459927	1.08751897018778	0.977223154664818	0.910757608650145	0.737670647397271	0.703943191207262	0.627272787748097	0.594533464480202	0.733184438352676	0.603913523434411	0.795536904332117	0.798979301825099	0.935791380262922	0.445036619868112	0.798404530887932	1.08717684757898	1.11730256038124	0.730036841247019	0.671310021261967	0.850183292261371	0.837971187433944	1.10829304715734	0.911405659856006	1.04658797104907	1.02595801648471
SteCoe_10871	0	0	0	0	0	0	0	0	0	0.061019198752553	0	0	0.109748036633171	0	0	0.051282939635124	0	0	0	0	0	0	0.12045089677459	0.0700635563383447	0	0	0	0	0.0751675521129856	0
SteCoe_10872	0.247169907019296	0.202454582703208	0.275897763694267	0.426145474563812	0.301126146155289	0.256898314013082	0.424979799861102	0.299877707394975	0.558578915373349	0.347672075571925	0.450423867361078	0.544819015698722	0.310444165556795	0.258188839587093	0.387955662343649	0.354009856550816	0.473571513101919	0.404556884252404	0.532758221415561	0.45124936326579	0.258603601101737	0.258940122619814	0.295520021536334	0.243147381741776	0.203800726524159	0.305565316678423	0.166455698475854	0.285016957466328	0.31356970969424	0.383443927527971
[truncated: 33,637 more rows]
